# Supplementary material for: Breast Meat Fatty Acid Profiling and Proteomic Analysis of Beijing-You Chicken During the Laying Period
Source: Front Vet Sci. 2022 Jun 15;9:908862. doi: 10.3389/fvets.2022.908862 (PMC9240433; doi:10.3389/fvets.2022.908862)
Supplement: Supplementary Table S1 — The identified 85,680 match spectra list in skinless breast meat of BYC by TMT. [file Table_1.XLSX]

## Sheet: PSMs
Checked	Confidence	Identifying Node	PSM Ambiguity	Annotated Sequence	Modifications	# Protein Groups	# Proteins	Master Protein Accessions	Protein Accessions	# Missed Cleavages	Charge	DeltaScore	DeltaCn	Rank	Search Engine Rank	m/z [Da]	MH+ [Da]	Theo. MH+ [Da]	DeltaM [ppm]	Deltam/z [Da]	Activation Type	MS Order	Isolation Interference [%]	Average Reporter S/N	Ion Inject Time [ms]	RT [min]	First Scan	Spectrum File	File ID	Abundance: 126	Abundance: 127C	Abundance: 128N	Abundance: 128C	Abundance: 129N	Abundance: 129C	Abundance: 130N	Abundance: 130C	Abundance: 131	Quan Info	XCorr	Percolator q-Value	Percolator PEP
FALSE	High	Sequest HT (A2)	Unambiguous	[K].gILGYTEDQVVScDFNGDSHSSTFDAGAGIALNDHFVk.[L]	N-Term(TMT6plex); C13(Carbamidomethyl); K38(TMT6plex)	1	1	P00356	P00356	0	4	0.8842	0	1	1	1126.3	4502.17	4502.16	2.41	0.00272	HCD (High Energy Collision Dissociation)	MS2	35.6086	16.8	96	83.959	44746	Dg31ZJ_bjhb2_15.raw	F1.15	9.9	16.4	12.5	19.8	28.3	16.6	14.2	16.1	17		10.36	2.09789e-05	9.5721e-23
FALSE	High	Sequest HT (A2)	Unambiguous	[K].dLSEMHEWITQAEEEYLER.[D]	N-Term(TMT6plex)	2	11	A0A3Q3ABK2; P11533	A0A3Q2UPH9; A0A3Q3ABK2; A0A3Q2TWR1; A0A3Q2U0M3; A0A3Q2U000; F1NS97; A0A1D5PC47; A0A3Q2UJC3; P11533; A0A3Q2TUU4; A0A3Q2U719	0	3	0.8496	0	1	1	879.75	2637.24	2637.23	0.44	0.00039	HCD (High Energy Collision Dissociation)	MS2	23.0071	26.3	96	90.4429	46625	Dg31ZJ_bjhb2_8.raw	F1.8	27.2	25.9	28.9	24.3	29.2	21.9	24.6	27.9	27		5.32	2.098e-05	3.312e-09
FALSE	High	Sequest HT (A2)	Unambiguous	[R].mEcGLEPVVQQDIAIR.[V]	N-Term(TMT6plex); C3(Carbamidomethyl)	1	1	P01875	P01875	0	2	0.8102	0	1	1	1044.05	2087.08	2087.08	0.37	0.00039	HCD (High Energy Collision Dissociation)	MS2	0	55.5	96	72.641	37196	Dg31ZJ_bjhb2_13.raw	F1.13	54.9	83.7	73.6	45.7	54.3	28.6	71.3	53.6	34.1		5.69	2.098e-05	1.38e-08
FALSE	High	Sequest HT (A2)	Unambiguous	[K].aADFGPGPMGLMGPR.[G]	N-Term(TMT6plex)	1	2	A0A5H1ZRJ7	A0A5H1ZRJ7; P02467	0	2	0.7771	0	1	1	851.932	1702.86	1702.86	-2.22	-0.00189	HCD (High Energy Collision Dissociation)	MS2	56.6136	133.3	96	72.6292	37190	Dg31ZJ_bjhb2_13.raw	F1.13	135.5	146	171	150.1	279.5	93.2	91.4	73.3	59.9		4.62	2.098e-05	5.918e-08
FALSE	High	Sequest HT (A2)	Unambiguous	[K].vVEEHLDAEMQk.[L]	N-Term(TMT6plex); K12(TMT6plex)	1	2	Q5ZLZ7	Q5ZLZ7; A0A1D5PB91	0	3	0.7451	0	1	1	629.344	1886.02	1886.01	4.91	0.00308	HCD (High Energy Collision Dissociation)	MS2	18.19	139.5	96	46.566	23358	Dg31ZJ_bjhb2_8.raw	F1.8	132.7	112.3	154.7	133.1	183.5	126.9	128.7	148.4	135.1		4.08	2.098e-05	5.511e-05
FALSE	High	Sequest HT (A2)	Unambiguous	[R].iVFFHDAFEk.[K]	N-Term(TMT6plex); K10(TMT6plex)	1	3	A0A3Q2TVP3	A0A3Q2TVP3; A0A3Q2U9K9; A0A1D5PTF1	0	3	0.7306	0	1	1	570.992	1710.96	1710.96	-0.25	-0.00014	HCD (High Energy Collision Dissociation)	MS2	0	112.4	66.642	72.6127	37181	Dg31ZJ_bjhb2_13.raw	F1.13	112.8	113.9	128.3	112.6	122.2	106.8	104.5	102.2	108.1		4.38	2.098e-05	1.048e-05
FALSE	High	Sequest HT (A2)	Unambiguous	[K].sEEELANcFR.[I]	N-Term(TMT6plex); C8(Carbamidomethyl)	1	1	P02588	P02588	0	2	0.732	0	1	1	742.356	1483.71	1483.7	0.4	0.0003	HCD (High Energy Collision Dissociation)	MS2	38.637	94.3	96	46.6387	23398	Dg31ZJ_bjhb2_8.raw	F1.8	191.5	97.4	75.3	88.4	68.3	69	97	78.8	82.8		3.06	2.098e-05	5.887e-05
FALSE	High	Sequest HT (A2)	Unambiguous	[R].tLNEEDcSSVPPAIR.[S]	N-Term(TMT6plex); C7(Carbamidomethyl)	1	2	F1NPJ4	F1NPJ4; Q9YHT1	0	3	0.734	0	1	1	639.657	1916.96	1916.96	-1.16	-0.00074	HCD (High Energy Collision Dissociation)	MS2	38.8161	64.7	96	46.6423	23400	Dg31ZJ_bjhb2_8.raw	F1.8	93.2	58.4	89.5	65.6	52.2	60.2	47.7	50.4	65.2		5.15	2.098e-05	1.037e-05
FALSE	High	Sequest HT (A2)	Unambiguous	[K].iTGYIVEMQTk.[G]	N-Term(TMT6plex); K11(TMT6plex)	1	1	A0A3Q2TS15	A0A3Q2TS15	0	3	0.7297	0	1	1	581.004	1741	1741	-0.43	-0.00025	HCD (High Energy Collision Dissociation)	MS2	10.6892	106.6	56.746	72.6111	37180	Dg31ZJ_bjhb2_13.raw	F1.13	93.6	91.6	103.1	120.1	125.1	124.9	94.6	102.6	103.8		4.18	2.098e-05	4.902e-05
FALSE	High	Sequest HT (A2)	Unambiguous	[K].aMDPLHPPGPPk.[N]	N-Term(TMT6plex); K12(TMT6plex)	1	1	Q07784	Q07784	0	3	0.7349	0	1	1	572.329	1714.97	1714.97	0.27	0.00015	HCD (High Energy Collision Dissociation)	MS2	3.95622	39.4	4.647	46.6867	23424	Dg31ZJ_bjhb2_8.raw	F1.8	32.8	30.1	38.2	43.7	52.2	45	33.7	38.2	41.1		3.81	2.098e-05	1.771e-05
FALSE	High	Sequest HT (A2)	Unambiguous	[K].gQDVEPTASAHLPAEGIQEQk.[K]	N-Term(TMT6plex); K21(TMT6plex)	1	3	F1NH71	F1NH71; A0A3Q3A649; A0A3Q2TT75	0	3	0.7458	0	1	1	888.474	2663.41	2663.4	0.73	0.00065	HCD (High Energy Collision Dissociation)	MS2	46.5541	27.6	96	46.7134	23439	Dg31ZJ_bjhb2_8.raw	F1.8	28.6	42.7	26.2	17.5	15.1	10.9	32.3	44.5	30.7		5.35	2.098e-05	9.244e-12
FALSE	High	Sequest HT (A2)	Unambiguous	[R].lQDAEEHVEAVNAk.[C]	N-Term(TMT6plex); K14(TMT6plex)	5	9	F1P3X1; A0A1D5NYC2; Q9DGM5; Q9DGM4; A0A1D5PUR6	F1P3X1; A0A1D5NYC2; A0A1D5P525; Q9DGM5; P13538; Q8AY28; Q9DGM4; A0A1D5NVW6; A0A1D5PUR6	0	3	0.7664	0	1	1	671.035	2011.09	2011.09	1.96	0.00131	HCD (High Energy Collision Dissociation)	MS2	5.09017	94.5	19.021	46.7267	23446	Dg31ZJ_bjhb2_8.raw	F1.8	88.7	103.5	89.5	67.3	69.6	79.5	119.8	113.5	119.3		4.88	2.098e-05	6.496e-09
FALSE	High	Sequest HT (A2)	Unambiguous	[R].gFSGLDGAk.[G]	N-Term(TMT6plex); K9(TMT6plex)	1	2	A0A1D5PYU1	P02457; A0A1D5PYU1	0	2	0.43	0	1	1	655.379	1309.75	1309.75	-0.26	-0.00017	HCD (High Energy Collision Dissociation)	MS2	8.64489	246.6	38.872	46.7284	23447	Dg31ZJ_bjhb2_8.raw	F1.8	189.7	232.2	291.4	259.1	670.5	157.5	171.7	126.9	120		3	2.098e-05	0.000156
FALSE	High	Sequest HT (A2)	Unambiguous	[K].gNAMVEEGHFAAEDVk.[I]	N-Term(TMT6plex); K16(TMT6plex)	2	8	A0A3Q2U5Z2; A0A3Q2TVB7	A0A3Q2U5Z2; A0A3Q2U342; A0A1D5PQC3; A0A3Q2U3B7; A0A3Q2TVB7; F1NHT3; A0A1D5PVG1; P07751	0	3	0.7226	0	1	1	721.367	2162.09	2162.1	-3.37	-0.00243	HCD (High Energy Collision Dissociation)	MS2	72.4245	101	96	46.7462	23457	Dg31ZJ_bjhb2_8.raw	F1.8	111.1	117.5	111.7	70.4	95.6	78.8	100.8	126.8	96		3.93	2.098e-05	6.019e-07
FALSE	High	Sequest HT (A2)	Unambiguous	[R].vccEGMLIQLk.[F]	N-Term(TMT6plex); C2(Carbamidomethyl); C3(Carbamidomethyl); K11(TMT6plex)	1	1	F1NL71	F1NL71	0	2	0.5086	0	1	1	904.995	1808.98	1808.98	-0.02	-2e-05	HCD (High Energy Collision Dissociation)	MS2	0	101.6	96	72.6041	37176	Dg31ZJ_bjhb2_13.raw	F1.13	102.2	108.1	118.5	104.1	105.5	97.6	95.3	81.4	101.7		4.05	2.098e-05	2.207e-06
FALSE	High	Sequest HT (A2)	Unambiguous	[K].sDEDDWSkPLPPSER.[L]	N-Term(TMT6plex); K8(TMT6plex)	1	2	Q5F491	Q5F491; A0A3Q2U0S7	0	3	0.6441	0	1	1	739.383	2216.13	2216.12	4.81	0.00355	HCD (High Energy Collision Dissociation)	MS2	34.626	140.4	96	46.7638	23466	Dg31ZJ_bjhb2_8.raw	F1.8	148.1	149.2	144.7	126.4	140.9	129.7	138.2	155.9	130.9		3.54	2.098e-05	9.535e-06
FALSE	High	Sequest HT (A2)	Unambiguous	[K].dDQESIPISk.[T]	N-Term(TMT6plex); K10(TMT6plex)	2	5	F1NJT3; A0A3Q2TW07	F1NJT3; A0A3Q2TW07; A0A1D5NU50; P11722; F1NJT4	0	2	0.7301	0	1	1	795.443	1589.88	1589.88	0.01	1e-05	HCD (High Energy Collision Dissociation)	MS2	0	103.8	96	46.7724	23471	Dg31ZJ_bjhb2_8.raw	F1.8	122	149.7	131.5	71.8	75.6	72.2	106.1	116.5	89.1		3.52	2.098e-05	7.914e-06
FALSE	High	Sequest HT (A2)	Unambiguous	[K].akDEQSAVSMLk.[K]	N-Term(TMT6plex); K2(TMT6plex); K12(TMT6plex)	1	3	A0A1D5PJY1	A0A1D5NUY5; A0A1D5P797; A0A1D5PJY1	1	3	0.7397	0	1	1	665.39	1994.16	1994.16	0.52	0.00034	HCD (High Energy Collision Dissociation)	MS2	69.5799	174.4	96	46.7972	23485	Dg31ZJ_bjhb2_8.raw	F1.8	212.8	239.8	195.2	87	80.5	77.3	184	304	189.4		5.57	2.098e-05	1.149e-08
FALSE	High	Sequest HT (A2)	Unambiguous	[R].gQTcVVHYTGMLEDGkk.[F]	N-Term(TMT6plex); C4(Carbamidomethyl); K16(TMT6plex); K17(TMT6plex)	1	1	Q90ZG0	Q90ZG0	1	4	0.6	0	1	1	653.361	2610.42	2610.4	8.68	0.00566	HCD (High Energy Collision Dissociation)	MS2	48.1918	130.4	96	46.8122	23493	Dg31ZJ_bjhb2_8.raw	F1.8	108.1	144.4	125.2	105.3	139	100.8	136.9	170.3	143.8		4.8	2.098e-05	0.0002557
FALSE	High	Sequest HT (A2)	Unambiguous	[R].lVETTDGGGPQPPDSVR.[T]	N-Term(TMT6plex)	2	5	Q5F3P5; W0S6J0	Q5F3P5; W0S6J0; A0A3Q3ANE2; A0A220T8Z6; A0A1D5PFG8	0	3	0.8055	0	1	1	652.007	1954.01	1954.01	-0.22	-0.00014	HCD (High Energy Collision Dissociation)	MS2	19.6577	69.1	42.408	46.8399	23508	Dg31ZJ_bjhb2_8.raw	F1.8	71.9	75	61	45	66.6	52.4	79.1	94.4	76.5		6.22	2.098e-05	1.692e-07
FALSE	High	Sequest HT (A2)	Unambiguous	[R].dMVGIAQTGSGk.[T]	N-Term(TMT6plex); K12(TMT6plex)	1	1	A0A1D5PD32	A0A1D5PD32	0	2	0.6484	0	1	1	811.452	1621.9	1621.9	-1.08	-0.00088	HCD (High Energy Collision Dissociation)	MS2	0	77.1	96	46.8522	23515	Dg31ZJ_bjhb2_8.raw	F1.8	98.5	97.1	89.9	61.5	60.8	57.6	67.4	89.1	71.7		4.01	2.098e-05	1.981e-06
FALSE	High	Sequest HT (A2)	Unambiguous	[K].iTGYIVEMQTk.[G]	N-Term(TMT6plex); K11(TMT6plex)	1	1	A0A3Q2TS15	A0A3Q2TS15	0	2	0.7182	0	1	1	871.004	1741	1741	1.99	0.00173	HCD (High Energy Collision Dissociation)	MS2	0	164.5	96	72.5986	37173	Dg31ZJ_bjhb2_13.raw	F1.13	147.8	154.6	154.1	174.5	198.7	185.9	144.4	159.5	160.9		4.4	2.098e-05	1.918e-06
FALSE	High	Sequest HT (A2)	Unambiguous	[R].mVEENMALER.[H]	N-Term(TMT6plex)	1	3	F1NNW0	Q02173; A0A1D5PKV3; F1NNW0	0	2	0.6501	0	1	1	725.866	1450.72	1450.72	0.79	0.00057	HCD (High Energy Collision Dissociation)	MS2	22.5035	219.2	96	46.878	23529	Dg31ZJ_bjhb2_8.raw	F1.8	179.4	191.5	195.7	241.8	252.7	232.6	230.9	218.7	229.6		3.83	2.098e-05	2.681e-05
FALSE	High	Sequest HT (A2)	Unambiguous	[K].aVGIVVATGVNTEIGk.[I]	N-Term(TMT6plex); K16(TMT6plex)	1	1	P13585	P13585	0	3	0.7862	0	1	1	662.738	1986.2	1986.2	-0.39	-0.00026	HCD (High Energy Collision Dissociation)	MS2	2.65897	48.5	4.159	72.5949	37171	Dg31ZJ_bjhb2_13.raw	F1.13	34	51.2	50.9	52.4	56.1	51.4	47.2	44.1	49.6		5.94	2.098e-05	2.099e-08
FALSE	High	Sequest HT (A2)	Unambiguous	[K].lLASLYENYVGSSSEEPHkPGSk.[E]	N-Term(TMT6plex); K19(TMT6plex); K23(TMT6plex)	2	2	A0A1D5NZY9; Q8UWA0	A0A1D5NZY9; Q8UWA0	0	4	0.7734	0	1	1	795.685	3179.72	3179.72	-0.04	-3e-05	HCD (High Energy Collision Dissociation)	MS2	40.4521	104.9	96	72.6609	37207	Dg31ZJ_bjhb2_13.raw	F1.13	93.7	159.8	54.1	63.8	83.6	48.4	92.8	251.7	95.9		5.03	2.098e-05	1.709e-11
FALSE	High	Sequest HT (A2)	Unambiguous	[K].aMDPLHPPGPPk.[N]	N-Term(TMT6plex); K12(TMT6plex)	1	1	Q07784	Q07784	0	4	0.6656	0	1	1	429.498	1714.97	1714.97	-0.17	-7e-05	HCD (High Energy Collision Dissociation)	MS2	14.8246	50.9	9.576	46.4982	23321	Dg31ZJ_bjhb2_8.raw	F1.8	41.5	42.7	56.3	57.7	65.9	58.9	47.3	41.3	46.5		3.11	2.098e-05	0.0001357
FALSE	High	Sequest HT (A2)	Unambiguous	[R].sALFAQLNQGEAITk.[G]	N-Term(TMT6plex); K15(TMT6plex)	1	1	E1BZ03	E1BZ03	0	3	0.5838	0	1	1	683.728	2049.17	2049.17	-1.92	-0.00131	HCD (High Energy Collision Dissociation)	MS2	65.7741	253.2	96	72.6942	37225	Dg31ZJ_bjhb2_13.raw	F1.13	297.2	289.3	320.2	166.5	196.9	182.8	245.2	309.3	271.5		3.34	2.098e-05	6.078e-08
FALSE	High	Sequest HT (A2)	Unambiguous	[K].vLSGAEVTVGHEEEEGGk.[W]	N-Term(TMT6plex); K18(TMT6plex)	1	2	Q5ZM94	Q5ZM94; F1NT93	0	3	0.8418	0	1	1	762.403	2285.19	2285.2	-4.06	-0.00309	HCD (High Energy Collision Dissociation)	MS2	34.6743	76.7	96	46.3947	23265	Dg31ZJ_bjhb2_8.raw	F1.8	77.9	84.1	82.5	60.9	57.7	57.9	84.8	104.9	79.9		7.08	2.098e-05	5.645e-11
FALSE	High	Sequest HT (A2)	Unambiguous	[K].aMDPLHPPGPPk.[N]	N-Term(TMT6plex); K12(TMT6plex)	1	1	Q07784	Q07784	0	4	0.7468	0	1	1	429.499	1714.97	1714.97	0.73	0.00031	HCD (High Energy Collision Dissociation)	MS2	75.546	56.7	96	45.9387	23019	Dg31ZJ_bjhb2_8.raw	F1.8	51.7	49.9	52.6	63.8	67.2	51.1	55.8	61.3	57		2.37	2.098e-05	7.803e-05
FALSE	High	Sequest HT (A2)	Unambiguous	[R].dIELAATMVEAGR.[D]	N-Term(TMT6plex)	1	1	F1NKY8	F1NKY8	0	2	0.5752	0	1	1	802.925	1604.84	1604.85	-5.32	-0.00427	HCD (High Energy Collision Dissociation)	MS2	42.7042	176	96	72.8629	37316	Dg31ZJ_bjhb2_13.raw	F1.13	158.4	178.9	184.7	171.3	161.1	175.5	169.4	196.9	187.9		3.79	2.098e-05	1.141e-08
FALSE	High	Sequest HT (A2)	Unambiguous	[R].lQDAEEHVEAVNSk.[C]	N-Term(TMT6plex); K14(TMT6plex)	4	4	A0A1D5P603; P02565; Q9PTY2; R4GIG1	A0A1D5P603; P02565; Q9PTY2; R4GIG1	0	3	0.7151	0	1	1	676.365	2027.08	2027.08	0.14	9e-05	HCD (High Energy Collision Dissociation)	MS2	82.1363	253.7	21.053	45.9741	23038	Dg31ZJ_bjhb2_8.raw	F1.8	159.7	169	208.5	410.8	461.6	425	138.3	123	187.5		3.44	2.098e-05	0.0001943
FALSE	High	Sequest HT (A2)	Unambiguous	[R].iVESMQSTLDAEVR.[S]	N-Term(TMT6plex)	1	1	A0A1D5P603	A0A1D5P603	0	3	0.7462	0	1	1	602.987	1806.95	1806.95	0.01	1e-05	HCD (High Energy Collision Dissociation)	MS2	11.4698	30.3	96	72.8555	37312	Dg31ZJ_bjhb2_13.raw	F1.13	29	26.6	27.8	41.3	39.4	28	24	26.8	30.1		4.65	2.098e-05	5.535e-05
FALSE	High	Sequest HT (A2)	Unambiguous	[R].kPALPYTPGSDVAGVIEGVGGR.[V]	N-Term(TMT6plex); K1(TMT6plex)	1	2	F1P4I0	F1P4I0; Q5ZHT3	0	4	0.7669	0	1	1	650.371	2598.46	2598.47	-1.51	-0.00098	HCD (High Energy Collision Dissociation)	MS2	81.7039	32.5	96	72.8336	37300	Dg31ZJ_bjhb2_13.raw	F1.13	34	36.7	40.4	27.5	27.9	22.7	33.7	38.6	31.3		4.89	2.098e-05	4.545e-07
FALSE	High	Sequest HT (A2)	Unambiguous	[R].ecYcPPDFPSALYcDSR.[N]	N-Term(TMT6plex); C2(Carbamidomethyl); C4(Carbamidomethyl); C14(Carbamidomethyl)	1	1	A0A1D5PAN0	A0A1D5PAN0	0	2	0.9238	0	1	1	1183.51	2366.01	2366.01	-1.08	-0.00128	HCD (High Energy Collision Dissociation)	MS2	0	53.9	96	72.8201	37293	Dg31ZJ_bjhb2_13.raw	F1.13	41.2	50.3	48.9	60.3	94.7	50.6	59.1	52.7	27		5.12	2.098e-05	3.027e-09
FALSE	High	Sequest HT (A2)	Unambiguous	[K].mEIDDLASNmESVSk.[A]	N-Term(TMT6plex); M10(Oxidation); K15(TMT6plex)	10	15	F1P3X1; Q8JG72; A0A1D5P603; A0A1D5NYC2; Q9DGM5; P02565; Q9PTY2; Q9DGM4; R4GIG1; A0A1D5PUR6	F1P3X1; A0A1D5NWE9; Q8JG72; A0A1D5P603; A0A1D5NYC2; A0A1D5P525; Q9DGM5; P02565; P13538; Q8AY28; Q9PTY2; Q9DGM4; A0A1D5NVW6; R4GIG1; A0A1D5PUR6	0	3	0.0117	0	1	1	715.026	2143.06	2143.07	-1.44	-0.00103	HCD (High Energy Collision Dissociation)	MS2	36.8764	169.5	78.547	72.8182	37292	Dg31ZJ_bjhb2_13.raw	F1.13	130	153.2	151.3	168.6	209.1	200.5	153.5	175.1	184		4.26	2.098e-05	0.0001235
FALSE	High	Sequest HT (A2)	Unambiguous	[K].kYDAFLASESLIk.[Q]	N-Term(TMT6plex); K1(TMT6plex); K13(TMT6plex)	1	2	F6SU35	F6SU35; Q6EE62	1	3	0.746	0	1	1	724.767	2172.29	2172.29	-1.21	-0.00088	HCD (High Energy Collision Dissociation)	MS2	11.0933	131.7	96	72.811	37288	Dg31ZJ_bjhb2_13.raw	F1.13	166.7	166.5	159.8	101.8	109.1	98.5	109	153.5	120.5		6.81	2.098e-05	2.563e-09
FALSE	High	Sequest HT (A2)	Unambiguous	[K].eSDVAYIPTSGLGGENLVTR.[S]	N-Term(TMT6plex)	1	4	A0A1D5PQQ5	A0A1D5PQQ5; A0A3Q3B2T4; E1BW59; A0A3Q2UD79	0	3	0.6782	0	1	1	769.739	2307.2	2307.2	0.28	0.00022	HCD (High Energy Collision Dissociation)	MS2	31.7119	79.6	96	72.793	37278	Dg31ZJ_bjhb2_13.raw	F1.13	80.2	68.1	79.8	69.4	94.2	96.1	72.2	75.4	81.3		4.04	2.098e-05	9.442e-06
FALSE	High	Sequest HT (A2)	Unambiguous	[K].aLQEAHQQTLDDLQAEEDkVNTLTk.[A]	N-Term(TMT6plex); K19(TMT6plex); K25(TMT6plex)	8	11	F1P3X1; Q8JG72; A0A1D5P603; Q9DGM5; P02565; Q9DGM4; R4GIG1; A0A1D5PUR6	F1P3X1; Q8JG72; A0A1D5P603; A0A1D5P525; Q9DGM5; P02565; Q8AY28; Q9DGM4; A0A1D5NVW6; R4GIG1; A0A1D5PUR6	1	4	0.7781	0	1	1	882.23	3525.9	3525.9	-0.14	-0.00012	HCD (High Energy Collision Dissociation)	MS2	0	191.8	96	72.7912	37277	Dg31ZJ_bjhb2_13.raw	F1.13	18.4	23.2	135.8	82.5	375.3	104.3	468.3	122.4	395.9		9.78	2.098e-05	2.861e-14
FALSE	High	Sequest HT (A2)	Unambiguous	[K].dNETLTEIk.[I]	N-Term(TMT6plex); K9(TMT6plex)	1	1	Q5ZLY3	Q5ZLY3	0	2	0.3808	0	1	1	760.933	1520.86	1520.86	0.45	0.00034	HCD (High Energy Collision Dissociation)	MS2	0	115.8	96	46.8888	23535	Dg31ZJ_bjhb2_8.raw	F1.8	137.9	137.4	147.2	78.7	76.2	89.3	128.4	142.1	105		3.65	2.098e-05	0.0001628
FALSE	High	Sequest HT (A2)	Unambiguous	[K].fYGPQGTPYEGGVWk.[V]	N-Term(TMT6plex); K15(TMT6plex)	1	1	Q5ZLI7	Q5ZLI7	0	2	0.7436	0	1	1	1072.57	2144.13	2144.12	4.09	0.00439	HCD (High Energy Collision Dissociation)	MS2	49.1718	103.5	96	72.7756	37269	Dg31ZJ_bjhb2_13.raw	F1.13	102.2	108.6	115.7	93.6	95	82.1	95.5	119.5	119.1		5.07	2.098e-05	1.295e-06
FALSE	High	Sequest HT (A2)	Unambiguous	[K].sPITGYLVDYk.[E]	N-Term(TMT6plex); K11(TMT6plex)	1	3	F1NNW0	Q02173; A0A1D5PKV3; F1NNW0	0	2	0.7539	0	1	1	857.497	1713.99	1713.98	2.26	0.00193	HCD (High Energy Collision Dissociation)	MS2	37.1472	272.2	96	72.7277	37243	Dg31ZJ_bjhb2_13.raw	F1.13	210.1	227	251.5	320.6	365.7	342.2	251.9	216.9	263.8		4.47	2.098e-05	6.22e-06
FALSE	High	Sequest HT (A2)	Unambiguous	[R].yVEASETVAEEGDkPk.[L]	N-Term(TMT6plex); K14(TMT6plex); K16(TMT6plex)	1	1	E1BXG9	E1BXG9	0	3	0.8095	0	1	1	813.777	2439.31	2439.32	-2.97	-0.00241	HCD (High Energy Collision Dissociation)	MS2	46.3455	155.2	96	46.1427	23129	Dg31ZJ_bjhb2_8.raw	F1.8	166.2	177.2	182.1	122.5	135.2	144.9	135	188.3	145		6.09	2.098e-05	3.639e-14
FALSE	High	Sequest HT (A2)	Unambiguous	[K].aMDPLHPPGPPk.[N]	N-Term(TMT6plex); K12(TMT6plex)	1	1	Q07784	Q07784	0	3	0.7411	0	1	1	572.329	1714.97	1714.97	-0.28	-0.00016	HCD (High Energy Collision Dissociation)	MS2	3.40309	79	6.748	46.1745	23146	Dg31ZJ_bjhb2_8.raw	F1.8	67.9	69.9	75.5	83.8	91.3	87.2	76.1	81.4	77.9		3.94	2.098e-05	8.174e-05
FALSE	High	Sequest HT (A2)	Unambiguous	[R].yVEASETVAEEGDkPk.[L]	N-Term(TMT6plex); K14(TMT6plex); K16(TMT6plex)	1	1	E1BXG9	E1BXG9	0	4	0.6737	0	1	1	610.588	2439.33	2439.32	2.56	0.00156	HCD (High Energy Collision Dissociation)	MS2	59.1794	114.2	41.472	46.1778	23148	Dg31ZJ_bjhb2_8.raw	F1.8	137.3	132.9	123.9	82	91.4	88.2	108.7	146.7	116.4		2.36	2.098e-05	0.0001303
FALSE	High	Sequest HT (A2)	Unambiguous	[R].lQDAEEHVEAVNAk.[C]	N-Term(TMT6plex); K14(TMT6plex)	5	9	F1P3X1; A0A1D5NYC2; Q9DGM5; Q9DGM4; A0A1D5PUR6	F1P3X1; A0A1D5NYC2; A0A1D5P525; Q9DGM5; P13538; Q8AY28; Q9DGM4; A0A1D5NVW6; A0A1D5PUR6	0	3	0.7058	0	1	1	671.034	2011.09	2011.09	1.3	0.00087	HCD (High Energy Collision Dissociation)	MS2	2.80285	60.7	0.156	46.1969	23158	Dg31ZJ_bjhb2_8.raw	F1.8	56.3	60.2	58	40.7	38.8	45.8	88.4	71.4	86.9		5.2	2.098e-05	2.851e-08
FALSE	High	Sequest HT (A2)	Unambiguous	[K].vQNAVITVPAYFNDSQR.[Q]	N-Term(TMT6plex)	1	4	Q7SX63	Q7SX63; B6EAX2; D6PVB7; B3VHV2	0	3	0.5607	0	1	1	717.714	2151.13	2151.14	-5.44	-0.0039	HCD (High Energy Collision Dissociation)	MS2	12.4971	48.8	96	72.7204	37239	Dg31ZJ_bjhb2_13.raw	F1.13	38.5	50.2	53.5	47.4	54.1	53.9	44.2	45.8	51.7		3.21	2.098e-05	5.277e-05
FALSE	High	Sequest HT (A2)	Unambiguous	[R].lVLEVAQHLGENTVR.[T]	N-Term(TMT6plex)	1	2	A0A1L1RY04	Q5ZLC5; A0A1L1RY04	0	2	0.705	0	1	1	954.05	1907.09	1907.09	0.38	0.00036	HCD (High Energy Collision Dissociation)	MS2	0	58.8	96	72.7167	37237	Dg31ZJ_bjhb2_13.raw	F1.13	64.8	71.3	65.8	33	33.9	34.1	74.2	89	63.5		5.39	2.098e-05	1.448e-08
FALSE	High	Sequest HT (A2)	Unambiguous	[K].aGLSSELTQk.[L]	N-Term(TMT6plex); K10(TMT6plex)	1	1	F1N9G6	F1N9G6	0	2	0.5	0	1	1	746.443	1491.88	1491.88	0.24	0.00018	HCD (High Energy Collision Dissociation)	MS2	45.4386	183.9	96	46.285	23205	Dg31ZJ_bjhb2_8.raw	F1.8	197.9	190.8	194.6	112	93.5	110	223.3	317.7	215		3.36	2.098e-05	3.043e-05
FALSE	High	Sequest HT (A2)	Unambiguous	[K].aADFGPGPMGLMGPR.[G]	N-Term(TMT6plex)	1	2	A0A5H1ZRJ7	A0A5H1ZRJ7; P02467	0	3	0.7092	0	1	1	568.291	1702.86	1702.86	-2.08	-0.00118	HCD (High Energy Collision Dissociation)	MS2	66.6676	38.1	96	72.7053	37231	Dg31ZJ_bjhb2_13.raw	F1.13	38.4	34.8	51	39.7	59.9	29.5	34	25.2	30.6		5.02	2.098e-05	2.278e-07
FALSE	High	Sequest HT (A2)	Unambiguous	[R].eHFQDDVFNEk.[G]	N-Term(TMT6plex); K11(TMT6plex)	1	2	Q58I02	Q5ZLA4; Q58I02	0	3	0.7112	0	1	1	622.654	1865.95	1865.94	2.31	0.00143	HCD (High Energy Collision Dissociation)	MS2	37.3787	142.6	96	46.3074	23217	Dg31ZJ_bjhb2_8.raw	F1.8	132	145	160.6	143.5	159.6	156.4	125.5	127.3	133.3		3.67	2.098e-05	1.703e-05
FALSE	High	Sequest HT (A2)	Unambiguous	[K].vQQTVQDLFGR.[A]	N-Term(TMT6plex)	1	2	F1NZ86	Q5ZM98; F1NZ86	0	2	0.7101	0	1	1	760.425	1519.84	1519.84	0.39	0.0003	HCD (High Energy Collision Dissociation)	MS2	0	149	96	72.7738	37268	Dg31ZJ_bjhb2_13.raw	F1.13	176.4	180.1	171.2	103.4	98	118.9	160.1	179.8	153.1		4.07	2.098e-05	2.38e-06
FALSE	High	Sequest HT (A2)	Unambiguous	[K].lEAGTVFINTYNk.[T]	N-Term(TMT6plex); K13(TMT6plex)	1	1	F1P130	F1P130	0	3	0.6865	0	1	1	643.367	1928.09	1928.09	-1.26	-0.00081	HCD (High Energy Collision Dissociation)	MS2	46.3578	93.1	96	72.5868	37167	Dg31ZJ_bjhb2_13.raw	F1.13	97.5	98.6	100.1	76.7	86.3	85.7	90.6	107	95		4.37	2.098e-05	0.0001171
FALSE	High	Sequest HT (A2)	Unambiguous	[R].mEcGLEPVVQQDIAIR.[V]	N-Term(TMT6plex); C3(Carbamidomethyl)	1	1	P01875	P01875	0	3	0.7152	0	1	1	696.369	2087.09	2087.08	4.9	0.00341	HCD (High Energy Collision Dissociation)	MS2	53.2297	56.9	96	72.5849	37166	Dg31ZJ_bjhb2_13.raw	F1.13	56.6	64.7	73	59.3	53.5	42.5	58.8	61	42.8		4.88	2.098e-05	8.774e-07
FALSE	High	Sequest HT (A2)	Unambiguous	[R].gPDcLLVGTNR.[D]	N-Term(TMT6plex); C4(Carbamidomethyl)	1	2	F1NAX3	F1NAX3; Q5F4B1	0	2	0.598	0	1	1	715.885	1430.76	1430.76	0.15	0.00011	HCD (High Energy Collision Dissociation)	MS2	9.33289	130.1	11.486	46.9171	23550	Dg31ZJ_bjhb2_8.raw	F1.8	132.4	138.3	139.4	133.9	137.3	121.4	112.1	127	129.2		3.01	2.098e-05	1.299e-05
FALSE	High	Sequest HT (A2)	Unambiguous	[R].vFDVYGGIANk.[D]	N-Term(TMT6plex); K11(TMT6plex)	1	3	A0A1D5PTL7	A0A3Q3A3V5; A0A3Q2TRS6; A0A1D5PTL7	0	2	0.7227	0	1	1	820.975	1640.94	1640.94	0.43	0.00035	HCD (High Energy Collision Dissociation)	MS2	0	167	96	72.5062	37123	Dg31ZJ_bjhb2_13.raw	F1.13	202.3	154.2	192.6	144	151.1	133.2	182.7	177.3	165.3		4.4	2.098e-05	2.873e-06
FALSE	High	Sequest HT (A2)	Unambiguous	[K].nDDSLAEIk.[V]	N-Term(TMT6plex); K9(TMT6plex)	1	1	Q8UWC5	Q8UWC5	0	2	0.5319	0	1	1	731.911	1462.81	1462.82	-0.4	-0.00029	HCD (High Energy Collision Dissociation)	MS2	38.6234	199.6	96	47.267	23741	Dg31ZJ_bjhb2_8.raw	F1.8	220	256.6	315.8	216.5	155.2	134.5	174.9	188.5	134.3		3.29	2.098e-05	0.0001628
FALSE	High	Sequest HT (A2)	Unambiguous	[R].tVQLNVcDSk.[E]	N-Term(TMT6plex); C7(Carbamidomethyl); K10(TMT6plex)	1	2	F1NHH9	F1NHH9; Q5ZJZ5	0	3	0.7041	0	1	1	541.305	1621.9	1621.9	0.96	0.00052	HCD (High Energy Collision Dissociation)	MS2	3.65853	63.8	17.294	47.304	23761	Dg31ZJ_bjhb2_8.raw	F1.8	88.5	72.7	96.5	19	21.7	18	53.4	138.5	65.7		3.92	2.098e-05	0.0002499
FALSE	High	Sequest HT (A2)	Unambiguous	[K].vAGMQETVLTVTGk.[S]	N-Term(TMT6plex); K14(TMT6plex)	1	7	A0A3Q3AIZ0	A0A1D5PS68; A0A3Q2U6D7; A0A3Q2TZT3; A0A1D5PQ58; A0A3Q3AIZ0; A0A1D5P4P9; E1C8N4	0	3	0.6655	0	1	1	631.368	1892.09	1892.09	-1.2	-0.00076	HCD (High Energy Collision Dissociation)	MS2	56.372	75.8	77.741	72.5025	37121	Dg31ZJ_bjhb2_13.raw	F1.13	78.1	92.8	76.7	54.3	58.2	55.2	75.2	110.2	81.7		5.5	2.098e-05	5.737e-06
FALSE	High	Sequest HT (A2)	Unambiguous	[K].kDAASTTNSATDLLk.[Q]	N-Term(TMT6plex); K1(TMT6plex); K15(TMT6plex)	1	3	A0A1L1RTN0	A0A1L1RRE9; A0A1L1RTN0; Q04205	1	3	0.6436	0	1	1	741.765	2223.28	2223.28	-0.33	-0.00024	HCD (High Energy Collision Dissociation)	MS2	79.347	127.7	73.637	47.3588	23791	Dg31ZJ_bjhb2_8.raw	F1.8	116.2	133.1	125.3	132.9	118.6	125.6	122.5	137.2	137.7		3.62	2.098e-05	2.892e-07
FALSE	High	Sequest HT (A2)	Unambiguous	[K].vVFVNWPHLEEAR.[V]	N-Term(TMT6plex)	1	1	E1C8R7	E1C8R7	0	3	0.5972	0	1	1	609.005	1825	1825	2.37	0.00144	HCD (High Energy Collision Dissociation)	MS2	12.8364	59.3	96	72.499	37119	Dg31ZJ_bjhb2_13.raw	F1.13	57.2	56.5	61.9	53.3	49.9	52.3	58	78.9	65.4		4.27	2.098e-05	0.000167
FALSE	High	Sequest HT (A2)	Unambiguous	[K].dLFDPVIQDR.[H]	N-Term(TMT6plex)	1	1	P00565	P00565	0	2	0.6701	0	1	1	723.894	1446.78	1446.78	1.52	0.0011	HCD (High Energy Collision Dissociation)	MS2	0	85.4	96	72.4812	37109	Dg31ZJ_bjhb2_13.raw	F1.13	81.9	79.8	81.9	94.9	86.4	94.4	70.6	99	79.6		3.91	2.098e-05	0.000146
FALSE	High	Sequest HT (A2)	Unambiguous	[R].lQDAEEHVEAVNAk.[C]	N-Term(TMT6plex); K14(TMT6plex)	5	9	F1P3X1; A0A1D5NYC2; Q9DGM5; Q9DGM4; A0A1D5PUR6	F1P3X1; A0A1D5NYC2; A0A1D5P525; Q9DGM5; P13538; Q8AY28; Q9DGM4; A0A1D5NVW6; A0A1D5PUR6	0	3	0.6992	0	1	1	671.035	2011.09	2011.09	1.71	0.00115	HCD (High Energy Collision Dissociation)	MS2	45.4681	76.5	36.749	47.4249	23827	Dg31ZJ_bjhb2_8.raw	F1.8	92.1	76.7	91.8	55.1	46.3	50.8	96.6	96.1	82.7		4.72	2.098e-05	1.72e-06
FALSE	High	Sequest HT (A2)	Unambiguous	[R].tVQLNVcDSk.[E]	N-Term(TMT6plex); C7(Carbamidomethyl); K10(TMT6plex)	1	2	F1NHH9	F1NHH9; Q5ZJZ5	0	2	0.5	0	1	1	811.454	1621.9	1621.9	1.5	0.00121	HCD (High Energy Collision Dissociation)	MS2	43.3456	116.1	96	47.4665	23849	Dg31ZJ_bjhb2_8.raw	F1.8	142.7	126.6	153.7	60.7	73.3	80.5	94.5	195.6	117.5		3.78	2.098e-05	6.523e-05
FALSE	High	Sequest HT (A2)	Unambiguous	[R].lLVVDPETDEYFk.[K]	N-Term(TMT6plex); K13(TMT6plex)	1	2	F1NQR2	F1NQR2; A0A3Q2U2A0	0	2	0.7105	0	1	1	1013.56	2026.12	2026.11	1.34	0.00135	HCD (High Energy Collision Dissociation)	MS2	0	118.5	96	85.5794	45605	Dg31ZJ_bjhb2_15.raw	F1.15	137.6	148.4	147.7	70.9	74.3	71.4	128.9	163	124.4		4.56	2.098e-05	3.715e-06
FALSE	High	Sequest HT (A2)	Unambiguous	[R].tGDEGFSSTFTGER.[R]	N-Term(TMT6plex)	1	1	A0A1D5PDJ8	A0A1D5PDJ8	0	2	0.7617	0	1	1	860.405	1719.8	1719.8	0.55	0.00047	HCD (High Energy Collision Dissociation)	MS2	19.1861	64.3	96	47.1973	23703	Dg31ZJ_bjhb2_8.raw	F1.8	66.3	66.4	67.8	48.5	46.7	39.3	74.5	87.2	82		3.86	2.098e-05	1.325e-07
FALSE	High	Sequest HT (A2)	Unambiguous	[R].ykEENIELALADTEPASWGSVAAVDQPSHQALVR.[S]	N-Term(TMT6plex); K2(TMT6plex)	1	7	A0A3Q2UDG5	E1BY27; A0A3Q2UDG5; A0A3Q2TSC5; A0A3Q2U6Q3; A0A1D5P3A7; A0A1D5PGL4; A0A1D5PPP8	1	4	0.8749	0	1	1	1039.05	4153.17	4153.16	1.8	0.00187	HCD (High Energy Collision Dissociation)	MS2	2.80738	16.8	96	78.9181	42067	Dg31ZJ_bjhb2_15.raw	F1.15	15.3	19.2	20.6	16.1	16.7	16	13.7	17.5	16.2		11.91	2.098e-05	1.397e-18
FALSE	High	Sequest HT (A2)	Unambiguous	[R].eFDAADAESHLSk.[N]	N-Term(TMT6plex); K13(TMT6plex)	1	3	Q5ZKP8	Q5ZKP8; Q8JGU2; F1NE72	0	3	0.7345	0	1	1	626.66	1877.97	1877.96	0.83	0.00052	HCD (High Energy Collision Dissociation)	MS2	27.0927	95.3	96	47.5126	23874	Dg31ZJ_bjhb2_8.raw	F1.8	93.4	100.6	82.1	78.8	93.2	81.1	112.1	117.9	98.5		5.16	2.098e-05	2.983e-07
FALSE	High	Sequest HT (A2)	Unambiguous	[K].aPEVTAITk.[D]	N-Term(TMT6plex); K9(TMT6plex)	1	1	A0A3Q2TS15	A0A3Q2TS15	0	2	0.4029	0	1	1	694.433	1387.86	1387.86	2.39	0.00166	HCD (High Energy Collision Dissociation)	MS2	17.3578	164.8	63.036	47.5741	23907	Dg31ZJ_bjhb2_8.raw	F1.8	168.6	151.5	153.6	172.4	193.3	145.3	165.5	168.6	164		3.4	2.098e-05	0.0002436
FALSE	High	Sequest HT (A2)	Unambiguous	[R].eDQSILcTGESGAGk.[T]	N-Term(TMT6plex); C7(Carbamidomethyl); K15(TMT6plex)	3	11	A0A1D5P287; Q789A6; A0A1D5PM19	P14105; A0A3Q2U8S0; A0A1D5P287; Q789A6; Q789A4; A0A1D5NUE9; Q02015; Q789A5; A0A1D5PM19; P10587; A0A1D5NW83	0	3	0.7881	0	1	1	670.679	2010.02	2010.02	0.02	1e-05	HCD (High Energy Collision Dissociation)	MS2	20.1416	77	32.958	47.5776	23909	Dg31ZJ_bjhb2_8.raw	F1.8	101.1	85.1	82.7	48	50.4	52.1	93.8	99	81		4.86	2.098e-05	2.815e-06
FALSE	High	Sequest HT (A2)	Unambiguous	[R].iWDSEELLEGYk.[R]	N-Term(TMT6plex); K12(TMT6plex)	1	4	A0A1D5PBC6	A0A1D5PBC6; A0A3Q2U945; Q5ZK08; A0A1L1RYR6	0	2	0.6772	0	1	1	970.524	1940.04	1940.04	-0.39	-0.00038	HCD (High Energy Collision Dissociation)	MS2	9.77277	189.7	96	85.5776	45604	Dg31ZJ_bjhb2_15.raw	F1.15	188.4	206.6	213.6	188.1	187.5	199.1	156.8	180.1	187.1		3.81	2.098e-05	4.822e-07
FALSE	High	Sequest HT (A2)	Unambiguous	[R].kMQDQLQAQDFSk.[F]	N-Term(TMT6plex); K1(TMT6plex); K13(TMT6plex)	1	2	Q5ZM17	Q5ZM17; F1NGM0	1	3	0.766	0	1	1	752.087	2254.25	2254.25	-0.63	-0.00048	HCD (High Energy Collision Dissociation)	MS2	27.0489	97.6	96	47.5901	23916	Dg31ZJ_bjhb2_8.raw	F1.8	111.7	130.4	111.2	74.4	88.1	88.4	85.2	101.6	87.1		5.47	2.098e-05	3.933e-07
FALSE	High	Sequest HT (A2)	Unambiguous	[K].mEVDYSATVDQR.[L]	N-Term(TMT6plex)	1	2	F1NPQ0	Q5ZI37; F1NPQ0	0	2	0.7346	0	1	1	821.898	1642.79	1642.79	-3.46	-0.00284	HCD (High Energy Collision Dissociation)	MS2	0	80.7	96	47.5974	23920	Dg31ZJ_bjhb2_8.raw	F1.8	89.1	99.1	85.6	61.4	66.1	58.3	76.9	108.7	81.2		4.37	2.098e-05	1.432e-06
FALSE	High	Sequest HT (A2)	Unambiguous	[R].aAGVFESAPPk.[-]	N-Term(TMT6plex); K11(TMT6plex)	1	1	A0A1D5PN05	A0A1D5PN05	0	2	0.6667	0	1	1	766.448	1531.89	1531.89	0.39	0.0003	HCD (High Energy Collision Dissociation)	MS2	0	88.5	96	47.6253	23935	Dg31ZJ_bjhb2_8.raw	F1.8	105.7	107.4	94.4	54.7	56.6	56.2	109.1	122.1	90.2		4.02	2.098e-05	2.04e-05
FALSE	High	Sequest HT (A2)	Unambiguous	[K].lLSQQcSYMGGcYLEk.[I]	N-Term(TMT6plex); C6(Carbamidomethyl); C12(Carbamidomethyl); K16(TMT6plex)	1	3	A0A1D5PLW0	A0A1D5PLW0; Q90577; A0A1D5P984	0	3	0.8084	0	1	1	799.067	2395.19	2395.19	-0.23	-0.00019	HCD (High Energy Collision Dissociation)	MS2	33.6455	128	96	72.4066	37069	Dg31ZJ_bjhb2_13.raw	F1.13	154	147.2	166.2	84.7	88.1	92.7	134.4	164.5	120.2		5.22	2.098e-05	9.965e-07
FALSE	High	Sequest HT (A2)	Unambiguous	[R].dQDLEPGAPSMGAk.[S]	N-Term(TMT6plex); K14(TMT6plex)	1	4	A0A3Q2TSP8	Q5ZJ86; A0A3Q2TSP8; F1P179; A0A3Q2UKS1	0	3	0.7534	0	1	1	625.33	1873.97	1873.97	0.56	0.00035	HCD (High Energy Collision Dissociation)	MS2	69.5564	198.1	66.22	47.6544	23951	Dg31ZJ_bjhb2_8.raw	F1.8	251.5	236.8	250.1	134.3	142.3	127.6	191	265.4	183.8		3.65	2.098e-05	1.156e-05
FALSE	High	Sequest HT (A2)	Unambiguous	[R].tLNEEDcSSVPPAIR.[S]	N-Term(TMT6plex); C7(Carbamidomethyl)	1	2	F1NPJ4	F1NPJ4; Q9YHT1	0	3	0.8147	0	1	1	639.658	1916.96	1916.96	0.88	0.00056	HCD (High Energy Collision Dissociation)	MS2	4.05834	63.3	44.915	47.6896	23970	Dg31ZJ_bjhb2_8.raw	F1.8	61.9	56.3	68.9	65.5	49	63.6	58.4	76.5	70		5.29	2.098e-05	2.332e-06
FALSE	High	Sequest HT (A2)	Unambiguous	[K].mEIDDLASNMESVSk.[A]	N-Term(TMT6plex); M1(Oxidation); K15(TMT6plex)	10	15	F1P3X1; Q8JG72; A0A1D5P603; A0A1D5NYC2; Q9DGM5; P02565; Q9PTY2; Q9DGM4; R4GIG1; A0A1D5PUR6	F1P3X1; A0A1D5NWE9; Q8JG72; A0A1D5P603; A0A1D5NYC2; A0A1D5P525; Q9DGM5; P02565; P13538; Q8AY28; Q9PTY2; Q9DGM4; A0A1D5NVW6; R4GIG1; A0A1D5PUR6	0	3	0.5948	0	1	1	715.027	2143.07	2143.07	0.09	6e-05	HCD (High Energy Collision Dissociation)	MS2	3.40367	68.5	2.882	72.4406	37087	Dg31ZJ_bjhb2_13.raw	F1.13	51.4	56.6	62.1	84.6	95.8	72.4	69.1	57.9	66.8		4.59	2.098e-05	8.973e-07
FALSE	High	Sequest HT (A2)	Unambiguous	[K].vAGMQETVLTVTGk.[S]	N-Term(TMT6plex); K14(TMT6plex)	1	7	A0A3Q3AIZ0	A0A1D5PS68; A0A3Q2U6D7; A0A3Q2TZT3; A0A1D5PQ58; A0A3Q3AIZ0; A0A1D5P4P9; E1C8N4	0	3	0.6984	0	1	1	631.368	1892.09	1892.09	-1.2	-0.00076	HCD (High Energy Collision Dissociation)	MS2	60.6741	75.8	78.835	72.5079	37124	Dg31ZJ_bjhb2_13.raw	F1.13	78.1	92.8	76.7	54.3	58.2	55.2	75.2	110.2	81.7		4.94	2.098e-05	9.821e-08
FALSE	High	Sequest HT (A2)	Unambiguous	[R].eLALEcDYQR.[E]	N-Term(TMT6plex); C6(Carbamidomethyl)	1	1	F1NGM2	F1NGM2	0	2	0.6813	0	1	1	763.379	1525.75	1525.75	-0.31	-0.00024	HCD (High Energy Collision Dissociation)	MS2	64.2315	198.9	61.742	47.1518	23678	Dg31ZJ_bjhb2_8.raw	F1.8	236.9	259.6	260.9	110.8	121.7	145.2	222	245.3	187.9		2.51	2.098e-05	1.206e-05
FALSE	High	Sequest HT (A2)	Unambiguous	[R].tLNEEDcSSVPPAIR.[S]	N-Term(TMT6plex); C7(Carbamidomethyl)	1	2	F1NPJ4	F1NPJ4; Q9YHT1	0	3	0.8211	0	1	1	639.658	1916.96	1916.96	0.29	0.00019	HCD (High Energy Collision Dissociation)	MS2	51.3244	128.1	17.601	47.1483	23676	Dg31ZJ_bjhb2_8.raw	F1.8	86.7	115.3	109	151.2	182	160.8	118.7	100.8	128.8		4.08	2.098e-05	1.536e-06
FALSE	High	Sequest HT (A2)	Unambiguous	[K].dTQIHLDDALR.[TS]	N-Term(TMT6plex)	10	14	F1P3X1; Q8JG72; A0A1D5P603; A0A1D5NYC2; Q9DGM5; P02565; Q9PTY2; Q9DGM4; R4GIG1; A0A1D5PUR6	F1P3X1; Q8JG72; A0A1D5P603; A0A1D5NYC2; A0A1D5P525; Q9DGM5; P02565; P13538; Q8AY28; Q9PTY2; Q9DGM4; A0A1D5NVW6; R4GIG1; A0A1D5PUR6	0	3	0.6659	0	1	1	509.278	1525.82	1525.82	1.71	0.00087	HCD (High Energy Collision Dissociation)	MS2	50.6504	178.5	73.808	46.9188	23551	Dg31ZJ_bjhb2_8.raw	F1.8	127.9	132.6	180	234	211.6	223.3	176.8	154.9	165.3		4.46	2.098e-05	1.739e-05
FALSE	High	Sequest HT (A2)	Unambiguous	[R].gkLDSNPELIk.[F]	N-Term(TMT6plex); K2(TMT6plex); K11(TMT6plex)	1	2	A0A1D5P8I7	A0A1D5P8I7; Q5ZL82	1	3	0.6629	0	1	1	634.394	1901.17	1901.17	0.78	0.0005	HCD (High Energy Collision Dissociation)	MS2	4.57438	114.4	8.531	46.9204	23552	Dg31ZJ_bjhb2_8.raw	F1.8	128.1	130.1	118.7	55.9	51.3	58.6	127.6	226.6	133		4.48	2.098e-05	1.193e-05
FALSE	High	Sequest HT (A2)	Unambiguous	[R].fGAVQDGcGALR.[L]	N-Term(TMT6plex); C8(Carbamidomethyl)	1	1	A0A077KY10	A0A077KY10	0	2	0.6796	0	1	1	740.383	1479.76	1479.76	1.01	0.00075	HCD (High Energy Collision Dissociation)	MS2	42.7906	288.2	96	46.9241	23554	Dg31ZJ_bjhb2_8.raw	F1.8	308.1	328.4	330.9	224.7	246.6	223.5	297.7	342.9	290.9		3.87	2.098e-05	0.0002972
FALSE	High	Sequest HT (A2)	Unambiguous	[K].sPGVmDNPLVMHQLR.[C]	N-Term(TMT6plex); M5(Oxidation)	1	1	A0A1D5PFB7	A0A1D5PFB7	0	3	0.5553	0	1	1	647.008	1939.01	1939.01	0.02	1e-05	HCD (High Energy Collision Dissociation)	MS2	30.8728	97.5	96	46.926	23555	Dg31ZJ_bjhb2_8.raw	F1.8	101.8	114.7	138.2	87.3	70.3	81.2	88.9	102.4	92.4		4.61	2.098e-05	6.103e-07
FALSE	High	Sequest HT (A2)	Unambiguous	[R].vFDVYGGIANk.[D]	N-Term(TMT6plex); K11(TMT6plex)	1	3	A0A1D5PTL7	A0A3Q3A3V5; A0A3Q2TRS6; A0A1D5PTL7	0	3	0.6379	0	1	1	547.652	1640.94	1640.94	-0.47	-0.00026	HCD (High Energy Collision Dissociation)	MS2	0	78.1	79.876	72.5794	37163	Dg31ZJ_bjhb2_13.raw	F1.13	80	76.8	76.3	72.1	72.5	72.5	86.1	83	83.8		3.59	2.098e-05	5.685e-06
FALSE	High	Sequest HT (A2)	Unambiguous	[R].ecYcPPDFPSALYcDSR.[N]	N-Term(TMT6plex); C2(Carbamidomethyl); C4(Carbamidomethyl); C14(Carbamidomethyl)	1	1	A0A1D5PAN0	A0A1D5PAN0	0	3	0.9152	0	1	1	789.341	2366.01	2366.01	0.25	0.0002	HCD (High Energy Collision Dissociation)	MS2	38.651	54.3	96	72.5706	37158	Dg31ZJ_bjhb2_13.raw	F1.13	69.2	58.3	61.8	45.5	55.1	32.1	52.8	62.3	51.7		4.6	2.098e-05	0.0001121
FALSE	High	Sequest HT (A2)	Unambiguous	[K].gGIIAIDNVLR.[C]	N-Term(TMT6plex)	1	1	F1NI85	F1NI85	0	2	0.5126	0	1	1	685.422	1369.84	1369.84	0.57	0.00039	HCD (High Energy Collision Dissociation)	MS2	38.9626	95.4	96	72.565	37155	Dg31ZJ_bjhb2_13.raw	F1.13	104.1	90.1	109.2	91.6	79.4	78.9	97.3	95.7	112.2		3.57	2.098e-05	2.593e-05
FALSE	High	Sequest HT (A2)	Unambiguous	[K].nIVVVEGVR.[I]	N-Term(TMT6plex)	1	1	E1BTT4	E1BTT4	0	2	0.6052	0	1	1	607.376	1213.74	1213.75	-1.67	-0.00101	HCD (High Energy Collision Dissociation)	MS2	61.8051	121.2	55.105	46.9942	23592	Dg31ZJ_bjhb2_8.raw	F1.8	123.7	134.4	151.4	88.6	142.5	73.3	126.8	139.5	110.2		3.09	2.098e-05	0.0002149
FALSE	High	Sequest HT (A2)	Unambiguous	[K].gkEVGVYEAIk.[D]	N-Term(TMT6plex); K2(TMT6plex); K11(TMT6plex)	1	3	A0A452J7S4	Q5ZME2; A0A452J7S4; A0A1D5PE17	1	3	0.4244	0	1	1	627.387	1880.14	1880.15	-0.54	-0.00034	HCD (High Energy Collision Dissociation)	MS2	11.1531	147.7	96	47.0103	23601	Dg31ZJ_bjhb2_8.raw	F1.8	167.5	189.5	151.8	112.5	107.9	125.3	143.1	188	143.9		4.76	2.098e-05	4.868e-07
FALSE	High	Sequest HT (A2)	Unambiguous	[K].vLDRPGPPEGPLk.[V]	N-Term(TMT6plex); K13(TMT6plex)	1	1	A0A3Q2TS15	A0A3Q2TS15	0	3	0.6648	0	1	1	611.705	1833.1	1833.1	0.36	0.00022	HCD (High Energy Collision Dissociation)	MS2	13.9511	99.1	17.972	47.0247	23609	Dg31ZJ_bjhb2_8.raw	F1.8	91.4	101.9	105.4	96.8	107.5	88.9	88.9	105.8	105.7		3.64	2.098e-05	1.243e-06
FALSE	High	Sequest HT (A2)	Unambiguous	[K].aVIVMGEDDGSHPSELR.[L]	N-Term(TMT6plex)	1	1	F1P371	F1P371	0	3	0.8068	0	1	1	681.012	2041.02	2041.02	-0.33	-0.00023	HCD (High Energy Collision Dissociation)	MS2	0	86	96	47.0379	23616	Dg31ZJ_bjhb2_8.raw	F1.8	88.6	89.7	81.6	76.8	99.3	74.5	75.1	93.9	94.2		7.35	2.098e-05	1.111e-11
FALSE	High	Sequest HT (A2)	Unambiguous	[K].nGEALGVAFR.[V]	N-Term(TMT6plex)	1	1	Q9YHD2	Q9YHD2	0	2	0.3518	0	1	1	631.856	1262.71	1262.71	-0.1	-6e-05	HCD (High Energy Collision Dissociation)	MS2	54.4954	198.2	96	47.0489	23622	Dg31ZJ_bjhb2_8.raw	F1.8	229	264.6	261.5	131.9	154	147.5	193.4	198.5	203.4		2.53	2.098e-05	7.651e-05
FALSE	High	Sequest HT (A2)	Unambiguous	[R].gPPTFQFkPEDSEHNHGFNk.[D]	N-Term(TMT6plex); K8(TMT6plex); K20(TMT6plex)	2	3	K4Q293; F1NL38	K4Q293; F1NL38; A0A1L1RKA9	0	5	0.675	0	1	1	600.917	3000.56	3000.56	-0.2	-0.00012	HCD (High Energy Collision Dissociation)	MS2	12.1951	43.1	81.344	47.0561	23626	Dg31ZJ_bjhb2_8.raw	F1.8	45.7	68.7	65.5	20.9	36.6	26.6	38.7	50.3	34.8		5.2	2.098e-05	1.832e-06
FALSE	High	Sequest HT (A2)	Unambiguous	[K].lREDMAPYYk.[E]	N-Term(TMT6plex); K10(TMT6plex)	1	1	P08250	P08250	1	3	0.6948	0	1	1	581.988	1743.95	1743.95	0.3	0.00018	HCD (High Energy Collision Dissociation)	MS2	0	187.2	96	47.0579	23627	Dg31ZJ_bjhb2_8.raw	F1.8	320.6	439.4	359.9	78.9	148.1	72.6	88.5	98.3	78.9		4.85	2.098e-05	8.82e-05
FALSE	High	Sequest HT (A2)	Unambiguous	[K].sYELPDGQVITIGNER.[F]	N-Term(TMT6plex)	4	11	P60706; F1P476; P68139; A0A1D5NV17	P63270; A0A3Q3AWV3; P53478; P60706; A0A1D5PK53; F1P476; P68139; P68034; Q5ZMQ2; A0A1D5NV17; P08023	0	2	0.6	0	1	1	1010.53	2020.06	2020.05	0.24	0.00024	HCD (High Energy Collision Dissociation)	MS2	80.6616	91.7	96	72.5614	37153	Dg31ZJ_bjhb2_13.raw	F1.13	82.2	89.3	84.1	117.8	110.5	113.7	80.9	66.6	80		1.95	2.098e-05	0.0001086
FALSE	High	Sequest HT (A2)	Unambiguous	[K].vELQELNDR.[F]	N-Term(TMT6plex)	2	7	F1NJ08; E1BZ05	A0A1L1RXL9; O73665; P09654; P02542; F1NJ08; E1BZ05; Q49MC1	0	2	0.6639	0	1	1	672.87	1344.73	1344.73	0.3	0.0002	HCD (High Energy Collision Dissociation)	MS2	33.5705	207.9	30.821	47.0733	23635	Dg31ZJ_bjhb2_8.raw	F1.8	286	205.3	243.9	191.1	141	151	210.2	230.5	211.7		3.6	2.098e-05	0.0001469
FALSE	High	Sequest HT (A2)	Unambiguous	[K].tVIVNMVDVAk.[A]	N-Term(TMT6plex); K11(TMT6plex)	1	1	Q5ZIE0	Q5ZIE0	0	2	0.6653	0	1	1	824.001	1646.99	1646.99	1.67	0.00137	HCD (High Energy Collision Dissociation)	MS2	24.9167	214.2	96	72.5443	37144	Dg31ZJ_bjhb2_13.raw	F1.13	222.3	230.9	218	200.5	206.1	203.5	203	224.3	218.8		4.87	2.098e-05	2.922e-06
FALSE	High	Sequest HT (A2)	Unambiguous	[R].aVDEAADVLLk.[A]	N-Term(TMT6plex); K11(TMT6plex)	2	3	A0A3Q3AHD7; Q5ZMI2	A0A3Q3AHD7; Q5ZMI2; F1P3U1	0	3	0.5886	0	1	1	534.655	1601.95	1601.95	-0.08	-5e-05	HCD (High Energy Collision Dissociation)	MS2	20.9461	70.5	18.664	72.5336	37138	Dg31ZJ_bjhb2_13.raw	F1.13	67.7	80.7	81.5	62.8	44.5	51.8	76.1	100.5	69.3		3.5	2.098e-05	3.228e-05
FALSE	High	Sequest HT (A2)	Unambiguous	[R].aVDEAADVLLk.[A]	N-Term(TMT6plex); K11(TMT6plex)	2	3	A0A3Q3AHD7; Q5ZMI2	A0A3Q3AHD7; Q5ZMI2; F1P3U1	0	3	0.6154	0	1	1	534.655	1601.95	1601.95	-0.08	-5e-05	HCD (High Energy Collision Dissociation)	MS2	20.133	70.5	17.444	72.5191	37130	Dg31ZJ_bjhb2_13.raw	F1.13	67.7	80.7	81.5	62.8	44.5	51.8	76.1	100.5	69.3		4.03	2.098e-05	0.000101
FALSE	High	Sequest HT (A2)	Unambiguous	[K].tVQLAGVDSk.[C]	N-Term(TMT6plex); K10(TMT6plex)	2	2	F1NFL6; P02845	F1NFL6; P02845	0	2	0.7169	0	1	1	738.445	1475.88	1475.88	-0.51	-0.00038	HCD (High Energy Collision Dissociation)	MS2	0	190.9	96	47.1137	23657	Dg31ZJ_bjhb2_8.raw	F1.8	50	62.9	61.5	180.5	188.8	193	331	416.2	234.2		3.85	2.098e-05	3.451e-05
FALSE	High	Sequest HT (A2)	Unambiguous	[K].dEGILTcEGk.[T]	N-Term(TMT6plex); C7(Carbamidomethyl); K10(TMT6plex)	1	2	P79757	A0A3Q2UNJ2; P79757	0	2	0.6693	0	1	1	790.424	1579.84	1579.84	0.68	0.00053	HCD (High Energy Collision Dissociation)	MS2	0	196.7	96	47.1156	23658	Dg31ZJ_bjhb2_8.raw	F1.8	187.9	181.5	195	162.2	191.9	161.8	215.7	261.7	212.3		3.78	2.098e-05	3.631e-05
FALSE	High	Sequest HT (A2)	Unambiguous	[K].tSFFQALGITTk.[I]	N-Term(TMT6plex); K12(TMT6plex)	1	2	P47826	P47826; F1NB66	0	2	0.7762	0	1	1	886.52	1772.03	1772.04	-1.56	-0.00139	HCD (High Energy Collision Dissociation)	MS2	19.7793	177.6	96	85.6018	45616	Dg31ZJ_bjhb2_15.raw	F1.15	236.7	231.1	225.1	129	125.2	137.2	152.9	202.4	159		4.11	2.098e-05	1.652e-07
FALSE	High	Sequest HT (A2)	Unambiguous	[R].ePADAMAAGAVEASFk.[C]	N-Term(TMT6plex); K16(TMT6plex)	1	2	A0A1D5P9V0	A0A1D5P9V0; P00548	0	3	0.8076	0	1	1	675.024	2023.06	2023.06	-0.13	-9e-05	HCD (High Energy Collision Dissociation)	MS2	13.2379	52.7	17.786	72.5175	37129	Dg31ZJ_bjhb2_13.raw	F1.13	46.2	49	44.5	62	56.5	74.3	46.7	33	62		5.82	2.098e-05	3.226e-07
FALSE	High	Sequest HT (A2)	Unambiguous	[K].nVSSLVSENk.[Y]	N-Term(TMT6plex); K10(TMT6plex)	2	3	Q9DEH4; A0A3Q3A4C6	Q9DEH4; A0A3Q3A4C6; A0A1D5NY50	0	2	0.6684	0	1	1	767.944	1534.88	1534.88	-1.85	-0.00142	HCD (High Energy Collision Dissociation)	MS2	35.6335	217.4	96	45.9184	23008	Dg31ZJ_bjhb2_8.raw	F1.8	202.7	195.4	209.3	226.4	202.1	214.9	206.2	264.7	234.8		3.89	2.098e-05	2.2e-05
FALSE	High	Sequest HT (A2)	Unambiguous	[K].sEEQLkEEGVEYk.[I]	N-Term(TMT6plex); K6(TMT6plex); K13(TMT6plex)	1	1	Q5ZM32	Q5ZM32	1	3	0.5886	0	1	1	752.413	2255.22	2255.24	-6.27	-0.00471	HCD (High Energy Collision Dissociation)	MS2	3.69777	196.5	14.091	45.911	23004	Dg31ZJ_bjhb2_8.raw	F1.8	224.6	221.5	226.3	126.6	126.6	129.3	212.1	291.7	209.5		3.16	2.098e-05	7.03e-07
FALSE	High	Sequest HT (A2)	Unambiguous	[K].tSIAIDTIINQk.[R]	N-Term(TMT6plex); K12(TMT6plex)	2	7	A0A1D5PJG9; A0A1D5PN54	A0A1D5PJG9; A0A1L1RZJ6; Q8UVX3; A0A1D5P3S4; Q9DDH7; A0A1L1RY35; A0A1D5PN54	0	3	0.7059	0	1	1	592.361	1775.07	1775.07	-0.17	-0.0001	HCD (High Energy Collision Dissociation)	MS2	43.0514	92.7	94.307	72.8708	37320	Dg31ZJ_bjhb2_13.raw	F1.13	99.8	111	108.8	68.6	65.6	71.8	101.1	121.7	86.2		3.91	2.098e-05	3.758e-06
FALSE	High	Sequest HT (A2)	Unambiguous	[R].sALFAQLNQGEAITk.[G]	N-Term(TMT6plex); K15(TMT6plex)	1	1	E1BZ03	E1BZ03	0	2	0.7782	0	1	1	1025.09	2049.17	2049.17	-1.85	-0.0019	HCD (High Energy Collision Dissociation)	MS2	0	91.8	96	72.8763	37323	Dg31ZJ_bjhb2_13.raw	F1.13	107.9	87.1	99.9	71.4	72.3	75.3	91.9	122	98.4		5.77	2.098e-05	5.846e-10
FALSE	High	Sequest HT (A2)	Unambiguous	[K].aQVVTPGAEVLPPWR.[Q]	N-Term(TMT6plex)	2	3	A6BM71; Q9IAR9	A6BM71; Q98918; Q9IAR9	0	3	0.7481	0	1	1	617.021	1849.05	1849.05	-2.92	-0.0018	HCD (High Energy Collision Dissociation)	MS2	49.265	45	96	73.4012	37604	Dg31ZJ_bjhb2_13.raw	F1.13	54.1	37.8	45.8	42.1	41.9	54.6	38.9	50.3	39.7		5.28	2.098e-05	1.027e-06
FALSE	High	Sequest HT (A2)	Unambiguous	[R].iQLVEEELDR.[A]	N-Term(TMT6plex)	11	30	Q8AWI4; A0A1D5P342; A0A3Q3ACB9; A0A1L1RVU7; Q05705; Q90740; A0A3Q2U9X8; A0A1D5P9X2; A0A1L1RPQ6; H9L3K0; A0A1L1RU52	A0A3Q2U8I1; Q8AWI4; A0A1D5P342; A0A3Q3ACB9; A0A1L1RVU7; A0A452J805; Q05705; Q90740; A0A3Q2U9X8; A0A1D5NT47; A0A1D5P9X2; Q91005; A0A1L1RPQ6; R4GIJ9; A0A1D5P2B9; Q5ZLJ7; F1NK75; Q90739; H9L3K0; P19352; Q05706; A0A1D5PSX3; A0A452J839; A0A1L1RJZ6; A0A1L1RU52; P04268; Q91968; A0A1D5P9B0; A0A1D5PV56; H9L074	0	2	0.4759	0	1	1	736.916	1472.82	1472.82	5.77	0.00425	HCD (High Energy Collision Dissociation)	MS2	30.5199	111.2	96	73.3975	37602	Dg31ZJ_bjhb2_13.raw	F1.13	96.3	96.7	127	116	132.4	115	99.2	93.3	124.9		2.9	2.098e-05	0.000204
FALSE	High	Sequest HT (A2)	Unambiguous	[K].mEGDLNEmEIQLNHANR.[MV]	N-Term(TMT6plex); M8(Oxidation)	3	4	A0A1D5P603; Q9DGM5; Q9PTY2	A0A1D5P603; Q9DGM5; Q9PTY2; A0A1D5NVW6	0	3	0.384	0	1	1	753.696	2259.07	2259.07	1.74	0.00131	HCD (High Energy Collision Dissociation)	MS2	55.4502	220.9	86.772	44.7276	22356	Dg31ZJ_bjhb2_8.raw	F1.8	173.9	213.8	217.3	206.4	184.9	173	263.7	243.6	311.4		4.87	2.098e-05	8.181e-07
FALSE	High	Sequest HT (A2)	Unambiguous	[K].iVPEWAPPkDPIVk.[T]	N-Term(TMT6plex); K9(TMT6plex); K14(TMT6plex)	1	1	A0A1D5P5X8	A0A1D5P5X8	1	3	0.6767	0	1	1	759.471	2276.4	2276.4	0.58	0.00044	HCD (High Energy Collision Dissociation)	MS2	8.49185	112.9	96	73.3883	37597	Dg31ZJ_bjhb2_13.raw	F1.13	150.8	155.8	140.2	75.3	69.7	67.2	114.2	139.6	103.3		4.64	2.098e-05	3.79e-05
FALSE	High	Sequest HT (A2)	Unambiguous	[R].fScEPAGGLTSLTEPPkGPGFGVR.[A]	N-Term(TMT6plex); C3(Carbamidomethyl); K17(TMT6plex)	1	1	A0A1D5PI06	A0A1D5PI06	1	3	0.8176	0	1	1	973.854	2919.55	2919.54	0.86	0.00083	HCD (High Energy Collision Dissociation)	MS2	0	64.3	96	73.3846	37595	Dg31ZJ_bjhb2_13.raw	F1.13	64.5	84.7	70.4	51.3	53.4	51.1	58	88.2	56.8		6.14	2.098e-05	1.076e-14
FALSE	High	Sequest HT (A2)	Unambiguous	[R].dPWYQWDQPDMR.[R]	N-Term(TMT6plex)	1	1	Q5ZJW2	Q5ZJW2	0	2	0.8395	0	1	1	933.429	1865.85	1865.85	1.51	0.00141	HCD (High Energy Collision Dissociation)	MS2	0	100.8	96	73.3827	37594	Dg31ZJ_bjhb2_13.raw	F1.13	122.4	112.1	112.8	59.9	50.9	67.5	121.4	154	105.9		4.61	2.098e-05	5.719e-05
FALSE	High	Sequest HT (A2)	Unambiguous	[K].hNAAFVQIPMGLEGNFk.[G]	N-Term(TMT6plex); K17(TMT6plex)	1	2	F1P0J0	Q5ZKX8; F1P0J0	0	4	0.7114	0	1	1	583.571	2331.26	2331.27	-2.05	-0.0012	HCD (High Energy Collision Dissociation)	MS2	79.5583	39.7	96	73.3172	37559	Dg31ZJ_bjhb2_13.raw	F1.13	35.6	45.6	38.8	30.5	39.9	39.5	40.1	42.8	44.8		3.95	2.098e-05	5.524e-06
FALSE	High	Sequest HT (A2)	Unambiguous	[K].qIIQDMAAFNk.[N]	N-Term(TMT6plex); K11(TMT6plex)	1	3	A0A3Q2UB37	A0A3Q2UB37; F1P0Y6; A0A1D5P779	0	2	0.696	0	1	1	868.991	1736.98	1736.98	-0.7	-0.00061	HCD (High Energy Collision Dissociation)	MS2	64.5127	105.2	96	73.3154	37558	Dg31ZJ_bjhb2_13.raw	F1.13	89.2	107	107.4	116.8	133.6	103.4	103.9	88	97.4		4.54	2.098e-05	6.897e-07
FALSE	High	Sequest HT (A2)	Unambiguous	[-K].vAASGAEAAEEVPk.[R]	N-Term(TMT6plex); K14(TMT6plex)	1	2	F1P0C0	F1P0C0; A0A452J860	0	3	0.7068	0	1	1	596.335	1786.99	1787	-2.54	-0.00151	HCD (High Energy Collision Dissociation)	MS2	32.9113	107.5	96	44.8527	22424	Dg31ZJ_bjhb2_8.raw	F1.8	116.4	134.2	118	94.2	97.1	84.9	100.6	117.7	104.3		3.82	2.098e-05	2.032e-06
FALSE	High	Sequest HT (A2)	Unambiguous	[R].aAPQFLTPLVDR.[S]	N-Term(TMT6plex)	1	1	P16419	P16419	0	2	0.6407	0	1	1	778.954	1556.9	1556.9	0.97	0.00076	HCD (High Energy Collision Dissociation)	MS2	25.8771	115.5	14.266	73.299	37549	Dg31ZJ_bjhb2_13.raw	F1.13	91.8	96.8	92.9	167.8	173.1	153.2	86.7	75.8	101.8		3.98	2.098e-05	7.786e-05
FALSE	High	Sequest HT (A2)	Unambiguous	[K].lGSSLAGYGNVVELR.[I]	N-Term(TMT6plex)	1	1	Q5ZMN1	Q5ZMN1	0	2	0.7599	0	1	1	882.495	1763.98	1763.99	-0.96	-0.00084	HCD (High Energy Collision Dissociation)	MS2	0	114.5	96	73.4183	37613	Dg31ZJ_bjhb2_13.raw	F1.13	126	132.9	131.7	98.4	104.2	96.7	102.5	132.3	105.7		5.58	2.098e-05	2.018e-10
FALSE	High	Sequest HT (A2)	Unambiguous	[K].lGSSLAGYGNVVELR.[I]	N-Term(TMT6plex)	1	1	Q5ZMN1	Q5ZMN1	0	3	0.7158	0	1	1	588.668	1763.99	1763.99	2.8	0.00165	HCD (High Energy Collision Dissociation)	MS2	30.5998	42.6	96	73.2691	37533	Dg31ZJ_bjhb2_13.raw	F1.13	41.8	44.3	40	49	46.2	45.6	33.7	43.7	39.1		4.68	2.098e-05	1.492e-06
FALSE	High	Sequest HT (A2)	Unambiguous	[K].lLQDFFNGk.[E]	N-Term(TMT6plex); K9(TMT6plex)	3	14	O73885; Q7SX63; A0A1D5PFJ6	O73885; Q7SX63; A0A5H3A847; B6EAX2; A0A1D5PFJ6; D6PVB7; B3VHV2; A0A5H3A935; A0A1L1RPG0; A0A1D5PYK0; P08106; A0A5H3A8X6; F1NWP3; A0A5A4W3K3	0	2	0.6075	0	1	1	770.45	1539.89	1539.89	0.11	9e-05	HCD (High Energy Collision Dissociation)	MS2	28.1238	158.7	96	85.6317	45632	Dg31ZJ_bjhb2_15.raw	F1.15	153.7	173.8	168.2	147.9	143.3	162.2	157.7	177.7	144.1		3.21	2.098e-05	0.0002331
FALSE	High	Sequest HT (A2)	Unambiguous	[R].fTQDTQPHYIYSPR.[E]	N-Term(TMT6plex)	1	1	F1NKL4	F1NKL4	0	3	0.792	0	1	1	661.337	1982	1982	-0.55	-0.00037	HCD (High Energy Collision Dissociation)	MS2	75.2779	52.7	96	44.8987	22449	Dg31ZJ_bjhb2_8.raw	F1.8	61.3	55.5	58.7	41.9	41.1	62.1	40.6	65.9	47.6		5.77	2.098e-05	1.18e-07
FALSE	High	Sequest HT (A2)	Unambiguous	[K].hSQEVSQFQQELAEAR.[S]	N-Term(TMT6plex)	1	2	E1BXY6	E1BXY6; A0A3Q2U9M9	0	3	0.7091	0	1	1	706.024	2116.06	2116.06	-2.26	-0.00159	HCD (High Energy Collision Dissociation)	MS2	49.1906	68.5	96	44.9075	22454	Dg31ZJ_bjhb2_8.raw	F1.8	60.9	69.9	63.1	80.8	76.9	77.9	60.6	64	62.8		2.75	2.098e-05	1.71e-06
FALSE	High	Sequest HT (A2)	Unambiguous	[R].lQDAEEHVEAVNSk.[C]	N-Term(TMT6plex); K14(TMT6plex)	4	4	A0A1D5P603; P02565; Q9PTY2; R4GIG1	A0A1D5P603; P02565; Q9PTY2; R4GIG1	0	3	0.7605	0	1	1	676.366	2027.08	2027.08	1.53	0.00103	HCD (High Energy Collision Dissociation)	MS2	3.3087	66.3	0.375	44.9173	22459	Dg31ZJ_bjhb2_8.raw	F1.8	29.8	32.3	45.5	134.3	163.5	121.2	19.5	16	34.6		5.93	2.098e-05	1.696e-08
FALSE	High	Sequest HT (A2)	Unambiguous	[K].aLEAVNTQLR.[E]	N-Term(TMT6plex)	1	2	F1NE11	F1NE11; A0A3Q2U8P7	0	2	0.5642	0	1	1	672.396	1343.79	1343.78	0.48	0.00032	HCD (High Energy Collision Dissociation)	MS2	64.5488	104.9	96	44.9352	22469	Dg31ZJ_bjhb2_8.raw	F1.8	107.2	116.3	103.1	81.6	87.4	87.7	108.8	145	107.4		3.58	2.098e-05	2.548e-05
FALSE	High	Sequest HT (A2)	Unambiguous	[K].tGTLVGVDk.[Y]	N-Term(TMT6plex); K9(TMT6plex)	1	2	F1NW95	D5M8S5; F1NW95	0	2	0.3917	0	1	1	674.418	1347.83	1347.82	3.32	0.00224	HCD (High Energy Collision Dissociation)	MS2	20.13	339.6	61.209	44.9442	22474	Dg31ZJ_bjhb2_8.raw	F1.8	287.7	311	341.9	177.2	194.5	184.7	602.5	482.4	474.4		3.37	2.098e-05	0.0002713
FALSE	High	Sequest HT (A2)	Unambiguous	[K].tYHPDcFVcAVcR.[L]	N-Term(TMT6plex); C6(Carbamidomethyl); C9(Carbamidomethyl); C12(Carbamidomethyl)	1	8	A0A3Q3AZY7	A0A3Q3AZY7; A0A3Q2TZQ6; A0A3Q2UKJ0; A0A3Q3A7X1; A0A1D5PWU6; A0A3Q3AUZ3; A0A3Q2U9S8; A0A3Q2U4R9	0	3	0.8368	0	1	1	638.626	1913.86	1913.87	-1.79	-0.00114	HCD (High Energy Collision Dissociation)	MS2	63.5947	88.9	96	44.9477	22476	Dg31ZJ_bjhb2_8.raw	F1.8	87.4	87	91.6	76.8	74.7	79.5	91.4	120.7	91.1		5.33	2.098e-05	3.159e-05
FALSE	High	Sequest HT (A2)	Unambiguous	[K].aGFSPSSGYSDDYSSTDR.[A]	N-Term(TMT6plex)	1	2	E1C1T1	E1C1T1; A0A1D5P822	0	2	0.8769	0	1	1	1064.47	2127.93	2127.93	0.07	7e-05	HCD (High Energy Collision Dissociation)	MS2	0	98.4	96	44.9512	22478	Dg31ZJ_bjhb2_8.raw	F1.8	110.9	130.2	123.9	54.8	56.8	51.2	102.4	155.2	100.3		5.85	2.098e-05	3.315e-10
FALSE	High	Sequest HT (A2)	Unambiguous	[K].aGFSPSSGYSDDYSSTDR.[A]	N-Term(TMT6plex)	1	2	E1C1T1	E1C1T1; A0A1D5P822	0	3	0.8812	0	1	1	709.981	2127.93	2127.93	-0.8	-0.00057	HCD (High Energy Collision Dissociation)	MS2	0	62.7	96	44.9637	22484	Dg31ZJ_bjhb2_8.raw	F1.8	60.5	64	67.1	49.1	51.4	48.2	66.6	87.8	69.7		4.63	2.098e-05	1.23e-06
FALSE	High	Sequest HT (A2)	Unambiguous	[K].sAMLQLAVTEIEk.[E]	N-Term(TMT6plex); K13(TMT6plex)	1	2	E1BUD3	E1BUD3; P68246	0	3	0.6818	0	1	1	631.037	1891.1	1891.1	-1.05	-0.00066	HCD (High Energy Collision Dissociation)	MS2	8.7864	36.8	96	85.6298	45631	Dg31ZJ_bjhb2_15.raw	F1.15	29.8	28.7	38.7	37.3	41.9	42.4	36.1	35.6	41.1		4.84	2.098e-05	2.651e-05
FALSE	High	Sequest HT (A2)	Unambiguous	[K].sPITGYLVDYk.[E]	N-Term(TMT6plex); K11(TMT6plex)	1	3	F1NNW0	Q02173; A0A1D5PKV3; F1NNW0	0	2	0.6787	0	1	1	857.495	1713.98	1713.98	0.42	0.00036	HCD (High Energy Collision Dissociation)	MS2	7.45114	126.1	96	73.2599	37528	Dg31ZJ_bjhb2_13.raw	F1.13	78.6	92.2	101.1	138	190.7	123.9	130.9	128	151.3		4.14	2.098e-05	0.0003014
FALSE	High	Sequest HT (A2)	Unambiguous	[R].vDSGIEQGSDISIYYDPMISk.[L]	N-Term(TMT6plex); K21(TMT6plex)	1	3	F1P0M2	F1P0M2; A0A3Q2TWH1; A0A3Q2TX81	0	3	0.7887	0	1	1	925.81	2775.42	2775.42	0.18	0.00017	HCD (High Energy Collision Dissociation)	MS2	11.8401	52.2	96	85.6204	45626	Dg31ZJ_bjhb2_15.raw	F1.15	46.5	55.2	63.9	39.3	43.2	40.3	63.1	66.4	52.3		6.2	2.098e-05	2.262e-09
FALSE	High	Sequest HT (A2)	Unambiguous	[K].yDDPTVQSDMk.[H]	N-Term(TMT6plex); K11(TMT6plex)	1	12	Q7SX63	Q7ZSX8; Q7SX63; A0A2I4KE16; A0A5H3A847; B6EAX2; D6PVB7; B3VHV2; A0A5H3A935; P08106; A0A4P8GB30; A0A5H3A8X6; A0A5A4W3K3	0	2	0.6667	0	1	1	878.945	1756.88	1756.88	0.19	0.00017	HCD (High Energy Collision Dissociation)	MS2	0	190.6	96	44.6711	22326	Dg31ZJ_bjhb2_8.raw	F1.8	195.1	209.3	192.9	178.2	206.3	190.3	163.2	209.8	170.4		3.39	2.098e-05	3.622e-05
FALSE	High	Sequest HT (A2)	Unambiguous	[K].fDTGNLcMVTGGANLGR.[I]	N-Term(TMT6plex); C7(Carbamidomethyl)	1	1	P47836	P47836	0	3	0.7127	0	1	1	671.334	2011.99	2011.99	-0.85	-0.00057	HCD (High Energy Collision Dissociation)	MS2	9.24952	39.9	53.766	73.4232	37616	Dg31ZJ_bjhb2_13.raw	F1.13	31.2	37.2	38.1	46.2	43.3	48.7	40.9	38.6	35		6.23	2.098e-05	1.34e-06
FALSE	High	Sequest HT (A2)	Unambiguous	[R].qWGLADAAQR.[Q]	N-Term(TMT6plex)	1	2	D3KCC4	A0A1D5PQ89; D3KCC4	0	2	0.5744	0	1	1	672.865	1344.72	1344.72	0.18	0.00012	HCD (High Energy Collision Dissociation)	MS2	0	127.5	96	44.328	22138	Dg31ZJ_bjhb2_8.raw	F1.8	141.4	135.7	130.3	115.9	124.6	124.2	113.7	121.8	139.8		3.36	2.098e-05	2.779e-05
FALSE	High	Sequest HT (A2)	Unambiguous	[K].rLEAPEEHkELTPEEQLADk.[L]	N-Term(TMT6plex); K9(TMT6plex); K20(TMT6plex)	1	1	Q5ZKA4	Q5ZKA4	2	5	0.6611	0	1	1	610.739	3049.67	3049.68	-3.14	-0.00192	HCD (High Energy Collision Dissociation)	MS2	27.4764	113.1	95.471	44.3299	22139	Dg31ZJ_bjhb2_8.raw	F1.8	123.3	132.3	116.8	102.7	105.1	106.9	101.1	124.4	105.7		4.22	2.098e-05	1.631e-05
FALSE	High	Sequest HT (A2)	Unambiguous	[K].tLGDNSPISk.[L]	N-Term(TMT6plex); K10(TMT6plex)	1	2	A0A1D5PAE8	A0A1D5PAE8; Q5ZJJ6	0	2	0.4113	0	1	1	745.436	1489.86	1489.86	1.22	0.00091	HCD (High Energy Collision Dissociation)	MS2	0	201.1	96	44.3352	22142	Dg31ZJ_bjhb2_8.raw	F1.8	187.3	211.8	263	197.8	198.3	205	167.5	185.5	193.6		3.72	2.098e-05	0.0001336
FALSE	High	Sequest HT (A2)	Unambiguous	[K].tSIAIDTIINQk.[R]	N-Term(TMT6plex); K12(TMT6plex)	2	7	A0A1D5PJG9; A0A1D5PN54	A0A1D5PJG9; A0A1L1RZJ6; Q8UVX3; A0A1D5P3S4; Q9DDH7; A0A1L1RY35; A0A1D5PN54	0	3	0.7352	0	1	1	592.36	1775.07	1775.07	-0.78	-0.00046	HCD (High Energy Collision Dissociation)	MS2	23.102	53.7	44.325	73.4729	37643	Dg31ZJ_bjhb2_13.raw	F1.13	66.4	56.6	60.1	34.4	29.4	30.8	61.5	84.4	59.4		4.38	2.098e-05	2.65e-06
FALSE	High	Sequest HT (A2)	Unambiguous	[KR].kLDPAYQVDk.[G]	N-Term(TMT6plex); K1(TMT6plex); K10(TMT6plex)	2	7	A0A3Q3ACN5; P16419	A0A3Q3ACN5; A0A1D5PKM9; Q90688; A0A3Q2U3I8; A0A3Q2UKP4; F1NBZ9; P16419	1	3	0.5771	0	1	1	622.042	1864.11	1864.11	-1.81	-0.00113	HCD (High Energy Collision Dissociation)	MS2	17.0723	165.4	75.235	44.3569	22154	Dg31ZJ_bjhb2_8.raw	F1.8	113.6	122.6	109.7	250.5	292.5	253.5	114.3	88.3	143.2		3.5	2.098e-05	8.922e-06
FALSE	High	Sequest HT (A2)	Unambiguous	[K].cSAEENFQVTDk.[A]	N-Term(TMT6plex); C1(Carbamidomethyl); K12(TMT6plex)	1	2	P05300	P05300; A0A1D5PJ79	0	3	0.7823	0	1	1	629.319	1885.94	1885.94	2.9	0.00182	HCD (High Energy Collision Dissociation)	MS2	54.236	124.2	96	44.3606	22156	Dg31ZJ_bjhb2_8.raw	F1.8	145.4	143.7	149.4	74.5	92.9	84.8	110	203.7	113.1		4.18	2.098e-05	0.000175
FALSE	High	Sequest HT (A2)	Unambiguous	[K].aMHQAQTMEGcSSPIVVk.[F]	N-Term(TMT6plex); C11(Carbamidomethyl); K18(TMT6plex)	1	4	A0A3Q2TV40	A0A3Q2TV40; A5A2G0; F1ND14; Q5F3T7	0	3	0.844	0	1	1	811.42	2432.25	2432.25	-1.68	-0.00136	HCD (High Energy Collision Dissociation)	MS2	0	58.1	96	44.3715	22162	Dg31ZJ_bjhb2_8.raw	F1.8	59.7	70.1	63.4	44.3	44.9	38.3	65.6	75.5	61.1		7.05	2.098e-05	4.843e-11
FALSE	High	Sequest HT (A2)	Unambiguous	[R].lQDAEEHVEAVNSk.[C]	N-Term(TMT6plex); K14(TMT6plex)	4	4	A0A1D5P603; P02565; Q9PTY2; R4GIG1	A0A1D5P603; P02565; Q9PTY2; R4GIG1	0	4	0.6568	0	1	1	507.526	2027.08	2027.08	0.38	0.00019	HCD (High Energy Collision Dissociation)	MS2	15.4157	46.4	18.676	44.3828	22168	Dg31ZJ_bjhb2_8.raw	F1.8	28.8	28.2	38.7	75.2	90.4	77.8	25.5	24.4	28.7		3.7	2.098e-05	0.0001376
FALSE	High	Sequest HT (A2)	Unambiguous	[R].kPYNVESYTPETk.[G]	N-Term(TMT6plex); K1(TMT6plex); K13(TMT6plex)	1	1	E1C7C1	E1C7C1	0	3	0.6893	0	1	1	748.421	2243.25	2243.25	-1.67	-0.00125	HCD (High Energy Collision Dissociation)	MS2	0	218	96	44.4095	22183	Dg31ZJ_bjhb2_8.raw	F1.8	159.3	188.5	203.3	264.8	349.8	260.7	177.9	169	188.5		3.54	2.098e-05	7.496e-08
FALSE	High	Sequest HT (A2)	Unambiguous	[R].kAYDLQSDNVYk.[S]	N-Term(TMT6plex); K1(TMT6plex); K12(TMT6plex)	1	1	Q9DEG4	Q9DEG4	1	4	0.7433	0	1	1	533.556	2131.2	2131.2	1.45	0.00077	HCD (High Energy Collision Dissociation)	MS2	5.09108	97.3	35.018	44.4205	22189	Dg31ZJ_bjhb2_8.raw	F1.8	85.6	98.4	83.2	106.5	113.3	125	80.2	96.9	86.7		4.13	2.098e-05	0.0001932
FALSE	High	Sequest HT (A2)	Unambiguous	[K].eQTMLPEFDLR.[G]	N-Term(TMT6plex)	1	1	A0A3Q2TS15	A0A3Q2TS15	0	2	0.4741	0	1	1	804.419	1607.83	1607.83	-0.15	-0.00012	HCD (High Energy Collision Dissociation)	MS2	13.187	197.7	53.843	73.4216	37615	Dg31ZJ_bjhb2_13.raw	F1.13	171.9	183.6	186.3	199.6	213.3	200.4	185.3	230.3	208.3		4.24	2.098e-05	2.197e-05
FALSE	High	Sequest HT (A2)	Unambiguous	[R].kPDTIEVQQMk.[A]	N-Term(TMT6plex); K1(TMT6plex); K11(TMT6plex)	3	4	F1NQD9; Q9YGW6; A0A1D5NYK7	F1NQD9; Q9PU45; Q9YGW6; A0A1D5NYK7	0	3	0.6301	0	1	1	668.73	2004.18	2004.18	-0.39	-0.00026	HCD (High Energy Collision Dissociation)	MS2	78.4292	270.2	44.348	44.4378	22199	Dg31ZJ_bjhb2_8.raw	F1.8	237.1	262.3	235.6	261.3	306.4	247.4	274.1	300.4	307.2		2.92	2.098e-05	2.281e-06
FALSE	High	Sequest HT (A2)	Unambiguous	[K].tPGAMEHELVLHQLR.[C]	N-Term(TMT6plex)	10	14	F1P3X1; Q8JG72; A0A1D5P603; A0A1D5NYC2; Q9DGM5; P02565; Q9PTY2; Q9DGM4; R4GIG1; A0A1D5PUR6	F1P3X1; Q8JG72; A0A1D5P603; A0A1D5NYC2; A0A1D5P525; Q9DGM5; P02565; P13538; Q8AY28; Q9PTY2; Q9DGM4; A0A1D5NVW6; R4GIG1; A0A1D5PUR6	0	4	0.7414	0	1	1	490.771	1960.06	1960.06	-0.04	-2e-05	HCD (High Energy Collision Dissociation)	MS2	14.8734	92.4	96	44.4836	22224	Dg31ZJ_bjhb2_8.raw	F1.8	71.2	76.6	89.1	98.3	103.5	112.2	88.2	90.9	101.9		5.84	2.098e-05	4.441e-06
FALSE	High	Sequest HT (A2)	Unambiguous	[K].nkDPLNETVVAVFQk.[S]	N-Term(TMT6plex); K2(TMT6plex); K15(TMT6plex)	2	2	A0A1D5NZY9; Q8UWA0	A0A1D5NZY9; Q8UWA0	1	3	0.0818	0	1	1	797.141	2389.41	2389.41	0.53	0.00042	HCD (High Energy Collision Dissociation)	MS2	3.44584	212.6	80.208	73.4604	37636	Dg31ZJ_bjhb2_13.raw	F1.13	409.2	349.4	182.8	40.4	25.7	31.3	175.6	513.7	185.6		7.09	2.098e-05	8.233e-12
FALSE	High	Sequest HT (A2)	Unambiguous	[R].aMVASGSELGk.[R]	N-Term(TMT6plex); K11(TMT6plex)	1	3	A0A3Q2UBA1	A0A3Q2UBA1; F1NJ73; A0A3Q2UBW3	0	2	0.6525	0	1	1	754.435	1507.86	1507.86	5.09	0.00384	HCD (High Energy Collision Dissociation)	MS2	23.4498	418	96	44.5426	22256	Dg31ZJ_bjhb2_8.raw	F1.8	373.5	426.8	468.8	401.3	342	321.1	463.3	435.4	530		3.54	2.098e-05	7.948e-05
FALSE	High	Sequest HT (A2)	Unambiguous	[K].mEIDDLASNMESVSk.[A]	N-Term(TMT6plex); M1(Oxidation); K15(TMT6plex)	10	15	F1P3X1; Q8JG72; A0A1D5P603; A0A1D5NYC2; Q9DGM5; P02565; Q9PTY2; Q9DGM4; R4GIG1; A0A1D5PUR6	F1P3X1; A0A1D5NWE9; Q8JG72; A0A1D5P603; A0A1D5NYC2; A0A1D5P525; Q9DGM5; P02565; P13538; Q8AY28; Q9PTY2; Q9DGM4; A0A1D5NVW6; R4GIG1; A0A1D5PUR6	0	3	0.1258	0	1	1	715.027	2143.07	2143.07	0.02	2e-05	HCD (High Energy Collision Dissociation)	MS2	11.8541	113	55.001	73.4588	37635	Dg31ZJ_bjhb2_13.raw	F1.13	95.4	92.1	99	128.8	157.6	129.4	106	91.9	116.4		4.45	2.098e-05	5.22e-06
FALSE	High	Sequest HT (A2)	Unambiguous	[R].nLQDAMQVcR.[N]	N-Term(TMT6plex); C9(Carbamidomethyl)	1	2	A0A3Q2UA96	A0A1D5P2D9; A0A3Q2UA96	0	2	0.6268	0	1	1	732.37	1463.73	1463.73	1.82	0.00133	HCD (High Energy Collision Dissociation)	MS2	26.1973	283.8	96	44.5843	22279	Dg31ZJ_bjhb2_8.raw	F1.8	301.1	314.1	337.9	238.7	265.4	260.6	258.6	296.6	280.8		2.76	2.098e-05	0.0001248
FALSE	High	Sequest HT (A2)	Unambiguous	[K].vTLTDVTQR.[S]	N-Term(TMT6plex)	1	1	A0A3Q2TS15	A0A3Q2TS15	0	2	0.4669	0	1	1	631.368	1261.73	1261.73	-2.63	-0.00166	HCD (High Energy Collision Dissociation)	MS2	65.6848	260.1	96	44.6204	22298	Dg31ZJ_bjhb2_8.raw	F1.8	288	218.3	281.8	290.4	257.7	280.5	225.7	232.3	266.3		2.72	2.098e-05	0.0001106
FALSE	High	Sequest HT (A2)	Unambiguous	[R].kQSVEDIMk.[D]	N-Term(TMT6plex); K1(TMT6plex); K9(TMT6plex)	1	2	F1NN63	F1NN63; Q2UZR2	1	3	0.6164	0	1	1	589.021	1765.05	1765.05	-0.98	-0.00058	HCD (High Energy Collision Dissociation)	MS2	15.0524	578	96	44.6223	22299	Dg31ZJ_bjhb2_8.raw	F1.8	491.7	581.9	574.7	721.9	791.7	824.6	425.2	344.4	445.5		3.65	2.098e-05	1.502e-05
FALSE	High	Sequest HT (A2)	Unambiguous	[R].aMVASGSELGk.[R]	N-Term(TMT6plex); K11(TMT6plex)	1	3	A0A3Q2UBA1	A0A3Q2UBA1; F1NJ73; A0A3Q2UBW3	0	2	0.7597	0	1	1	754.432	1507.86	1507.86	1.13	0.00085	HCD (High Energy Collision Dissociation)	MS2	22.0902	472	96	44.6347	22306	Dg31ZJ_bjhb2_8.raw	F1.8	484.6	608.6	520.8	352.6	297.9	319.1	519.8	621.4	523.3		3.62	2.098e-05	4.431e-05
FALSE	High	Sequest HT (A2)	Unambiguous	[K].eAEILEVLR.[N]	N-Term(TMT6plex)	1	2	F1NR99	A0A3Q2UCT2; F1NR99	0	2	0.521	0	1	1	650.888	1300.77	1300.77	1.16	0.00076	HCD (High Energy Collision Dissociation)	MS2	0	85.5	96	73.4553	37633	Dg31ZJ_bjhb2_13.raw	F1.13	94.5	129.8	84.9	76.8	44	82.3	84.5	111	61.4		3.09	2.098e-05	0.0001653
FALSE	High	Sequest HT (A2)	Unambiguous	[R].eIVHLQAGQcGNQIGAk.[F]	N-Term(TMT6plex); C10(Carbamidomethyl); K17(TMT6plex)	1	2	F1NYB1	F1NYB1; P09206	0	3	0	0	1	1	761.087	2281.25	2281.25	-0.61	-0.00046	HCD (High Energy Collision Dissociation)	MS2	34.5562	153.1	38.906	44.6496	22314	Dg31ZJ_bjhb2_8.raw	F1.8	116.3	144.4	125.6	200.1	207.3	216	121.4	112.5	134.3		5.17	2.098e-05	1.723e-09
FALSE	High	Sequest HT (A2)	Unambiguous	[K].iGDVVGSSGGTQQTSGk.[V]	N-Term(TMT6plex); K17(TMT6plex)	1	2	A0A1L1RWJ7	A0A1D5NTN7; A0A1L1RWJ7	0	3	0.6993	0	1	1	679.371	2036.1	2036.1	-1.68	-0.00114	HCD (High Energy Collision Dissociation)	MS2	0	99.2	96	44.4505	22206	Dg31ZJ_bjhb2_8.raw	F1.8	92.4	102.3	99.2	94	114.2	100.9	97.6	105.9	85.9		5.72	2.098e-05	2.103e-07
FALSE	High	Sequest HT (A2)	Unambiguous	[R].vmLGETNPADSkPGTIR.[G]	N-Term(TMT6plex); M2(Oxidation); K12(TMT6plex)	1	1	O57535	O57535	0	3	0.5952	0	1	1	754.085	2260.24	2260.24	0.97	0.00073	HCD (High Energy Collision Dissociation)	MS2	34.0014	91.6	96	45.0397	22526	Dg31ZJ_bjhb2_8.raw	F1.8	98.3	98.8	101.5	75.7	68.6	76.1	102	110.4	93.4		3.73	2.098e-05	6.597e-06
FALSE	High	Sequest HT (A2)	Unambiguous	[K].aAFDmFDADGGGDISTk.[E]	N-Term(TMT6plex); M5(Oxidation); K17(TMT6plex)	1	1	P02588	P02588	0	3	0.7794	0	1	1	731.359	2192.06	2192.06	1.49	0.00109	HCD (High Energy Collision Dissociation)	MS2	57.6297	171.1	51.993	73.22	37507	Dg31ZJ_bjhb2_13.raw	F1.13	179.4	177.7	201.8	161.5	133.7	143	171.2	205.7	165.7		3.49	2.098e-05	5.714e-06
FALSE	High	Sequest HT (A2)	Unambiguous	[K].ekPkPSPDYLMQLMNDk.[K]	N-Term(TMT6plex); K2(TMT6plex); K4(TMT6plex); K17(TMT6plex)	1	5	B0M1D7	B0M1D7; A0A452J833; F1NWV0; A0A1D5P2B1; Q9YH18	0	4	0.7115	0	1	1	738.419	2950.65	2950.66	-0.74	-0.00055	HCD (High Energy Collision Dissociation)	MS2	34.1581	62.2	96	73.2118	37503	Dg31ZJ_bjhb2_13.raw	F1.13	65.5	78.6	66.1	46.6	47.1	38.3	64.2	66.4	86.7		5.13	2.098e-05	1.93e-05
FALSE	High	Sequest HT (A2)	Unambiguous	[R].ePADAMAAGAVEASFk.[C]	N-Term(TMT6plex); K16(TMT6plex)	1	2	A0A1D5P9V0	A0A1D5P9V0; P00548	0	3	0.7891	0	1	1	675.024	2023.06	2023.06	0.24	0.00016	HCD (High Energy Collision Dissociation)	MS2	65.0951	83.8	69.569	73.0257	37403	Dg31ZJ_bjhb2_13.raw	F1.13	69.9	79.5	74.5	79.4	97.2	91.2	69.8	68.8	123.6		5.88	2.098e-05	1.591e-09
FALSE	High	Sequest HT (A2)	Unambiguous	[K].dTQIHLDDALR.[TS]	N-Term(TMT6plex)	10	14	F1P3X1; Q8JG72; A0A1D5P603; A0A1D5NYC2; Q9DGM5; P02565; Q9PTY2; Q9DGM4; R4GIG1; A0A1D5PUR6	F1P3X1; Q8JG72; A0A1D5P603; A0A1D5NYC2; A0A1D5P525; Q9DGM5; P02565; P13538; Q8AY28; Q9PTY2; Q9DGM4; A0A1D5NVW6; R4GIG1; A0A1D5PUR6	0	3	0.6659	0	1	1	509.277	1525.82	1525.82	-0.15	-8e-05	HCD (High Energy Collision Dissociation)	MS2	6.40261	38.5	8.424	45.532	22795	Dg31ZJ_bjhb2_8.raw	F1.8	35.4	39.2	38.8	37.8	41.9	38.2	37	44.5	33.7		4.49	2.098e-05	9.888e-05
FALSE	High	Sequest HT (A2)	Unambiguous	[R].fSSQEAASSFGDDR.[L]	N-Term(TMT6plex)	1	3	F1P0M2	F1P0M2; A0A3Q2TWH1; A0A3Q2TX81	0	2	0.3968	0	1	1	866.903	1732.8	1732.8	0.46	0.0004	HCD (High Energy Collision Dissociation)	MS2	65.1803	176.5	96	45.5624	22812	Dg31ZJ_bjhb2_8.raw	F1.8	155.7	160.7	183	190.7	214.7	236.1	157.3	142.1	147.9		1.26	2.098e-05	4.752e-07
FALSE	High	Sequest HT (A2)	Unambiguous	[R].lEELDADkAEAR.[A]	N-Term(TMT6plex); K8(TMT6plex)	1	2	Q5ZM62	A0A3Q2U0D5; Q5ZM62	1	3	0.6105	0	1	1	606.673	1818	1818	2.15	0.0013	HCD (High Energy Collision Dissociation)	MS2	32.2784	159.7	96	45.6033	22834	Dg31ZJ_bjhb2_8.raw	F1.8	162.4	187.1	159.7	138.5	141	141.8	142.1	198.6	166		3.44	2.098e-05	4.752e-06
FALSE	High	Sequest HT (A2)	Unambiguous	[K].dIGAAWVILGHSER.[R]	N-Term(TMT6plex)	1	1	P00940	P00940	0	3	0.7126	0	1	1	584.991	1752.96	1752.96	-0.31	-0.00018	HCD (High Energy Collision Dissociation)	MS2	58.6328	49.4	96	72.9768	37377	Dg31ZJ_bjhb2_13.raw	F1.13	44.2	48.4	50.1	51.6	53.8	51.9	49.2	45.8	49.6		4.35	2.098e-05	3.12e-07
FALSE	High	Sequest HT (A2)	Unambiguous	[K].mEIDDLASNmESVSk.[A]	N-Term(TMT6plex); M10(Oxidation); K15(TMT6plex)	10	15	F1P3X1; Q8JG72; A0A1D5P603; A0A1D5NYC2; Q9DGM5; P02565; Q9PTY2; Q9DGM4; R4GIG1; A0A1D5PUR6	F1P3X1; A0A1D5NWE9; Q8JG72; A0A1D5P603; A0A1D5NYC2; A0A1D5P525; Q9DGM5; P02565; P13538; Q8AY28; Q9PTY2; Q9DGM4; A0A1D5NVW6; R4GIG1; A0A1D5PUR6	0	2	0.4717	0	1	1	1072.03	2143.06	2143.07	-3.09	-0.00331	HCD (High Energy Collision Dissociation)	MS2	44.7365	35.2	96	72.9731	37375	Dg31ZJ_bjhb2_13.raw	F1.13	27.2	35.1	38	36	44.8	37.9	33.2	29.1	35.1		2.65	2.098e-05	2.603e-05
FALSE	High	Sequest HT (A2)	Unambiguous	[K].aMDPLHPPGPPk.[N]	N-Term(TMT6plex); K12(TMT6plex)	1	1	Q07784	Q07784	0	3	0.6309	0	1	1	572.331	1714.98	1714.97	3.21	0.00184	HCD (High Energy Collision Dissociation)	MS2	65.7194	179	96	45.6608	22865	Dg31ZJ_bjhb2_8.raw	F1.8	159.5	162.7	180.7	170.5	215.6	188	181.4	172.1	180.3		3.63	2.098e-05	0.0002431
FALSE	High	Sequest HT (A2)	Unambiguous	[K].iNFDSNSAYR.[Q]	N-Term(TMT6plex)	1	1	Q5F3B9	Q5F3B9	0	2	0.8444	0	1	1	708.359	1415.71	1415.71	-0.33	-0.00023	HCD (High Energy Collision Dissociation)	MS2	7.59818	174.2	14.072	45.6678	22869	Dg31ZJ_bjhb2_8.raw	F1.8	214.8	213.3	201.1	110.2	104.3	105.8	209.4	244.5	164		4.5	2.098e-05	0.0002585
FALSE	High	Sequest HT (A2)	Unambiguous	[R].eEAESTLQSFR.[Q]	N-Term(TMT6plex)	1	3	F1NJ08	A0A1L1RXL9; P09654; F1NJ08	0	2	0.6086	0	1	1	763.383	1525.76	1525.77	-6.65	-0.00507	HCD (High Energy Collision Dissociation)	MS2	48.7528	195.5	17.208	45.6899	22881	Dg31ZJ_bjhb2_8.raw	F1.8	211.8	216.5	255.6	157.4	154.2	152.1	216.7	220.7	174.5		3.5	2.098e-05	0.0001909
FALSE	High	Sequest HT (A2)	Unambiguous	[R].lQDAEEHVEAVNAk.[C]	N-Term(TMT6plex); K14(TMT6plex)	5	9	F1P3X1; A0A1D5NYC2; Q9DGM5; Q9DGM4; A0A1D5PUR6	F1P3X1; A0A1D5NYC2; A0A1D5P525; Q9DGM5; P13538; Q8AY28; Q9DGM4; A0A1D5NVW6; A0A1D5PUR6	0	4	0.5265	0	1	1	503.527	2011.09	2011.09	0.79	0.00039	HCD (High Energy Collision Dissociation)	MS2	46.4245	181.5	94.189	45.6917	22882	Dg31ZJ_bjhb2_8.raw	F1.8	167.6	176.7	185.2	170.7	139.6	168.2	216.6	200.7	208.1		2.64	2.098e-05	9.084e-05
FALSE	High	Sequest HT (A2)	Unambiguous	[R].qENVLVIcHQAVMR.[C]	N-Term(TMT6plex); C8(Carbamidomethyl)	2	15	A0A1D5PKG3; A0A3Q2U869	A0A1D5PWF8; A0A1D5PKG3; A0A1D5P252; A0A3Q3A4J9; A0A1D5PCB7; A0A1D5NX95; Q91348; A0A3Q2UF77; A0A3Q2U869; A0A1D5NVH6; A0A3Q2UBC8; F1P0K7; A0A1D5PNS9; A0A3Q2U6X6; A0A1D5P637	0	3	0.8012	0	1	1	642.68	1926.03	1926.03	0.72	0.00046	HCD (High Energy Collision Dissociation)	MS2	15.0572	63.4	59.184	45.4885	22772	Dg31ZJ_bjhb2_8.raw	F1.8	55.6	63.9	68.2	57.6	59	63.9	65.2	71.3	65.9		6.74	2.098e-05	1.644e-07
FALSE	High	Sequest HT (A2)	Unambiguous	[K].gQEDSNGcINYEAFVk.[H]	N-Term(TMT6plex); C8(Carbamidomethyl); K16(TMT6plex)	2	2	P02605; P02604	P02605; P02604	0	3	0.8503	0	1	1	763.71	2289.11	2289.12	-3.27	-0.0025	HCD (High Energy Collision Dissociation)	MS2	0	76.2	96	72.9601	37368	Dg31ZJ_bjhb2_13.raw	F1.13	58.9	66.8	68.6	86	89.7	92.2	72.1	74.7	76.4		5.01	2.098e-05	1.099e-06
FALSE	High	Sequest HT (A2)	Unambiguous	[R].dLkPSNLLLNTTcDLk.[I]	N-Term(TMT6plex); K3(TMT6plex); C13(Carbamidomethyl); K16(TMT6plex)	1	3	Q8UWG6	Q8UWG6; A0A3Q3ALB3; A0A3S5ZPA9	0	3	0.6557	0	1	1	844.827	2532.47	2532.47	-0.76	-0.00065	HCD (High Energy Collision Dissociation)	MS2	0	107.3	96	72.9511	37363	Dg31ZJ_bjhb2_13.raw	F1.13	112.4	112.5	120	88.9	98.8	102	106.6	117.1	107		6.07	2.098e-05	3.658e-08
FALSE	High	Sequest HT (A2)	Unambiguous	[K].aAPTENATLScEVGQEk.[S]	N-Term(TMT6plex); C11(Carbamidomethyl); K17(TMT6plex)	1	1	A0A3Q3A7W0	A0A3Q3A7W0	0	3	0.7644	0	1	1	755.059	2263.16	2263.16	-1.24	-0.00094	HCD (High Energy Collision Dissociation)	MS2	8.7448	158	41.041	45.7413	22909	Dg31ZJ_bjhb2_8.raw	F1.8	190.3	198.5	193.5	125.6	122	107.3	138.3	177.6	169		6.96	2.098e-05	7.721e-07
FALSE	High	Sequest HT (A2)	Unambiguous	[K].vkPGDTVIPLYIPQcGEck.[Y]	N-Term(TMT6plex); K2(TMT6plex); C15(Carbamidomethyl); C18(Carbamidomethyl); K19(TMT6plex)	2	3	Q5ZK81; F1NI89	Q6EE33; Q5ZK81; F1NI89	0	4	0.7197	0	1	1	716.151	2861.58	2861.59	-1.71	-0.00122	HCD (High Energy Collision Dissociation)	MS2	59.0573	64	54.984	72.9492	37362	Dg31ZJ_bjhb2_13.raw	F1.13	60.8	66.3	58.4	55.1	63.5	68.2	63.4	72.9	67.3		4.21	2.098e-05	1.686e-05
FALSE	High	Sequest HT (A2)	Unambiguous	[K].mEIDDLASNmESVSk.[A]	N-Term(TMT6plex); M10(Oxidation); K15(TMT6plex)	10	15	F1P3X1; Q8JG72; A0A1D5P603; A0A1D5NYC2; Q9DGM5; P02565; Q9PTY2; Q9DGM4; R4GIG1; A0A1D5PUR6	F1P3X1; A0A1D5NWE9; Q8JG72; A0A1D5P603; A0A1D5NYC2; A0A1D5P525; Q9DGM5; P02565; P13538; Q8AY28; Q9PTY2; Q9DGM4; A0A1D5NVW6; R4GIG1; A0A1D5PUR6	0	3	0.1209	0	1	1	715.026	2143.06	2143.07	-1.36	-0.00097	HCD (High Energy Collision Dissociation)	MS2	71.7864	155.1	77.134	72.9457	37360	Dg31ZJ_bjhb2_13.raw	F1.13	125.1	129.5	143.3	169.7	190.8	198.2	127.3	148.9	163.1		3.97	2.098e-05	1.461e-05
FALSE	High	Sequest HT (A2)	Unambiguous	[R].lQDAEEHVEAVNSk.[C]	N-Term(TMT6plex); K14(TMT6plex)	4	4	A0A1D5P603; P02565; Q9PTY2; R4GIG1	A0A1D5P603; P02565; Q9PTY2; R4GIG1	0	3	0.6983	0	1	1	676.365	2027.08	2027.08	-0.23	-0.00016	HCD (High Energy Collision Dissociation)	MS2	59.2521	123.6	38.092	45.794	22939	Dg31ZJ_bjhb2_8.raw	F1.8	104.4	139.7	126	99.9	120.6	101.6	153.5	124.7	141.8		3.58	2.098e-05	9.357e-06
FALSE	High	Sequest HT (A2)	Unambiguous	[R].aGTVPPGLTEDELWR.[A]	N-Term(TMT6plex)	1	3	F1NV15	F1NV15; A0A3Q2U0F7; A0A3Q2UCZ8	0	2	0.552	0	1	1	935.498	1869.99	1869.99	-1.25	-0.00117	HCD (High Energy Collision Dissociation)	MS2	0	39.8	96	72.941	37358	Dg31ZJ_bjhb2_13.raw	F1.13	41	47.1	45	25.7	30.8	26.5	49.5	55.8	36.7		3.46	2.098e-05	8.03e-06
FALSE	High	Sequest HT (A2)	Unambiguous	[K].sSEEIESAFR.[A]	N-Term(TMT6plex)	2	8	A0A3Q2U5Z2; A0A3Q2TVB7	A0A3Q2U5Z2; A0A3Q2U342; A0A1D5PQC3; A0A3Q2U3B7; A0A3Q2TVB7; F1NHT3; A0A1D5PVG1; P07751	0	2	0.6257	0	1	1	692.353	1383.7	1383.7	3.02	0.00209	HCD (High Energy Collision Dissociation)	MS2	0	355.8	96	45.8279	22958	Dg31ZJ_bjhb2_8.raw	F1.8	409.5	451.3	382.1	245	245.5	226.1	336	522	384.4		3.74	2.098e-05	7.852e-05
FALSE	High	Sequest HT (A2)	Unambiguous	[K].tSIAIDTIINQk.[R]	N-Term(TMT6plex); K12(TMT6plex)	2	7	A0A1D5PJG9; A0A1D5PN54	A0A1D5PJG9; A0A1L1RZJ6; Q8UVX3; A0A1D5P3S4; Q9DDH7; A0A1L1RY35; A0A1D5PN54	0	2	0.7255	0	1	1	888.036	1775.07	1775.07	-1.33	-0.00118	HCD (High Energy Collision Dissociation)	MS2	0	253.3	96	72.9209	37347	Dg31ZJ_bjhb2_13.raw	F1.13	326.8	316.8	308.5	133.1	115.4	147.6	303	376.6	252.2		5.72	2.098e-05	5.862e-07
FALSE	High	Sequest HT (A2)	Unambiguous	[K].iPEGERVDFDDIHR.[K]	N-Term(TMT6plex)	1	2	Q98916	Q98916; A0A1D5NYZ1	1	4	0.15	0	1	1	482.503	1926.99	1926.99	2.42	0.00117	HCD (High Energy Collision Dissociation)	MS2	0	67.7	96	45.8617	22977	Dg31ZJ_bjhb2_8.raw	F1.8	138.6	143.5	67	14	9.3	10.2	38.1	145.7	42.9		4.6	2.098e-05	1.798e-06
FALSE	High	Sequest HT (A2)	Unambiguous	[R].iVESMQSTLDAEVR.[S]	N-Term(TMT6plex)	1	1	A0A1D5P603	A0A1D5P603	0	2	0.7606	0	1	1	903.979	1806.95	1806.95	1.71	0.00155	HCD (High Energy Collision Dissociation)	MS2	0	147.1	96	72.8872	37329	Dg31ZJ_bjhb2_13.raw	F1.13	74	70.8	113	274.7	340.3	269.8	42.5	50.2	88.8		5.64	2.098e-05	1.991e-07
FALSE	High	Sequest HT (A2)	Unambiguous	[R].yGVSSMIQSQEkPDR.[V]	N-Term(TMT6plex); K12(TMT6plex)	1	2	Q5ZJQ6	Q5ZJQ6; Q5ZJQ5	0	3	0.7172	0	1	1	728.389	2183.15	2183.15	-0.62	-0.00045	HCD (High Energy Collision Dissociation)	MS2	10.253	283.3	96	45.7189	22897	Dg31ZJ_bjhb2_8.raw	F1.8	319.1	327.5	327.2	239.9	251.7	247.5	264.9	298.1	273.5		5.41	2.098e-05	1.263e-09
FALSE	High	Sequest HT (A2)	Unambiguous	[K].tGAEGAVLDEAk.[N]	N-Term(TMT6plex); K12(TMT6plex)	1	5	E1C3A1	F1NE00; E1C3A1; A0A3Q2UBB0; A0A3Q2UKG1; A0A3Q3AG17	0	2	0.6867	0	1	1	809.954	1618.9	1618.91	-2.21	-0.00179	HCD (High Energy Collision Dissociation)	MS2	23.249	151.4	96	45.476	22765	Dg31ZJ_bjhb2_8.raw	F1.8	159.1	170.9	170.8	131.7	123.6	129.2	144	176.7	156.4		3.32	2.098e-05	1.778e-07
FALSE	High	Sequest HT (A2)	Unambiguous	[R].kELNQVVSDNVk.[L]	N-Term(TMT6plex); K1(TMT6plex); K12(TMT6plex)	1	1	E1C6N5	E1C6N5	1	3	0.6785	0	1	1	687.418	2060.24	2060.23	3.28	0.00225	HCD (High Energy Collision Dissociation)	MS2	51.5732	160.7	96	45.4704	22762	Dg31ZJ_bjhb2_8.raw	F1.8	190.3	195.6	192	110.4	109.8	112.1	161.8	221.4	153.1		5.35	2.098e-05	1.196e-07
FALSE	High	Sequest HT (A2)	Unambiguous	[K].vGTDMLEER.[I]	N-Term(TMT6plex)	1	2	F1NYA9	F1NYA9; Q5ZHY1	0	2	0.5282	0	1	1	639.831	1278.65	1278.66	-0.93	-0.00059	HCD (High Energy Collision Dissociation)	MS2	13.4101	316.3	96	45.4686	22761	Dg31ZJ_bjhb2_8.raw	F1.8	362.1	367.9	406.3	222.2	227.6	242.6	300.9	383.5	333.5		3.37	2.098e-05	0.0002885
FALSE	High	Sequest HT (A2)	Unambiguous	[K].lLASLYENYVGSSSEEPHkPGSk.[E]	N-Term(TMT6plex); K19(TMT6plex); K23(TMT6plex)	2	2	A0A1D5NZY9; Q8UWA0	A0A1D5NZY9; Q8UWA0	0	4	0.7996	0	1	1	795.684	3179.71	3179.72	-1.49	-0.00119	HCD (High Energy Collision Dissociation)	MS2	39.8338	71.1	96	73.2099	37502	Dg31ZJ_bjhb2_13.raw	F1.13	58.3	79.3	62.7	52	67.3	32	75.3	126.7	86.3		5.69	2.098e-05	1.887e-10
FALSE	High	Sequest HT (A2)	Unambiguous	[K].hADSTAELGEQIDNLQR.[V]	N-Term(TMT6plex)	9	14	F1P3X1; Q8JG72; A0A1D5P603; A0A1D5NYC2; Q9DGM5; Q9PTY2; Q9DGM4; R4GIG1; A0A1D5PUR6	F1P3X1; A0A1D5NWE9; Q8JG72; A0A1D5P603; A0A1D5NYC2; A0A1D5P525; Q9DGM5; P13538; Q8AY28; Q9PTY2; Q9DGM4; A0A1D5NVW6; R4GIG1; A0A1D5PUR6	0	3	0.7911	0	1	1	709.361	2126.07	2126.07	0.23	0.00016	HCD (High Energy Collision Dissociation)	MS2	33.0634	62.8	96	45.0796	22548	Dg31ZJ_bjhb2_8.raw	F1.8	58.7	57.6	68	43.4	50.2	48.1	75.5	75.6	88.5		6.75	2.098e-05	3.165e-09
FALSE	High	Sequest HT (A2)	Unambiguous	[R].kDQcILISGESGAGk.[T]	N-Term(TMT6plex); K1(TMT6plex); C4(Carbamidomethyl); K15(TMT6plex)	1	4	A0A1D5NWY3	A0A1D5PLI4; A0A1D5NWY3; Q5ZLA6; F1NG39	1	3	0.7419	0	1	1	750.763	2250.27	2250.27	0.58	0.00043	HCD (High Energy Collision Dissociation)	MS2	8.78165	80.2	96	45.0923	22555	Dg31ZJ_bjhb2_8.raw	F1.8	84.7	101.5	79.7	45	44.6	49.3	92.8	161.5	62.7		5.23	2.098e-05	1.64e-10
FALSE	High	Sequest HT (A2)	Unambiguous	[K].aMEATSSAYYNPANPHNVYMPMDQPPPYEPPEDk.[K]	N-Term(TMT6plex); K34(TMT6plex)	1	1	A0A1L1RRM6	A0A1L1RRM6	0	4	0.8487	0	1	1	1078.25	4309.98	4309.99	-1.73	-0.00187	HCD (High Energy Collision Dissociation)	MS2	0	12.1	96	73.1989	37496	Dg31ZJ_bjhb2_13.raw	F1.13	9.7	15.4	12	10.7	6.7	7.5	11.8	21	13.9		7.14	2.098e-05	3.957e-10
FALSE	High	Sequest HT (A2)	Unambiguous	[K].eQGIISFWR.[G]	N-Term(TMT6plex)	1	1	Q5ZMJ6	Q5ZMJ6	0	2	0.5783	0	1	1	682.879	1364.75	1364.75	-0.6	-0.00041	HCD (High Energy Collision Dissociation)	MS2	8.011	158.9	96	73.1877	37490	Dg31ZJ_bjhb2_13.raw	F1.13	232.2	232.5	176.7	102.6	92.3	103.8	143.5	189.3	157.4		3.51	2.098e-05	0.0002242
FALSE	High	Sequest HT (A2)	Unambiguous	[R].eEVIVLDHEk.[E]	N-Term(TMT6plex); K10(TMT6plex)	2	2	Q5ZM11; A0A1D5PJR5	Q5ZM11; A0A1D5PJR5	0	3	0.5861	0	1	1	556.991	1668.96	1668.96	1.32	0.00074	HCD (High Energy Collision Dissociation)	MS2	79.0607	122.2	89.504	45.121	22571	Dg31ZJ_bjhb2_8.raw	F1.8	147.9	155.3	143.9	84.6	82.4	88.6	111.6	165.7	119.9		3.02	2.098e-05	0.0002184
FALSE	High	Sequest HT (A2)	Unambiguous	[K].aVENYLIQMAR.[F]	N-Term(TMT6plex)	1	1	E1BXI3	E1BXI3	0	2	0.5129	0	1	1	768.924	1536.84	1536.84	0.7	0.00054	HCD (High Energy Collision Dissociation)	MS2	44.0183	257.2	96	73.184	37488	Dg31ZJ_bjhb2_13.raw	F1.13	253	258.5	255	254.3	288.2	271.5	226.7	253.7	253.9		3.1	2.098e-05	1.806e-05
FALSE	High	Sequest HT (A2)	Unambiguous	[R].kQSVEDIMk.[D]	N-Term(TMT6plex); K1(TMT6plex); K9(TMT6plex)	1	2	F1NN63	F1NN63; Q2UZR2	1	3	0.1866	0	1	1	589.021	1765.05	1765.05	-1.06	-0.00062	HCD (High Energy Collision Dissociation)	MS2	10.8042	165.2	96	45.1486	22586	Dg31ZJ_bjhb2_8.raw	F1.8	158.9	182.4	151.6	192.3	197.4	194.5	145.9	115.8	147.8		1.34	2.098e-05	0.0001528
FALSE	High	Sequest HT (A2)	Unambiguous	[R].lVLEVAQHLGENTVR.[T]	N-Term(TMT6plex)	1	2	A0A1L1RY04	Q5ZLC5; A0A1L1RY04	0	3	0.736	0	1	1	636.369	1907.09	1907.09	0.38	0.00024	HCD (High Energy Collision Dissociation)	MS2	12.8927	34.8	18.71	73.1804	37486	Dg31ZJ_bjhb2_13.raw	F1.13	38.5	45.5	34.7	24.1	23.1	23.6	31.4	55.3	37.2		5.53	2.098e-05	1.903e-07
FALSE	High	Sequest HT (A2)	Unambiguous	[R].eEVIVLDHEk.[E]	N-Term(TMT6plex); K10(TMT6plex)	2	2	Q5ZM11; A0A1D5PJR5	Q5ZM11; A0A1D5PJR5	0	3	0.5398	0	1	1	556.989	1668.95	1668.96	-2.63	-0.00146	HCD (High Energy Collision Dissociation)	MS2	73.8762	115.1	35.479	45.1809	22604	Dg31ZJ_bjhb2_8.raw	F1.8	138	144.3	139.6	73.4	85.2	84	114.1	141.9	115.7		4.15	2.098e-05	9.923e-05
FALSE	High	Sequest HT (A2)	Unambiguous	[K].vDNLDASESLR.[K]	N-Term(TMT6plex)	1	2	A0A1D5P650	A0A1D5P650; A0A1D5PDC1	0	2	0.6261	0	1	1	724.383	1447.76	1447.76	0.41	0.0003	HCD (High Energy Collision Dissociation)	MS2	12.625	116.7	96	45.2238	22627	Dg31ZJ_bjhb2_8.raw	F1.8	152.8	151.4	157.1	81.5	66.6	82.3	99.4	149.8	109.5		3.53	2.098e-05	1.213e-05
FALSE	High	Sequest HT (A2)	Unambiguous	[K].vHAcGVNPVETYIR.[S]	N-Term(TMT6plex); C4(Carbamidomethyl)	1	2	F1P4I0	F1P4I0; Q5ZHT3	0	3	0.7468	0	1	1	615.33	1843.97	1843.97	3.05	0.00187	HCD (High Energy Collision Dissociation)	MS2	49.1741	103.2	96	45.2455	22639	Dg31ZJ_bjhb2_8.raw	F1.8	100.9	102.3	109.3	101.6	94.6	94.8	116	102.7	106.4		5.49	2.098e-05	3.611e-07
FALSE	High	Sequest HT (A2)	Unambiguous	[K].lDSTASISAk.[V]	N-Term(TMT6plex); K10(TMT6plex)	1	2	F6T197	F6T197; Q9I9D1	0	2	0.7059	0	1	1	725.929	1450.85	1450.85	-1.33	-0.00096	HCD (High Energy Collision Dissociation)	MS2	0	312.3	95.626	45.2682	22651	Dg31ZJ_bjhb2_8.raw	F1.8	398.3	404.9	391.5	189.3	178.1	208	326.3	427.6	286.7		3.91	2.098e-05	5.199e-05
FALSE	High	Sequest HT (A2)	Unambiguous	[R].sVQMDGLVWGASk.[L]	N-Term(TMT6plex); K13(TMT6plex)	1	2	A0A1D5PPL7	A0A1D5PPL7; A0A1D5PG30	0	2	0.6636	0	1	1	918.506	1836.01	1836.01	-1.91	-0.00175	HCD (High Energy Collision Dissociation)	MS2	0	145.1	96	73.1293	37459	Dg31ZJ_bjhb2_13.raw	F1.13	167.6	185	181.4	101.5	105.3	117.3	141.7	165.5	140.3		5.41	2.098e-05	2.251e-08
FALSE	High	Sequest HT (A2)	Unambiguous	[K].vSDLTQAANk.[N]	N-Term(TMT6plex); K10(TMT6plex)	1	3	E1BZ05	O73665; P02542; E1BZ05	0	3	0.6419	0	1	1	502.296	1504.87	1504.87	-0.48	-0.00024	HCD (High Energy Collision Dissociation)	MS2	22.5004	90	33.151	45.3047	22671	Dg31ZJ_bjhb2_8.raw	F1.8	101.6	94.4	106.6	67.5	67.6	66.5	95.6	115.2	95.1		3.77	2.098e-05	0.0003079
FALSE	High	Sequest HT (A2)	Unambiguous	[R].lDSPTASMAk.[Y]	N-Term(TMT6plex); K10(TMT6plex)	1	3	F1NC38	Q5ZJ93; F1NC38; A0A1L1RW35	0	2	0.5522	0	1	1	739.918	1478.83	1478.83	0.34	0.00025	HCD (High Energy Collision Dissociation)	MS2	0	314.3	96	45.3066	22672	Dg31ZJ_bjhb2_8.raw	F1.8	394	388.4	455.5	121.7	107.8	132.5	379.5	544.1	305		3.64	2.098e-05	4.265e-05
FALSE	High	Sequest HT (A2)	Unambiguous	[R].lLVVDPETDEYFk.[K]	N-Term(TMT6plex); K13(TMT6plex)	1	2	F1NQR2	F1NQR2; A0A3Q2U2A0	0	3	0.7548	0	1	1	676.043	2026.12	2026.11	0.42	0.00029	HCD (High Energy Collision Dissociation)	MS2	70.9036	50.3	96	85.6092	45620	Dg31ZJ_bjhb2_15.raw	F1.15	56.6	56.9	42.3	37.1	45.6	42.6	52.6	59.4	59.2		3.14	2.098e-05	5.271e-05
FALSE	High	Sequest HT (A2)	Unambiguous	[K].aVDETGITVASPER.[F]	N-Term(TMT6plex)	1	2	A0A1D5PMI7	A0A1D5PMI7; Q5H7N8	0	2	0.6975	0	1	1	837.452	1673.9	1673.89	3.11	0.0026	HCD (High Energy Collision Dissociation)	MS2	0	89.7	96	45.328	22684	Dg31ZJ_bjhb2_8.raw	F1.8	96.9	97.6	101.1	68.3	73.5	77	88.8	116.3	87.9		4.33	2.098e-05	3.142e-07
FALSE	High	Sequest HT (A2)	Unambiguous	[K].aVGIVVATGVNTEIGk.[I]	N-Term(TMT6plex); K16(TMT6plex)	1	1	P13585	P13585	0	3	0.7912	0	1	1	662.738	1986.2	1986.2	-0.01	-1e-05	HCD (High Energy Collision Dissociation)	MS2	2.81119	60.9	6.729	73.1024	37444	Dg31ZJ_bjhb2_13.raw	F1.13	48.6	53.3	63	66.8	68.9	75.1	57.9	51.8	62.5		5.94	2.098e-05	3.988e-07
FALSE	High	Sequest HT (A2)	Unambiguous	[R].sVQMDGLVWGASk.[L]	N-Term(TMT6plex); K13(TMT6plex)	1	2	A0A1D5PPL7	A0A1D5PPL7; A0A1D5PG30	0	3	0.6556	0	1	1	612.673	1836.01	1836.01	-2.08	-0.00127	HCD (High Energy Collision Dissociation)	MS2	75.3782	102.9	79.869	73.085	37435	Dg31ZJ_bjhb2_13.raw	F1.13	119	110	118.2	86.5	86	90.7	90.8	121	104.2		4.21	2.098e-05	2.728e-05
FALSE	High	Sequest HT (A2)	Unambiguous	[R].akPSTVEVLEk.[I]	N-Term(TMT6plex); K2(TMT6plex); K11(TMT6plex)	1	1	A0A1D5PNA3	A0A1D5PNA3	0	3	0.3346	0	1	1	630.063	1888.17	1888.17	0.67	0.00042	HCD (High Energy Collision Dissociation)	MS2	0	417.7	96	45.4085	22728	Dg31ZJ_bjhb2_8.raw	F1.8	441.7	563.6	655.1	398.3	425.7	391.8	310.9	290	282.5		2.63	2.098e-05	4.767e-06
FALSE	High	Sequest HT (A2)	Unambiguous	[R].qENVLVIcHQAVMR.[C]	N-Term(TMT6plex); C8(Carbamidomethyl)	2	15	A0A1D5PKG3; A0A3Q2U869	A0A1D5PWF8; A0A1D5PKG3; A0A1D5P252; A0A3Q3A4J9; A0A1D5PCB7; A0A1D5NX95; Q91348; A0A3Q2UF77; A0A3Q2U869; A0A1D5NVH6; A0A3Q2UBC8; F1P0K7; A0A1D5PNS9; A0A3Q2U6X6; A0A1D5P637	0	3	0.7672	0	1	1	642.681	1926.03	1926.03	1	0.00065	HCD (High Energy Collision Dissociation)	MS2	20.8851	92.5	96	45.4103	22729	Dg31ZJ_bjhb2_8.raw	F1.8	86.7	89.1	84.7	92.3	75.1	83.8	104.3	109.7	106.9		6.53	2.098e-05	2.697e-08
FALSE	High	Sequest HT (A2)	Unambiguous	[R].lQDAEEHVEAVNSk.[C]	N-Term(TMT6plex); K14(TMT6plex)	4	4	A0A1D5P603; P02565; Q9PTY2; R4GIG1	A0A1D5P603; P02565; Q9PTY2; R4GIG1	0	3	0.7454	0	1	1	676.366	2027.08	2027.08	1.02	0.00069	HCD (High Energy Collision Dissociation)	MS2	8.44327	143.7	30.782	45.4561	22754	Dg31ZJ_bjhb2_8.raw	F1.8	110.9	120.7	127.1	166.2	182.3	156	153.9	122.4	153.9		4.32	2.098e-05	1.016e-06
FALSE	High	Sequest HT (A2)	Unambiguous	[R].aVDEAADVLLk.[A]	N-Term(TMT6plex); K11(TMT6plex)	2	3	A0A3Q3AHD7; Q5ZMI2	A0A3Q3AHD7; Q5ZMI2; F1P3U1	0	2	0.596	0	1	1	801.478	1601.95	1601.95	-1.34	-0.00107	HCD (High Energy Collision Dissociation)	MS2	63.934	271.2	14.471	72.4048	37068	Dg31ZJ_bjhb2_13.raw	F1.13	258.1	279	303.8	292.1	286.3	271.3	254.6	233.2	262.4		2.97	2.098e-05	2.468e-06
FALSE	High	Sequest HT (A2)	Unambiguous	[K].gQEDSNGcINYEAFVk.[H]	N-Term(TMT6plex); C8(Carbamidomethyl); K16(TMT6plex)	2	2	P02605; P02604	P02605; P02604	0	3	0.8174	0	1	1	763.711	2289.12	2289.12	-1.52	-0.00116	HCD (High Energy Collision Dissociation)	MS2	9.31624	96.6	96	72.4031	37067	Dg31ZJ_bjhb2_13.raw	F1.13	70.1	80.2	91.5	105.3	109	113.3	98.3	99.9	102		4.71	2.098e-05	2.084e-06
FALSE	High	Sequest HT (A2)	Unambiguous	[K].dVkPDQWVk.[L]	N-Term(TMT6plex); K3(TMT6plex); K9(TMT6plex)	1	2	A0A3Q2UDT6	A0A1D5PKA9; A0A3Q2UDT6	0	3	0.637	0	1	1	601.365	1802.08	1802.08	1.01	0.00061	HCD (High Energy Collision Dissociation)	MS2	11.857	161	41.039	47.7285	23991	Dg31ZJ_bjhb2_8.raw	F1.8	181.8	170.3	167.4	143.3	123.3	151	147.5	215.3	149.2		2.81	2.098e-05	3.696e-05
FALSE	High	Sequest HT (A2)	Unambiguous	[R].iEEAcDIYAR.[A]	N-Term(TMT6plex); C5(Carbamidomethyl)	1	2	A0A1D5NV75	A0A1D5NUZ0; A0A1D5NV75	0	2	0.691	0	1	1	734.867	1468.73	1468.73	-3.02	-0.00222	HCD (High Energy Collision Dissociation)	MS2	0	131.8	96	47.734	23994	Dg31ZJ_bjhb2_8.raw	F1.8	139.6	152.1	145	114.7	110.5	116.2	120.9	158.6	128.9		3.43	2.098e-05	0.0001282
FALSE	High	Sequest HT (A2)	Unambiguous	[R].gGSVVPMGNPAVGcGEGESESESAPR.[Q]	N-Term(TMT6plex); C14(Carbamidomethyl)	1	1	A0A3Q2TYZ8	A0A3Q2TYZ8	0	3	0.8967	0	1	1	916.089	2746.25	2746.26	-3.15	-0.00289	HCD (High Energy Collision Dissociation)	MS2	18.2537	12	96	50.0676	25258	Dg31ZJ_bjhb2_8.raw	F1.8	10.2	13.8	8	11.6	12.8	12.3	13.1	14.8	11.5		5.23	2.098e-05	2.575e-10
FALSE	High	Sequest HT (A2)	Unambiguous	[K].mEVDDLSSNIEYLTk.[N]	N-Term(TMT6plex); K15(TMT6plex)	2	3	A0A1D5NZY9; Q8UWA0	A0A1D5NZY9; P79793; Q8UWA0	0	2	0.817	0	1	1	1108.08	2215.16	2215.16	-0.67	-0.00074	HCD (High Energy Collision Dissociation)	MS2	1.76629	535.9	6.196	85.498	45562	Dg31ZJ_bjhb2_15.raw	F1.15	961	862.9	459.4	53.2	37	39.3	429.6	1475.9	504.5		6.94	2.098e-05	1.071e-08
FALSE	High	Sequest HT (A2)	Unambiguous	[R].yNLTLENNSGk.[K]	N-Term(TMT6plex); K11(TMT6plex)	1	1	A0A3Q2TS15	A0A3Q2TS15	0	2	0.6122	0	1	1	855.976	1710.94	1710.94	0.89	0.00076	HCD (High Energy Collision Dissociation)	MS2	0	97.9	96	50.0823	25266	Dg31ZJ_bjhb2_8.raw	F1.8	80.3	85.4	90.2	112.6	119.7	117.9	91.5	94.2	89.3		4.59	2.098e-05	1.956e-06
FALSE	High	Sequest HT (A2)	Unambiguous	[K].aDNFQGLVSTQR.[D]	N-Term(TMT6plex)	1	5	A0A1D5P9F9	A0A1D5PQ85; Q90633; A0A1D5PWR4; A0A1D5P9F9; A0A1D5PFG3	0	3	0.7	0	1	1	522.282	1564.83	1564.83	1.49	0.00078	HCD (High Energy Collision Dissociation)	MS2	45.2541	40.5	96	50.0841	25267	Dg31ZJ_bjhb2_8.raw	F1.8	36.4	59.8	54.8	30.9	35.7	28.5	38.1	42.1	38.1		4.2	2.098e-05	0.0002066
FALSE	High	Sequest HT (A2)	Unambiguous	[R].tEAYAVSSFk.[K]	N-Term(TMT6plex); K10(TMT6plex)	1	1	P79757	P79757	0	2	0.6059	0	1	1	780.936	1560.86	1560.87	-1.61	-0.00126	HCD (High Energy Collision Dissociation)	MS2	41.7462	134.3	96	50.0974	25274	Dg31ZJ_bjhb2_8.raw	F1.8	114.5	115.6	124.3	156.7	180.2	124.7	123.6	135	134		4.44	2.098e-05	1.314e-05
FALSE	High	Sequest HT (A2)	Unambiguous	[K].lVSkPGELHEEPLLR.[F]	N-Term(TMT6plex); K4(TMT6plex)	2	7	A0A1D5PGD5; A0A3Q2UMJ2	A0A1D5PGD5; P15989; A0A3Q3AR07; F1P2F0; A0A3Q2U4U7; A0A3Q2UMJ2; A0A3Q2UD12	0	4	0.7217	0	1	1	544.579	2175.29	2175.29	1.96	0.00106	HCD (High Energy Collision Dissociation)	MS2	11.1491	77.9	96	50.1632	25310	Dg31ZJ_bjhb2_8.raw	F1.8	96.9	101.6	98.5	66.8	78.1	61.7	64.5	71.2	61.7		5.03	2.098e-05	0.0001724
FALSE	High	Sequest HT (A2)	Unambiguous	[K].aAPQSPVAATPAPAAASAPAAPATNk.[V]	N-Term(TMT6plex); K26(TMT6plex)	1	1	A0A1L1RNL6	A0A1L1RNL6	0	4	0.5931	0	1	1	690.137	2757.52	2757.53	-1.95	-0.00135	HCD (High Energy Collision Dissociation)	MS2	75.0255	53.7	44.448	50.1665	25312	Dg31ZJ_bjhb2_8.raw	F1.8	25.5	40.7	51.3	128.9	60.4	40	50.7	46.7	39.4		3.49	2.098e-05	9.502e-08
FALSE	High	Sequest HT (A2)	Unambiguous	[K].aDFDNTVAIHPTSAEELVTMR.[-]	N-Term(TMT6plex)	1	1	A0A1D5P338	A0A1D5P338	0	3	0.6755	0	1	1	849.437	2546.3	2546.28	7.54	0.0064	HCD (High Energy Collision Dissociation)	MS2	47.0596	56.3	96	71.8412	36767	Dg31ZJ_bjhb2_13.raw	F1.13	45.5	57.8	53.8	46.5	58.9	50.6	55.9	70.2	67.7		4.9	2.098e-05	4.837e-06
FALSE	High	Sequest HT (A2)	Unambiguous	[K].vVGDANVIENSDVR.[T]	N-Term(TMT6plex)	2	5	Q90631; E1C2P9	Q90631; E1C2P9; A0A3Q2U3D6; A0A3Q2UDX5; A0A1D5P9E9	0	2	0.7819	0	1	1	858.461	1715.91	1715.91	1.29	0.00111	HCD (High Energy Collision Dissociation)	MS2	0	68.8	96	50.1871	25323	Dg31ZJ_bjhb2_8.raw	F1.8	70.5	99.4	78.6	59.7	49.9	57.7	56.9	78.1	68.3		4.54	2.098e-05	6.713e-08
FALSE	High	Sequest HT (A2)	Unambiguous	[K].vVGDANVIENSDVR.[T]	N-Term(TMT6plex)	2	5	Q90631; E1C2P9	Q90631; E1C2P9; A0A3Q2U3D6; A0A3Q2UDX5; A0A1D5P9E9	0	3	0.6447	0	1	1	572.643	1715.91	1715.91	1.43	0.00082	HCD (High Energy Collision Dissociation)	MS2	34.977	78.7	96	50.1945	25327	Dg31ZJ_bjhb2_8.raw	F1.8	121.6	86.5	88.3	65.3	52	74.1	66.6	82.9	71		3.04	2.098e-05	7.374e-06
FALSE	High	Sequest HT (A2)	Unambiguous	[K].aAPQSPVAATPAPAAASAPAAPATNk.[V]	N-Term(TMT6plex); K26(TMT6plex)	1	1	A0A1L1RNL6	A0A1L1RNL6	0	3	0.786	0	1	1	919.847	2757.53	2757.53	-1.39	-0.00128	HCD (High Energy Collision Dissociation)	MS2	0	22.2	96	50.0657	25257	Dg31ZJ_bjhb2_8.raw	F1.8	25.7	33.6	22.8	18.8	19.5	15	19.3	25.4	19.8		7.71	2.098e-05	6.515e-11
FALSE	High	Sequest HT (A2)	Unambiguous	[K].gSVAEAEEcYNTALR.[L]	N-Term(TMT6plex); C9(Carbamidomethyl)	1	1	A0A1D5P0Y1	A0A1D5P0Y1	0	3	0.6232	0	1	1	633.641	1898.91	1898.91	-1.47	-0.00093	HCD (High Energy Collision Dissociation)	MS2	93.9989	82.8	54.359	50.207	25334	Dg31ZJ_bjhb2_8.raw	F1.8	78.4	75.2	80.7	84.7	93	74	78.9	82.8	97.9		2.84	2.098e-05	5.993e-05
FALSE	High	Sequest HT (A2)	Unambiguous	[R].lQQQLEVAk.[C]	N-Term(TMT6plex); K9(TMT6plex)	1	5	A0A1D5PGQ9	A0A1D5PCQ7; A0A1D5PGQ9; A0A1D5PTE2; A0A1D5PFB8; A0A1D5PHJ8	0	2	0.5455	0	1	1	757.969	1514.93	1514.93	0.68	0.00051	HCD (High Energy Collision Dissociation)	MS2	14.6648	99.2	96	50.3057	25387	Dg31ZJ_bjhb2_8.raw	F1.8	105	113.4	108.2	82.9	98.5	91.1	83.1	114.3	96.6		3.96	2.098e-05	0.0001647
FALSE	High	Sequest HT (A2)	Unambiguous	[R].tAAYVNAIEk.[V]	N-Term(TMT6plex); K10(TMT6plex)	2	3	P00368; A0A1D5NT61	P00368; A0A1D5NT61; A0A2L2FP59	0	2	0.5207	0	1	1	769.454	1537.9	1537.9	0.82	0.00063	HCD (High Energy Collision Dissociation)	MS2	0	140.9	96	50.3339	25402	Dg31ZJ_bjhb2_8.raw	F1.8	174.8	180	162.8	84.5	78.1	104.4	158.8	191.5	132.9		4.34	2.098e-05	2.061e-05
FALSE	High	Sequest HT (A2)	Unambiguous	[K].iSEEDEQGWck.[G]	N-Term(TMT6plex); C10(Carbamidomethyl); K11(TMT6plex)	1	2	Q1G1I6	Q1G1I6; A0A3Q2TZM7	0	2	0.7532	0	1	1	919.954	1838.9	1838.9	0.34	0.00031	HCD (High Energy Collision Dissociation)	MS2	5.8789	249.9	96	50.3502	25411	Dg31ZJ_bjhb2_8.raw	F1.8	266.7	287.5	305	207.9	233.3	239.2	212.1	262.1	234.9		4.74	2.098e-05	1.989e-06
FALSE	High	Sequest HT (A2)	Unambiguous	[K].tNYHTPPDTFSIQAAk.[K]	N-Term(TMT6plex); K16(TMT6plex)	1	1	A0A3Q2UHZ2	A0A3Q2UHZ2	0	3	0.4794	0	1	1	750.405	2249.2	2249.2	1.48	0.00111	HCD (High Energy Collision Dissociation)	MS2	69.2566	74.5	9.902	50.3709	25422	Dg31ZJ_bjhb2_8.raw	F1.8	53.1	66	60.4	79.1	95.1	75.3	71.5	79.4	90.3		1.94	2.098e-05	3.433e-06
FALSE	High	Sequest HT (A2)	Unambiguous	[R].dVSTEFTVDAR.[A]	N-Term(TMT6plex)	1	1	Q90WF0	Q90WF0	0	2	0.7588	0	1	1	734.878	1468.75	1468.75	1.01	0.00074	HCD (High Energy Collision Dissociation)	MS2	8.05052	112	40.827	50.3725	25423	Dg31ZJ_bjhb2_8.raw	F1.8	142.5	119	135.1	63	76.1	68.5	111.4	170.8	121.8		4.27	2.098e-05	4.496e-06
FALSE	High	Sequest HT (A2)	Unambiguous	[R].qLQSLTAQMER.[A]	N-Term(TMT6plex)	1	3	O93601	O93601; A0A3Q2UAF0; F6UW59	0	2	0.5791	0	1	1	767.416	1533.82	1533.83	-0.84	-0.00064	HCD (High Energy Collision Dissociation)	MS2	0	85.3	96	50.3744	25424	Dg31ZJ_bjhb2_8.raw	F1.8	127.6	172.9	144.4	41.4	47.8	52.2	64.3	58.4	58.7		4.11	2.098e-05	1.105e-06
FALSE	High	Sequest HT (A2)	Unambiguous	[R].lQDAEEHVEAVNAk.[C]	N-Term(TMT6plex); K14(TMT6plex)	5	9	F1P3X1; A0A1D5NYC2; Q9DGM5; Q9DGM4; A0A1D5PUR6	F1P3X1; A0A1D5NYC2; A0A1D5P525; Q9DGM5; P13538; Q8AY28; Q9DGM4; A0A1D5NVW6; A0A1D5PUR6	0	3	0.6919	0	1	1	671.034	2011.09	2011.09	1.26	0.00085	HCD (High Energy Collision Dissociation)	MS2	72.9489	130.7	96	50.3964	25436	Dg31ZJ_bjhb2_8.raw	F1.8	127.4	125.7	137.6	144.9	125.9	120.3	127.6	137.7	129.6		3.44	2.098e-05	2.045e-05
FALSE	High	Sequest HT (A2)	Unambiguous	[R].mGPAMGQGMGAGIDR.[M]	N-Term(TMT6plex)	1	1	Q5ZL80	Q5ZL80	0	2	0.73	0	1	1	839.408	1677.81	1677.81	0.3	0.00025	HCD (High Energy Collision Dissociation)	MS2	15.6191	93.4	96	50.4001	25438	Dg31ZJ_bjhb2_8.raw	F1.8	116.9	118.5	123.1	61.1	60.8	61.3	98.5	115.4	85.1		4.74	2.098e-05	1.841e-10
FALSE	High	Sequest HT (A2)	Unambiguous	[K].iTYAQcGDVLR.[A]	N-Term(TMT6plex); C6(Carbamidomethyl)	1	2	F1P5V6	P02606; F1P5V6	0	2	0.6162	0	1	1	762.906	1524.81	1524.8	0.67	0.00051	HCD (High Energy Collision Dissociation)	MS2	6.71483	190.4	96	50.4064	25441	Dg31ZJ_bjhb2_8.raw	F1.8	257.4	272.9	228.4	67.6	79	85.4	195.4	351.5	176.3		3.57	2.098e-05	1.96e-06
FALSE	High	Sequest HT (A2)	Unambiguous	[R].mGPAMGQGMGAGIDR.[M]	N-Term(TMT6plex)	1	1	Q5ZL80	Q5ZL80	0	3	0.7214	0	1	1	559.941	1677.81	1677.81	1.02	0.00057	HCD (High Energy Collision Dissociation)	MS2	74.295	74.8	96	50.4156	25446	Dg31ZJ_bjhb2_8.raw	F1.8	75.2	71	78.4	68.8	75.6	62.4	62	95.2	84.9		3.84	2.098e-05	2.026e-05
FALSE	High	Sequest HT (A2)	Unambiguous	[K].nEELDAMIk.[E]	N-Term(TMT6plex); K9(TMT6plex)	1	2	P02609	A0A3Q3A970; P02609	0	2	0.5392	0	1	1	760.924	1520.84	1520.84	1	0.00076	HCD (High Energy Collision Dissociation)	MS2	0	145.4	96	50.2947	25381	Dg31ZJ_bjhb2_8.raw	F1.8	114.5	119.5	145	170.1	170.9	188.1	128.7	130.6	141.2		3.32	2.098e-05	0.0002774
FALSE	High	Sequest HT (A2)	Unambiguous	[R].eALLQHLEk.[Q]	N-Term(TMT6plex); K9(TMT6plex)	2	4	H9KZU7; Q9PUQ7	A0A3Q2UAU4; H9KZU7; Q9DEA4; Q9PUQ7	0	3	0.5014	0	1	1	513.648	1538.93	1538.93	-1.15	-0.00059	HCD (High Energy Collision Dissociation)	MS2	34.4013	146.3	31.655	50.437	25458	Dg31ZJ_bjhb2_8.raw	F1.8	144.8	138.1	134.4	156.4	155.5	199.2	136.9	120.9	130.5		3.53	2.098e-05	0.0003005
FALSE	High	Sequest HT (A2)	Unambiguous	[R].gNEGVFITGk.[T]	N-Term(TMT6plex); K10(TMT6plex)	1	1	Q5ZJR7	Q5ZJR7	0	2	0.6893	0	1	1	740.433	1479.86	1479.86	1.22	0.00091	HCD (High Energy Collision Dissociation)	MS2	7.26002	221.8	96	50.062	25255	Dg31ZJ_bjhb2_8.raw	F1.8	251.5	259.2	254.6	184.9	209.5	185.4	215.5	226.3	209.7		3.83	2.098e-05	2.082e-05
FALSE	High	Sequest HT (A2)	Unambiguous	[R].fASGGcDNLVk.[I]	N-Term(TMT6plex); C6(Carbamidomethyl); K11(TMT6plex)	1	3	A0A1D5NYF8	A0A1D5NYF8; A0A1L1RNL7; E1BVC4	0	2	0.6374	0	1	1	813.439	1625.87	1625.87	-0.54	-0.00044	HCD (High Energy Collision Dissociation)	MS2	0	133.6	96	50.052	25250	Dg31ZJ_bjhb2_8.raw	F1.8	164.5	176.8	174.8	110.3	104.7	107.7	110	132.4	121.2		4.55	2.098e-05	1.72e-06
FALSE	High	Sequest HT (A2)	Unambiguous	[K].nEELITPASDPAk.[Y]	N-Term(TMT6plex); K13(TMT6plex)	1	3	F1NNW0	Q02173; A0A1D5PKV3; F1NNW0	0	3	0.7719	0	1	1	615.012	1843.02	1843.02	0.14	9e-05	HCD (High Energy Collision Dissociation)	MS2	4.04348	55	13.308	49.5084	24955	Dg31ZJ_bjhb2_8.raw	F1.8	35.5	40.4	56	73.2	76.1	68.9	49.9	40.5	54.2		4.69	2.098e-05	1.6e-05
FALSE	High	Sequest HT (A2)	Unambiguous	[-].mGVEIETISPGDGR.[T]	N-Term(Prot)(Met-loss); N-Term(TMT6plex)	1	1	Q8QGU2	Q8QGU2	0	2	0.7823	0	1	1	779.917	1558.83	1558.83	-0.56	-0.00043	HCD (High Energy Collision Dissociation)	MS2	0	124.3	96	49.5548	24980	Dg31ZJ_bjhb2_8.raw	F1.8	139.5	154.1	144	115	139.2	112	95	108.1	111.5		5.19	2.098e-05	5.825e-08
FALSE	High	Sequest HT (A2)	Unambiguous	[R].dTAGDASESALLk.[C]	N-Term(TMT6plex); K13(TMT6plex)	1	1	P24797	P24797	0	2	0.6373	0	1	1	868.478	1735.95	1735.95	1	0.00086	HCD (High Energy Collision Dissociation)	MS2	0	79.6	96	49.5653	24986	Dg31ZJ_bjhb2_8.raw	F1.8	110.3	112.9	114.2	45.2	48.2	43.6	77.7	85.9	78.5		4.99	2.098e-05	1.845e-08
FALSE	High	Sequest HT (A2)	Unambiguous	[K].iVMEEEQLR.[A]	N-Term(TMT6plex)	1	2	A0A1D5PCL0	A0A1D5PCL0; Q90985	0	2	0.5393	0	1	1	688.378	1375.75	1375.75	2.78	0.00191	HCD (High Energy Collision Dissociation)	MS2	0	155.9	96	49.5988	25004	Dg31ZJ_bjhb2_8.raw	F1.8	122.1	140.4	148.1	135.5	119.7	286	132.2	138.3	180.4		3.69	2.098e-05	0.0002551
FALSE	High	Sequest HT (A2)	Unambiguous	[R].aDFHcFQQSQQAGLmTTYR.[A]	N-Term(TMT6plex); C5(Carbamidomethyl); M15(Oxidation)	1	1	A0A1D5P9J0	A0A1D5P9J0	0	3	0.7422	0	1	1	845.407	2534.21	2534.18	11.7	0.00988	HCD (High Energy Collision Dissociation)	MS2	31.5994	77.6	96	49.6235	25018	Dg31ZJ_bjhb2_8.raw	F1.8	77.4	76.3	77.6	86	76.5	70.4	75.6	80.4	78.1		4.46	2.098e-05	2.471e-07
FALSE	High	Sequest HT (A2)	Unambiguous	[K].aTAVSLLEWQR.[S]	N-Term(TMT6plex)	1	2	A0A1D5NUW2	A0A1D5NUW2; P87498	0	2	0.5697	0	1	1	751.934	1502.86	1502.85	4.66	0.00351	HCD (High Energy Collision Dissociation)	MS2	64.8213	83	96	71.9444	36822	Dg31ZJ_bjhb2_13.raw	F1.13	43.1	46.2	69.2	72.1	80.2	68.1	120.1	149.4	98.5		2.44	2.098e-05	1.566e-05
FALSE	High	Sequest HT (A2)	Unambiguous	[K].mEIDDLASNMESVSk.[A]	N-Term(TMT6plex); M1(Oxidation); K15(TMT6plex)	10	15	F1P3X1; Q8JG72; A0A1D5P603; A0A1D5NYC2; Q9DGM5; P02565; Q9PTY2; Q9DGM4; R4GIG1; A0A1D5PUR6	F1P3X1; A0A1D5NWE9; Q8JG72; A0A1D5P603; A0A1D5NYC2; A0A1D5P525; Q9DGM5; P02565; P13538; Q8AY28; Q9PTY2; Q9DGM4; A0A1D5NVW6; R4GIG1; A0A1D5PUR6	0	3	0.3544	0	1	1	715.027	2143.07	2143.07	0.08	6e-05	HCD (High Energy Collision Dissociation)	MS2	14.8638	173.2	67.552	71.93	36814	Dg31ZJ_bjhb2_13.raw	F1.13	124.3	143.8	147.8	198	233.2	220	162.9	144.4	184.7		4.91	2.098e-05	4.495e-07
FALSE	High	Sequest HT (A2)	Unambiguous	[R].dTVLNMGSAYQR.[G]	N-Term(TMT6plex)	1	1	F1NRT4	F1NRT4	0	2	0.7612	0	1	1	792.405	1583.8	1583.8	-1.08	-0.00085	HCD (High Energy Collision Dissociation)	MS2	10.1196	139	96	49.7884	25107	Dg31ZJ_bjhb2_8.raw	F1.8	135.5	165	137	99.9	127.4	128.3	145.3	166.4	146.6		4.02	2.098e-05	1.72e-07
FALSE	High	Sequest HT (A2)	Unambiguous	[R].dVSTEFTVDAR.[A]	N-Term(TMT6plex)	1	1	Q90WF0	Q90WF0	0	2	0.7753	0	1	1	734.878	1468.75	1468.75	0.36	0.00026	HCD (High Energy Collision Dissociation)	MS2	2.2373	100	3.59	49.8255	25127	Dg31ZJ_bjhb2_8.raw	F1.8	118	121.1	114	55.6	54.8	52.9	99	158.1	126.5		4.45	2.098e-05	5.405e-06
FALSE	High	Sequest HT (A2)	Unambiguous	[K].eATLLMQSLNk.[L]	N-Term(TMT6plex); K11(TMT6plex)	1	3	A0A1D5PXR4	A0A1D5PXR4; Q9I969; F1P0Q4	0	2	0.1726	0	1	1	853.498	1705.99	1705.99	-1.96	-0.00167	HCD (High Energy Collision Dissociation)	MS2	14.3506	176.7	96	71.9252	36812	Dg31ZJ_bjhb2_13.raw	F1.13	175.8	194.4	187.1	159.1	161.8	158.5	164.4	196.3	192.9		3.07	2.098e-05	2.052e-05
FALSE	High	Sequest HT (A2)	Unambiguous	[K].lPEDDkGSESPPEDGLGTTNk.[T]	N-Term(TMT6plex); K6(TMT6plex); K21(TMT6plex)	2	2	A0A3Q2UFS4; F1P2E9	A0A3Q2UFS4; F1P2E9	1	3	0.6995	0	1	1	958.503	2873.5	2873.5	-0.93	-0.00089	HCD (High Energy Collision Dissociation)	MS2	0	93	96	50.0601	25254	Dg31ZJ_bjhb2_8.raw	F1.8	94.6	93.8	98	92.7	103.2	101.6	73.8	89	90.3		5.79	2.098e-05	3.345e-11
FALSE	High	Sequest HT (A2)	Unambiguous	[R].dAFDTLFDHAPDk.[L]	N-Term(TMT6plex); K13(TMT6plex)	3	5	A0A3Q2TSL7; F1P5V9; E1C891	A0A1D5PVD4; A0A3Q2TSL7; A0A1L1RKB6; F1P5V9; E1C891	0	3	0.7906	0	1	1	650.672	1950	1950	-0.19	-0.00012	HCD (High Energy Collision Dissociation)	MS2	10.2556	78.3	48.507	71.9198	36809	Dg31ZJ_bjhb2_13.raw	F1.13	95.5	93.2	86.3	51	62.4	62.8	73.7	109.7	70.5		4.49	2.098e-05	8.94e-09
FALSE	High	Sequest HT (A2)	Unambiguous	[R].lEScYLQHEDEQcTAQIPGR.[H]	N-Term(TMT6plex); C4(Carbamidomethyl); C13(Carbamidomethyl)	1	1	F1NII7	F1NII7	0	4	0.7978	0	1	1	666.565	2663.24	2663.24	-0.22	-0.00015	HCD (High Energy Collision Dissociation)	MS2	8.22066	24.4	89.637	49.9068	25171	Dg31ZJ_bjhb2_8.raw	F1.8	26.8	32.7	29.2	19.8	18.4	21.2	19.8	31.4	20.6		6.28	2.098e-05	4.487e-07
FALSE	High	Sequest HT (A2)	Unambiguous	[K].gQEDSNGcINYEAFVk.[H]	N-Term(TMT6plex); C8(Carbamidomethyl); K16(TMT6plex)	2	2	P02605; P02604	P02605; P02604	0	3	0.7829	0	1	1	763.713	2289.12	2289.12	0.39	0.0003	HCD (High Energy Collision Dissociation)	MS2	7.99188	107.5	96	71.8907	36793	Dg31ZJ_bjhb2_13.raw	F1.13	84.8	92.7	101.6	116.6	130.4	113.1	105.5	102.2	120.9		4.1	2.098e-05	1.901e-05
FALSE	High	Sequest HT (A2)	Unambiguous	[R].vVDSLQLTAYk.[K]	N-Term(TMT6plex); K11(TMT6plex)	1	2	F1NBV0	F1NBV0; Q5ZJF4	0	2	0.4814	0	1	1	848.008	1695.01	1695.01	-0.77	-0.00065	HCD (High Energy Collision Dissociation)	MS2	19.1196	93.7	96	71.8731	36784	Dg31ZJ_bjhb2_13.raw	F1.13	79.8	89.6	99	88	88.8	88	97.1	121.4	91.4		4.03	2.098e-05	2.334e-06
FALSE	High	Sequest HT (A2)	Unambiguous	[R].aPTDVTGQFQk.[W]	N-Term(TMT6plex); K11(TMT6plex)	1	2	Q5F408	Q5F408; A0A3Q2UF90	0	2	0.6353	0	1	1	825.468	1649.93	1649.93	2.08	0.00172	HCD (High Energy Collision Dissociation)	MS2	9.9926	104.1	96	49.9351	25187	Dg31ZJ_bjhb2_8.raw	F1.8	104.3	108.5	108.3	93.5	116.4	91.5	89.7	121	104		4.25	2.098e-05	7.106e-07
FALSE	High	Sequest HT (A2)	Unambiguous	[K].aDkELIIVATSAVNR.[C]	N-Term(TMT6plex); K3(TMT6plex)	1	2	F1NG43	F1NG43; A0A3Q2UPA9	1	3	0.755	0	1	1	686.749	2058.23	2058.23	0.21	0.00014	HCD (High Energy Collision Dissociation)	MS2	49.6106	122.9	96	71.8657	36780	Dg31ZJ_bjhb2_13.raw	F1.13	126.3	140.2	116	114	98.9	109.5	124.2	131.9	145.2		5.02	2.098e-05	3.162e-07
FALSE	High	Sequest HT (A2)	Unambiguous	[K].lIIHGcTLDDAk.[T]	N-Term(TMT6plex); C6(Carbamidomethyl); K12(TMT6plex)	1	2	A6BM71	A6BM71; A6BLM5	0	3	0.7124	0	1	1	605.346	1814.02	1814.02	-0.29	-0.00018	HCD (High Energy Collision Dissociation)	MS2	0	118.5	96	49.9888	25216	Dg31ZJ_bjhb2_8.raw	F1.8	106.2	114.1	112	113.9	143.6	108.6	120.3	118.6	129.1		5.25	2.098e-05	1.794e-06
FALSE	High	Sequest HT (A2)	Unambiguous	[K].aDNFQGLVSTQR.[D]	N-Term(TMT6plex)	1	5	A0A1D5P9F9	A0A1D5PQ85; Q90633; A0A1D5PWR4; A0A1D5P9F9; A0A1D5PFG3	0	2	0.6921	0	1	1	782.92	1564.83	1564.83	2.83	0.00221	HCD (High Energy Collision Dissociation)	MS2	14.8868	98.6	96	49.9907	25217	Dg31ZJ_bjhb2_8.raw	F1.8	112.3	128.2	124.1	74.8	80.7	73.4	98.2	100.9	94.8		3.8	2.098e-05	6.593e-05
FALSE	High	Sequest HT (A2)	Unambiguous	[K].fLDEHPGGEEVLR.[E]	N-Term(TMT6plex)	1	2	P00174	P00174; A0A1D5NYX6	0	3	0.732	0	1	1	576.304	1726.9	1726.9	-0.09	-5e-05	HCD (High Energy Collision Dissociation)	MS2	6.9517	68.7	96	50.0199	25232	Dg31ZJ_bjhb2_8.raw	F1.8	73.5	79	81.1	64.3	60.3	59.5	62.3	78.5	60		3.62	2.098e-05	2.927e-05
FALSE	High	Sequest HT (A2)	Unambiguous	[K].yTVMVGEAk.[A]	N-Term(TMT6plex); K9(TMT6plex)	1	2	A6BM71	A6BM71; A6BLM5	0	2	0.5321	0	1	1	728.417	1455.83	1455.83	-0.79	-0.00058	HCD (High Energy Collision Dissociation)	MS2	9.46339	207.1	86.205	50.0233	25234	Dg31ZJ_bjhb2_8.raw	F1.8	186.8	191.1	210.4	223.2	251.9	214.2	191	196.2	198.7		3.74	2.098e-05	0.0002431
FALSE	High	Sequest HT (A2)	Unambiguous	[K].kGTEFTVNDLQGk.[T]	N-Term(TMT6plex); K1(TMT6plex); K13(TMT6plex)	2	5	Q4ADJ6; E1BQC2	P02789; Q4ADG4; Q4ADJ6; E1BQC2; Q4ADJ7	1	3	0.7395	0	1	1	708.746	2124.22	2124.23	-0.86	-0.00061	HCD (High Energy Collision Dissociation)	MS2	59.3434	164.1	96	50.0484	25248	Dg31ZJ_bjhb2_8.raw	F1.8	149.6	149	170.4	151.3	173.7	151.7	175.4	183.8	171.8		6.64	2.098e-05	1.167e-09
FALSE	High	Sequest HT (A2)	Unambiguous	[R].kDLYANTVLSGGTTMYPGIADR.[M]	N-Term(TMT6plex); K1(TMT6plex)	1	3	P60706	P53478; P60706; Q5ZMQ2	1	3	0.8676	0	1	1	934.503	2801.49	2801.49	1.28	0.0012	HCD (High Energy Collision Dissociation)	MS2	0	35.7	96	71.8962	36796	Dg31ZJ_bjhb2_13.raw	F1.13	47.3	49.9	46.3	26.4	24.1	23.5	39.8	38.7	24.9		7.63	2.098e-05	2.433e-14
FALSE	High	Sequest HT (A2)	Unambiguous	[RK].tGTAEVSSILEER.[I]	N-Term(TMT6plex)	2	6	A0A1D5PJG9; A0A1D5PN54	A0A1D5PJG9; A0A1L1RZJ6; Q8UVX3; A0A1D5P3S4; A0A1L1RY35; A0A1D5PN54	0	2	0.7004	0	1	1	810.935	1620.86	1620.86	-0.99	-0.0008	HCD (High Energy Collision Dissociation)	MS2	0	75.8	96	50.4388	25459	Dg31ZJ_bjhb2_8.raw	F1.8	69.2	86.2	80.8	47.8	43.3	49.3	94.7	124.9	86.3		4.74	2.098e-05	8.025e-07
FALSE	High	Sequest HT (A2)	Unambiguous	[K].tLESSIQGLR.[I]	N-Term(TMT6plex)	1	1	Q5ZJI7	Q5ZJI7	0	2	0.6346	0	1	1	666.887	1332.77	1332.77	-0.77	-0.00051	HCD (High Energy Collision Dissociation)	MS2	30.0411	175.7	89.642	50.4486	25464	Dg31ZJ_bjhb2_8.raw	F1.8	185.3	196.1	174.8	159.6	169.1	159.6	165.4	206.2	165.3		3.01	2.098e-05	6.777e-05
FALSE	High	Sequest HT (A2)	Unambiguous	[R].eNQSILITGESGAGk.[T]	N-Term(TMT6plex); K15(TMT6plex)	12	19	A0A1D5PFB7; F1P3X1; Q8JG72; A0A1D5P603; A0A1D5NYC2; Q9DGM5; P02565; Q9PTY2; A0A1D5P600; Q9DGM4; R4GIG1; A0A1D5PUR6	A0A1D5PFB7; F1P3X1; Q8JG72; A0A1D5P603; Q910C5; A0A1D5NYC2; A0A1D5PXU1; A0A1D5P525; Q9DGM5; P02565; P13538; Q8AY28; Q9PTY2; A0A1D5P600; Q9DGM4; A0A1D5NVW6; R4GIG1; A0A1D5NXZ4; A0A1D5PUR6	0	3	0.6869	0	1	1	654.701	1962.09	1962.09	-0.88	-0.00058	HCD (High Energy Collision Dissociation)	MS2	43.6312	68.5	96	50.4558	25468	Dg31ZJ_bjhb2_8.raw	F1.8	63.7	61.3	91.7	67.7	61.1	69.8	56.2	74.3	70.3		4.28	2.098e-05	7.184e-06
FALSE	High	Sequest HT (A2)	Unambiguous	[K].fLGGDMEHTHLVk.[G]	N-Term(TMT6plex); K13(TMT6plex)	1	1	Q5ZHM2	Q5ZHM2	0	4	0.7327	0	1	1	486.271	1942.06	1942.06	0.62	0.0003	HCD (High Energy Collision Dissociation)	MS2	22.8893	29.8	96	50.9309	25725	Dg31ZJ_bjhb2_8.raw	F1.8	34.1	41.2	37.6	18.4	27.3	24.3	24.3	31.9	28.7		5.2	2.098e-05	1.092e-07
FALSE	High	Sequest HT (A2)	Unambiguous	[R].dEVEPPHISMDPk.[Y]	N-Term(TMT6plex); K13(TMT6plex)	1	1	A0A3Q2TS15	A0A3Q2TS15	0	3	0.6014	0	1	1	651.341	1952.01	1952.02	-5.19	-0.00337	HCD (High Energy Collision Dissociation)	MS2	30.8677	138.5	69.231	50.9534	25737	Dg31ZJ_bjhb2_8.raw	F1.8	183.4	165.6	111.2	93.1	114.6	89.1	125.6	224.1	139.7		4.19	2.098e-05	2.619e-05
FALSE	High	Sequest HT (A2)	Unambiguous	[R].lIEDTEDWHPR.[T]	N-Term(TMT6plex)	2	5	A0A1D5P8X3; A0A3Q2UJ04	A0A1D5P8X3; A0A3Q2UJ04; F1NTC8; A0A3Q2U6G6; Q5F3G1	0	3	0.544	0	1	1	547.281	1639.83	1639.83	0.56	0.0003	HCD (High Energy Collision Dissociation)	MS2	25.6427	52.9	78.037	50.955	25738	Dg31ZJ_bjhb2_8.raw	F1.8	49.2	42.8	46.7	61.8	64.3	57.1	53.7	51.8	48.6		5	2.098e-05	5.226e-05
FALSE	High	Sequest HT (A2)	Unambiguous	[K].dFFLYNASk.[A]	N-Term(TMT6plex); K9(TMT6plex)	1	5	A0A1D5PLJ8	A0A1D5PLJ8; B8Y8S8; B6V3H9; Q92177; A0A1L1RQ67	0	2	0.6689	0	1	1	781.935	1562.86	1562.86	0.81	0.00064	HCD (High Energy Collision Dissociation)	MS2	27.3446	217.7	96	71.6859	36684	Dg31ZJ_bjhb2_13.raw	F1.13	224.1	223.4	236.8	200.4	209	213.8	221.7	214.1	216.1		4.41	2.098e-05	0.0001767
FALSE	High	Sequest HT (A2)	Unambiguous	[R].nIAFASVDLTNk.[A]	N-Term(TMT6plex); K12(TMT6plex)	1	1	A0A1L1RWX6	A0A1L1RWX6	0	3	0.6	0	1	1	584.342	1751.01	1751.01	0.37	0.00021	HCD (High Energy Collision Dissociation)	MS2	72.2699	47.5	25.513	71.6583	36669	Dg31ZJ_bjhb2_13.raw	F1.13	46.3	51.4	52.4	25	30.2	33.2	46.5	88.4	53.8		4.35	2.098e-05	4.165e-05
FALSE	High	Sequest HT (A2)	Unambiguous	[R].eRPAAIPIEIk.[S]	N-Term(TMT6plex); K11(TMT6plex)	1	3	Q5ZLR3	Q5ZLR3; F1P1V1; A0A1D5PD57	0	3	0.5837	0	1	1	565.69	1695.06	1695.06	-0.45	-0.00025	HCD (High Energy Collision Dissociation)	MS2	25.3033	95.1	96	50.9821	25753	Dg31ZJ_bjhb2_8.raw	F1.8	98.3	94.8	113.4	108.9	92.5	92.4	82.2	96.3	77.2		4.54	2.098e-05	2.814e-05
FALSE	High	Sequest HT (A2)	Unambiguous	[R].vPPGAVGLSVEQQQR.[W]	N-Term(TMT6plex)	1	1	A0A3Q2UF33	A0A3Q2UF33	0	3	0.7258	0	1	1	598.675	1794.01	1794.01	2.58	0.00154	HCD (High Energy Collision Dissociation)	MS2	48.7146	65.9	96	50.9952	25760	Dg31ZJ_bjhb2_8.raw	F1.8	55	53.3	51.1	75.5	78.5	70.6	68.2	72.4	68.7		4.96	2.098e-05	3.166e-05
FALSE	High	Sequest HT (A2)	Unambiguous	[R].dGANIVIAAk.[T]	N-Term(TMT6plex); K10(TMT6plex)	1	1	E1C7S2	E1C7S2	0	2	0.5571	0	1	1	715.441	1429.88	1429.88	-1.61	-0.00115	HCD (High Energy Collision Dissociation)	MS2	86.8157	188.7	96	51.0044	25765	Dg31ZJ_bjhb2_8.raw	F1.8	204.4	194.7	172.5	173.8	207.6	191.1	172.9	200.1	181.3		2.19	2.098e-05	0.0001548
FALSE	High	Sequest HT (A2)	Unambiguous	[K].gIEGIAYVR.[F]	N-Term(TMT6plex)	2	3	A0A1D5PU94; A0A290WNG2	F1P587; A0A1D5PU94; A0A290WNG2	0	2	0.4554	0	1	1	603.856	1206.71	1206.7	0.83	0.0005	HCD (High Energy Collision Dissociation)	MS2	3.53394	163.2	96	51.0281	25777	Dg31ZJ_bjhb2_8.raw	F1.8	154.2	192.7	221.8	93	146	102.5	166.4	212.5	180.1		3.36	2.098e-05	0.0001544
FALSE	High	Sequest HT (A2)	Unambiguous	[R].kDLYANNVmSGGTTmYPGIADR.[M]	N-Term(TMT6plex); K1(TMT6plex); M9(Oxidation); M15(Oxidation)	1	2	P68139	A0A1D5PK53; P68139	1	3	0.8308	0	1	1	955.483	2864.43	2864.43	0.81	0.00078	HCD (High Energy Collision Dissociation)	MS2	0	26.8	96	51.0318	25779	Dg31ZJ_bjhb2_8.raw	F1.8	30.9	33.8	23.3	18	13.5	24.5	27.6	39.8	30		6.62	2.098e-05	4.778e-10
FALSE	High	Sequest HT (A2)	Unambiguous	[K].qSDINTcFGEEGANLIVQSR.[A]	N-Term(TMT6plex); C7(Carbamidomethyl)	2	2	P19121; A0A1D5NW68	P19121; A0A1D5NW68	0	3	0.7975	0	1	1	823.076	2467.21	2467.21	2.2	0.00181	HCD (High Energy Collision Dissociation)	MS2	35.5279	40.8	96	71.6878	36685	Dg31ZJ_bjhb2_13.raw	F1.13	33.4	39.9	44.5	41.3	45	39.3	41.8	47.4	34.8		4.79	2.098e-05	8.338e-09
FALSE	High	Sequest HT (A2)	Unambiguous	[R].acQAATDDTELLk.[Q]	N-Term(TMT6plex); C2(Carbamidomethyl); K13(TMT6plex)	1	1	A0A1L1RXT6	A0A1L1RXT6	0	2	0.7579	0	1	1	947.503	1894	1894	-0.23	-0.00021	HCD (High Energy Collision Dissociation)	MS2	0	63.4	96	51.0484	25788	Dg31ZJ_bjhb2_8.raw	F1.8	73.9	78	69.2	55	57.7	60.4	57.7	67.4	51.4		4.75	2.098e-05	1.338e-06
FALSE	High	Sequest HT (A2)	Unambiguous	[R].acQAATDDTELLk.[Q]	N-Term(TMT6plex); C2(Carbamidomethyl); K13(TMT6plex)	1	1	A0A1L1RXT6	A0A1L1RXT6	0	3	0.7239	0	1	1	632.006	1894	1894	2.86	0.00181	HCD (High Energy Collision Dissociation)	MS2	16.349	66.9	96	51.0628	25796	Dg31ZJ_bjhb2_8.raw	F1.8	75.5	76.2	68.8	55.1	61.8	56.4	60.1	89.6	58.5		5.18	2.098e-05	7.314e-07
FALSE	High	Sequest HT (A2)	Unambiguous	[K].dLTIDDTSQIR.[V]	N-Term(TMT6plex)	1	2	A6BM71	A6BM71; A6BLM5	0	2	0.5813	0	1	1	753.403	1505.8	1505.8	-1.35	-0.00102	HCD (High Energy Collision Dissociation)	MS2	19.9613	133.8	46.566	51.0672	25798	Dg31ZJ_bjhb2_8.raw	F1.8	123.6	116.9	139.4	136.6	150.7	119.2	119.3	153.1	145.6		3.63	2.098e-05	1.462e-05
FALSE	High	Sequest HT (A2)	Unambiguous	[K].iAESIPYLk.[E]	N-Term(TMT6plex); K9(TMT6plex)	1	1	A0A1D5NXV3	A0A1D5NXV3	0	2	0.4084	0	1	1	746.464	1491.92	1491.92	0.75	0.00056	HCD (High Energy Collision Dissociation)	MS2	0	240.3	96	71.6267	36652	Dg31ZJ_bjhb2_13.raw	F1.13	256.3	279	249.1	186.4	222.1	178.7	241.5	307.2	242.2		2.62	2.098e-05	0.0002122
FALSE	High	Sequest HT (A2)	Unambiguous	[K].cIELccGSVk.[E]	N-Term(TMT6plex); C1(Carbamidomethyl); C5(Carbamidomethyl); C6(Carbamidomethyl); K10(TMT6plex)	1	2	A0A1D5PU80	A0A1D5PU80; P09572	0	2	0.7046	0	1	1	842.434	1683.86	1683.86	-0.95	-0.0008	HCD (High Energy Collision Dissociation)	MS2	0	184.1	96	51.1307	25832	Dg31ZJ_bjhb2_8.raw	F1.8	247.5	252.1	254	61.6	72.3	77.1	179.3	314.3	198.4		4.13	2.098e-05	5.42e-05
FALSE	High	Sequest HT (A2)	Unambiguous	[R].lIEDTEDWHPR.[T]	N-Term(TMT6plex)	2	5	A0A1D5P8X3; A0A3Q2UJ04	A0A1D5P8X3; A0A3Q2UJ04; F1NTC8; A0A3Q2U6G6; Q5F3G1	0	2	0.6469	0	1	1	820.415	1639.82	1639.83	-3.42	-0.00281	HCD (High Energy Collision Dissociation)	MS2	0	131.8	96	51.1394	25837	Dg31ZJ_bjhb2_8.raw	F1.8	129.4	121	124.9	145.7	143.2	131.9	120.2	145.3	125		4.05	2.098e-05	1.824e-05
FALSE	High	Sequest HT (A2)	Unambiguous	[K].lVVLEGELER.[S]	N-Term(TMT6plex)	4	10	A0A3Q3ACB9; Q05705; A0A3Q2U9X8; A0A1D5P9X2	A0A3Q2U8I1; A0A3Q3ACB9; A0A452J805; Q05705; Q9PST0; A0A3Q2U9X8; A0A1D5P9X2; R4GIJ9; P19352; Q05706	0	2	0.382	0	1	1	693.413	1385.82	1385.82	-0.81	-0.00056	HCD (High Energy Collision Dissociation)	MS2	10.5455	121.1	4.012	71.6156	36646	Dg31ZJ_bjhb2_13.raw	F1.13	105.1	104.4	114.7	125.3	149.5	134.9	109.5	122.7	123.4		4.11	2.098e-05	3.209e-05
FALSE	High	Sequest HT (A2)	Unambiguous	[K-].tTVFLADIk.[DS]	N-Term(TMT6plex); K9(TMT6plex)	1	3	A0A3Q2UGT8	A0A3Q2UGT8; P83145; A0A1L1RZS5	0	2	0.5138	0	1	1	733.454	1465.9	1465.9	-2.02	-0.00148	HCD (High Energy Collision Dissociation)	MS2	56.6632	161	96	71.6093	36643	Dg31ZJ_bjhb2_13.raw	F1.13	202.8	198.5	160.6	122.4	144.8	157.4	155.4	171.4	135.5		3.27	2.098e-05	0.0001563
FALSE	High	Sequest HT (A2)	Unambiguous	[R].qLTQLLSEDLkk.[E]	N-Term(TMT6plex); K11(TMT6plex); K12(TMT6plex)	1	2	A0A1L1RPZ3	A0A1L1RPZ3; F1N9Z8	1	3	0.6209	0	1	1	701.772	2103.3	2103.3	0.74	0.00052	HCD (High Energy Collision Dissociation)	MS2	29.7108	250.7	96	71.6075	36642	Dg31ZJ_bjhb2_13.raw	F1.13	288.3	263	278.5	193.9	216.6	226.3	262.2	277.7	249.7		3.64	2.098e-05	2.083e-06
FALSE	High	Sequest HT (A2)	Unambiguous	[R].lYMQMNDQYLk.[L]	N-Term(TMT6plex); K11(TMT6plex)	1	3	A0A1L1RKJ5	A0A1L1RKJ5; A0A1D5PV01; Q5ZIJ5	0	2	0.6621	0	1	1	953.002	1905	1905	-2.77	-0.00264	HCD (High Energy Collision Dissociation)	MS2	0	94.7	96	71.6003	36638	Dg31ZJ_bjhb2_13.raw	F1.13	103.5	115.7	111.5	77.6	85.2	71.3	90.6	114.5	82.4		4.35	2.098e-05	1.77e-06
FALSE	High	Sequest HT (A2)	Unambiguous	[R].hVFGESDELIGQk.[V]	N-Term(TMT6plex); K13(TMT6plex)	1	1	P00940	P00940	0	3	0.7683	0	1	1	639.687	1917.05	1917.05	-0.28	-0.00018	HCD (High Energy Collision Dissociation)	MS2	0	97.6	96	51.2382	25891	Dg31ZJ_bjhb2_8.raw	F1.8	115.5	94.2	112.4	102.3	72.7	141.8	82.2	74.6	83		5.05	2.098e-05	6.332e-07
FALSE	High	Sequest HT (A2)	Unambiguous	[K].vYAQQLTEWAk.[R]	N-Term(TMT6plex); K11(TMT6plex)	1	3	E1C007	E1C007; O13154; F1NNZ9	0	2	0.5602	0	1	1	898.013	1795.02	1795.02	1.95	0.00175	HCD (High Energy Collision Dissociation)	MS2	43.0645	143	96	71.6285	36653	Dg31ZJ_bjhb2_13.raw	F1.13	157.6	172.6	163.7	105.5	113	114.9	149	165.9	145		4.98	2.098e-05	2.589e-06
FALSE	High	Sequest HT (A2)	Unambiguous	[R].gTVQPASNFNDDGDAQVLR.[K]	N-Term(TMT6plex)	1	4	A0A1D5PY67	A0A1D5PY67; Q6B344; P51901; E1BWX1	0	3	0.8562	0	1	1	745.04	2233.11	2233.1	0.48	0.00036	HCD (High Energy Collision Dissociation)	MS2	10.4433	37.7	96	50.9144	25716	Dg31ZJ_bjhb2_8.raw	F1.8	43.2	41.9	40	30.2	32.9	30.8	36.6	41.9	42		6.4	2.098e-05	6.643e-08
FALSE	High	Sequest HT (A2)	Unambiguous	[R].dVSTEFTVDAR.[A]	N-Term(TMT6plex)	1	1	Q90WF0	Q90WF0	0	2	0.7129	0	1	1	734.877	1468.75	1468.75	-1.08	-0.00079	HCD (High Energy Collision Dissociation)	MS2	28.6592	101.7	96	50.9109	25714	Dg31ZJ_bjhb2_8.raw	F1.8	104.8	118.4	99.8	77.2	77.6	76.1	104	126.2	131.2		4.11	2.098e-05	1.579e-05
FALSE	High	Sequest HT (A2)	Unambiguous	[K].tEDGHLLIAELDSHPR.[L]	N-Term(TMT6plex)	1	2	A0A1D5PEU7	E1BUA6; A0A1D5PEU7	0	4	0.6791	0	1	1	508.773	2032.07	2032.07	1.34	0.00068	HCD (High Energy Collision Dissociation)	MS2	11.8042	21.9	42.385	50.9045	25711	Dg31ZJ_bjhb2_8.raw	F1.8	17	21.9	21.8	19.1	20.3	23.7	23.3	22.9	27.2		5.61	2.098e-05	9.971e-09
FALSE	High	Sequest HT (A2)	Unambiguous	[R].sPNkPLPELNDQYk.[A]	N-Term(TMT6plex); K4(TMT6plex); K14(TMT6plex)	1	3	F6R1X6	Q5ZKS1; Q8QHI5; F6R1X6	0	3	0.7444	0	1	1	777.452	2330.34	2330.33	3.92	0.00304	HCD (High Energy Collision Dissociation)	MS2	25.0417	105.7	96	50.4739	25478	Dg31ZJ_bjhb2_8.raw	F1.8	126.4	148	126	79.1	86.5	75.3	101.8	119.1	88.9		4.46	2.098e-05	2.099e-05
FALSE	High	Sequest HT (A2)	Unambiguous	[RK].tGTAEVSSILEER.[I]	N-Term(TMT6plex)	2	6	A0A1D5PJG9; A0A1D5PN54	A0A1D5PJG9; A0A1L1RZJ6; Q8UVX3; A0A1D5P3S4; A0A1L1RY35; A0A1D5PN54	0	3	0.6629	0	1	1	540.961	1620.87	1620.86	2.54	0.00137	HCD (High Energy Collision Dissociation)	MS2	0	23.5	96	50.4876	25485	Dg31ZJ_bjhb2_8.raw	F1.8	25.7	25.3	27.5	18.7	22.7	23	23	26.5	19.5		4.48	2.098e-05	5.973e-05
FALSE	High	Sequest HT (A2)	Unambiguous	[K].mEGDLNEMEIQLNHANR.[MV]	N-Term(TMT6plex); M1(Oxidation)	3	4	A0A1D5P603; Q9DGM5; Q9PTY2	A0A1D5P603; Q9DGM5; Q9PTY2; A0A1D5NVW6	0	3	0.4259	0	1	1	753.696	2259.07	2259.07	1.62	0.00122	HCD (High Energy Collision Dissociation)	MS2	15.3626	41.6	96	50.495	25489	Dg31ZJ_bjhb2_8.raw	F1.8	44.5	39	42.5	43	40.4	41.1	38.6	46.1	39.1		5.33	2.098e-05	1.08e-09
FALSE	High	Sequest HT (A2)	Unambiguous	[K].eFSPFGSITSAk.[V]	N-Term(TMT6plex); K12(TMT6plex)	1	1	E1C903	E1C903	0	2	0.7076	0	1	1	864.986	1728.96	1728.96	4.46	0.00385	HCD (High Energy Collision Dissociation)	MS2	69.637	172.8	93.882	71.8152	36753	Dg31ZJ_bjhb2_13.raw	F1.13	191.1	208.7	214.3	139.8	144.9	151.8	154.4	190.5	159.4		4.48	2.098e-05	8.834e-08
FALSE	High	Sequest HT (A2)	Unambiguous	[K].lIIHGcTLDDAk.[T]	N-Term(TMT6plex); C6(Carbamidomethyl); K12(TMT6plex)	1	2	A6BM71	A6BM71; A6BLM5	0	3	0.7092	0	1	1	605.347	1814.03	1814.02	1.21	0.00073	HCD (High Energy Collision Dissociation)	MS2	6.98982	71.7	46.313	50.5789	25534	Dg31ZJ_bjhb2_8.raw	F1.8	63.2	63	67.9	67.7	87.3	66	68.5	88.6	72.8		5.02	2.098e-05	1.468e-05
FALSE	High	Sequest HT (A2)	Unambiguous	[K].eFSPFGSITSAk.[V]	N-Term(TMT6plex); K12(TMT6plex)	1	1	E1C903	E1C903	0	2	0.6432	0	1	1	864.986	1728.96	1728.96	4.46	0.00385	HCD (High Energy Collision Dissociation)	MS2	21.7411	172.8	96	71.8134	36752	Dg31ZJ_bjhb2_13.raw	F1.13	191.1	208.7	214.3	139.8	144.9	151.8	154.4	190.5	159.4		3.84	2.098e-05	1.579e-07
FALSE	High	Sequest HT (A2)	Unambiguous	[R].rPDMATDEALELAR.[R]	N-Term(TMT6plex)	1	1	P34065	P34065	0	3	0.7112	0	1	1	606.319	1816.94	1816.94	-0.24	-0.00014	HCD (High Energy Collision Dissociation)	MS2	68.7844	67	61.818	50.584	25537	Dg31ZJ_bjhb2_8.raw	F1.8	58.1	67.3	64.6	68.1	85.6	62.1	61.7	67.2	67.9		4.57	2.098e-05	2.202e-07
FALSE	High	Sequest HT (A2)	Unambiguous	[R].lQQQLEVAk.[C]	N-Term(TMT6plex); K9(TMT6plex)	1	5	A0A1D5PGQ9	A0A1D5PCQ7; A0A1D5PGQ9; A0A1D5PTE2; A0A1D5PFB8; A0A1D5PHJ8	0	2	0.5642	0	1	1	757.969	1514.93	1514.93	0.51	0.00039	HCD (High Energy Collision Dissociation)	MS2	24.4508	184.7	76.243	50.5857	25538	Dg31ZJ_bjhb2_8.raw	F1.8	183.4	202.5	201.4	167.2	174.3	149.9	173.6	216.3	193.7		4.13	2.098e-05	0.0002885
FALSE	High	Sequest HT (A2)	Unambiguous	[K].aLQEAHQQTLDDLQAEEDkVNTLTk.[A]	N-Term(TMT6plex); K19(TMT6plex); K25(TMT6plex)	8	11	F1P3X1; Q8JG72; A0A1D5P603; Q9DGM5; P02565; Q9DGM4; R4GIG1; A0A1D5PUR6	F1P3X1; Q8JG72; A0A1D5P603; A0A1D5P525; Q9DGM5; P02565; Q8AY28; Q9DGM4; A0A1D5NVW6; R4GIG1; A0A1D5PUR6	1	5	0.7579	0	1	1	705.987	3525.9	3525.9	1.11	0.00078	HCD (High Energy Collision Dissociation)	MS2	2.99386	59	2.305	71.7723	36730	Dg31ZJ_bjhb2_13.raw	F1.13	43.2	43.5	49.5	80.7	67.6	79.8	53.5	57.7	55.5		5.41	2.098e-05	5.355e-10
FALSE	High	Sequest HT (A2)	Unambiguous	[R].eLNMQTNLk.[F]	N-Term(TMT6plex); K9(TMT6plex)	1	2	F1NAA5	F1NAA5; A0A1D5NUN2	0	2	0.5549	0	1	1	774.945	1548.88	1548.88	0.84	0.00065	HCD (High Energy Collision Dissociation)	MS2	0	85.9	96	50.6548	25575	Dg31ZJ_bjhb2_8.raw	F1.8	84.4	77.4	96.6	95.2	105.8	90	65.6	72.1	85.6		3.28	2.098e-05	0.0002169
FALSE	High	Sequest HT (A2)	Unambiguous	[R].fDAGSGMATIR.[D]	N-Term(TMT6plex)	2	7	A0A1L1RJ69; Q6KDZ1	A0A1L1RJ69; A0A1D5P806; Q6KDZ1; A0A3Q2TRR9; A0A3Q2UIW4; A0A1D5PF99; A0A3Q2UCG1	0	2	0.6864	0	1	1	677.853	1354.7	1354.7	0.28	0.00019	HCD (High Energy Collision Dissociation)	MS2	50.7456	203.1	96	50.6713	25584	Dg31ZJ_bjhb2_8.raw	F1.8	209.2	228.7	241.2	169.7	184.1	143.1	212.3	235.2	204		3.54	2.098e-05	5.646e-05
FALSE	High	Sequest HT (A2)	Unambiguous	[K].dLEEDHAcIPIk.[K]	N-Term(TMT6plex); C8(Carbamidomethyl); K12(TMT6plex)	1	2	A0A1D5PS29	Q90705; A0A1D5PS29	0	3	0.8027	0	1	1	633.342	1898.01	1898.01	1.81	0.00115	HCD (High Energy Collision Dissociation)	MS2	31.7878	149.6	96	50.6748	25586	Dg31ZJ_bjhb2_8.raw	F1.8	171.7	170.1	169.7	104.8	99.8	110.3	154.7	192.2	172.9		4.51	2.098e-05	4.988e-05
FALSE	High	Sequest HT (A2)	Unambiguous	[K].iQVHYYEDGNVQLVSHk.[D]	N-Term(TMT6plex); K17(TMT6plex)	2	2	P28497; P13127	P28497; P13127	0	4	0.7812	0	1	1	622.59	2487.34	2487.34	-0.06	-4e-05	HCD (High Energy Collision Dissociation)	MS2	24.5565	41.5	85.297	50.6826	25590	Dg31ZJ_bjhb2_8.raw	F1.8	34.4	39.2	38.6	44.4	49.8	54.6	31.3	40.9	40.3		5.76	2.098e-05	1.741e-09
FALSE	High	Sequest HT (A2)	Unambiguous	[R].dIkPDNFLMGIGR.[H]	N-Term(TMT6plex); K3(TMT6plex)	1	4	P67962	P67962; F1NL64; A0A3Q3A3T9; Q71UZ3	0	3	0.6894	0	1	1	645.37	1934.09	1934.09	0.33	0.00022	HCD (High Energy Collision Dissociation)	MS2	9.23489	138.9	96	71.7495	36718	Dg31ZJ_bjhb2_13.raw	F1.13	161.8	171	152	106.4	114	117.1	126.4	170.1	131.6		3.22	2.098e-05	9.507e-05
FALSE	High	Sequest HT (A2)	Unambiguous	[K].gILQAAEAVNEDAIR.[L]	N-Term(TMT6plex)	1	3	A0A1D5PP29	A0A3Q2TS00; A0A1D5PP29; A0A3Q3A4Z0	0	3	0.6951	0	1	1	600.335	1798.99	1798.99	1.92	0.00115	HCD (High Energy Collision Dissociation)	MS2	0	29.1	96	71.7385	36712	Dg31ZJ_bjhb2_13.raw	F1.13	28.7	25.1	26.2	28.5	38.3	27	25	32.9	30.5		5.97	2.098e-05	1.228e-06
FALSE	High	Sequest HT (A2)	Unambiguous	[R].nIAFASVDLTNk.[A]	N-Term(TMT6plex); K12(TMT6plex)	1	1	A0A1L1RWX6	A0A1L1RWX6	0	2	0.7683	0	1	1	876.01	1751.01	1751.01	1.38	0.00121	HCD (High Energy Collision Dissociation)	MS2	4.87722	260.1	38.763	71.7348	36710	Dg31ZJ_bjhb2_13.raw	F1.13	275.5	265.7	274.6	102.4	91.2	129.9	325.8	552.1	323.5		5.05	2.098e-05	3.64e-07
FALSE	High	Sequest HT (A2)	Unambiguous	[K].vGEQEFEALMR.[M]	N-Term(TMT6plex)	1	4	Q5F3U8	Q5F3U8; A0A3Q2U6U2; R4GKQ7; F1NEA1	0	2	0.7245	0	1	1	769.398	1537.79	1537.79	0.36	0.00028	HCD (High Energy Collision Dissociation)	MS2	0	103.3	96	71.7064	36695	Dg31ZJ_bjhb2_13.raw	F1.13	108.4	116.6	119.9	83.1	97.8	82.4	102.8	114.1	104.8		3.63	2.098e-05	0.0001588
FALSE	High	Sequest HT (A2)	Unambiguous	[R].eLGLQEDNPGVYNGR.[W]	N-Term(TMT6plex)	1	1	E1C4W4	E1C4W4	0	3	0.7936	0	1	1	630.657	1889.96	1889.96	0.18	0.00011	HCD (High Energy Collision Dissociation)	MS2	61.187	47.1	96	50.7902	25649	Dg31ZJ_bjhb2_8.raw	F1.8	49.4	51.9	52.4	36.7	34.2	36.4	48.7	63.2	51.2		5.33	2.098e-05	4.473e-06
FALSE	High	Sequest HT (A2)	Unambiguous	[K].lTFDTTFSPNTGk.[K]	N-Term(TMT6plex); K13(TMT6plex)	1	2	F6T197	F6T197; Q9I9D1	0	2	0.7171	0	1	1	944.016	1887.03	1887.03	-0.48	-0.00045	HCD (High Energy Collision Dissociation)	MS2	4.16381	264.6	3.998	71.6955	36689	Dg31ZJ_bjhb2_13.raw	F1.13	321.2	337.1	306.8	154.2	150.8	179.9	279.2	391.9	260.2		5.16	2.098e-05	3.833e-08
FALSE	High	Sequest HT (A2)	Unambiguous	[R].eLGLQEDNPGVYNGR.[W]	N-Term(TMT6plex)	1	1	E1C4W4	E1C4W4	0	2	0.7597	0	1	1	945.481	1889.95	1889.96	-0.33	-0.00031	HCD (High Energy Collision Dissociation)	MS2	0	67.4	96	50.8035	25656	Dg31ZJ_bjhb2_8.raw	F1.8	73.3	83.2	74.7	45.6	52.4	54.5	65.9	84.9	72.2		5.41	2.098e-05	3.052e-09
FALSE	High	Sequest HT (A2)	Unambiguous	[K].sSGIENGAFQGMk.[R]	N-Term(TMT6plex); K13(TMT6plex)	1	2	P28675	P28675; A0A1L1RX77	0	2	0.7067	0	1	1	892.474	1783.94	1783.94	-0.35	-0.00031	HCD (High Energy Collision Dissociation)	MS2	0	164.2	96	50.8721	25693	Dg31ZJ_bjhb2_8.raw	F1.8	136.9	146.7	188.2	187.8	284.1	141.9	167	124.1	101.1		4.33	2.098e-05	4.281e-07
FALSE	High	Sequest HT (A2)	Unambiguous	[K].hGYIGEFEIIDDHR.[A]	N-Term(TMT6plex)	1	1	A0A3Q3A7P6	A0A3Q3A7P6	0	4	0.8058	0	1	1	483.247	1929.97	1929.97	0.76	0.00036	HCD (High Energy Collision Dissociation)	MS2	1.82172	14.9	40.998	50.8756	25695	Dg31ZJ_bjhb2_8.raw	F1.8	15.6	19.6	18.3	12	8.1	13.6	14.8	18.1	14.2		5.56	2.098e-05	1.453e-08
FALSE	High	Sequest HT (A2)	Unambiguous	[K].aLQEAHQQTLDDLQVEEDkVNTLTk.[A]	N-Term(TMT6plex); K19(TMT6plex); K25(TMT6plex)	1	2	A0A1D5NYC2	A0A1D5NYC2; P13538	1	4	0.783	0	1	1	889.238	3553.93	3553.93	0.03	3e-05	HCD (High Energy Collision Dissociation)	MS2	37.0788	69.3	96	71.6939	36688	Dg31ZJ_bjhb2_13.raw	F1.13	36.6	39	12.7	132.3	106	180.1	28.8	27	61.5		8.25	2.098e-05	3.512e-12
FALSE	High	Sequest HT (A2)	Unambiguous	[K].dLFDPVIQDR.[H]	N-Term(TMT6plex)	1	1	P00565	P00565	0	2	0.608	0	1	1	723.893	1446.78	1446.78	0	0	HCD (High Energy Collision Dissociation)	MS2	36.4369	130.8	96	71.9688	36835	Dg31ZJ_bjhb2_13.raw	F1.13	112.8	120.6	116.1	139.3	153.7	151.6	115.7	117.7	149.6		3.75	2.098e-05	4.769e-05
FALSE	High	Sequest HT (A2)	Unambiguous	[K].gLNALDIMk.[H]	N-Term(TMT6plex); K9(TMT6plex)	1	1	F1NH40	F1NH40	0	2	0.5356	0	1	1	716.933	1432.86	1432.86	-0.99	-0.00071	HCD (High Energy Collision Dissociation)	MS2	61.2802	242.6	96	71.9725	36837	Dg31ZJ_bjhb2_13.raw	F1.13	203.8	225.5	251.7	244.4	276.3	266.7	236.8	229.9	247.9		3.23	2.098e-05	0.0002466
FALSE	High	Sequest HT (A2)	Unambiguous	[K].nEELITPASDPAk.[Y]	N-Term(TMT6plex); K13(TMT6plex)	1	3	F1NNW0	Q02173; A0A1D5PKV3; F1NNW0	0	2	0.7532	0	1	1	922.015	1843.02	1843.02	0.35	0.00032	HCD (High Energy Collision Dissociation)	MS2	0	168.7	66.453	49.48	24939	Dg31ZJ_bjhb2_8.raw	F1.8	129.5	125.3	146.7	206.7	218.3	219.3	172.8	124.8	175		4.66	2.098e-05	3.777e-06
FALSE	High	Sequest HT (A2)	Unambiguous	[R].iVESmQSTLDAEVR.[S]	N-Term(TMT6plex); M5(Oxidation)	1	1	A0A1D5P603	A0A1D5P603	0	2	0.695	0	1	1	911.975	1822.94	1822.94	0.25	0.00023	HCD (High Energy Collision Dissociation)	MS2	0	37.6	96	49.4765	24937	Dg31ZJ_bjhb2_8.raw	F1.8	22.9	26.6	37.7	56	78.4	57.5	16.5	15.2	27.5		3.77	2.098e-05	1.243e-06
FALSE	High	Sequest HT (A2)	Unambiguous	[K].dVVLLPSMSk.[G]	N-Term(TMT6plex); K10(TMT6plex)	1	2	Q45QT1	Q45QT1; A0A1D6UPS7	0	2	0.6775	0	1	1	773.968	1546.93	1546.93	-0.06	-4e-05	HCD (High Energy Collision Dissociation)	MS2	18.4554	131.9	96	72.2452	36982	Dg31ZJ_bjhb2_13.raw	F1.13	143.1	163.1	144.4	80	79.6	91.4	138.7	203.3	143.3		3.69	2.098e-05	2.424e-05
FALSE	High	Sequest HT (A2)	Unambiguous	[K].lScAVESSVLSIR.[E]	N-Term(TMT6plex); C3(Carbamidomethyl)	1	1	P79757	P79757	0	2	0.6897	0	1	1	825.459	1649.91	1649.91	1.15	0.00094	HCD (High Energy Collision Dissociation)	MS2	0	199.5	96	72.2314	36975	Dg31ZJ_bjhb2_13.raw	F1.13	190.8	202.4	210.3	146.8	161.7	159.2	229.8	281.1	213.1		4.64	2.098e-05	1.985e-07
FALSE	High	Sequest HT (A2)	Unambiguous	[R].kAENQPITDVLk.[Q]	N-Term(TMT6plex); K1(TMT6plex); K12(TMT6plex)	1	1	F1NGU3	F1NGU3	1	3	0.3529	0	1	1	681.751	2043.24	2043.24	-1.88	-0.00128	HCD (High Energy Collision Dissociation)	MS2	94.2715	226.9	25.799	48.2197	24259	Dg31ZJ_bjhb2_8.raw	F1.8	248.4	257.8	241.3	180.5	190.1	189.9	216	289.7	228.7		2.21	2.098e-05	6.799e-05
FALSE	High	Sequest HT (A2)	Unambiguous	[K].hSQAIEELAEQLEQTk.[R]	N-Term(TMT6plex); K16(TMT6plex)	1	2	A0A1D5PM19	P14105; A0A1D5PM19	0	3	0.8192	0	1	1	771.421	2312.25	2312.25	-0.8	-0.00061	HCD (High Energy Collision Dissociation)	MS2	33.9284	133.5	93.69	72.1691	36942	Dg31ZJ_bjhb2_13.raw	F1.13	198.3	167.5	166.1	101	69.9	116.6	133	149.3	99.7		6.47	2.098e-05	3.932e-09
FALSE	High	Sequest HT (A2)	Unambiguous	[R].tLNEEDcSSVPPAIR.[S]	N-Term(TMT6plex); C7(Carbamidomethyl)	1	2	F1NPJ4	F1NPJ4; Q9YHT1	0	3	0.7766	0	1	1	639.657	1916.96	1916.96	-0.54	-0.00035	HCD (High Energy Collision Dissociation)	MS2	0	38.4	83.507	48.2311	24265	Dg31ZJ_bjhb2_8.raw	F1.8	49.7	41.9	42.4	30.6	30.3	30.7	33.7	47.1	39		5.46	2.098e-05	7.28e-06
FALSE	High	Sequest HT (A2)	Unambiguous	[K].tTVEGIQATVk.[S]	N-Term(TMT6plex); K11(TMT6plex)	1	1	P12003	P12003	0	3	0.5368	0	1	1	535.658	1604.96	1604.96	-1.37	-0.00073	HCD (High Energy Collision Dissociation)	MS2	66.0533	81.2	96	48.2749	24289	Dg31ZJ_bjhb2_8.raw	F1.8	84.6	80.5	81.2	70.8	74.8	64.3	84.4	101.5	88.8		3.26	2.098e-05	0.0002729
FALSE	High	Sequest HT (A2)	Unambiguous	[R].kAYDLQSDNIYk.[S]	N-Term(TMT6plex); K1(TMT6plex); K12(TMT6plex)	3	5	Q9DEH4; A0A3Q3A4C6; Q9DEG4	Q9DEH4; A0A3Q3A4C6; Q9DEG5; A0A1D5NY50; Q9DEG4	1	3	0.7694	0	1	1	715.744	2145.22	2145.22	0.3	0.00021	HCD (High Energy Collision Dissociation)	MS2	25.646	398.2	96	48.3096	24308	Dg31ZJ_bjhb2_8.raw	F1.8	351.5	375.6	392.3	464.1	464.6	509.7	344.6	339.5	342.3		4.38	2.098e-05	1.009e-07
FALSE	High	Sequest HT (A2)	Unambiguous	[R].vTGLTEDHEYEFR.[V]	N-Term(TMT6plex)	1	1	A0A3Q2TS15	A0A3Q2TS15	0	3	0.799	0	1	1	608.97	1824.9	1824.9	-0.12	-7e-05	HCD (High Energy Collision Dissociation)	MS2	14.0902	96.5	33.837	48.3149	24311	Dg31ZJ_bjhb2_8.raw	F1.8	74.9	92.3	82.2	113	120.9	111.4	83.9	92.7	97.1		6.12	2.098e-05	1.071e-06
FALSE	High	Sequest HT (A2)	Unambiguous	[K].gPAAAQSAPSAPATAPPAPAAPPAAk.[K]	N-Term(TMT6plex); K26(TMT6plex)	1	1	A0A1L1RNL6	A0A1L1RNL6	0	4	0.8157	0	1	1	674.381	2694.5	2694.5	1.85	0.00125	HCD (High Energy Collision Dissociation)	MS2	5.74857	52.8	80.987	48.3511	24331	Dg31ZJ_bjhb2_8.raw	F1.8	54.7	64.9	60.4	40.5	40.7	37.2	49.5	57.4	70.2		5.97	2.098e-05	2.478e-09
FALSE	High	Sequest HT (A2)	Unambiguous	[R].iVESmQSTLDAEVR.[S]	N-Term(TMT6plex); M5(Oxidation)	1	1	A0A1D5P603	A0A1D5P603	0	2	0.7143	0	1	1	911.977	1822.95	1822.94	2.73	0.00249	HCD (High Energy Collision Dissociation)	MS2	0	161.7	96	48.3529	24332	Dg31ZJ_bjhb2_8.raw	F1.8	94.6	97.9	145.9	292.6	356.8	296.6	36.8	42	92.2		3.92	2.098e-05	4.166e-09
FALSE	High	Sequest HT (A2)	Unambiguous	[K].aLQEAHQQTLDDLQAEEDkVNTLTk.[A]	N-Term(TMT6plex); K19(TMT6plex); K25(TMT6plex)	8	11	F1P3X1; Q8JG72; A0A1D5P603; Q9DGM5; P02565; Q9DGM4; R4GIG1; A0A1D5PUR6	F1P3X1; Q8JG72; A0A1D5P603; A0A1D5P525; Q9DGM5; P02565; Q8AY28; Q9DGM4; A0A1D5NVW6; R4GIG1; A0A1D5PUR6	1	4	0.792	0	1	1	882.231	3525.9	3525.9	0.2	0.00018	HCD (High Energy Collision Dissociation)	MS2	9.77517	129.9	40.339	72.2847	37003	Dg31ZJ_bjhb2_13.raw	F1.13	40.3	33.8	94.6	75.2	228.9	94.3	287.8	97.5	217.1		8.7	2.098e-05	1.525e-12
FALSE	High	Sequest HT (A2)	Unambiguous	[K].lELTPVAIQAGk.[L]	N-Term(TMT6plex); K12(TMT6plex)	1	1	A0A1D5PL53	A0A1D5PL53	0	3	0.7114	0	1	1	566.69	1698.05	1698.06	-0.95	-0.00054	HCD (High Energy Collision Dissociation)	MS2	0	41.5	96	72.1554	36935	Dg31ZJ_bjhb2_13.raw	F1.13	50.5	55.4	51.2	27.3	31.4	28.6	37.6	55.3	36.4		3.5	2.098e-05	1.179e-05
FALSE	High	Sequest HT (A2)	Unambiguous	[R].ePADAmAAGAVEASFk.[C]	N-Term(TMT6plex); M6(Oxidation); K16(TMT6plex)	1	2	A0A1D5P9V0	A0A1D5P9V0; P00548	0	3	0.8036	0	1	1	680.357	2039.06	2039.05	2.68	0.00182	HCD (High Energy Collision Dissociation)	MS2	0	39.7	96	72.1535	36934	Dg31ZJ_bjhb2_13.raw	F1.13	37.2	36.5	41.2	44.3	49.9	41.7	33.9	33	39.3		5.55	2.098e-05	2.76e-06
FALSE	High	Sequest HT (A2)	Unambiguous	[K].qALQDTLALYk.[M]	N-Term(TMT6plex); K11(TMT6plex)	1	3	A0A1D5PJY1	A0A1D5NUY5; A0A1D5P797; A0A1D5PJY1	0	2	0.6707	0	1	1	861.514	1722.02	1722.02	-0.02	-2e-05	HCD (High Energy Collision Dissociation)	MS2	0	115.2	96	72.1517	36933	Dg31ZJ_bjhb2_13.raw	F1.13	159.2	152.7	123.9	57.3	60	64	114	193	112.7		4.92	2.098e-05	2.086e-06
FALSE	High	Sequest HT (A2)	Unambiguous	[R].tLNEEDcSSVPPAIR.[S]	N-Term(TMT6plex); C7(Carbamidomethyl)	1	2	F1NPJ4	F1NPJ4; Q9YHT1	0	2	0.7243	0	1	1	958.981	1916.95	1916.96	-1.84	-0.00176	HCD (High Energy Collision Dissociation)	MS2	0	64.8	96	48.3985	24357	Dg31ZJ_bjhb2_8.raw	F1.8	62.6	83.7	72	41.6	42.1	44.1	78.3	88.5	70		5.15	2.098e-05	2.109e-07
FALSE	High	Sequest HT (A2)	Unambiguous	[K].gPAAAQSAPSAPATAPPAPAAPPAAk.[K]	N-Term(TMT6plex); K26(TMT6plex)	1	1	A0A1L1RNL6	A0A1L1RNL6	0	3	0.8781	0	1	1	898.837	2694.5	2694.5	-0.86	-0.00077	HCD (High Energy Collision Dissociation)	MS2	0	30.9	96	48.4206	24369	Dg31ZJ_bjhb2_8.raw	F1.8	34.2	38	40.4	25.9	25.3	22.4	28.8	31.6	31.7		5.58	2.098e-05	5.363e-11
FALSE	High	Sequest HT (A2)	Unambiguous	[K].vTGLDEGLMYEYR.[V]	N-Term(TMT6plex)	1	1	A0A3Q2TS15	A0A3Q2TS15	0	2	0.7996	0	1	1	887.947	1774.89	1774.89	-0.66	-0.00058	HCD (High Energy Collision Dissociation)	MS2	13.1444	136.2	96	72.1424	36928	Dg31ZJ_bjhb2_13.raw	F1.13	122.1	115	127.8	147.2	165.3	139.7	131.9	140.9	135.9		4.84	2.098e-05	5.782e-07
FALSE	High	Sequest HT (A2)	Unambiguous	[K].aAYLMGLNSAELLk.[A]	N-Term(TMT6plex); K14(TMT6plex)	2	3	A0A1D5PFA3; A0A1D5NYC2	A0A1D5PFA3; A0A1D5NYC2; P13538	0	3	0.7011	0	1	1	651.38	1952.13	1952.13	-1.55	-0.00101	HCD (High Energy Collision Dissociation)	MS2	0	40.5	96	85.5627	45596	Dg31ZJ_bjhb2_15.raw	F1.15	31.5	26.1	17.8	67.3	49.7	88	18.7	25.2	40.2		4.45	2.098e-05	2.131e-06
FALSE	High	Sequest HT (A2)	Unambiguous	[K].sYELPDGQVITIGNER.[F]	N-Term(TMT6plex)	4	11	P60706; F1P476; P68139; A0A1D5NV17	P63270; A0A3Q3AWV3; P53478; P60706; A0A1D5PK53; F1P476; P68139; P68034; Q5ZMQ2; A0A1D5NV17; P08023	0	3	0.7197	0	1	1	674.022	2020.05	2020.05	-1.4	-0.00094	HCD (High Energy Collision Dissociation)	MS2	70.8525	66	96	72.1406	36927	Dg31ZJ_bjhb2_13.raw	F1.13	59.1	60.7	64	79.2	70.5	80.5	62.8	52.3	65		4.46	2.098e-05	1.091e-05
FALSE	High	Sequest HT (A2)	Unambiguous	[K].yVPLDQMQNR.[M]	N-Term(TMT6plex)	1	2	F1NLE7	F1NLE7; A0A1D5P0D3	0	2	0.6781	0	1	1	746.891	1492.77	1492.78	-2.09	-0.00156	HCD (High Energy Collision Dissociation)	MS2	0	122.9	96	48.5055	24414	Dg31ZJ_bjhb2_8.raw	F1.8	136.9	137.8	129.8	111.6	113.1	107.4	111	143.4	115		2.92	2.098e-05	9.33e-05
FALSE	High	Sequest HT (A2)	Unambiguous	[K].aGFAGDQIPk.[Y]	N-Term(TMT6plex); K10(TMT6plex)	1	1	Q5ZM58	Q5ZM58	0	2	0.4932	0	1	1	731.432	1461.86	1461.85	6.65	0.00486	HCD (High Energy Collision Dissociation)	MS2	11.015	213.2	36.51	48.5179	24420	Dg31ZJ_bjhb2_8.raw	F1.8	211.6	207.6	211.3	226.8	227.9	244.3	203.1	189.4	196.5		2.19	2.098e-05	0.0003097
FALSE	High	Sequest HT (A2)	Unambiguous	[R].aLVDEGALGEcR.[V]	N-Term(TMT6plex); C11(Carbamidomethyl)	1	2	A0A1D5PTB3	A0A3Q2U535; A0A1D5PTB3	0	2	0.6595	0	1	1	759.894	1518.78	1518.78	1.77	0.00135	HCD (High Energy Collision Dissociation)	MS2	0	137.8	96	48.5282	24426	Dg31ZJ_bjhb2_8.raw	F1.8	132.4	119.9	147.5	79	100.1	77.9	169.3	236.4	177.4		4.64	2.098e-05	9.281e-07
FALSE	High	Sequest HT (A2)	Unambiguous	[R].tYDATTHFETTcDDIk.[D]	N-Term(TMT6plex); C12(Carbamidomethyl); K16(TMT6plex)	1	2	F1NCZ2	F1NCZ2; O93382	0	3	0.8151	0	1	1	792.72	2376.15	2376.14	1.5	0.00119	HCD (High Energy Collision Dissociation)	MS2	19.2412	121.5	96	48.3821	24348	Dg31ZJ_bjhb2_8.raw	F1.8	115.7	117	122.8	119.9	141.1	112.9	115.8	122.6	125.5		5.57	2.098e-05	5.972e-07
FALSE	High	Sequest HT (A2)	Unambiguous	[K].lScAVESSVLSIR.[E]	N-Term(TMT6plex); C3(Carbamidomethyl)	1	1	P79757	P79757	0	3	0.6631	0	1	1	550.641	1649.91	1649.91	0.07	4e-05	HCD (High Energy Collision Dissociation)	MS2	2.43652	15.2	21.541	72.288	37005	Dg31ZJ_bjhb2_13.raw	F1.13	15	9.4	15.7	15.4	18.8	14.7	15.5	15.1	17.3		4.63	2.098e-05	6.671e-06
FALSE	High	Sequest HT (A2)	Unambiguous	[R].dFGSFANFk.[E]	N-Term(TMT6plex); K9(TMT6plex)	2	3	Q9DDJ1; F1NT19	Q90Y34; Q9DDJ1; F1NT19	0	2	0.5647	0	1	1	745.906	1490.8	1490.8	0.05	4e-05	HCD (High Energy Collision Dissociation)	MS2	75.9051	460.7	96	72.2917	37007	Dg31ZJ_bjhb2_13.raw	F1.13	512.7	490.1	516.4	375.3	368.4	390.9	476.5	568.8	446.9		2.78	2.098e-05	0.000147
FALSE	High	Sequest HT (A2)	Unambiguous	[R].vNEVNQFAGk.[L]	N-Term(TMT6plex); K10(TMT6plex)	2	8	A0A3Q2U5Z2; A0A3Q2TVB7	A0A3Q2U5Z2; A0A3Q2U342; A0A1D5PQC3; A0A3Q2U3B7; A0A3Q2TVB7; F1NHT3; A0A1D5PVG1; P07751	0	2	0.5447	0	1	1	782.45	1563.89	1563.89	2.11	0.00165	HCD (High Energy Collision Dissociation)	MS2	76.3493	209.9	96	48.158	24225	Dg31ZJ_bjhb2_8.raw	F1.8	237	223.9	214.7	162.8	192	163.7	217.2	259.3	218.7		2.57	2.098e-05	5.707e-05
FALSE	High	Sequest HT (A2)	Unambiguous	[K].gDLFScPPTDALAHcISEDcR.[M]	N-Term(TMT6plex); C6(Carbamidomethyl); C15(Carbamidomethyl); C20(Carbamidomethyl)	1	1	Q5ZHP2	Q5ZHP2	0	3	0.8538	0	1	1	884.067	2650.19	2650.19	-0.93	-0.00082	HCD (High Energy Collision Dissociation)	MS2	61.4655	85.4	96	72.3729	37051	Dg31ZJ_bjhb2_13.raw	F1.13	78.3	73.1	77.9	80	104.3	80.3	100.2	78.1	96.7		5.13	2.098e-05	3.482e-10
FALSE	High	Sequest HT (A2)	Unambiguous	[R].vTGLTEDHEYEFR.[V]	N-Term(TMT6plex)	1	1	A0A3Q2TS15	A0A3Q2TS15	0	3	0.7827	0	1	1	608.969	1824.89	1824.9	-1.54	-0.00093	HCD (High Energy Collision Dissociation)	MS2	88.2128	233.3	96	47.7997	24030	Dg31ZJ_bjhb2_8.raw	F1.8	252.2	263.4	248.7	177.6	174.9	169.1	246.6	319.9	247.6		4.74	2.098e-05	2.585e-07
FALSE	High	Sequest HT (A2)	Unambiguous	[R].lSGGHSLHETSSVLVETVTR.[G]	N-Term(TMT6plex)	1	1	Q90WF0	Q90WF0	0	4	0.6527	0	1	1	585.319	2338.25	2338.26	-1.78	-0.00104	HCD (High Energy Collision Dissociation)	MS2	44.3385	29.1	66.838	47.8144	24038	Dg31ZJ_bjhb2_8.raw	F1.8	33.3	27.4	37.5	28.8	27.2	22.6	27.4	33.4	24		4.06	2.098e-05	2.116e-06
FALSE	High	Sequest HT (A2)	Unambiguous	[R].vELMYNPALcSASTTk.[T]	N-Term(TMT6plex); C10(Carbamidomethyl); K16(TMT6plex)	1	5	A0A1D5P9F9	A0A1D5PQ85; Q90633; A0A1D5PWR4; A0A1D5P9F9; A0A1D5PFG3	0	3	0.7333	0	1	1	748.398	2243.18	2243.18	-1.22	-0.00091	HCD (High Energy Collision Dissociation)	MS2	42.7684	182.4	67.509	72.3657	37047	Dg31ZJ_bjhb2_13.raw	F1.13	188.1	220.9	217.2	151.9	164.9	137.8	170.1	206.2	184.9		4.8	2.098e-05	5.798e-06
FALSE	High	Sequest HT (A2)	Unambiguous	[R].kAYDLQSDAVYk.[S]	N-Term(TMT6plex); K1(TMT6plex); K12(TMT6plex)	3	5	Q9DEH4; A0A3Q3A4C6; Q9DEG4	Q9DEH4; A0A3Q3A4C6; Q9DEG5; A0A1D5NY50; Q9DEG4	1	3	0.6913	0	1	1	696.737	2088.2	2088.19	0.78	0.00055	HCD (High Energy Collision Dissociation)	MS2	6.15614	122.5	2.044	47.8434	24054	Dg31ZJ_bjhb2_8.raw	F1.8	108.9	123.6	108.4	138.4	150.1	144.5	96.9	112.2	119.2		5.96	2.098e-05	2.691e-08
FALSE	High	Sequest HT (A2)	Unambiguous	[R].sPPHPDNIAPGYSGPLk.[E]	N-Term(TMT6plex); K17(TMT6plex)	1	1	A0A1L1RJB3	A0A1L1RJB3	0	3	0.7314	0	1	1	735.74	2205.21	2205.21	0.05	3e-05	HCD (High Energy Collision Dissociation)	MS2	54.7633	137.8	47.346	47.8467	24056	Dg31ZJ_bjhb2_8.raw	F1.8	143	177.6	145.4	97.1	103.3	101.6	129	203.3	139.9		3.76	2.098e-05	4.268e-07
FALSE	High	Sequest HT (A2)	Unambiguous	[K].lcYVALDFENEmATAASSSSLEk.[S]	N-Term(TMT6plex); C2(Carbamidomethyl); M12(Oxidation); K23(TMT6plex)	3	8	F1P476; P68139; A0A1D5NV17	P63270; A0A3Q3AWV3; A0A1D5PK53; F1P476; P68139; P68034; A0A1D5NV17; P08023	0	4	0.6485	0	1	1	753.374	3010.48	3010.48	-1.04	-0.00079	HCD (High Energy Collision Dissociation)	MS2	63.3025	104.4	96	85.572	45601	Dg31ZJ_bjhb2_15.raw	F1.15	168.3	153.6	96.2	25.1	19	22.2	81.9	267.6	105.7		1.65	2.098e-05	3.195e-06
FALSE	High	Sequest HT (A2)	Unambiguous	[R].yVMTTTTLER.[T]	N-Term(TMT6plex)	1	1	Q5ZLX2	Q5ZLX2	0	2	0.65	0	1	1	722.389	1443.77	1443.77	-0.01	-1e-05	HCD (High Energy Collision Dissociation)	MS2	6.92787	123.5	30.934	47.9091	24090	Dg31ZJ_bjhb2_8.raw	F1.8	110.8	156	144.8	106.1	113.1	102.6	114.4	137.4	125.9		3.8	2.098e-05	3.039e-05
FALSE	High	Sequest HT (A2)	Unambiguous	[K].vSPNPALLSLVHNAEGk.[K]	N-Term(TMT6plex); K17(TMT6plex)	1	1	F1NH40	F1NH40	0	3	0.7928	0	1	1	735.431	2204.28	2204.28	-1.06	-0.00078	HCD (High Energy Collision Dissociation)	MS2	35.9102	136.4	96	72.356	37042	Dg31ZJ_bjhb2_13.raw	F1.13	107.9	135.9	150.2	126.5	146.3	133.4	144.8	151.2	131.7		7.77	2.098e-05	7.588e-10
FALSE	High	Sequest HT (A2)	Unambiguous	[K].dVQELYAAGENR.[L]	N-Term(TMT6plex)	1	3	A0A3Q2U8Y8	A0A3Q2U8Y8; A0A1D5PN32; Q5ZLG6	0	3	0.6667	0	1	1	531.941	1593.81	1593.81	1.15	0.00061	HCD (High Energy Collision Dissociation)	MS2	52.7528	71.1	79.276	47.933	24103	Dg31ZJ_bjhb2_8.raw	F1.8	70.3	86	75.7	53.3	55.1	60.8	68	107.3	63.2		3.48	2.098e-05	4.055e-05
FALSE	High	Sequest HT (A2)	Unambiguous	[K].vSDVYNIEER.[L]	N-Term(TMT6plex)	1	7	P11799	P11799; V9H109; F1NQ78; E1C906; A0A3Q2UIX6; A0A3Q2TRY1; A0A1L1RRF3	0	2	0.6135	0	1	1	726.879	1452.75	1452.75	-1.04	-0.00075	HCD (High Energy Collision Dissociation)	MS2	81.8186	165.8	96	47.9367	24105	Dg31ZJ_bjhb2_8.raw	F1.8	215.7	194.4	182.1	130.9	117.1	98	163.4	222.5	167.8		3.26	2.098e-05	0.0001964
FALSE	High	Sequest HT (A2)	Unambiguous	[R].vTGLTEDHEYEFR.[V]	N-Term(TMT6plex)	1	1	A0A3Q2TS15	A0A3Q2TS15	0	2	0.7274	0	1	1	912.951	1824.89	1824.9	-0.92	-0.00084	HCD (High Energy Collision Dissociation)	MS2	0	100.2	96	47.9404	24107	Dg31ZJ_bjhb2_8.raw	F1.8	78.1	84.1	91.6	109.7	128.6	98.9	94.8	107.3	108.9		5.21	2.098e-05	2.884e-07
FALSE	High	Sequest HT (A2)	Unambiguous	[R].eSVEQQADAFk.[A]	N-Term(TMT6plex); K11(TMT6plex)	1	4	A0A1D5PM27	A0A1D5PM27; R4GJ94; Q5F499; F1N8M4	0	2	0.7366	0	1	1	855.458	1709.91	1709.91	-1.1	-0.00094	HCD (High Energy Collision Dissociation)	MS2	0	130	96	47.9512	24113	Dg31ZJ_bjhb2_8.raw	F1.8	177.1	170.2	181.5	70.8	73.9	80.4	133.3	165.3	117.9		4.48	2.098e-05	1.77e-06
FALSE	High	Sequest HT (A2)	Unambiguous	[K].aNEILLFNk.[K]	N-Term(TMT6plex); K9(TMT6plex)	1	4	A0A1D5PNC5	A0A1D5PNC5; A0A1D5PYF5; E1BW06; A0A3Q2U9K5	0	2	0.6359	0	1	1	760.465	1519.92	1519.92	-0.84	-0.00064	HCD (High Energy Collision Dissociation)	MS2	33.2114	122.6	96	72.3399	37033	Dg31ZJ_bjhb2_13.raw	F1.13	144.5	150.3	112.1	127.9	81.9	91.6	109.5	132.7	153.2		3.57	2.098e-05	0.0002081
FALSE	High	Sequest HT (A2)	Unambiguous	[R].lNYNQISDk.[G]	N-Term(TMT6plex); K9(TMT6plex)	1	1	A0A1D5PAN0	A0A1D5PAN0	0	2	0.5317	0	1	1	776.94	1552.87	1552.87	-0.86	-0.00067	HCD (High Energy Collision Dissociation)	MS2	61.1644	197.5	96	48.0045	24142	Dg31ZJ_bjhb2_8.raw	F1.8	192	210.5	193	174.1	255	162.9	212.3	204.2	173.1		3.31	2.098e-05	0.000159
FALSE	High	Sequest HT (A2)	Unambiguous	[K].iTSQVMVDNLTLR.[D]	N-Term(TMT6plex)	1	1	A0A1L1RNJ2	A0A1L1RNJ2	0	2	0.6338	0	1	1	859.986	1718.96	1718.97	-1.37	-0.00118	HCD (High Energy Collision Dissociation)	MS2	0	109.7	96	72.3348	37030	Dg31ZJ_bjhb2_13.raw	F1.13	131.4	122.3	125.9	88.3	79.4	108.9	111.1	129.3	90.7		4.67	2.098e-05	5.775e-07
FALSE	High	Sequest HT (A2)	Unambiguous	[K].dVQELYAAGENR.[L]	N-Term(TMT6plex)	1	3	A0A3Q2U8Y8	A0A3Q2U8Y8; A0A1D5PN32; Q5ZLG6	0	2	0.445	0	1	1	797.404	1593.8	1593.81	-4.4	-0.0035	HCD (High Energy Collision Dissociation)	MS2	92.0526	944.7	88.774	48.0171	24149	Dg31ZJ_bjhb2_8.raw	F1.8	846.5	847.8	944.5	1006.6	1007.4	1070.1	887.3	938.4	953.7		2.18	2.098e-05	2.142e-05
FALSE	High	Sequest HT (A2)	Unambiguous	[K].gTEDEVEkYSESVk.[E]	N-Term(TMT6plex); K8(TMT6plex); K14(TMT6plex)	3	7	A0A3Q3ACB9; A0A3Q2U9X8; A0A1D5P9X2	A0A3Q2U8I1; A0A3Q3ACB9; A0A3Q2U9X8; A0A1D5P9X2; R4GIJ9; P19352; Q05706	1	3	0.7182	0	1	1	763.08	2287.23	2287.23	-0.93	-0.00071	HCD (High Energy Collision Dissociation)	MS2	0	144.6	96	48.0263	24154	Dg31ZJ_bjhb2_8.raw	F1.8	138.3	131.9	152	93.4	148.2	281.2	102	153.9	100.8		3.3	2.098e-05	1.106e-05
FALSE	High	Sequest HT (A2)	Unambiguous	[K].nLYESELADAR.[R]	N-Term(TMT6plex)	1	3	A0A3Q2U596	P14732; A0A3Q2U596; F1NP51	0	2	0.7495	0	1	1	755.398	1509.79	1509.77	8.68	0.00656	HCD (High Energy Collision Dissociation)	MS2	50.6417	135.4	96	48.042	24162	Dg31ZJ_bjhb2_8.raw	F1.8	149.7	163.2	159.2	93.3	95.9	106.8	156.3	163.6	130.2		4.59	2.098e-05	3.362e-06
FALSE	High	Sequest HT (A2)	Unambiguous	[K].vNNFSSDIk.[QD]	N-Term(TMT6plex); K9(TMT6plex)	1	2	A0A3Q2U676	A0A3Q2U676; Q5ZLW0	0	2	0.5017	0	1	1	741.423	1481.84	1481.84	1.62	0.0012	HCD (High Energy Collision Dissociation)	MS2	0	183.2	96	48.0803	24183	Dg31ZJ_bjhb2_8.raw	F1.8	232.2	238.4	265.8	107.4	119.2	112.4	209.9	217.7	146.1		2.93	2.098e-05	0.0002775
FALSE	High	Sequest HT (A2)	Unambiguous	[K].aGQAVTIWASGAGATHSPPSDVVWk.[A]	N-Term(TMT6plex); K25(TMT6plex)	1	1	P13648	P13648	0	3	0.8436	0	1	1	984.53	2951.58	2951.58	-0.91	-0.0009	HCD (High Energy Collision Dissociation)	MS2	0	47.2	96	72.2954	37009	Dg31ZJ_bjhb2_13.raw	F1.13	39.4	67.9	47.8	31.3	42.6	32.2	49.6	65.6	48.6		9.21	2.098e-05	1.778e-17
FALSE	High	Sequest HT (A2)	Unambiguous	[K].lYFVSEPQSIk.[V]	N-Term(TMT6plex); K11(TMT6plex)	1	2	A6BM71	A6BM71; Q08476	0	2	0.6063	0	1	1	885.019	1769.03	1769.02	3.12	0.00276	HCD (High Energy Collision Dissociation)	MS2	17.174	173.1	96	72.2936	37008	Dg31ZJ_bjhb2_13.raw	F1.13	165.8	166.8	172.2	176.3	187.3	175	163.9	178.6	171.6		4.42	2.098e-05	3.126e-06
FALSE	High	Sequest HT (A2)	Unambiguous	[R].aAGVFESAPPk.[-]	N-Term(TMT6plex); K11(TMT6plex)	1	1	A0A1D5PN05	A0A1D5PN05	0	2	0.6907	0	1	1	766.448	1531.89	1531.89	0.32	0.00025	HCD (High Energy Collision Dissociation)	MS2	3.63144	197.3	6.578	48.1524	24222	Dg31ZJ_bjhb2_8.raw	F1.8	218.5	236.6	221.8	119	98.5	115.7	249.1	309.3	207.3		4.43	2.098e-05	1.87e-05
FALSE	High	Sequest HT (A2)	Unambiguous	[K].nVGcLQEALR.[L]	N-Term(TMT6plex); C4(Carbamidomethyl)	1	1	F1P5J5	F1P5J5	0	2	0.4855	0	1	1	694.879	1388.75	1388.75	-1.31	-0.00091	HCD (High Energy Collision Dissociation)	MS2	0	246.6	96	48.5392	24432	Dg31ZJ_bjhb2_8.raw	F1.8	219.6	234.6	225.2	244.9	260.6	264.3	269.6	228.6	271.9		3.79	2.098e-05	0.000297
FALSE	High	Sequest HT (A2)	Unambiguous	[K].nEDISSQDFk.[T]	N-Term(TMT6plex); K10(TMT6plex)	2	2	F1NJM8; Q90662	F1NJM8; Q90662	0	2	0.7327	0	1	1	820.929	1640.85	1640.85	-2.02	-0.00165	HCD (High Energy Collision Dissociation)	MS2	0	222.6	96	44.3172	22132	Dg31ZJ_bjhb2_8.raw	F1.8	223.3	230.7	199.1	173.9	155.1	205.7	234.6	320.9	260.2		4.04	2.098e-05	3.703e-05
FALSE	High	Sequest HT (A2)	Unambiguous	[R].aLVDEGALGEcR.[V]	N-Term(TMT6plex); C11(Carbamidomethyl)	1	2	A0A1D5PTB3	A0A3Q2U535; A0A1D5PTB3	0	3	0.6995	0	1	1	506.931	1518.78	1518.78	-0.79	-0.0004	HCD (High Energy Collision Dissociation)	MS2	64.5866	41.4	96	48.5788	24453	Dg31ZJ_bjhb2_8.raw	F1.8	35.2	37	47.9	35.3	43.8	41.2	36.8	52.8	42.7		3.96	2.098e-05	0.0001107
FALSE	High	Sequest HT (A2)	Unambiguous	[K].lVVLEGELER.[S]	N-Term(TMT6plex)	4	10	A0A3Q3ACB9; Q05705; A0A3Q2U9X8; A0A1D5P9X2	A0A3Q2U8I1; A0A3Q3ACB9; A0A452J805; Q05705; Q9PST0; A0A3Q2U9X8; A0A1D5P9X2; R4GIJ9; P19352; Q05706	0	2	0.3854	0	1	1	693.413	1385.82	1385.82	-1.51	-0.00105	HCD (High Energy Collision Dissociation)	MS2	0	105	96	72.1258	36919	Dg31ZJ_bjhb2_13.raw	F1.13	92.2	97.9	106.1	103.3	105.8	112	103.3	116.6	107.6		4.1	2.098e-05	1.658e-05
FALSE	High	Sequest HT (A2)	Unambiguous	[K].aLSADPTSPNLk.[S]	N-Term(TMT6plex); K12(TMT6plex)	1	3	E1C2S1	A0A1D5PTR5; P54939; E1C2S1	0	2	0.6998	0	1	1	836.488	1671.97	1671.97	-0.14	-0.00012	HCD (High Energy Collision Dissociation)	MS2	16.7816	119.9	96	49.0541	24710	Dg31ZJ_bjhb2_8.raw	F1.8	155.9	145.5	145.9	76.3	76.3	81.4	130.8	151.8	115.4		4.63	2.098e-05	2.424e-06
FALSE	High	Sequest HT (A2)	Unambiguous	[K].aLSADPTSPNLk.[S]	N-Term(TMT6plex); K12(TMT6plex)	1	3	E1C2S1	A0A1D5PTR5; P54939; E1C2S1	0	2	0.7227	0	1	1	836.488	1671.97	1671.97	-0.14	-0.00012	HCD (High Energy Collision Dissociation)	MS2	19.0585	119.9	96	49.0648	24716	Dg31ZJ_bjhb2_8.raw	F1.8	155.9	145.5	145.9	76.3	76.3	81.4	130.8	151.8	115.4		4.4	2.098e-05	2.78e-06
FALSE	High	Sequest HT (A2)	Unambiguous	[K].vNTIPGFDGVVk.[D]	N-Term(TMT6plex); K12(TMT6plex)	1	3	F1P0M2	F1P0M2; A0A3Q2TWH1; A0A3Q2TX81	0	3	0.4675	0	1	1	568.674	1704.01	1704.01	-1.55	-0.00088	HCD (High Energy Collision Dissociation)	MS2	85.9823	61	70.065	72.0423	36875	Dg31ZJ_bjhb2_13.raw	F1.13	64.3	71	67.6	41.6	45.5	49.3	60.3	83.8	65.2		3.08	2.098e-05	0.0002529
FALSE	High	Sequest HT (A2)	Unambiguous	[K].lEGIEGDTVmETDSGATATASk.[K]	N-Term(TMT6plex); M10(Oxidation); K22(TMT6plex)	1	1	E1C4M6	E1C4M6	0	3	0.7428	0	1	1	886.454	2657.35	2657.32	9.26	0.0082	HCD (High Energy Collision Dissociation)	MS2	40.6985	22.9	96	49.1152	24744	Dg31ZJ_bjhb2_8.raw	F1.8	17.8	22.1	20.1	26.4	29.9	21.7	23.7	22	22.1		3.81	2.098e-05	2.833e-05
FALSE	High	Sequest HT (A2)	Unambiguous	[R].lQDAEEHVEAVNSk.[C]	N-Term(TMT6plex); K14(TMT6plex)	4	4	A0A1D5P603; P02565; Q9PTY2; R4GIG1	A0A1D5P603; P02565; Q9PTY2; R4GIG1	0	3	0.711	0	1	1	676.366	2027.08	2027.08	1.3	0.00088	HCD (High Energy Collision Dissociation)	MS2	22.646	95.3	96	49.1669	24772	Dg31ZJ_bjhb2_8.raw	F1.8	90.1	89.4	88.1	114.6	137.7	109.9	63.7	86.8	77.3		3.53	2.098e-05	7.186e-06
FALSE	High	Sequest HT (A2)	Unambiguous	[K].fTITPPTAQVAAVLk.[I]	N-Term(TMT6plex); K15(TMT6plex)	1	2	P13127	P13127; Q5ZLP3	0	2	0.6896	0	1	1	1008.12	2015.23	2015.23	-1.15	-0.00116	HCD (High Energy Collision Dissociation)	MS2	0	64.3	96	85.5252	45576	Dg31ZJ_bjhb2_15.raw	F1.15	57.5	59.2	62.5	64.2	73.8	73.5	58.6	65.3	64.1		4.22	2.098e-05	1.612e-07
FALSE	High	Sequest HT (A2)	Unambiguous	[K].qLLLDILQPQQQGR.[G]	N-Term(TMT6plex)	2	5	A0A1D5P1V6; Q5ZME3	A0A1D5P1V6; Q5ZME3; A0A1D5PND5; A0A1D5PA64; R4GHJ7	0	3	0.7394	0	1	1	627.038	1879.1	1879.1	1.05	0.00066	HCD (High Energy Collision Dissociation)	MS2	80.2767	22.9	96	85.5195	45573	Dg31ZJ_bjhb2_15.raw	F1.15	27.1	20.5	21.1	24.7	21.8	24	18.3	29.3	19		5.45	2.098e-05	4.558e-06
FALSE	High	Sequest HT (A2)	Unambiguous	[R].nNDALEDLk.[S]	N-Term(TMT6plex); K9(TMT6plex)	2	2	A0A3Q2U8D7; A0A1D5PNA3	A0A3Q2U8D7; A0A1D5PNA3	0	2	0.4349	0	1	1	745.418	1489.83	1489.83	1.07	0.0008	HCD (High Energy Collision Dissociation)	MS2	7.29534	142.1	96	49.2042	24792	Dg31ZJ_bjhb2_8.raw	F1.8	132.7	119.4	157.7	137	147.2	155.5	145.6	126.5	157		3.38	2.098e-05	0.0001648
FALSE	High	Sequest HT (A2)	Unambiguous	[K].eDGQEYAQVIk.[M]	N-Term(TMT6plex); K11(TMT6plex)	1	1	Q5ZIE2	Q5ZIE2	0	2	0.7183	0	1	1	869.478	1737.95	1737.94	3.45	0.00299	HCD (High Energy Collision Dissociation)	MS2	0	100.1	96	49.2165	24799	Dg31ZJ_bjhb2_8.raw	F1.8	116.9	106.6	114.1	88.3	99.9	91.4	89.6	104.4	90		4.65	2.098e-05	2.277e-06
FALSE	High	Sequest HT (A2)	Unambiguous	[R].dLEEATLQHEATAAALR.[K]	N-Term(TMT6plex)	11	18	A0A1D5PFB7; F1P3X1; Q8JG72; A0A1D5P603; A0A1D5NYC2; Q9DGM5; P02565; Q9PTY2; Q9DGM4; R4GIG1; A0A1D5PUR6	A0A1D5PFB7; F1P3X1; A0A1D5NWE9; Q8JG72; A0A1D5P603; A0A1D5NYC2; A0A1D5PXU1; A0A1D5P525; Q9DGM5; P02565; P13538; Q8AY28; Q9PTY2; Q9DGM4; A0A1D5NVW6; R4GIG1; A0A1D5NXZ4; A0A1D5PUR6	0	3	0.7512	0	1	1	690.034	2068.09	2068.09	-0.15	-0.0001	HCD (High Energy Collision Dissociation)	MS2	15.236	106	87.759	49.2438	24814	Dg31ZJ_bjhb2_8.raw	F1.8	114.4	111	115.1	102	101.8	87.1	102.5	114.7	105.1		6.15	2.098e-05	9.228e-10
FALSE	High	Sequest HT (A2)	Unambiguous	[R].lHLVPQLQLPTILk.[N]	N-Term(TMT6plex); K14(TMT6plex)	1	2	A0A1D5P6L4	A0A1D5P6L4; E1C918	0	3	0.6819	0	1	1	691.116	2071.33	2071.34	-2.85	-0.00197	HCD (High Energy Collision Dissociation)	MS2	55.8424	83.7	96	85.5363	45582	Dg31ZJ_bjhb2_15.raw	F1.15	86.5	91.9	83.2	80.6	77.2	79.8	78.9	94.5	81.1		4.15	2.098e-05	1.304e-05
FALSE	High	Sequest HT (A2)	Unambiguous	[K].aLQESHQQTLDDLQAEEDkVNTLTk.[A]	N-Term(TMT6plex); K19(TMT6plex); K25(TMT6plex)	1	3	A0A1D5PFB7	A0A1D5PFB7; A0A1D5PXU1; A0A1D5NXZ4	1	4	0.7582	0	1	1	886.229	3541.89	3541.9	-0.44	-0.00039	HCD (High Energy Collision Dissociation)	MS2	28.9252	49.9	96	72.024	36865	Dg31ZJ_bjhb2_13.raw	F1.13	34.1	50.4	39.9	62.6	60.4	55.9	48.6	50.4	46.9		6.08	2.098e-05	5.113e-10
FALSE	High	Sequest HT (A2)	Unambiguous	[K].yYSLTNMSER.[D]	N-Term(TMT6plex)	1	2	P11009	P11009; F1NAD3	0	2	0.7462	0	1	1	746.869	1492.73	1492.73	0.7	0.00053	HCD (High Energy Collision Dissociation)	MS2	5.04067	116.5	15.713	49.2779	24832	Dg31ZJ_bjhb2_8.raw	F1.8	88.3	97.6	86.7	98.9	83.8	101.1	170.7	185.6	135.8		3.9	2.098e-05	2.481e-05
FALSE	High	Sequest HT (A2)	Unambiguous	[K].acDPMFkPGPPTNAHVVDTTk.[S]	N-Term(TMT6plex); C2(Carbamidomethyl); K7(TMT6plex); K21(TMT6plex)	1	1	A0A3Q2TS15	A0A3Q2TS15	0	4	0.7234	0	1	1	743.4	2970.58	2970.58	0.21	0.00016	HCD (High Energy Collision Dissociation)	MS2	29.238	151.3	96	49.2833	24835	Dg31ZJ_bjhb2_8.raw	F1.8	138.9	155.7	133.8	145.6	188.4	158	144.2	148.9	148.4		5.93	2.098e-05	0.0002515
FALSE	High	Sequest HT (A2)	Unambiguous	[R].ePADAMAAGAVEASFk.[C]	N-Term(TMT6plex); K16(TMT6plex)	1	2	A0A1D5P9V0	A0A1D5P9V0; P00548	0	3	0.8094	0	1	1	675.024	2023.06	2023.06	-0.05	-3e-05	HCD (High Energy Collision Dissociation)	MS2	2.67259	54.6	3.551	72.0081	36856	Dg31ZJ_bjhb2_13.raw	F1.13	45.7	51.7	57.7	71.2	62.7	71.6	49.2	33.4	48.6		6.19	2.098e-05	8.344e-09
FALSE	High	Sequest HT (A2)	Unambiguous	[K].kHLEINPDHSIIETLR.[Q]	N-Term(TMT6plex); K1(TMT6plex)	1	4	A0A1D5PUL6	A0A1L1RND0; A0A1D5P5R0; A0A1D5PUL6; P11501	1	5	0.7869	0	1	1	475.479	2373.37	2373.37	0.65	0.00031	HCD (High Energy Collision Dissociation)	MS2	5.63702	15.7	83.217	49.3578	24874	Dg31ZJ_bjhb2_8.raw	F1.8	12.1	16.7	16.8	13.5	14.8	16.2	14.4	20.1	16.7		5.02	2.098e-05	5.26e-08
FALSE	High	Sequest HT (A2)	Unambiguous	[K].qMLALQAQLAEAk.[K]	N-Term(TMT6plex); K13(TMT6plex)	1	6	Q789A6	Q789A6; Q789A4; A0A1D5NUE9; Q02015; Q789A5; A0A1D5NW83	0	3	0.6216	0	1	1	625.038	1873.1	1873.1	0.14	9e-05	HCD (High Energy Collision Dissociation)	MS2	66.3655	69.7	40.071	72.0018	36853	Dg31ZJ_bjhb2_13.raw	F1.13	78.9	88.8	81.2	43.8	40.2	47.9	72	97.2	77		2.96	2.098e-05	4.047e-06
FALSE	High	Sequest HT (A2)	Unambiguous	[K].mGAVFMDAPVSGGVGAAR.[A]	N-Term(TMT6plex)	1	3	A0A1D5PQ96	A0A1D5PQ96; Q5ZLI9; A0A1D5PH80	0	2	0.703	0	1	1	961.496	1921.98	1921.98	1.23	0.00119	HCD (High Energy Collision Dissociation)	MS2	38.4058	63.4	96	71.991	36847	Dg31ZJ_bjhb2_13.raw	F1.13	58.8	68.5	74.5	32.6	36.2	34.2	92.3	101.1	72.3		4.95	2.098e-05	1.575e-11
FALSE	High	Sequest HT (A2)	Unambiguous	[R].rVNETVESQGDTLDLADck.[L]	N-Term(TMT6plex); C18(Carbamidomethyl); K19(TMT6plex)	1	1	A0A1D5P009	A0A1D5P009	1	3	0.7395	0	1	1	870.117	2608.34	2608.33	2.65	0.0023	HCD (High Energy Collision Dissociation)	MS2	0	60.6	96	49.4071	24901	Dg31ZJ_bjhb2_8.raw	F1.8	59.2	56.2	55.9	63.2	67.7	61.6	59.9	58.2	63.4		7.6	2.098e-05	4.33e-10
FALSE	High	Sequest HT (A2)	Unambiguous	[K].mEcVEcPEGFR.[V]	N-Term(TMT6plex); C3(Carbamidomethyl); C6(Carbamidomethyl)	1	1	Q90WF1	Q90WF1	0	2	0.6449	0	1	1	821.864	1642.72	1642.72	-0.54	-0.00045	HCD (High Energy Collision Dissociation)	MS2	85.5151	127	96	49.4289	24913	Dg31ZJ_bjhb2_8.raw	F1.8	125.9	133	118.9	141.6	138	140.2	122.3	108.8	114.3		2.45	2.098e-05	3.017e-05
FALSE	High	Sequest HT (A2)	Unambiguous	[K].gkPmLDFETPTYLTAk.[E]	N-Term(TMT6plex); K2(TMT6plex); M4(Oxidation); K16(TMT6plex)	2	3	Q9DEH4; A0A3Q3A4C6	Q9DEH4; A0A3Q3A4C6; A0A1D5NY50	0	3	0.4341	0	1	1	839.141	2515.41	2515.41	-0.52	-0.00044	HCD (High Energy Collision Dissociation)	MS2	31.864	96.8	96	71.9818	36842	Dg31ZJ_bjhb2_13.raw	F1.13	92.3	102.2	104	99.3	98.6	92.9	88.5	97.6	96		2.05	2.098e-05	0.0002679
FALSE	High	Sequest HT (A2)	Unambiguous	[R].gSMYMQQQQPALSTQDFNMAADIDPQNADVYHHR.[G]	N-Term(TMT6plex)	1	1	F1NNH9	F1NNH9	0	4	0.8276	0	1	1	1034.97	4136.88	4136.89	-2.32	-0.0024	HCD (High Energy Collision Dissociation)	MS2	0	5.3	96	71.9762	36839	Dg31ZJ_bjhb2_13.raw	F1.13	6.7	6.8	5.3	4	4.6	4.3	6.3	6.4	3.7		7.6	2.098e-05	5.409e-10
FALSE	High	Sequest HT (A2)	Unambiguous	[K].vELPSASPAk.[K]	N-Term(TMT6plex); K10(TMT6plex)	1	2	A0A1D5PPL7	A0A1D5PPL7; A0A1D5PG30	0	2	0.4006	0	1	1	728.942	1456.88	1456.88	0.08	6e-05	HCD (High Energy Collision Dissociation)	MS2	0	63.3	96	49.2638	24825	Dg31ZJ_bjhb2_8.raw	F1.8	68.6	66.6	69.8	53.7	57.3	41.6	72.3	77.3	62.5		3.17	2.098e-05	0.0001011
FALSE	High	Sequest HT (A2)	Unambiguous	[R].aFEDSYIQAER.[A]	N-Term(TMT6plex)	1	3	Q5F3J8	A0A3Q3AGC3; F1NC26; Q5F3J8	0	2	0.7478	0	1	1	779.388	1557.77	1557.77	-3.52	-0.00274	HCD (High Energy Collision Dissociation)	MS2	0	84.6	96	49.0427	24704	Dg31ZJ_bjhb2_8.raw	F1.8	100.1	105.8	105.2	65.2	62.8	65.4	73	98.4	85.9		4.52	2.098e-05	0.0002945
FALSE	High	Sequest HT (A2)	Unambiguous	[R].aMEPIVTSAk.[T]	N-Term(TMT6plex); K10(TMT6plex)	1	3	E1C2S1	A0A1D5PTR5; P54939; E1C2S1	0	2	0.3706	0	1	1	752.944	1504.88	1504.88	-0.73	-0.00055	HCD (High Energy Collision Dissociation)	MS2	90.4351	252.4	74.834	49.0409	24703	Dg31ZJ_bjhb2_8.raw	F1.8	314.1	285.8	323.1	163.1	134.6	140.1	308.7	375.8	226.2		1.97	2.098e-05	1.031e-05
FALSE	High	Sequest HT (A2)	Unambiguous	[K].lTFDTTFSPNTGk.[K]	N-Term(TMT6plex); K13(TMT6plex)	1	2	F6T197	F6T197; Q9I9D1	0	3	0.6933	0	1	1	629.681	1887.03	1887.03	1.59	0.001	HCD (High Energy Collision Dissociation)	MS2	46.3363	146	72.067	72.0467	36877	Dg31ZJ_bjhb2_13.raw	F1.13	140.1	157.4	165.1	152.8	143.8	150.3	139.7	136.1	128.6		3.88	2.098e-05	0.0002449
FALSE	High	Sequest HT (A2)	Unambiguous	[R].iDNMEDcATLR.[L]	N-Term(TMT6plex); C7(Carbamidomethyl)	1	1	P16419	P16419	0	2	0.7025	0	1	1	783.876	1566.75	1566.75	0.17	0.00013	HCD (High Energy Collision Dissociation)	MS2	2.03665	133	19.55	48.7154	24526	Dg31ZJ_bjhb2_8.raw	F1.8	79.2	81.1	87.4	216.8	248.8	209.4	82.1	71.9	120.4		3.63	2.098e-05	1.37e-05
FALSE	High	Sequest HT (A2)	Unambiguous	[K].lNDIDASkPAPVQNTSk.[Q]	N-Term(TMT6plex); K8(TMT6plex); K17(TMT6plex)	1	2	A0A1L1RPC6	A0A1D5PQJ6; A0A1L1RPC6	0	3	0.6908	0	1	1	829.145	2485.42	2485.42	-1.05	-0.00087	HCD (High Energy Collision Dissociation)	MS2	0	192.8	96	48.7279	24533	Dg31ZJ_bjhb2_8.raw	F1.8	198.1	209.7	208.6	182.3	172.8	205.9	180.3	198.9	178.9		4.98	2.098e-05	1.609e-09
FALSE	High	Sequest HT (A2)	Unambiguous	[K].yYSLTNMSER.[D]	N-Term(TMT6plex)	1	2	P11009	P11009; F1NAD3	0	2	0.6891	0	1	1	746.868	1492.73	1492.73	-1.34	-0.001	HCD (High Energy Collision Dissociation)	MS2	37.4775	167.5	38.138	48.7412	24540	Dg31ZJ_bjhb2_8.raw	F1.8	159.5	167.2	149	131.5	130.4	141.6	207.4	238.7	182.4		3.12	2.098e-05	2.737e-05
FALSE	High	Sequest HT (A2)	Unambiguous	[K].sTIGVEFATR.[S]	N-Term(TMT6plex)	2	3	Q5F3R8; Q5ZJN2	A0A1D5PMW9; Q5F3R8; Q5ZJN2	0	2	0.6795	0	1	1	655.373	1309.74	1309.73	5.59	0.00366	HCD (High Energy Collision Dissociation)	MS2	0	174.3	96	48.743	24541	Dg31ZJ_bjhb2_8.raw	F1.8	193.8	197.6	207.5	138.8	156.3	144.5	165.4	198.8	165.8		4.15	2.098e-05	4.525e-05
FALSE	High	Sequest HT (A2)	Unambiguous	[K].gLESYEDLSR.[S]	N-Term(TMT6plex)	1	3	A0A1L1RTN0	A0A1L1RRE9; A0A1L1RTN0; Q04205	0	2	0.6319	0	1	1	699.359	1397.71	1397.71	-0.36	-0.00025	HCD (High Energy Collision Dissociation)	MS2	18.5483	442.1	96	48.7449	24542	Dg31ZJ_bjhb2_8.raw	F1.8	360.8	382.7	399.8	518.3	585.6	521	401.9	394	414.9		1.63	2.098e-05	0.0001073
FALSE	High	Sequest HT (A2)	Unambiguous	[K].qALQDTLALYk.[M]	N-Term(TMT6plex); K11(TMT6plex)	1	3	A0A1D5PJY1	A0A1D5NUY5; A0A1D5P797; A0A1D5PJY1	0	3	0.7356	0	1	1	574.678	1722.02	1722.02	-0.56	-0.00032	HCD (High Energy Collision Dissociation)	MS2	22.2122	49.4	96	72.1208	36917	Dg31ZJ_bjhb2_13.raw	F1.13	63	64.4	56.2	29.5	29.2	22.7	52.5	75.6	51.7		4.69	2.098e-05	2.418e-05
FALSE	High	Sequest HT (A2)	Unambiguous	[K].dGTVNEPDMSANFcPDHk.[A]	N-Term(TMT6plex); C14(Carbamidomethyl); K18(TMT6plex)	1	2	A0A1D5PCL0	A0A1D5PCL0; Q90985	0	3	0.8999	0	1	1	831.395	2492.17	2492.16	5.2	0.00432	HCD (High Energy Collision Dissociation)	MS2	0	75.7	96	48.7852	24564	Dg31ZJ_bjhb2_8.raw	F1.8	63.4	63.5	59	72.1	65.8	178.5	46.7	59.1	73.6		7.79	2.098e-05	1.434e-12
FALSE	High	Sequest HT (A2)	Unambiguous	[K].qISVLQQQAVEAR.[K]	N-Term(TMT6plex)	1	2	A0A1D5PM19	P14105; A0A1D5PM19	0	2	0.7097	0	1	1	849.984	1698.96	1698.97	-5.19	-0.00441	HCD (High Energy Collision Dissociation)	MS2	0	96.2	96	48.7907	24567	Dg31ZJ_bjhb2_8.raw	F1.8	108.6	126.7	115.6	83.8	78.4	68.4	105.6	101.4	77.7		4.72	2.098e-05	1.39e-07
FALSE	High	Sequest HT (A2)	Unambiguous	[K].kHLEINPDHSIIETLR.[Q]	N-Term(TMT6plex); K1(TMT6plex)	1	4	A0A1D5PUL6	A0A1L1RND0; A0A1D5P5R0; A0A1D5PUL6; P11501	1	5	0.7803	0	1	1	475.481	2373.37	2373.37	3.35	0.00159	HCD (High Energy Collision Dissociation)	MS2	5.46569	26.4	96	48.8201	24583	Dg31ZJ_bjhb2_8.raw	F1.8	25.2	29.1	27.9	18.1	26.4	29.6	27.7	27.6	26.3		6.51	2.098e-05	1.616e-05
FALSE	High	Sequest HT (A2)	Unambiguous	[K].qISVLQQQAVEAR.[K]	N-Term(TMT6plex)	1	2	A0A1D5PM19	P14105; A0A1D5PM19	0	3	0.5885	0	1	1	566.996	1698.97	1698.97	2.52	0.00143	HCD (High Energy Collision Dissociation)	MS2	70.8492	282.7	60.504	48.8488	24599	Dg31ZJ_bjhb2_8.raw	F1.8	232	266.1	232.1	305.9	341.7	321.2	285.4	281.3	278.9		2.43	2.098e-05	0.0002914
FALSE	High	Sequest HT (A2)	Unambiguous	[R].vPTPNVSVVDLTcR.[L]	N-Term(TMT6plex); C13(Carbamidomethyl)	1	1	P00356	P00356	0	2	0.6441	0	1	1	893.489	1785.97	1785.97	-1.36	-0.00121	HCD (High Energy Collision Dissociation)	MS2	0	51.1	96	72.108	36910	Dg31ZJ_bjhb2_13.raw	F1.13	24.3	29.8	51.7	38.7	83.7	50	74.4	44.5	63.1		2.95	2.098e-05	0.0002856
FALSE	High	Sequest HT (A2)	Unambiguous	[K].sYELPDGQVITIGNER.[F]	N-Term(TMT6plex)	4	11	P60706; F1P476; P68139; A0A1D5NV17	P63270; A0A3Q3AWV3; P53478; P60706; A0A1D5PK53; F1P476; P68139; P68034; Q5ZMQ2; A0A1D5NV17; P08023	0	2	0.7731	0	1	1	1010.53	2020.05	2020.05	-2.24	-0.00226	HCD (High Energy Collision Dissociation)	MS2	0	83.5	96	72.0915	36901	Dg31ZJ_bjhb2_13.raw	F1.13	72.3	81.6	82	98.4	92.8	93.3	72.5	76	82.7		4.32	2.098e-05	1.91e-10
FALSE	High	Sequest HT (A2)	Unambiguous	[K].aAQSQMNQGDLVVAIDGVNTDSMTHLEAQNk.[I]	N-Term(TMT6plex); K31(TMT6plex)	1	1	A0A1D5P909	A0A1D5P909	0	4	0.8488	0	1	1	936.725	3743.88	3743.87	1.07	0.001	HCD (High Energy Collision Dissociation)	MS2	21.6492	26.3	96	72.0896	36900	Dg31ZJ_bjhb2_13.raw	F1.13	18.9	22.8	24.8	25.9	29.3	26.4	29.6	33.1	25.9		10.05	2.098e-05	7.744e-11
FALSE	High	Sequest HT (A2)	Unambiguous	[R].kAYDLQSDNIYk.[S]	N-Term(TMT6plex); K1(TMT6plex); K12(TMT6plex)	3	5	Q9DEH4; A0A3Q3A4C6; Q9DEG4	Q9DEH4; A0A3Q3A4C6; Q9DEG5; A0A1D5NY50; Q9DEG4	1	3	0.613	0	1	1	715.743	2145.22	2145.22	-0.21	-0.00015	HCD (High Energy Collision Dissociation)	MS2	66.2259	103	96	48.8783	24615	Dg31ZJ_bjhb2_8.raw	F1.8	124.9	113.4	94.9	98.2	95.4	90.5	91.3	100.7	117.6		2.92	2.098e-05	2.876e-05
FALSE	High	Sequest HT (A2)	Unambiguous	[R].iVESmQSTLDAEVR.[S]	N-Term(TMT6plex); M5(Oxidation)	1	1	A0A1D5P603	A0A1D5P603	0	3	0.7229	0	1	1	608.318	1822.94	1822.94	-1.66	-0.00101	HCD (High Energy Collision Dissociation)	MS2	1.59333	15.2	14.782	48.8935	24623	Dg31ZJ_bjhb2_8.raw	F1.8	11.9	8.8	14.1	22.7	25.6	20.2	10.8	9.2	13.9		4.8	2.098e-05	0.0001273
FALSE	High	Sequest HT (A2)	Unambiguous	[R].eSIFcIQYNVR.[AS]	N-Term(TMT6plex); C5(Carbamidomethyl)	6	10	Q8JG72; A0A1D5NYC2; P02565; Q9DGM4; R4GIG1; A0A1D5PUR6	Q8JG72; A0A1D5NYC2; A0A1D5P525; P02565; P13538; Q8AY28; Q9DGM4; A0A1D5NVW6; R4GIG1; A0A1D5PUR6	0	2	0.6218	0	1	1	829.427	1657.85	1657.86	-5.97	-0.00495	HCD (High Energy Collision Dissociation)	MS2	51.7635	103.3	96	72.0877	36899	Dg31ZJ_bjhb2_13.raw	F1.13	92	104.3	92.4	90.2	95.1	102.1	128.3	95.2	129.8		3.49	2.098e-05	4.326e-05
FALSE	High	Sequest HT (A2)	Unambiguous	[R].iVESmQSTLDAEVR.[S]	N-Term(TMT6plex); M5(Oxidation)	1	1	A0A1D5P603	A0A1D5P603	0	2	0.7582	0	1	1	911.975	1822.94	1822.94	0.19	0.00017	HCD (High Energy Collision Dissociation)	MS2	0	95.9	33.543	48.9355	24646	Dg31ZJ_bjhb2_8.raw	F1.8	56.9	50	82.6	173.9	216.9	174.7	26.1	29.3	53		4.26	2.098e-05	8.785e-08
FALSE	High	Sequest HT (A2)	Unambiguous	[R].cGNQAAIMELDDTLk.[Y]	N-Term(TMT6plex); C1(Carbamidomethyl); K15(TMT6plex)	2	2	P48463; Q5ZM47	P48463; Q5ZM47	0	3	0.7348	0	1	1	713.04	2137.11	2137.1	1.51	0.00108	HCD (High Energy Collision Dissociation)	MS2	61.3053	103.5	96	72.0705	36890	Dg31ZJ_bjhb2_13.raw	F1.13	120.2	117.4	102	90.2	83.4	82.3	97.6	130.3	108		3.96	2.098e-05	3.37e-06
FALSE	High	Sequest HT (A2)	Unambiguous	[K].vNEMIATGQYGR.[L]	N-Term(TMT6plex)	1	1	E1BWV6	E1BWV6	0	2	0.5333	0	1	1	784.41	1567.81	1567.81	1.68	0.00132	HCD (High Energy Collision Dissociation)	MS2	67.3017	166.5	96	48.9548	24657	Dg31ZJ_bjhb2_8.raw	F1.8	132.9	142.1	141.7	222	205.2	223.2	136.1	131.7	163.8		2.1	2.098e-05	8.356e-05
FALSE	High	Sequest HT (A2)	Unambiguous	[R].qFVTATDVVR.[G]	N-Term(TMT6plex)	1	2	A0A3Q2U676	A0A3Q2U676; Q5ZLW0	0	2	0.6984	0	1	1	682.893	1364.78	1364.77	3.48	0.00237	HCD (High Energy Collision Dissociation)	MS2	0	171.5	96	48.9599	24660	Dg31ZJ_bjhb2_8.raw	F1.8	191	203.7	206.9	119	132.3	114	164.8	197.6	214		3.78	2.098e-05	0.000163
FALSE	High	Sequest HT (A2)	Unambiguous	[R].mWELSAVAk.[V]	N-Term(TMT6plex); K9(TMT6plex)	1	4	A0A1D5PY67	A0A1D5PY67; Q6B344; P51901; E1BWX1	0	2	0.613	0	1	1	746.934	1492.86	1492.86	0.22	0.00016	HCD (High Energy Collision Dissociation)	MS2	48.9783	261.8	96	72.0687	36889	Dg31ZJ_bjhb2_13.raw	F1.13	263.6	282.4	291.8	247.7	265.2	281	238.9	239.4	246.5		4.16	2.098e-05	0.0001316
FALSE	High	Sequest HT (A2)	Unambiguous	[K].vNTIPGFDGVVk.[D]	N-Term(TMT6plex); K12(TMT6plex)	1	3	F1P0M2	F1P0M2; A0A3Q2TWH1; A0A3Q2TX81	0	2	0.6848	0	1	1	852.509	1704.01	1704.01	0.1	9e-05	HCD (High Energy Collision Dissociation)	MS2	0	170.7	96	72.0668	36888	Dg31ZJ_bjhb2_13.raw	F1.13	184.7	195	226.8	104.4	89.4	100.8	192.5	275	167.7		4.6	2.098e-05	2.711e-07
FALSE	High	Sequest HT (A2)	Unambiguous	[K].aVGIVVATGVNTEIGk.[I]	N-Term(TMT6plex); K16(TMT6plex)	1	1	P13585	P13585	0	2	0.8252	0	1	1	993.602	1986.2	1986.2	-1.19	-0.00118	HCD (High Energy Collision Dissociation)	MS2	53.3811	51.4	96	72.0521	36880	Dg31ZJ_bjhb2_13.raw	F1.13	56.4	55.7	59.3	45.7	50.3	48.1	45.7	50.8	50.4		5.15	2.098e-05	3.358e-11
FALSE	High	Sequest HT (A2)	Unambiguous	[K].vTGLDEGLMYEYR.[V]	N-Term(TMT6plex)	1	1	A0A3Q2TS15	A0A3Q2TS15	0	3	0.7876	0	1	1	592.302	1774.89	1774.89	1.12	0.00067	HCD (High Energy Collision Dissociation)	MS2	60.9434	29.2	96	72.1332	36923	Dg31ZJ_bjhb2_13.raw	F1.13	24.7	30.3	30.4	25.7	33.7	25.3	24.5	34.9	33.7		3.86	2.098e-05	0.0001776
FALSE	High	Sequest HT (A2)	Unambiguous	[K].tSIHVMPDTPTILLAk.[A]	N-Term(TMT6plex); K16(TMT6plex)	1	1	Q9DEG4	Q9DEG4	0	3	0.7922	0	1	1	732.433	2195.29	2195.29	-1.08	-0.00079	HCD (High Energy Collision Dissociation)	MS2	40.8907	132.9	91.377	73.4747	37644	Dg31ZJ_bjhb2_13.raw	F1.13	119.5	112.3	123.2	146.7	157.8	147.6	123.7	132.6	132.3		4.62	2.098e-05	3.007e-06
FALSE	High	Sequest HT (A2)	Unambiguous	[K].fQEDDEVDVRPAk.[K]	N-Term(TMT6plex); K13(TMT6plex)	1	2	A0A1D5P918	E1BWZ3; A0A1D5P918	0	3	0.725	0	1	1	669.356	2006.05	2006.06	-2.75	-0.00184	HCD (High Energy Collision Dissociation)	MS2	22.92	216.3	40.434	44.2924	22118	Dg31ZJ_bjhb2_8.raw	F1.8	229.7	241.3	264.5	164.4	182.3	180.6	200.3	266.9	216.8		3.6	2.098e-05	9.443e-06
FALSE	High	Sequest HT (A2)	Unambiguous	[K].fQEDDEVDVRPAk.[K]	N-Term(TMT6plex); K13(TMT6plex)	1	2	A0A1D5P918	E1BWZ3; A0A1D5P918	0	3	0.6789	0	1	1	669.356	2006.05	2006.06	-2.75	-0.00184	HCD (High Energy Collision Dissociation)	MS2	21.3306	216.3	32.914	44.2704	22106	Dg31ZJ_bjhb2_8.raw	F1.8	229.7	241.3	264.5	164.4	182.3	180.6	200.3	266.9	216.8		3.83	2.098e-05	5.409e-05
FALSE	High	Sequest HT (A2)	Unambiguous	[K].qLEEEQQGLQk.[K]	N-Term(TMT6plex); K11(TMT6plex)	1	3	A0A1D5P9X2	A0A1D5P9X2; P19352; Q05706	0	3	0.6854	0	1	1	596.668	1787.99	1787.99	-0.5	-0.0003	HCD (High Energy Collision Dissociation)	MS2	13.6477	95	96	39.1317	19295	Dg31ZJ_bjhb2_8.raw	F1.8	88.6	85.8	92	101.7	133.9	90	85.8	88.1	88.7		4.8	2.098e-05	0.0002258
FALSE	High	Sequest HT (A2)	Unambiguous	[R].sGDLGDTEPVk.[A]	N-Term(TMT6plex); K11(TMT6plex)	1	3	A0A3Q2U7N3	A0A3Q2U7N3; A0A3Q2U1A5; A0A3Q2UEG2	0	2	0.6935	0	1	1	788.436	1575.86	1575.86	0.91	0.00072	HCD (High Energy Collision Dissociation)	MS2	0	72.2	96	39.1391	19299	Dg31ZJ_bjhb2_8.raw	F1.8	79.7	91.1	98.1	50.2	53.4	46.7	72.5	91.2	66.7		3.1	2.098e-05	3.398e-06
FALSE	High	Sequest HT (A2)	Unambiguous	[R].nNIAMLLEANYR.[E]	N-Term(TMT6plex)	1	1	F1NSC1	F1NSC1	0	3	0.7241	0	1	1	550.966	1650.88	1650.88	0.47	0.00026	HCD (High Energy Collision Dissociation)	MS2	5.27813	21	96	75.2197	38580	Dg31ZJ_bjhb2_13.raw	F1.13	19.8	18.1	21.4	23.3	23	23.2	16	21	23		4.06	2.098e-05	0.0002167
FALSE	High	Sequest HT (A2)	Unambiguous	[K].mDPLNNLQVAVk.[N]	N-Term(TMT6plex); K12(TMT6plex)	1	3	A0A1D5PXH0	A0A1D5P8N3; A0A1D5PXH0; A0A1D5NZQ6	0	3	0.6676	0	1	1	600.685	1800.04	1800.05	-2.1	-0.00126	HCD (High Energy Collision Dissociation)	MS2	21.4078	48.6	96	75.2178	38579	Dg31ZJ_bjhb2_13.raw	F1.13	60.7	58.8	57.2	36.6	43	42.9	41.8	54.4	42.4		3.76	2.098e-05	9.261e-05
FALSE	High	Sequest HT (A2)	Unambiguous	[R].iFVDGHQLFDFYHR.[I]	N-Term(TMT6plex)	1	1	Q5ZHQ2	Q5ZHQ2	0	4	0.6364	0	1	1	506.515	2023.04	2023.04	-0.68	-0.00034	HCD (High Energy Collision Dissociation)	MS2	48.5176	41.7	96	75.206	38573	Dg31ZJ_bjhb2_13.raw	F1.13	28.7	37.4	32.3	43.2	42.8	48.1	46.8	40.6	55.4		3.19	2.098e-05	0.0001672
FALSE	High	Sequest HT (A2)	Unambiguous	[K].dSIWGIcTISk.[L]	N-Term(TMT6plex); C7(Carbamidomethyl); K11(TMT6plex)	1	2	A0A1D5PTF3	A0A1D5PTF3; Q5ZK24	0	2	0.4308	0	1	1	869.488	1737.97	1737.96	4.62	0.00401	HCD (High Energy Collision Dissociation)	MS2	61.0022	94.5	96	75.148	38542	Dg31ZJ_bjhb2_13.raw	F1.13	115.2	99.9	99.6	93.8	92.8	89.3	73.2	99.5	86.8		2.53	2.098e-05	5.802e-06
FALSE	High	Sequest HT (A2)	Unambiguous	[R].aFVHWYVGEGMEEGEFSEAR.[E]	N-Term(TMT6plex)	4	14	A0A1D5PAR5; A0A1D5NW27; A0A1L1RJP8; F1NW97	A0A1D5PAR5; A0A1D5PA34; A0A1D5NXC9; P09642; P02552; P09644; A0A1D5NW27; A0A1D5P198; A0A1L1RJP8; F1P5B0; F1NWX0; A0A1D5NXV1; P09645; F1NW97	0	3	0.8224	0	1	1	853.731	2559.18	2559.18	-0.7	-0.0006	HCD (High Energy Collision Dissociation)	MS2	50.5603	62.5	96	75.1443	38540	Dg31ZJ_bjhb2_13.raw	F1.13	59.8	57.7	63.8	62.2	65.1	61.6	62	64.9	65.8		5.35	2.098e-05	7.229e-07
FALSE	High	Sequest HT (A2)	Unambiguous	[R].tLTIVDTGIGMTk.[A]	N-Term(TMT6plex); K13(TMT6plex)	1	8	A0A1D5PUL6	A0A1L1RND0; Q5ZMA5; A0A1D5P5R0; Q5ZKZ3; A0A1D5PUL6; Q5ZIC0; P11501; Q2XQE5	0	2	0.7617	0	1	1	904.536	1808.06	1808.06	2.14	0.00194	HCD (High Energy Collision Dissociation)	MS2	5.67382	275.7	96	75.1406	38538	Dg31ZJ_bjhb2_13.raw	F1.13	281.6	312.6	330.3	227.2	225.6	240.3	276.7	306.6	280.5		5.33	2.098e-05	4.454e-08
FALSE	High	Sequest HT (A2)	Unambiguous	[K].aVGIVVATGVNTEIGk.[I]	N-Term(TMT6plex); K16(TMT6plex)	1	1	P13585	P13585	0	3	0.7838	0	1	1	662.739	1986.2	1986.2	1.15	0.00076	HCD (High Energy Collision Dissociation)	MS2	49.59	115.4	35.02	75.1387	38537	Dg31ZJ_bjhb2_13.raw	F1.13	119.2	119.6	119.9	93.4	109.4	108.1	111.7	142.9	114.5		5.55	2.098e-05	1.165e-06
FALSE	High	Sequest HT (A2)	Unambiguous	[R].kTLGVEPAPDGk.[G]	N-Term(TMT6plex); K1(TMT6plex); K12(TMT6plex)	1	1	Q5F346	Q5F346	1	3	0.6898	0	1	1	633.723	1899.15	1899.15	1.59	0.00101	HCD (High Energy Collision Dissociation)	MS2	41.4862	322.8	82.603	39.3148	19395	Dg31ZJ_bjhb2_8.raw	F1.8	366.1	384	405.6	179.6	212.5	229.5	334.8	457.4	335.4		3.32	2.098e-05	5.134e-07
FALSE	High	Sequest HT (A2)	Unambiguous	[K].aVNLFTDAIk.[L]	N-Term(TMT6plex); K10(TMT6plex)	1	2	F1NH21	F1NH21; Q5ZLF0	0	2	0.4756	0	1	1	775.473	1549.94	1549.94	1.93	0.00149	HCD (High Energy Collision Dissociation)	MS2	75.2732	229.2	96	75.229	38585	Dg31ZJ_bjhb2_13.raw	F1.13	245.6	237.8	228.7	202.7	233.6	206.8	207.1	269.1	231.6		4.31	2.098e-05	5.614e-05
FALSE	High	Sequest HT (A2)	Unambiguous	[K].sIDDNEGGLNk.[F]	N-Term(TMT6plex); K11(TMT6plex)	1	3	A0A3Q2UNP2	A0A3Q2UNP2; A0A1D5P6M3; A0A1D5PHJ9	0	2	0.6735	0	1	1	810.436	1619.86	1619.86	-0.03	-2e-05	HCD (High Energy Collision Dissociation)	MS2	0	160.2	96	39.3271	19402	Dg31ZJ_bjhb2_8.raw	F1.8	206.1	209.3	231.1	124.4	122.7	133.5	109.7	166.2	139		4.38	2.098e-05	1.449e-06
FALSE	High	Sequest HT (A2)	Unambiguous	[K].eLMPLAAELDR.[E]	N-Term(TMT6plex)	1	2	A0A1L1RPL6	A0A1L1RPL6; Q5ZL56	0	2	0.5268	0	1	1	743.91	1486.81	1486.81	-1.2	-0.00089	HCD (High Energy Collision Dissociation)	MS2	0	148.6	96	75.1233	38529	Dg31ZJ_bjhb2_13.raw	F1.13	150.4	164.1	152.2	86.4	93.2	88.9	209.4	241.2	151.4		3.55	2.098e-05	0.0002186
FALSE	High	Sequest HT (A2)	Unambiguous	[K].cIGkPGGALDNSEQk.[C]	N-Term(TMT6plex); C1(Carbamidomethyl); K4(TMT6plex); K15(TMT6plex)	1	1	R4GGQ4	R4GGQ4	0	3	0.6541	0	1	1	754.422	2261.25	2261.25	-0.78	-0.00059	HCD (High Energy Collision Dissociation)	MS2	4.29486	218.6	67.216	39.3884	19436	Dg31ZJ_bjhb2_8.raw	F1.8	254	273.1	269.4	113.4	113.9	130.5	262.2	324.4	226.8		3.7	2.098e-05	8.879e-11
FALSE	High	Sequest HT (A2)	Unambiguous	[R].tYEDQLSEAk.[S]	N-Term(TMT6plex); K10(TMT6plex)	2	3	A0A1D5NZY9; Q8UWA0	A0A1D5NZY9; P79793; Q8UWA0	0	2	0.6078	0	1	1	821.441	1641.88	1641.87	1.01	0.00083	HCD (High Energy Collision Dissociation)	MS2	84.4202	300.7	96	39.4075	19447	Dg31ZJ_bjhb2_8.raw	F1.8	500.5	433.9	312.9	117.3	139.5	117.3	257.2	573.4	254.2		3.85	2.098e-05	1.561e-05
FALSE	High	Sequest HT (A2)	Unambiguous	[R].tLTIVDTGIGMTk.[A]	N-Term(TMT6plex); K13(TMT6plex)	1	8	A0A1D5PUL6	A0A1L1RND0; Q5ZMA5; A0A1D5P5R0; Q5ZKZ3; A0A1D5PUL6; Q5ZIC0; P11501; Q2XQE5	0	3	0.696	0	1	1	603.359	1808.06	1808.06	0.78	0.00047	HCD (High Energy Collision Dissociation)	MS2	36.8398	89.4	65.37	75.1159	38525	Dg31ZJ_bjhb2_13.raw	F1.13	96.3	99.8	111	78.3	77.7	80.5	74.2	101.6	85.1		4.77	2.098e-05	1.605e-06
FALSE	High	Sequest HT (A2)	Unambiguous	[K].qLEEEQQGLQk.[K]	N-Term(TMT6plex); K11(TMT6plex)	1	3	A0A1D5P9X2	A0A1D5P9X2; P19352; Q05706	0	2	0.7676	0	1	1	894.498	1787.99	1787.99	-0.45	-0.0004	HCD (High Energy Collision Dissociation)	MS2	3.78402	200.3	0.416	39.4371	19463	Dg31ZJ_bjhb2_8.raw	F1.8	166.4	185.1	187.9	215.1	228.9	246.2	179.4	201.7	192.3		5.25	2.098e-05	4.329e-06
FALSE	High	Sequest HT (A2)	Unambiguous	[K].kFTASVGIQVVGDDLTVTNPk.[R]	N-Term(TMT6plex); K1(TMT6plex); K21(TMT6plex)	2	6	A0A1L1RQQ0; A0A1D5PSH6	P51913; A0A1L1RQQ0; A0A1D5PSH6; A0A1L1RKH8; A0A1L1RNS0; F1NZ78	1	4	0.782	0	1	1	719.924	2876.67	2876.67	1.56	0.00112	HCD (High Energy Collision Dissociation)	MS2	11.8277	66.7	96	75.1033	38518	Dg31ZJ_bjhb2_13.raw	F1.13	78.1	69.4	70.4	60	65.4	64.1	59.9	73.8	59.1		5.78	2.098e-05	2.313e-08
FALSE	High	Sequest HT (A2)	Unambiguous	[K].kDETETENALPPPEQk.[T]	N-Term(TMT6plex); K1(TMT6plex); K16(TMT6plex)	3	8	A0A1D5PBR5; A0A3Q2UBY4; A0A1D5PCL3	A0A3Q3AWG5; A0A3Q3A8C1; A0A1D5PHW7; A0A1D5PBR5; E1C5Z5; A0A3Q2UBY4; A0A1D5PE78; A0A1D5PCL3	1	3	0.7914	0	1	1	838.46	2513.37	2513.37	-1.92	-0.00161	HCD (High Energy Collision Dissociation)	MS2	0	78.4	96	39.495	19495	Dg31ZJ_bjhb2_8.raw	F1.8	87.2	94.8	93.9	30.3	24	33.8	102.6	142.8	96.5		5.61	2.098e-05	6.427e-09
FALSE	High	Sequest HT (A2)	Unambiguous	[K].hQPYQLDASLFTFQPPSNk.[E]	N-Term(TMT6plex); K19(TMT6plex)	1	1	F1NH40	F1NH40	0	3	0.7638	0	1	1	892.81	2676.42	2676.42	-0.78	-0.00069	HCD (High Energy Collision Dissociation)	MS2	21.7749	111.2	96	75.1014	38517	Dg31ZJ_bjhb2_13.raw	F1.13	108.8	113	115.2	94.4	103.8	100.9	102.7	140.4	121.2		6.14	2.098e-05	8.437e-09
FALSE	High	Sequest HT (A2)	Unambiguous	[K].vPPAINQFSQALDR.[Q]	N-Term(TMT6plex)	1	3	P32429	P32429; A0A452J886; A0A1L1RQ08	0	3	0.7628	0	1	1	595.666	1784.98	1784.99	-0.46	-0.00027	HCD (High Energy Collision Dissociation)	MS2	16.166	27.2	36.216	75.0995	38516	Dg31ZJ_bjhb2_13.raw	F1.13	27.2	33.2	26.7	16.9	25.2	20.4	32.9	35.4	26.6		4.3	2.098e-05	1.876e-05
FALSE	High	Sequest HT (A2)	Unambiguous	[K].mEIDDLASNMESVSk.[A]	N-Term(TMT6plex); M1(Oxidation); K15(TMT6plex)	10	15	F1P3X1; Q8JG72; A0A1D5P603; A0A1D5NYC2; Q9DGM5; P02565; Q9PTY2; Q9DGM4; R4GIG1; A0A1D5PUR6	F1P3X1; A0A1D5NWE9; Q8JG72; A0A1D5P603; A0A1D5NYC2; A0A1D5P525; Q9DGM5; P02565; P13538; Q8AY28; Q9PTY2; Q9DGM4; A0A1D5NVW6; R4GIG1; A0A1D5PUR6	0	3	0.3801	0	1	1	715.027	2143.07	2143.07	-0.02	-1e-05	HCD (High Energy Collision Dissociation)	MS2	8.50611	134.5	43.571	75.0979	38515	Dg31ZJ_bjhb2_13.raw	F1.13	102	110.2	120.9	161	185.3	156.4	120.6	106.6	147.6		4.42	2.098e-05	1.016e-06
FALSE	High	Sequest HT (A2)	Unambiguous	[K].kLEcTFPDGAGR.[R]	N-Term(TMT6plex); K1(TMT6plex); C4(Carbamidomethyl)	1	1	A0A3Q3AKJ5	A0A3Q3AKJ5	1	3	0.7171	0	1	1	603.663	1808.97	1808.97	0.32	0.0002	HCD (High Energy Collision Dissociation)	MS2	6.59862	176.7	80.555	39.3509	19415	Dg31ZJ_bjhb2_8.raw	F1.8	189.3	203.2	215.3	140.6	172	148.7	168.9	189.1	162.8		4.1	2.098e-05	2.771e-06
FALSE	High	Sequest HT (A2)	Unambiguous	[K].mEIDDLASNMESVSk.[A]	N-Term(TMT6plex); M1(Oxidation); K15(TMT6plex)	10	15	F1P3X1; Q8JG72; A0A1D5P603; A0A1D5NYC2; Q9DGM5; P02565; Q9PTY2; Q9DGM4; R4GIG1; A0A1D5PUR6	F1P3X1; A0A1D5NWE9; Q8JG72; A0A1D5P603; A0A1D5NYC2; A0A1D5P525; Q9DGM5; P02565; P13538; Q8AY28; Q9PTY2; Q9DGM4; A0A1D5NVW6; R4GIG1; A0A1D5PUR6	0	2	0.5077	0	1	1	1072.04	2143.07	2143.07	0.96	0.00103	HCD (High Energy Collision Dissociation)	MS2	0	71	96	75.0857	38509	Dg31ZJ_bjhb2_13.raw	F1.13	48.7	55.2	56.4	89.4	100.4	89.7	69.9	56.5	72.8		3.9	2.098e-05	2.452e-06
FALSE	High	Sequest HT (A2)	Unambiguous	[R].lPVIEPISGNVLHILTHk.[R]	N-Term(TMT6plex); K18(TMT6plex)	1	3	F1P1P1	Q4JK38; Q4JK39; F1P1P1	0	4	0.7442	0	1	1	610.377	2438.49	2438.49	-1.37	-0.00084	HCD (High Energy Collision Dissociation)	MS2	37.6036	19.4	96	85.791	45716	Dg31ZJ_bjhb2_15.raw	F1.15	16.3	15.7	15.8	22	28.1	25.8	14	16.8	20.1		3.87	2.098e-05	7.212e-07
FALSE	High	Sequest HT (A2)	Unambiguous	[K].fLcAVGTVLTAk.[Y]	N-Term(TMT6plex); C3(Carbamidomethyl); K12(TMT6plex)	1	1	P01994	P01994	0	3	0.7413	0	1	1	580.016	1738.03	1738.03	-0.04	-2e-05	HCD (High Energy Collision Dissociation)	MS2	26.5967	108.8	41.438	85.8193	45731	Dg31ZJ_bjhb2_15.raw	F1.15	112.3	152.3	126.8	62.1	61.3	73.1	135.1	146	110.6		4.29	2.098e-05	5.024e-05
FALSE	High	Sequest HT (A2)	Unambiguous	[K].vSVNDFIIk.[A]	N-Term(TMT6plex); K9(TMT6plex)	1	2	Q5F3G9	Q5F3G9; A0A1D5PUL8	0	2	0.4925	0	1	1	746.961	1492.91	1492.91	0.34	0.00025	HCD (High Energy Collision Dissociation)	MS2	0	174.3	96	75.4232	38689	Dg31ZJ_bjhb2_13.raw	F1.13	203.7	213.1	197.6	127.8	118.4	129.7	165.9	246.9	165.4		4.02	2.098e-05	0.0002984
FALSE	High	Sequest HT (A2)	Unambiguous	[K].dMHVIPLPLATVHEALNk.[Y]	N-Term(TMT6plex); K18(TMT6plex)	2	3	Q197X2; F1NV02	Q197X2; Q7LZ77; F1NV02	0	4	0.7488	0	1	1	614.857	2456.41	2456.41	-1.86	-0.00114	HCD (High Energy Collision Dissociation)	MS2	74.033	38.4	96	75.4006	38677	Dg31ZJ_bjhb2_13.raw	F1.13	24.7	26.4	27.5	42	46.4	36.9	46.9	49.8	44.6		6.05	2.098e-05	2.542e-07
FALSE	High	Sequest HT (A2)	Unambiguous	[K].qVTVVDVSANNFHSIPVcVLR.[M]	N-Term(TMT6plex); C18(Carbamidomethyl)	1	1	F1NW31	F1NW31	0	3	0.816	0	1	1	861.802	2583.39	2583.39	0.34	0.00029	HCD (High Energy Collision Dissociation)	MS2	0	57.7	96	75.3969	38675	Dg31ZJ_bjhb2_13.raw	F1.13	42.5	50.5	49.8	52.1	64.4	59.5	65.2	64.4	70.7		8.26	2.098e-05	1.172e-14
FALSE	High	Sequest HT (A2)	Unambiguous	[K].lSSENEEkkEEDSDEIk.[I]	N-Term(TMT6plex); K8(TMT6plex); K9(TMT6plex); K17(TMT6plex)	1	2	Q5ZML4	A0A1D5PSQ9; Q5ZML4	2	4	0.4793	0	1	1	732.151	2925.58	2925.57	3.67	0.00269	HCD (High Energy Collision Dissociation)	MS2	0	96.3	96	38.7476	19087	Dg31ZJ_bjhb2_8.raw	F1.8	137	131.3	120.2	57	60.3	57.9	80.5	127.6	95.3		2.17	2.098e-05	2.225e-05
FALSE	High	Sequest HT (A2)	Unambiguous	[R].dEFTNTcAADk.[E]	N-Term(TMT6plex); C7(Carbamidomethyl); K11(TMT6plex)	1	2	A0A1D5PU60	A0A1D5PU60; E1C136	0	2	0.7227	0	1	1	865.427	1729.85	1729.85	-0.32	-0.00028	HCD (High Energy Collision Dissociation)	MS2	0	107.2	96	38.7925	19111	Dg31ZJ_bjhb2_8.raw	F1.8	89.8	89.8	109.8	107.1	117	115.9	100.8	113.7	120.6		4.58	2.098e-05	1.151e-06
FALSE	High	Sequest HT (A2)	Unambiguous	[R].mINDLNAQR.[A]	N-Term(TMT6plex)	1	2	A0A1D5PUR6	Q8AY28; A0A1D5PUR6	0	2	0.6091	0	1	1	652.353	1303.7	1303.7	0.33	0.00022	HCD (High Energy Collision Dissociation)	MS2	0	94.4	96	38.8154	19123	Dg31ZJ_bjhb2_8.raw	F1.8	93.1	85.6	93.5	93.8	82.9	97	110.5	79.3	114.2		3.3	2.098e-05	0.0001666
FALSE	High	Sequest HT (A2)	Unambiguous	[K].gIGcYVWDTPQILHAk.[K]	N-Term(TMT6plex); C4(Carbamidomethyl); K16(TMT6plex)	2	4	Q9DEH4; A0A3Q3A4C6	Q9DEH4; A0A3Q3A4C6; Q9DEG5; A0A1D5NY50	0	4	0.5872	0	1	1	579.819	2316.25	2316.26	-1.19	-0.00069	HCD (High Energy Collision Dissociation)	MS2	61.6951	47.8	96	75.382	38667	Dg31ZJ_bjhb2_13.raw	F1.13	39	49.9	42	52.5	49.5	47.6	50.3	49.6	49.8		2.81	2.098e-05	0.0001928
FALSE	High	Sequest HT (A2)	Unambiguous	[K].aAFDmFDADGGGDISTk.[E]	N-Term(TMT6plex); M5(Oxidation); K17(TMT6plex)	1	1	P02588	P02588	0	3	0.8075	0	1	1	731.359	2192.06	2192.06	1.97	0.00144	HCD (High Energy Collision Dissociation)	MS2	19.3588	116.2	96	75.3746	38663	Dg31ZJ_bjhb2_13.raw	F1.13	92.8	101.1	102.1	136.1	149.1	141.6	108.7	105.9	108.6		5.04	2.098e-05	1.956e-07
FALSE	High	Sequest HT (A2)	Unambiguous	[K].tYEPSEDPGVk.[S]	N-Term(TMT6plex); K11(TMT6plex)	1	2	A0A1D5PC23	A0A1D5PC23; Q5ZKN8	0	2	0.6752	0	1	1	840.445	1679.88	1679.89	-4.45	-0.00374	HCD (High Energy Collision Dissociation)	MS2	0	224	96	38.849	19141	Dg31ZJ_bjhb2_8.raw	F1.8	279.5	289	311.1	132.3	151.1	155.3	226.4	277.5	193.7		3.91	2.098e-05	7.349e-06
FALSE	High	Sequest HT (A2)	Unambiguous	[K].kMPQVPTDLLLETGk.[K]	N-Term(TMT6plex); K1(TMT6plex); K15(TMT6plex)	2	2	P19121; A0A1D5NW68	P19121; A0A1D5NW68	1	3	0.7744	0	1	1	786.474	2357.41	2357.41	0.31	0.00025	HCD (High Energy Collision Dissociation)	MS2	23.3351	142.1	81.949	75.3727	38662	Dg31ZJ_bjhb2_13.raw	F1.13	122.9	171.7	147.4	107.1	105.6	141.8	170.3	187.8	124.4		7.18	2.098e-05	3.386e-10
FALSE	High	Sequest HT (A2)	Unambiguous	[K].mDSTEPAYSEk.[R]	N-Term(TMT6plex); K11(TMT6plex)	1	1	F1N9H4	F1N9H4	0	2	0.6612	0	1	1	858.432	1715.86	1715.86	0.28	0.00024	HCD (High Energy Collision Dissociation)	MS2	0	192.1	96	39.121	19289	Dg31ZJ_bjhb2_8.raw	F1.8	251.1	167.2	574.5	56.6	288	62.2	144.2	101.5	83.2		4.28	2.098e-05	2.235e-06
FALSE	High	Sequest HT (A2)	Unambiguous	[K].vTGLQEGAIYYFR.[V]	N-Term(TMT6plex)	1	1	A0A3Q2TS15	A0A3Q2TS15	0	3	0.4527	0	1	1	582.653	1745.94	1745.94	0.54	0.00032	HCD (High Energy Collision Dissociation)	MS2	0	23.1	96	75.3665	38659	Dg31ZJ_bjhb2_13.raw	F1.13	21.8	19	24.6	19.7	26.7	24.1	18.9	30.2	22.9		5.5	2.098e-05	1.044e-05
FALSE	High	Sequest HT (A2)	Unambiguous	[K].gIGcYVWDTPQILHAk.[K]	N-Term(TMT6plex); C4(Carbamidomethyl); K16(TMT6plex)	2	4	Q9DEH4; A0A3Q3A4C6	Q9DEH4; A0A3Q3A4C6; Q9DEG5; A0A1D5NY50	0	3	0.8192	0	1	1	772.757	2316.26	2316.26	-0.34	-0.00026	HCD (High Energy Collision Dissociation)	MS2	21.6751	171	96	75.3611	38656	Dg31ZJ_bjhb2_13.raw	F1.13	155	157.1	149.7	195.7	216	178.2	152.9	178.6	155.9		6.86	2.098e-05	8.805e-10
FALSE	High	Sequest HT (A2)	Unambiguous	[K].kDETETENALPPPEQk.[T]	N-Term(TMT6plex); K1(TMT6plex); K16(TMT6plex)	3	8	A0A1D5PBR5; A0A3Q2UBY4; A0A1D5PCL3	A0A3Q3AWG5; A0A3Q3A8C1; A0A1D5PHW7; A0A1D5PBR5; E1C5Z5; A0A3Q2UBY4; A0A1D5PE78; A0A1D5PCL3	1	3	0.8248	0	1	1	838.462	2513.37	2513.37	0.4	0.00033	HCD (High Energy Collision Dissociation)	MS2	3.03212	58.4	5.828	38.9607	19201	Dg31ZJ_bjhb2_8.raw	F1.8	62.9	72.3	77.3	14.5	15.9	14.4	84.3	112.9	71.1		6.28	2.098e-05	8.076e-09
FALSE	High	Sequest HT (A2)	Unambiguous	[K].vEADIAGHGHEVLMR.[L]	N-Term(TMT6plex)	1	1	P02197	P02197	0	4	0.5	0	1	1	466.499	1862.97	1862.97	-0.29	-0.00013	HCD (High Energy Collision Dissociation)	MS2	78.99	113.6	31.919	38.9745	19209	Dg31ZJ_bjhb2_8.raw	F1.8	95.6	108	103.6	123.2	124.4	136.7	103.8	120.5	106.9		1.74	2.098e-05	2.835e-05
FALSE	High	Sequest HT (A2)	Unambiguous	[K].ykPDMEEEEAk.[Q]	N-Term(TMT6plex); K2(TMT6plex); K11(TMT6plex)	1	1	Q7ZT63	Q7ZT63	0	3	0.7068	0	1	1	686.035	2056.09	2056.09	1.5	0.00103	HCD (High Energy Collision Dissociation)	MS2	0	152.4	96	38.9837	19214	Dg31ZJ_bjhb2_8.raw	F1.8	179	172.2	180	128	127	108.5	151.5	173	152.8		3.82	2.098e-05	3.206e-05
FALSE	High	Sequest HT (A2)	Unambiguous	[K].dSALSTHkPIEVk.[G]	N-Term(TMT6plex); K8(TMT6plex); K13(TMT6plex)	1	1	A0A1D5P909	A0A1D5P909	0	4	0.6416	0	1	1	528.821	2112.26	2112.26	-0.15	-8e-05	HCD (High Energy Collision Dissociation)	MS2	20.7192	92.1	52.942	39.0006	19223	Dg31ZJ_bjhb2_8.raw	F1.8	64.6	84.3	64	98.3	136.5	83.6	85.3	101	110.9		4.13	2.098e-05	5.336e-06
FALSE	High	Sequest HT (A2)	Unambiguous	[R].sPGAVNDEELk.[K]	N-Term(TMT6plex); K11(TMT6plex)	1	1	A0A1L1RNV8	A0A1L1RNV8	0	2	0.4589	0	1	1	808.948	1616.89	1616.89	-0.02	-1e-05	HCD (High Energy Collision Dissociation)	MS2	0	134.9	96	39.006	19226	Dg31ZJ_bjhb2_8.raw	F1.8	165.6	167.6	163.3	81.8	63.4	86.4	144.8	195.8	145.5		3.77	2.098e-05	4.842e-05
FALSE	High	Sequest HT (A2)	Unambiguous	[R].lVELLMHNDYk.[V]	N-Term(TMT6plex); K11(TMT6plex)	3	5	A0A452J830; F7B5S0; E1C4J0	A0A452J830; F7B5S0; Q5ZJZ0; Q5ZML1; E1C4J0	0	3	0.7648	0	1	1	611.683	1833.04	1833.03	0.36	0.00022	HCD (High Energy Collision Dissociation)	MS2	6.27824	146.4	96	75.3592	38655	Dg31ZJ_bjhb2_13.raw	F1.13	144	165.6	159.5	125	150.1	130.4	132.8	163.3	147.2		5.23	2.098e-05	1.558e-05
FALSE	High	Sequest HT (A2)	Unambiguous	[R].vFVGNNPVPVTFENTDLHSYVVMNHGR.[A]	N-Term(TMT6plex)	1	1	A0A1D5PJ08	A0A1D5PJ08	0	4	0.8219	0	1	1	818.669	3271.65	3271.65	0.07	6e-05	HCD (High Energy Collision Dissociation)	MS2	21.2196	47.5	50.171	75.3379	38643	Dg31ZJ_bjhb2_13.raw	F1.13	36.1	47.3	40.6	53.1	61.9	50.6	41.1	47.5	49.4		6.29	2.098e-05	1.181e-09
FALSE	High	Sequest HT (A2)	Unambiguous	[K].aVGIVVATGVNTEIGk.[I]	N-Term(TMT6plex); K16(TMT6plex)	1	1	P13585	P13585	0	2	0.729	0	1	1	993.604	1986.2	1986.2	0.74	0.00073	HCD (High Energy Collision Dissociation)	MS2	63.1297	231.5	96	75.285	38615	Dg31ZJ_bjhb2_13.raw	F1.13	259	245.3	254.5	159.3	185.5	190.1	215.8	327.4	246.6		4.76	2.098e-05	1.981e-10
FALSE	High	Sequest HT (A2)	Unambiguous	[K].vTGLQEGAIYYFR.[V]	N-Term(TMT6plex)	1	1	A0A3Q2TS15	A0A3Q2TS15	0	2	0.6334	0	1	1	873.476	1745.95	1745.94	1.67	0.00146	HCD (High Energy Collision Dissociation)	MS2	0	209.1	96	75.2813	38613	Dg31ZJ_bjhb2_13.raw	F1.13	188	181.3	193.4	220.6	232.2	201.2	208.5	218	239		4.91	2.098e-05	1.337e-07
FALSE	High	Sequest HT (A2)	Unambiguous	[K].aTDAEAEVASLNRR.[I]	N-Term(TMT6plex)	3	7	A0A3Q3ACB9; A0A3Q2U9X8; A0A1D5P9X2	A0A3Q2U8I1; A0A3Q3ACB9; A0A3Q2U9X8; A0A1D5P9X2; R4GIJ9; P19352; Q05706	1	3	0.5862	0	1	1	577.978	1731.92	1731.92	0.27	0.00015	HCD (High Energy Collision Dissociation)	MS2	65.7244	169.9	96	38.8654	19150	Dg31ZJ_bjhb2_8.raw	F1.8	181.8	180	172.2	173	180.1	184.3	144.3	143.4	170.1		2.61	2.098e-05	0.0001355
FALSE	High	Sequest HT (A2)	Unambiguous	[K].kFTASVGIQVVGDDLTVTNPk.[R]	N-Term(TMT6plex); K1(TMT6plex); K21(TMT6plex)	2	6	A0A1L1RQQ0; A0A1D5PSH6	P51913; A0A1L1RQQ0; A0A1D5PSH6; A0A1L1RKH8; A0A1L1RNS0; F1NZ78	1	3	0.8516	0	1	1	959.563	2876.67	2876.67	1.61	0.00154	HCD (High Energy Collision Dissociation)	MS2	0	47.8	96	75.082	38507	Dg31ZJ_bjhb2_13.raw	F1.13	49.6	50.5	56.9	40.1	47.6	46.3	45.7	45.4	48.5		6.67	2.098e-05	2.792e-13
FALSE	High	Sequest HT (A2)	Unambiguous	[K].vTGLQEGAIYYFR.[V]	N-Term(TMT6plex)	1	1	A0A3Q2TS15	A0A3Q2TS15	0	2	0.6294	0	1	1	873.475	1745.94	1745.94	-0.09	-8e-05	HCD (High Energy Collision Dissociation)	MS2	3.41223	177.1	5.494	75.0727	38502	Dg31ZJ_bjhb2_13.raw	F1.13	141.3	136.6	156.7	193.3	247.9	165	161.7	200.7	190.5		4.83	2.098e-05	1.577e-07
FALSE	High	Sequest HT (A2)	Unambiguous	[R].lLDQAEAER.[A]	N-Term(TMT6plex)	1	2	Q5ZMI4	Q5ZMI4; A0A1D5PKF0	0	2	0.5474	0	1	1	637.352	1273.7	1273.69	0.69	0.00044	HCD (High Energy Collision Dissociation)	MS2	15.0579	128.8	96	39.6661	19590	Dg31ZJ_bjhb2_8.raw	F1.8	175.2	174.9	190.1	86.2	76.4	71.1	102.3	162.8	120		3.69	2.098e-05	0.0001314
FALSE	High	Sequest HT (A2)	Unambiguous	[K].aAFDmFDADGGGDISTk.[E]	N-Term(TMT6plex); M5(Oxidation); K17(TMT6plex)	1	1	P02588	P02588	0	3	0.7988	0	1	1	731.358	2192.06	2192.06	0.45	0.00033	HCD (High Energy Collision Dissociation)	MS2	30.62	174.6	96	74.8616	38389	Dg31ZJ_bjhb2_13.raw	F1.13	136.5	140.3	160.5	217.7	258.2	236.6	138.5	124.6	158.6		4.87	2.098e-05	3.351e-05
FALSE	High	Sequest HT (A2)	Unambiguous	[K].vTLDcVEcAEGHR.[V]	N-Term(TMT6plex); C5(Carbamidomethyl); C8(Carbamidomethyl)	1	1	Q90WF0	Q90WF0	0	3	0.8558	0	1	1	592.286	1774.84	1774.84	0.77	0.00046	HCD (High Energy Collision Dissociation)	MS2	2.38441	11.6	1.72	40.1094	19832	Dg31ZJ_bjhb2_8.raw	F1.8	12.8	13	12.4	5.6	7.8	8.2	13.4	16.1	14.9		5.48	2.098e-05	4.495e-06
FALSE	High	Sequest HT (A2)	Unambiguous	[R].yNITWYVSSSPcVTcADR.[I]	N-Term(TMT6plex); C12(Carbamidomethyl); C15(Carbamidomethyl)	1	1	F1NNK5	F1NNK5	0	2	0.81	0	1	1	1204.56	2408.12	2408.12	0.17	0.0002	HCD (High Energy Collision Dissociation)	MS2	47.6166	42	96	74.8358	38376	Dg31ZJ_bjhb2_13.raw	F1.13	54.4	53.4	53	28.9	36.3	31	37.3	44.4	39.3		5	2.098e-05	6.35e-09
FALSE	High	Sequest HT (A2)	Unambiguous	[K].vTGLQEGAIYYFR.[V]	N-Term(TMT6plex)	1	1	A0A3Q2TS15	A0A3Q2TS15	0	3	0.5216	0	1	1	582.653	1745.95	1745.94	1.58	0.00092	HCD (High Energy Collision Dissociation)	MS2	12.2765	20.1	49.29	74.825	38370	Dg31ZJ_bjhb2_13.raw	F1.13	16.9	19.9	17.9	21.9	19.4	24.4	18.3	14.5	28.1		5.79	2.098e-05	1.037e-05
FALSE	High	Sequest HT (A2)	Unambiguous	[K].eASDIILTDDNFTSIVk.[A]	N-Term(TMT6plex); K17(TMT6plex)	3	8	A0A3Q2TVE8; Q98SH2; A0A1D5PU07	A0A3Q2TVE8; Q98SH2; A0A1D5PJX0; A0A1D5PDT3; A0A1D5PFN0; A0A1D5PU07; E1C784; A0A1D5PXJ7	0	3	0.511	0	1	1	780.43	2339.28	2339.27	0.85	0.00067	HCD (High Energy Collision Dissociation)	MS2	0	33.9	96	85.7634	45701	Dg31ZJ_bjhb2_15.raw	F1.15	39	27.5	32.1	37	36.9	34.9	29.1	32.8	35.6		4.54	2.098e-05	9.312e-07
FALSE	High	Sequest HT (A2)	Unambiguous	[K].sYELPDGQVITIGNER.[F]	N-Term(TMT6plex)	4	11	P60706; F1P476; P68139; A0A1D5NV17	P63270; A0A3Q3AWV3; P53478; P60706; A0A1D5PK53; F1P476; P68139; P68034; Q5ZMQ2; A0A1D5NV17; P08023	0	2	0.7878	0	1	1	1010.53	2020.06	2020.05	1.27	0.00128	HCD (High Energy Collision Dissociation)	MS2	0	177.6	37.807	74.8216	38368	Dg31ZJ_bjhb2_13.raw	F1.13	151.6	167.5	174.8	191.5	214.1	184.6	157.5	174.9	181.9		4.9	2.098e-05	4.988e-11
FALSE	High	Sequest HT (A2)	Unambiguous	[K].gTEDEVEkYSESVk.[E]	N-Term(TMT6plex); K8(TMT6plex); K14(TMT6plex)	3	7	A0A3Q3ACB9; A0A3Q2U9X8; A0A1D5P9X2	A0A3Q2U8I1; A0A3Q3ACB9; A0A3Q2U9X8; A0A1D5P9X2; R4GIJ9; P19352; Q05706	1	3	0.7261	0	1	1	763.081	2287.23	2287.23	-0.1	-8e-05	HCD (High Energy Collision Dissociation)	MS2	10.5589	138.6	96	40.1497	19854	Dg31ZJ_bjhb2_8.raw	F1.8	151.2	150.2	101.7	140.2	150	198.9	99.5	146.3	109.8		3.14	2.098e-05	2.939e-06
FALSE	High	Sequest HT (A2)	Unambiguous	[R].fGQGSAMEGLGAMGGNPPAFNR.[G]	N-Term(TMT6plex)	1	1	Q5ZIZ5	Q5ZIZ5	0	3	0.6936	0	1	1	799.053	2395.14	2395.15	-1.69	-0.00135	HCD (High Energy Collision Dissociation)	MS2	62.9506	147.1	96	74.7774	38345	Dg31ZJ_bjhb2_13.raw	F1.13	120.2	105.1	100	98.6	100.4	73.4	264.1	153.2	309		4.21	2.098e-05	2.575e-10
FALSE	High	Sequest HT (A2)	Unambiguous	[R].eSESAQLETVNPEFLFSk.[K]	N-Term(TMT6plex); K18(TMT6plex)	1	1	R4GIV3	R4GIV3	0	3	0.774	0	1	1	838.438	2513.3	2513.32	-7.74	-0.00648	HCD (High Energy Collision Dissociation)	MS2	11.1758	79.1	96	85.7616	45700	Dg31ZJ_bjhb2_15.raw	F1.15	73.6	83.9	78	78.4	85.5	67.7	80.4	81.6	83		6.15	2.098e-05	5.346e-06
FALSE	High	Sequest HT (A2)	Unambiguous	[K].aASSATLYVEAR.[H]	N-Term(TMT6plex)	1	2	A6BM71	A6BM71; Q98918	0	2	0.4545	0	1	1	734.4	1467.79	1467.8	-5.92	-0.00435	HCD (High Energy Collision Dissociation)	MS2	67.6631	73.1	96	40.2371	19902	Dg31ZJ_bjhb2_8.raw	F1.8	71.3	69.7	70.8	70	78.7	65.9	65.1	88.1	78.6		3.08	2.098e-05	3.135e-06
FALSE	High	Sequest HT (A2)	Unambiguous	[K].kMPQVPTDLLLETGk.[K]	N-Term(TMT6plex); K1(TMT6plex); K15(TMT6plex)	2	2	P19121; A0A1D5NW68	P19121; A0A1D5NW68	1	3	0.7725	0	1	1	786.474	2357.41	2357.41	-0.48	-0.00038	HCD (High Energy Collision Dissociation)	MS2	18.5433	196.4	96	74.8653	38391	Dg31ZJ_bjhb2_13.raw	F1.13	169.3	249.6	214.5	128	141.2	206.3	237.8	255.7	165.4		7.56	2.098e-05	5.195e-10
FALSE	High	Sequest HT (A2)	Unambiguous	[R].tFAEHAVEGDcDVk.[L]	N-Term(TMT6plex); C11(Carbamidomethyl); K14(TMT6plex)	1	1	E1BZE1	E1BZE1	0	3	0.8015	0	1	1	679.344	2036.02	2036.02	0.4	0.00027	HCD (High Energy Collision Dissociation)	MS2	2.97413	67.8	9.657	40.2647	19917	Dg31ZJ_bjhb2_8.raw	F1.8	73.3	124.3	78.6	44.4	46.6	45.7	68.2	68.2	60.5		4.03	2.098e-05	2.323e-08
FALSE	High	Sequest HT (A2)	Unambiguous	[R].yNITWYVSSSPcVTcADR.[I]	N-Term(TMT6plex); C12(Carbamidomethyl); C15(Carbamidomethyl)	1	1	F1NNK5	F1NNK5	0	3	0.8286	0	1	1	803.38	2408.13	2408.12	1.68	0.00135	HCD (High Energy Collision Dissociation)	MS2	12.4507	65.1	96	74.7737	38343	Dg31ZJ_bjhb2_13.raw	F1.13	66.7	63.6	58.8	62.7	72.2	57.3	62.7	69.7	72.6		6.01	2.098e-05	8.395e-07
FALSE	High	Sequest HT (A2)	Unambiguous	[K].lQVEVDENGR.[I]	N-Term(TMT6plex)	1	3	A0A3Q2U6D5	A0A3Q2U4V4; A0A3Q2U6D5; F1NF91	0	2	0.7341	0	1	1	694.373	1387.74	1387.74	0.48	0.00034	HCD (High Energy Collision Dissociation)	MS2	0	53.6	96	40.2805	19926	Dg31ZJ_bjhb2_8.raw	F1.8	60.5	65.1	58.3	39.8	35.2	39.7	53.1	73.1	57.3		3.46	2.098e-05	1.045e-05
FALSE	High	Sequest HT (A2)	Unambiguous	[K].gEISAYASLVVk.[R]	N-Term(TMT6plex); K12(TMT6plex)	2	3	F1N9Z6; Q90724	A0A1D5PSF9; F1N9Z6; Q90724	0	3	0.6877	0	1	1	565.675	1695.01	1695.01	0	0	HCD (High Energy Collision Dissociation)	MS2	3.86181	90.3	96	74.7718	38342	Dg31ZJ_bjhb2_13.raw	F1.13	89	89	90.3	86.4	87.9	93	84.8	103	89.3		3.49	2.098e-05	9.865e-06
FALSE	High	Sequest HT (A2)	Unambiguous	[K].tFLVWVNEEDHLR.[V]	N-Term(TMT6plex)	2	2	P00565; A0A3Q2U807	P00565; A0A3Q2U807	0	3	0.6866	0	1	1	629.67	1887	1887	0.18	0.00011	HCD (High Energy Collision Dissociation)	MS2	14.6628	33	96	74.7421	38326	Dg31ZJ_bjhb2_13.raw	F1.13	38.9	35.8	35.7	32	28.7	33.4	28.6	31.6	32.6		4.34	2.098e-05	0.0001026
FALSE	High	Sequest HT (A2)	Unambiguous	[K].qLEEEQQGLQk.[K]	N-Term(TMT6plex); K11(TMT6plex)	1	3	A0A1D5P9X2	A0A1D5P9X2; P19352; Q05706	0	3	0.6329	0	1	1	596.668	1787.99	1787.99	-0.05	-3e-05	HCD (High Energy Collision Dissociation)	MS2	63.1054	185.5	24.138	40.3408	19959	Dg31ZJ_bjhb2_8.raw	F1.8	212.8	224.9	225.6	122.5	135.9	156.4	181.5	231.4	178.3		2.86	2.098e-05	0.0002724
FALSE	High	Sequest HT (A2)	Unambiguous	[R].cSLcGEESFGTGSDHLR.[E]	N-Term(TMT6plex); C1(Carbamidomethyl); C4(Carbamidomethyl)	1	1	F1NM36	F1NM36	0	3	0.8481	0	1	1	714.325	2140.96	2140.96	1.02	0.00073	HCD (High Energy Collision Dissociation)	MS2	10.2813	26.7	91.341	40.3426	19960	Dg31ZJ_bjhb2_8.raw	F1.8	27	30.7	24.1	20.4	22.8	18.7	24.5	43.8	28.1		6.98	2.098e-05	1.35e-10
FALSE	High	Sequest HT (A2)	Unambiguous	[K].cANDIFQAANPYWQSR.[G]	N-Term(TMT6plex); C1(Carbamidomethyl)	1	3	A0A1D5P5D3	A0A1D5P5D3; A0A3Q2TY43; A0A1L1RXT1	0	3	0.6805	0	1	1	724.018	2170.04	2170.03	2.8	0.00203	HCD (High Energy Collision Dissociation)	MS2	33.5379	52.6	96	74.7358	38323	Dg31ZJ_bjhb2_13.raw	F1.13	46	44.7	47.1	61.7	67.2	66.3	47.9	47.9	44.7		3.13	2.098e-05	1.122e-05
FALSE	High	Sequest HT (A2)	Unambiguous	[R].tAMTAVHVQPVQEQMR.[K]	N-Term(TMT6plex)	1	1	Q9IAR9	Q9IAR9	0	3	0.7358	0	1	1	685.694	2055.07	2055.07	-0.25	-0.00017	HCD (High Energy Collision Dissociation)	MS2	15.1514	74.9	96	40.348	19963	Dg31ZJ_bjhb2_8.raw	F1.8	75.6	87	81.5	58.5	53.8	54.5	87.7	97.1	78.5		5.11	2.098e-05	1.195e-08
FALSE	High	Sequest HT (A2)	Unambiguous	[R].gAVSAEcLVSAGYGVcFLHR.[A]	N-Term(TMT6plex); C7(Carbamidomethyl); C16(Carbamidomethyl)	1	2	A0A3Q2UEL1	F1NF80; A0A3Q2UEL1	0	3	0.7419	0	1	1	794.735	2382.19	2382.19	0.74	0.00059	HCD (High Energy Collision Dissociation)	MS2	0	37.4	96	74.712	38310	Dg31ZJ_bjhb2_13.raw	F1.13	42.3	34.4	37.7	31.1	35.4	36.2	32.3	46.5	40.8		7.09	2.098e-05	1.439e-10
FALSE	High	Sequest HT (A2)	Unambiguous	[K].gAPQSPVPAPLSPSAPAAAAPVVPPAAPAATk.[A]	N-Term(TMT6plex); K32(TMT6plex)	1	1	A0A1L1RNL6	A0A1L1RNL6	0	4	0.7445	0	1	1	829.475	3314.88	3314.89	-2.8	-0.00232	HCD (High Energy Collision Dissociation)	MS2	17.1366	66.2	96	74.6857	38296	Dg31ZJ_bjhb2_13.raw	F1.13	61.2	80.9	78.6	54.7	61.5	56.5	58.9	84.6	59.2		5.87	2.098e-05	2.202e-08
FALSE	High	Sequest HT (A2)	Unambiguous	[R].tYEDQLSEAk.[S]	N-Term(TMT6plex); K10(TMT6plex)	2	3	A0A1D5NZY9; Q8UWA0	A0A1D5NZY9; P79793; Q8UWA0	0	2	0.6506	0	1	1	821.441	1641.87	1641.87	0.59	0.00049	HCD (High Energy Collision Dissociation)	MS2	0	123.9	96	40.2665	19918	Dg31ZJ_bjhb2_8.raw	F1.8	218.2	206.9	104	23	13.6	14.7	103.2	318.6	113.2		4.35	2.098e-05	8.001e-06
FALSE	High	Sequest HT (A2)	Unambiguous	[R].gAAGALLVYDITR.[R]	N-Term(TMT6plex)	1	2	Q90965	Q90965; A0A452J7V2	0	2	0.6426	0	1	1	774.953	1548.9	1548.89	2.58	0.002	HCD (High Energy Collision Dissociation)	MS2	95.6256	125.6	45.361	74.8688	38393	Dg31ZJ_bjhb2_13.raw	F1.13	153.4	119.4	124.6	166.9	97.5	111.7	109.4	133.1	114.7		2.63	2.098e-05	1.281e-06
FALSE	High	Sequest HT (A2)	Unambiguous	[K].aAYLmGLNSADMLk.[A]	N-Term(TMT6plex); M5(Oxidation); K14(TMT6plex)	2	2	F1P3X1; Q8JG72	F1P3X1; Q8JG72	0	3	0.3047	0	1	1	658.029	1972.07	1972.06	3.29	0.00216	HCD (High Energy Collision Dissociation)	MS2	26.3605	78.5	96	74.8798	38399	Dg31ZJ_bjhb2_13.raw	F1.13	66.3	80.8	90.7	49.5	60.1	47.5	91.3	126.4	94.2		2.79	2.098e-05	0.0001433
FALSE	High	Sequest HT (A2)	Unambiguous	[K].tAGWLAAELSk.[E]	N-Term(TMT6plex); K11(TMT6plex)	1	1	Q5ZMC1	Q5ZMC1	0	3	0.6385	0	1	1	535.652	1604.94	1604.94	0.53	0.00028	HCD (High Energy Collision Dissociation)	MS2	33.6539	74.1	96	74.8942	38407	Dg31ZJ_bjhb2_13.raw	F1.13	76.2	76.2	73.4	73.1	69.5	66.7	72.2	84.5	74.7		3.79	2.098e-05	2.067e-05
FALSE	High	Sequest HT (A2)	Unambiguous	[K].hADSTAELGEQIDNLQR.[V]	N-Term(TMT6plex)	9	14	F1P3X1; Q8JG72; A0A1D5P603; A0A1D5NYC2; Q9DGM5; Q9PTY2; Q9DGM4; R4GIG1; A0A1D5PUR6	F1P3X1; A0A1D5NWE9; Q8JG72; A0A1D5P603; A0A1D5NYC2; A0A1D5P525; Q9DGM5; P13538; Q8AY28; Q9PTY2; Q9DGM4; A0A1D5NVW6; R4GIG1; A0A1D5PUR6	0	4	0.5406	0	1	1	532.273	2126.07	2126.07	0.7	0.00037	HCD (High Energy Collision Dissociation)	MS2	40.4225	58.2	96	39.6974	19607	Dg31ZJ_bjhb2_8.raw	F1.8	53.8	49.3	61.8	47	66.1	60.8	56.5	68.4	60.4		4.31	2.098e-05	0.0001064
FALSE	High	Sequest HT (A2)	Unambiguous	[K].wQQDYSGLPTGPLGk.[Y]	N-Term(TMT6plex); K15(TMT6plex)	1	1	F1NBU5	F1NBU5	0	3	0.5739	0	1	1	702.385	2105.14	2105.14	-0.61	-0.00043	HCD (High Energy Collision Dissociation)	MS2	21.6876	171	96	75.0655	38498	Dg31ZJ_bjhb2_13.raw	F1.13	179.9	165.7	183	158.5	138.6	150.7	177.1	208.8	176.7		2.84	2.098e-05	6.704e-06
FALSE	High	Sequest HT (A2)	Unambiguous	[K].lDESTPADPk.[G]	N-Term(TMT6plex); K10(TMT6plex)	2	3	E1BR45; A0A1L1RXT6	A0A1L1RP55; E1BR45; A0A1L1RXT6	0	2	0.6833	0	1	1	765.927	1530.85	1530.84	3.21	0.00246	HCD (High Energy Collision Dissociation)	MS2	20.2536	259.5	96	39.7426	19632	Dg31ZJ_bjhb2_8.raw	F1.8	145.4	157.4	160	405.8	370.9	126.6	457.5	366.4	145.6		3	2.098e-05	0.0001003
FALSE	High	Sequest HT (A2)	Unambiguous	[K].nkDPLNETVVAVFQk.[S]	N-Term(TMT6plex); K2(TMT6plex); K15(TMT6plex)	2	2	A0A1D5NZY9; Q8UWA0	A0A1D5NZY9; Q8UWA0	1	3	0.0673	0	1	1	797.14	2389.41	2389.41	-0.26	-0.00021	HCD (High Energy Collision Dissociation)	MS2	24.6983	83.8	96	75.0602	38495	Dg31ZJ_bjhb2_13.raw	F1.13	48.7	44.1	67.2	38.6	48.7	42.8	159.7	149	155.7		6.54	2.098e-05	2.544e-09
FALSE	High	Sequest HT (A2)	Unambiguous	[K].vTLDcVEcAEGHR.[V]	N-Term(TMT6plex); C5(Carbamidomethyl); C8(Carbamidomethyl)	1	1	Q90WF0	Q90WF0	0	3	0.8328	0	1	1	592.286	1774.84	1774.84	1.07	0.00063	HCD (High Energy Collision Dissociation)	MS2	14.3683	35.3	13.866	39.7956	19661	Dg31ZJ_bjhb2_8.raw	F1.8	35.8	37.2	32.3	27.3	35.6	27.1	36.6	49.2	36.2		5.98	2.098e-05	5.299e-06
FALSE	High	Sequest HT (A2)	Unambiguous	[K].qLEEEQQGLQk.[K]	N-Term(TMT6plex); K11(TMT6plex)	1	3	A0A1D5P9X2	A0A1D5P9X2; P19352; Q05706	0	3	0.694	0	1	1	596.669	1787.99	1787.99	0.55	0.00033	HCD (High Energy Collision Dissociation)	MS2	12.4613	49	0.215	39.8035	19665	Dg31ZJ_bjhb2_8.raw	F1.8	42.6	47	51.9	50.5	61.2	53.2	43.1	43.5	47.6		4.64	2.098e-05	2.083e-05
FALSE	High	Sequest HT (A2)	Unambiguous	[K].nPWPNVDAHSGVLLQYYGmk.[E]	N-Term(TMT6plex); M19(Oxidation); K20(TMT6plex)	1	1	A0A1D5PLS2	A0A1D5PLS2	0	3	0.721	0	1	1	921.816	2763.43	2763.43	-0.2	-0.00019	HCD (High Energy Collision Dissociation)	MS2	0	55.5	96	75.0371	38483	Dg31ZJ_bjhb2_13.raw	F1.13	57.5	54.8	54.6	56.7	56.7	65.8	46.5	52.4	54.5		4.48	2.098e-05	2.85e-05
FALSE	High	Sequest HT (A2)	Unambiguous	[R].tFVSGAcDASSk.[L]	N-Term(TMT6plex); C7(Carbamidomethyl); K12(TMT6plex)	1	1	E1BW98	E1BW98	0	2	0.7318	0	1	1	844.439	1687.87	1687.87	-0.52	-0.00044	HCD (High Energy Collision Dissociation)	MS2	0	93.7	96	39.8213	19675	Dg31ZJ_bjhb2_8.raw	F1.8	110.9	110.9	126.1	62	69.5	70.2	97	113.7	82.8		4.4	2.098e-05	8.822e-08
FALSE	High	Sequest HT (A2)	Unambiguous	[K].dSALSTHkPIEVk.[G]	N-Term(TMT6plex); K8(TMT6plex); K13(TMT6plex)	1	1	A0A1D5P909	A0A1D5P909	0	4	0.6074	0	1	1	528.82	2112.26	2112.26	-1.97	-0.00104	HCD (High Energy Collision Dissociation)	MS2	20.4035	75.1	96	39.8472	19689	Dg31ZJ_bjhb2_8.raw	F1.8	40.7	55.7	57.5	51.5	97.6	58.4	116.2	84.3	114.2		4.33	2.098e-05	0.0001186
FALSE	High	Sequest HT (A2)	Unambiguous	[K].dYQVLFGVk.[C]	N-Term(TMT6plex); K9(TMT6plex)	1	3	E1BS96	E1BS96; A0A3Q2U6G2; A0A3Q2UEW6	0	2	0.6851	0	1	1	763.953	1526.9	1526.9	0.06	4e-05	HCD (High Energy Collision Dissociation)	MS2	48.7086	312.1	96	75.0223	38475	Dg31ZJ_bjhb2_13.raw	F1.13	439.4	430.1	282	155.5	161.6	159.5	277.5	570.2	333.1		4.35	2.098e-05	0.0002329
FALSE	High	Sequest HT (A2)	Unambiguous	[K].fVGGSGQVSEk.[I]	N-Term(TMT6plex); K11(TMT6plex)	1	3	A0A1D5PJL3	A0A1D5PJL3; Q5F4B5; F1NIY7	0	2	0.6139	0	1	1	776.939	1552.87	1552.87	-1.16	-0.0009	HCD (High Energy Collision Dissociation)	MS2	0	150	96	39.8692	19701	Dg31ZJ_bjhb2_8.raw	F1.8	184.6	175.3	182.4	106.5	92.3	90.4	171.3	199.7	147.2		3.6	2.098e-05	2.313e-06
FALSE	High	Sequest HT (A2)	Unambiguous	[K].nNASTDYDLSDk.[S]	N-Term(TMT6plex); K12(TMT6plex)	1	2	A0A1D5NUI1	A0A1D5NUI1; Q5ZJZ2	0	2	0.7749	0	1	1	900.952	1800.9	1800.9	-2.54	-0.00228	HCD (High Energy Collision Dissociation)	MS2	0	144.6	96	39.888	19711	Dg31ZJ_bjhb2_8.raw	F1.8	227.6	245	218.3	59.1	52.5	37.5	119.9	219.9	122		4.62	2.098e-05	1.383e-07
FALSE	High	Sequest HT (A2)	Unambiguous	[K].aEAEEINVk.[G]	N-Term(TMT6plex); K9(TMT6plex)	1	3	Q5ZI86	Q5ZI86; F1P1B7; A0A3Q2U853	0	2	0.4871	0	1	1	730.922	1460.84	1460.84	0	0	HCD (High Energy Collision Dissociation)	MS2	0	203.6	96	39.924	19731	Dg31ZJ_bjhb2_8.raw	F1.8	209.3	223.2	231.8	165.8	168	178.2	198.6	256.9	200.7		3.88	2.098e-05	0.0002683
FALSE	High	Sequest HT (A2)	Unambiguous	[R].nNIAMLLEANYR.[E]	N-Term(TMT6plex)	1	1	F1NSC1	F1NSC1	0	2	0.6921	0	1	1	825.945	1650.88	1650.88	-0.49	-0.0004	HCD (High Energy Collision Dissociation)	MS2	91.3107	347.2	96	75.0141	38471	Dg31ZJ_bjhb2_13.raw	F1.13	538.4	357.9	447.5	281.9	160.6	355.4	323.6	375.1	284.8		3.28	2.098e-05	5.514e-06
FALSE	High	Sequest HT (A2)	Unambiguous	[K].aMGVVIATGVNTEIGk.[I]	N-Term(TMT6plex); K16(TMT6plex)	1	2	Q03669	Q03669; A0A1L1RKB7	0	3	0.6444	0	1	1	673.395	2018.17	2018.17	-0.72	-0.00048	HCD (High Energy Collision Dissociation)	MS2	59.1512	97.8	96	75.0123	38470	Dg31ZJ_bjhb2_13.raw	F1.13	86.1	93.5	93.8	125.2	132.8	116.6	61.4	89.8	80.9		4.64	2.098e-05	5.701e-06
FALSE	High	Sequest HT (A2)	Unambiguous	[K].hELLQPFNVLYEk.[E]	N-Term(TMT6plex); K13(TMT6plex)	1	1	A0A1D5P7C6	A0A1D5P7C6	0	3	0.7332	0	1	1	696.734	2088.19	2088.19	-0.67	-0.00047	HCD (High Energy Collision Dissociation)	MS2	9.23078	97.2	96	75.0086	38468	Dg31ZJ_bjhb2_13.raw	F1.13	117.8	110.7	107.4	79.7	89.3	94.4	74.2	110	91		5.51	2.098e-05	1.306e-06
FALSE	High	Sequest HT (A2)	Unambiguous	[K].gEVEGDkPLEIHAASNEEk.[A]	N-Term(TMT6plex); K7(TMT6plex); K19(TMT6plex)	1	2	A0A1D5NXD7	A0A1D5NXD7; F1NNV7	0	4	0.6706	0	1	1	685.625	2739.48	2739.48	1.2	0.00082	HCD (High Energy Collision Dissociation)	MS2	4.81552	70.1	96	39.9606	19751	Dg31ZJ_bjhb2_8.raw	F1.8	69.5	79.6	80.9	49.4	51.1	55.3	79.2	100.4	65.7		4.25	2.098e-05	4.011e-06
FALSE	High	Sequest HT (A2)	Unambiguous	[K].vTLDcVEcAEGHR.[V]	N-Term(TMT6plex); C5(Carbamidomethyl); C8(Carbamidomethyl)	1	1	Q90WF0	Q90WF0	0	2	0.7896	0	1	1	887.923	1774.84	1774.84	-1.7	-0.00151	HCD (High Energy Collision Dissociation)	MS2	18.6759	34.2	96	39.9731	19758	Dg31ZJ_bjhb2_8.raw	F1.8	34.7	36.7	36.3	25	29.2	18.7	35.1	49.9	42.5		4.04	2.098e-05	2.488e-09
FALSE	High	Sequest HT (A2)	Unambiguous	[K].qTQTFTTYSDNQSSVLVQVYEGER.[A]	N-Term(TMT6plex)	1	9	Q7SX63	Q7SX63; A0A5H3A847; B6EAX2; D6PVB7; B3VHV2; A0A5H3A935; P08106; A0A5H3A8X6; C3VQ56	0	3	0.8086	0	1	1	1003.83	3009.47	3009.46	1.68	0.00168	HCD (High Energy Collision Dissociation)	MS2	16.2615	16.5	96	75.0032	38465	Dg31ZJ_bjhb2_13.raw	F1.13	16.2	15.6	14.8	17.1	13.8	15.9	21.1	18.2	15.4		7.42	2.098e-05	1.066e-10
FALSE	High	Sequest HT (A2)	Unambiguous	[K].hGISDPSEITEPIQPQDIVVVPSAPGR.[V]	N-Term(TMT6plex)	1	3	F1NNW0	Q02173; A0A1D5PKV3; F1NNW0	0	4	0.736	0	1	1	767.655	3067.6	3067.63	-9.56	-0.00733	HCD (High Energy Collision Dissociation)	MS2	20.4512	22.1	96	74.983	38454	Dg31ZJ_bjhb2_13.raw	F1.13	20.8	19.7	18.4	24.7	20.4	28.5	22.2	21.5	22.4		6.25	2.098e-05	1.205e-10
FALSE	High	Sequest HT (A2)	Unambiguous	[R].mFQQNEFMYYk.[M]	N-Term(TMT6plex); K11(TMT6plex)	2	4	Q8UWK0; A0A1L1RPT1	Q8UWJ9; Q8UWK0; A0A1L1RPT1; F1P5R7	0	2	0.8226	0	1	1	993.997	1986.99	1986.99	0.56	0.00055	HCD (High Energy Collision Dissociation)	MS2	14.5013	511	96	74.9057	38413	Dg31ZJ_bjhb2_13.raw	F1.13	627.9	591.5	565.9	346.5	363.1	402.1	501.8	708.2	492.4		5.75	2.098e-05	9.753e-06
FALSE	High	Sequest HT (A2)	Unambiguous	[K].gEISAYASLVVk.[R]	N-Term(TMT6plex); K12(TMT6plex)	2	3	F1N9Z6; Q90724	A0A1D5PSF9; F1N9Z6; Q90724	0	2	0.6422	0	1	1	848.007	1695.01	1695.01	-1.14	-0.00096	HCD (High Energy Collision Dissociation)	MS2	22.8905	354.5	77.751	74.9039	38412	Dg31ZJ_bjhb2_13.raw	F1.13	297.5	321.3	315	388.3	428.8	423.3	328.2	340.6	347.3		4.5	2.098e-05	3.727e-07
FALSE	High	Sequest HT (A2)	Unambiguous	[K].qLEEEQQGLQk.[K]	N-Term(TMT6plex); K11(TMT6plex)	1	3	A0A1D5P9X2	A0A1D5P9X2; P19352; Q05706	0	2	0.7548	0	1	1	894.499	1787.99	1787.99	0.05	4e-05	HCD (High Energy Collision Dissociation)	MS2	5.03197	197.1	81.704	40.0585	19805	Dg31ZJ_bjhb2_8.raw	F1.8	179.9	182.4	183.8	211.2	228.3	219.3	170.8	207.8	190.3		5.22	2.098e-05	2.348e-06
FALSE	High	Sequest HT (A2)	Unambiguous	[K].aDDFSHPAYVDR.[R]	N-Term(TMT6plex)	1	1	Q5ZJV5	Q5ZJV5	0	3	0.7253	0	1	1	541.264	1621.78	1621.78	-2.14	-0.00116	HCD (High Energy Collision Dissociation)	MS2	52.5825	161.6	96	38.6876	19054	Dg31ZJ_bjhb2_8.raw	F1.8	203.1	225	173.2	104.8	107.9	111.4	146.8	231.3	150.7		3.64	2.098e-05	6.788e-05
FALSE	High	Sequest HT (A2)	Unambiguous	[R].lQAAYAGDk.[A]	N-Term(TMT6plex); K9(TMT6plex)	1	3	A0A1D5PJY1	A0A1D5NUY5; A0A1D5P797; A0A1D5PJY1	0	2	0.5793	0	1	1	697.907	1394.81	1394.8	1.37	0.00095	HCD (High Energy Collision Dissociation)	MS2	0	126.6	96	40.4287	20007	Dg31ZJ_bjhb2_8.raw	F1.8	171.2	185	149.3	50.3	58.2	55	126.5	220.3	124		4.16	2.098e-05	0.0002108
FALSE	High	Sequest HT (A2)	Unambiguous	[K].tGDIATLDEHGYcR.[I]	N-Term(TMT6plex); C13(Carbamidomethyl)	1	1	E1BS15	E1BS15	0	3	0.7768	0	1	1	612.963	1836.88	1836.87	0.25	0.00015	HCD (High Energy Collision Dissociation)	MS2	8.21985	69	96	38.6142	19014	Dg31ZJ_bjhb2_8.raw	F1.8	79	79.1	86.6	50.4	56.1	47.4	71.2	83.4	67.6		5.51	2.098e-05	7.195e-06
FALSE	High	Sequest HT (A2)	Unambiguous	[R].yVGSMVADVHR.[T]	N-Term(TMT6plex)	1	1	A0A1D5PN46	A0A1D5PN46	0	3	0.7821	0	1	1	488.26	1462.77	1462.77	-0.7	-0.00034	HCD (High Energy Collision Dissociation)	MS2	1.59164	11	1.153	38.5721	18991	Dg31ZJ_bjhb2_8.raw	F1.8	6.8	8.8	9.3	15.8	13.5	16.5	10.4	9	9.2		4.59	2.098e-05	2.257e-06
FALSE	High	Sequest HT (A2)	Unambiguous	[K].gQEDSNGcINYEAFVk.[H]	N-Term(TMT6plex); C8(Carbamidomethyl); K16(TMT6plex)	2	2	P02605; P02604	P02605; P02604	0	3	0.7716	0	1	1	763.713	2289.13	2289.12	1.29	0.00098	HCD (High Energy Collision Dissociation)	MS2	38.1817	83.1	96	75.8166	38900	Dg31ZJ_bjhb2_13.raw	F1.13	122.7	84.9	80.5	86.8	78.9	80.9	61.9	71.8	79.5		4.29	2.098e-05	1.655e-05
FALSE	High	Sequest HT (A2)	Unambiguous	[K].kISVVEQEk.[I]	N-Term(TMT6plex); K1(TMT6plex); K9(TMT6plex)	1	1	P07322	P07322	1	3	0.7203	0	1	1	583.034	1747.09	1747.09	-3.26	-0.0019	HCD (High Energy Collision Dissociation)	MS2	14.9435	193.2	96	37.033	18166	Dg31ZJ_bjhb2_8.raw	F1.8	183.4	183.7	186.7	229.7	220	298.4	175.9	117.2	144.2		4.79	2.098e-05	1.466e-05
FALSE	High	Sequest HT (A2)	Unambiguous	[R].sSPDLTGVVAVYEDLR.[R]	N-Term(TMT6plex)	1	2	A0A3Q2UMT0	A0A3Q2UMT0; O12940	0	2	0.7171	0	1	1	975.524	1950.04	1950.04	1.56	0.00152	HCD (High Energy Collision Dissociation)	MS2	46.8439	77	96	85.8922	45770	Dg31ZJ_bjhb2_15.raw	F1.15	87.5	93.9	89	53.7	52.1	48.5	73.4	113.1	82.1		4.03	2.098e-05	4.376e-10
FALSE	High	Sequest HT (A2)	Unambiguous	[K].gLGTDEQAIIDcLGSR.[S]	N-Term(TMT6plex); C12(Carbamidomethyl)	1	3	A0A3Q2U8Y8	A0A3Q2U8Y8; A0A1D5PN32; Q5ZLG6	0	2	0.7685	0	1	1	967.497	1933.99	1933.99	1.22	0.00118	HCD (High Energy Collision Dissociation)	MS2	4.99353	134.7	96	75.8147	38899	Dg31ZJ_bjhb2_13.raw	F1.13	141.1	144.7	150.2	121.7	119.1	98.5	132	168.6	136.8		5.4	2.098e-05	7.405e-10
FALSE	High	Sequest HT (A2)	Unambiguous	[K].lQAVEVVITHLAPGTk.[H]	N-Term(TMT6plex); K16(TMT6plex)	1	2	A0A3Q2TWK2	A0A3Q2TWK2; A0A3Q2UIH0	0	3	0.772	0	1	1	712.104	2134.3	2134.3	-0.72	-0.00051	HCD (High Energy Collision Dissociation)	MS2	0	43.7	96	85.8887	45768	Dg31ZJ_bjhb2_15.raw	F1.15	44.1	44.1	50.3	36.6	35.1	30.7	43	63.3	46		4.43	2.098e-05	3.447e-08
FALSE	High	Sequest HT (A2)	Unambiguous	[K].aLQEAHQQALDDLQAEEDkVNTLTk.[A]	N-Term(TMT6plex); K19(TMT6plex); K25(TMT6plex)	2	2	A0A1D5NZY9; Q8UWA0	A0A1D5NZY9; Q8UWA0	1	4	0.7975	0	1	1	874.729	3495.89	3495.89	0.82	0.00072	HCD (High Energy Collision Dissociation)	MS2	3.85867	125.5	96	75.811	38897	Dg31ZJ_bjhb2_13.raw	F1.13	210.2	196	115.2	27.2	22.4	24	109.8	302.1	122.5		8.84	2.098e-05	1.381e-12
FALSE	High	Sequest HT (A2)	Unambiguous	[K].gVSDLQEEGk.[N]	N-Term(TMT6plex); K10(TMT6plex)	1	1	A0A3Q2TSL7	A0A3Q2TSL7	0	2	0.6017	0	1	1	760.423	1519.84	1519.84	0.63	0.00048	HCD (High Energy Collision Dissociation)	MS2	0	107.5	96	37.1737	18232	Dg31ZJ_bjhb2_8.raw	F1.8	172	131.9	127.3	53.6	52.5	46.6	110.4	152.9	119.9		3.59	2.098e-05	9.823e-06
FALSE	High	Sequest HT (A2)	Unambiguous	[K].vTGQSQEQFLLLAk.[A]	N-Term(TMT6plex); K14(TMT6plex)	1	1	Q5ZJA1	Q5ZJA1	0	3	0.6925	0	1	1	674.067	2020.19	2020.18	1.33	0.00089	HCD (High Energy Collision Dissociation)	MS2	10.9872	120.8	38.913	75.8091	38896	Dg31ZJ_bjhb2_13.raw	F1.13	129.6	116	122.3	118.6	129	121.3	111.3	121.6	117.6		4.65	2.098e-05	7.426e-06
FALSE	High	Sequest HT (A2)	Unambiguous	[K].fDEHAQTGEATVASGIPAGWmGLDcGPESVk.[K]	N-Term(TMT6plex); M21(Oxidation); C25(Carbamidomethyl); K31(TMT6plex)	1	2	F1NU17	F1NU17; P51903	0	4	0.7434	0	1	1	923.699	3691.77	3691.78	-0.9	-0.00083	HCD (High Energy Collision Dissociation)	MS2	44.5364	122	96	75.7995	38891	Dg31ZJ_bjhb2_13.raw	F1.13	202.8	132	104.3	94	107.4	87.1	96.3	175.1	99.3		3.39	2.098e-05	1.22e-08
FALSE	High	Sequest HT (A2)	Unambiguous	[R].hSVQcLVVDk.[E]	N-Term(TMT6plex); C5(Carbamidomethyl); K10(TMT6plex)	1	4	Q5ZKN6	A0A1D5PAT3; Q5ZKN6; A0A1D5P9D9; A0A3Q2UAT0	0	3	0.706	0	1	1	548.316	1642.93	1642.94	-0.65	-0.00036	HCD (High Energy Collision Dissociation)	MS2	67.4199	234.8	96	37.2445	18269	Dg31ZJ_bjhb2_8.raw	F1.8	196.3	207.2	200.3	241.5	283.4	232.5	244.1	261.3	246.6		3.81	2.098e-05	0.0002982
FALSE	High	Sequest HT (A2)	Unambiguous	[R].lISDQQITASSVFk.[T]	N-Term(TMT6plex); K14(TMT6plex)	1	1	E1C0K5	E1C0K5	0	3	0.6794	0	1	1	665.721	1995.15	1995.15	-2.67	-0.00177	HCD (High Energy Collision Dissociation)	MS2	82.1738	63.8	96	75.8351	38910	Dg31ZJ_bjhb2_13.raw	F1.13	71.3	72.8	49.2	50.8	64.2	55.1	71.4	72.8	66.9		5.49	2.098e-05	6.15e-06
FALSE	High	Sequest HT (A2)	Unambiguous	[K].tEkEEVTQVEEk.[A]	N-Term(TMT6plex); K3(TMT6plex); K12(TMT6plex)	1	2	A0A1D5PCL0	A0A1D5PCL0; Q90985	1	3	0.5823	0	1	1	712.738	2136.2	2136.2	-0.29	-0.0002	HCD (High Energy Collision Dissociation)	MS2	0	263.5	51.64	37.2616	18278	Dg31ZJ_bjhb2_8.raw	F1.8	197.8	199.3	223.2	238.1	214.1	659.5	151.2	207.5	280.6		4.74	2.098e-05	1.603e-07
FALSE	High	Sequest HT (A2)	Unambiguous	[K].lNSLMALVNk.[T]	N-Term(TMT6plex); K10(TMT6plex)	1	2	F1NPQ0	Q5ZI37; F1NPQ0	0	2	0.474	0	1	1	780.983	1560.96	1560.95	2.08	0.00162	HCD (High Energy Collision Dissociation)	MS2	38.8795	126.2	96	85.8832	45765	Dg31ZJ_bjhb2_15.raw	F1.15	126.5	145	137.7	100.5	119.7	116.5	116.5	150.4	122.6		3.84	2.098e-05	1.76e-05
FALSE	High	Sequest HT (A2)	Unambiguous	[K].hSTETVLFk.[L]	N-Term(TMT6plex); K9(TMT6plex)	1	1	A0A1L1RNR4	A0A1L1RNR4	0	3	0.0863	0	1	1	507.3	1519.89	1519.89	-1.35	-0.00068	HCD (High Energy Collision Dissociation)	MS2	38.0888	93.1	96	37.3883	18345	Dg31ZJ_bjhb2_8.raw	F1.8	77.8	119.9	90.9	71.1	93.3	59.3	94.2	130.4	101.4		3.13	2.098e-05	0.0002746
FALSE	High	Sequest HT (A2)	Unambiguous	[K].eGNGTVMGAEIR.[H]	N-Term(TMT6plex)	2	4	A0A1D5PEM4; A0A1L1RLN6	A0A1D5PEM4; P02607; A0A1L1RLN6; A0A3Q2U5H1	0	2	0	0	1	1	731.877	1462.75	1462.75	-3.58	-0.00262	HCD (High Energy Collision Dissociation)	MS2	0	110.4	96	37.4025	18353	Dg31ZJ_bjhb2_8.raw	F1.8	93	98.3	100	133.2	128.9	129.3	101.8	106.1	102.6		4.22	2.098e-05	1.815e-07
FALSE	High	Sequest HT (A2)	Unambiguous	[K].gLGTDEQAIIDcLGSR.[S]	N-Term(TMT6plex); C12(Carbamidomethyl)	1	3	A0A3Q2U8Y8	A0A3Q2U8Y8; A0A1D5PN32; Q5ZLG6	0	3	0.7683	0	1	1	645.334	1933.99	1933.99	0.48	0.00031	HCD (High Energy Collision Dissociation)	MS2	10.304	51.3	96	75.7562	38868	Dg31ZJ_bjhb2_13.raw	F1.13	58.4	53.2	48.4	47.2	50.7	45	50.2	61.8	47		6.56	2.098e-05	3.373e-07
FALSE	High	Sequest HT (A2)	Unambiguous	[K].lQQFFNHHMFVLEQEEYk.[K]	N-Term(TMT6plex); K18(TMT6plex)	15	23	A0A1D5PFB7; F1P3X1; Q8JG72; F1NM49; A0A1D5P603; A0A1D5NYC2; A0A1D5NZY9; Q9DGM5; P02565; Q9PTY2; A0A1D5P600; Q9DGM4; R4GIG1; A0A1D5PUR6; Q8UWA0	A0A1D5PFB7; F1P3X1; Q8JG72; F1NM49; A0A1D5P603; Q910C5; A0A1D5NYC2; A0A1D5PXU1; A0A1D5NZY9; A0A1D5P525; Q9DGM5; P02565; P13538; Q8AY28; Q9PTY2; A0A1D5P600; Q9DGM4; A0A1D5NVW6; Q9IBD4; R4GIG1; A0A1D5NXZ4; A0A1D5PUR6; Q8UWA0	0	4	0.7146	0	1	1	707.116	2825.44	2825.45	-1.62	-0.00115	HCD (High Energy Collision Dissociation)	MS2	22.192	50.9	96	75.7211	38849	Dg31ZJ_bjhb2_13.raw	F1.13	43.3	51.1	50	60	58.8	51.5	54.7	46.8	42.3		4.73	2.098e-05	1.206e-07
FALSE	High	Sequest HT (A2)	Unambiguous	[K].iTEkPSPPEk.[L]	N-Term(TMT6plex); K4(TMT6plex); K10(TMT6plex)	1	1	A0A3Q2TS15	A0A3Q2TS15	0	3	0.6751	0	1	1	605.039	1813.1	1813.1	-0.53	-0.00032	HCD (High Energy Collision Dissociation)	MS2	4.73052	143.2	3.123	37.4286	18367	Dg31ZJ_bjhb2_8.raw	F1.8	119.7	129.7	130.4	162.8	170.6	159.2	126	141.9	148.2		2.77	2.098e-05	0.0002128
FALSE	High	Sequest HT (A2)	Unambiguous	[R].kPQMTEEQIk.[T]	N-Term(TMT6plex); K1(TMT6plex); K10(TMT6plex)	2	2	P19121; A0A1D5NW68	P19121; A0A1D5NW68	0	3	0.5901	0	1	1	640.378	1919.12	1919.12	-1.73	-0.00111	HCD (High Energy Collision Dissociation)	MS2	18.9968	197.2	96	37.4338	18370	Dg31ZJ_bjhb2_8.raw	F1.8	237.4	272.9	195.9	162.8	173.4	195.8	177.5	183.9	174.8		3.83	2.098e-05	6.005e-07
FALSE	High	Sequest HT (A2)	Unambiguous	[K].sDGIYIINLk.[R]	N-Term(TMT6plex); K10(TMT6plex)	1	1	P50890	P50890	0	2	0.473	0	1	1	797.485	1593.96	1593.96	0.95	0.00076	HCD (High Energy Collision Dissociation)	MS2	20.1557	324.8	96	75.7118	38844	Dg31ZJ_bjhb2_13.raw	F1.13	411.8	411.5	404.3	236.9	230.2	256.2	307	374.6	291.1		4.44	2.098e-05	4.771e-05
FALSE	High	Sequest HT (A2)	Unambiguous	[R].lVLWDVEAHGLk.[E]	N-Term(TMT6plex); K12(TMT6plex)	2	2	E1BS37; F1NPQ5	E1BS37; F1NPQ5	0	3	0.679	0	1	1	613.37	1838.1	1838.09	1.57	0.00096	HCD (High Energy Collision Dissociation)	MS2	46.7445	120	96	75.6991	38837	Dg31ZJ_bjhb2_13.raw	F1.13	150.5	104.1	134.8	80.8	103.5	102	113.7	171.1	119.1		3.77	2.098e-05	1.199e-05
FALSE	High	Sequest HT (A2)	Unambiguous	[R].sVVIHEQEDDMGk.[G]	N-Term(TMT6plex); K13(TMT6plex)	1	1	F1NHI4	F1NHI4	0	3	0.7916	0	1	1	649.007	1945.01	1945.01	-2.12	-0.00137	HCD (High Energy Collision Dissociation)	MS2	36.1763	111.1	96	37.4689	18389	Dg31ZJ_bjhb2_8.raw	F1.8	74.9	114.8	103.8	95.4	134.3	121.7	130.8	122.3	101.8		5.47	2.098e-05	6.992e-06
FALSE	High	Sequest HT (A2)	Unambiguous	[-].mAPPTGNVVDSQSPRPPANQLR.[W]	N-Term(Prot)(Met-loss); N-Term(TMT6plex)	1	2	A0A1D5PIZ1	A0A1D5PIZ1; A0A1L1RUL3	0	3	0.7003	0	1	1	810.772	2430.3	2430.31	-1.65	-0.00134	HCD (High Energy Collision Dissociation)	MS2	65.0213	23.2	96	37.329	18314	Dg31ZJ_bjhb2_8.raw	F1.8	24.2	28.2	26.8	20.5	19.4	21	21.6	27.3	19.9		3.67	2.098e-05	1.277e-10
FALSE	High	Sequest HT (A2)	Unambiguous	[R].aGIISTVEVLk.[V]	N-Term(TMT6plex); K11(TMT6plex)	1	2	A0A3Q2UDT6	A0A1D5PKA9; A0A3Q2UDT6	0	2	0.6857	0	1	1	794.508	1588.01	1588.01	0.53	0.00042	HCD (High Energy Collision Dissociation)	MS2	15.7732	149.5	96	75.6954	38835	Dg31ZJ_bjhb2_13.raw	F1.13	171.5	176	146	111	123.4	134.1	142.3	194.8	146.3		4.74	2.098e-05	4.429e-05
FALSE	High	Sequest HT (A2)	Unambiguous	[K].lTAHDcPNYFR.[-]	N-Term(TMT6plex); C6(Carbamidomethyl)	1	1	F1P331	F1P331	0	3	0.7558	0	1	1	541.602	1622.79	1622.79	-1.27	-0.00068	HCD (High Energy Collision Dissociation)	MS2	0	84.2	96	36.9479	18130	Dg31ZJ_bjhb2_8.raw	F1.8	75.3	99	75.8	69.3	97.5	71.1	91.6	101.8	76.1		4.3	2.098e-05	3.948e-05
FALSE	High	Sequest HT (A2)	Unambiguous	[R].kPQMTEEQIk.[T]	N-Term(TMT6plex); K1(TMT6plex); K10(TMT6plex)	2	2	P19121; A0A1D5NW68	P19121; A0A1D5NW68	0	3	0.6043	0	1	1	640.378	1919.12	1919.12	-2.4	-0.00153	HCD (High Energy Collision Dissociation)	MS2	45.3306	167.9	96	36.8912	18107	Dg31ZJ_bjhb2_8.raw	F1.8	173.4	225	198.5	113.7	142.1	161.2	174.8	176	146.6		4.22	2.098e-05	1.515e-07
FALSE	High	Sequest HT (A2)	Unambiguous	[R].gGLVHPSLQDSGk.[K]	N-Term(TMT6plex); K13(TMT6plex)	2	2	F1NEF6; Q5ZJ68	F1NEF6; Q5ZJ68	0	3	0.7126	0	1	1	585.001	1752.99	1753	-7.16	-0.00418	HCD (High Energy Collision Dissociation)	MS2	19.576	151.6	96	36.0736	17781	Dg31ZJ_bjhb2_8.raw	F1.8	145.8	182.8	135.5	100.7	106.5	107.3	178.3	235.4	172		5.08	2.098e-05	7.6e-06
FALSE	High	Sequest HT (A2)	Unambiguous	[R].kVLESAEGTPSk.[Q]	N-Term(TMT6plex); K1(TMT6plex); K12(TMT6plex)	2	2	F1NJM8; Q90662	F1NJM8; Q90662	1	3	0.7192	0	1	1	645.06	1933.17	1933.16	4.8	0.00309	HCD (High Energy Collision Dissociation)	MS2	30.405	173.1	96	36.0872	17788	Dg31ZJ_bjhb2_8.raw	F1.8	171.6	180.2	163.4	137.6	147.8	149.5	179.3	227.2	200.9		5.2	2.098e-05	1.198e-06
FALSE	High	Sequest HT (A2)	Unambiguous	[R].vGTGEPVETERPVEAk.[S]	N-Term(TMT6plex); K16(TMT6plex)	1	2	A6BM71	A6BM71; A6BLM5	0	3	0.4977	0	1	1	719.405	2156.2	2156.2	1.32	0.00095	HCD (High Energy Collision Dissociation)	MS2	0	103.6	42.048	36.105	17796	Dg31ZJ_bjhb2_8.raw	F1.8	82.6	91.3	103.5	119.2	130.9	97.5	92.4	109.9	104.7		2.19	2.098e-05	2.053e-07
FALSE	High	Sequest HT (A2)	Unambiguous	[R].nAGGAVSQPSEPSDAITcR.[D]	N-Term(TMT6plex); C18(Carbamidomethyl)	1	1	A0A3Q2TS15	A0A3Q2TS15	0	3	0.6864	0	1	1	716.019	2146.04	2146.04	1.01	0.00072	HCD (High Energy Collision Dissociation)	MS2	25.0275	17.2	31.162	36.2595	17856	Dg31ZJ_bjhb2_8.raw	F1.8	18.7	16.1	16.8	19.6	15.6	18.9	16.6	16.6	16.3		3.38	2.098e-05	3.492e-07
FALSE	High	Sequest HT (A2)	Unambiguous	[R].nAGGAVSQPSEPSDAITcR.[D]	N-Term(TMT6plex); C18(Carbamidomethyl)	1	1	A0A3Q2TS15	A0A3Q2TS15	0	2	0.8246	0	1	1	1073.52	2146.04	2146.04	-1.97	-0.00212	HCD (High Energy Collision Dissociation)	MS2	0	92	96	36.2613	17857	Dg31ZJ_bjhb2_8.raw	F1.8	81.6	77.7	81.9	106.8	111.3	103.7	83.8	87.3	94.1		6.1	2.098e-05	8.492e-11
FALSE	High	Sequest HT (A2)	Unambiguous	[K].mEIDDLASNMESVSk.[A]	N-Term(TMT6plex); M1(Oxidation); K15(TMT6plex)	10	15	F1P3X1; Q8JG72; A0A1D5P603; A0A1D5NYC2; Q9DGM5; P02565; Q9PTY2; Q9DGM4; R4GIG1; A0A1D5PUR6	F1P3X1; A0A1D5NWE9; Q8JG72; A0A1D5P603; A0A1D5NYC2; A0A1D5P525; Q9DGM5; P02565; P13538; Q8AY28; Q9PTY2; Q9DGM4; A0A1D5NVW6; R4GIG1; A0A1D5PUR6	0	3	0.2	0	1	1	715.026	2143.06	2143.07	-0.75	-0.00053	HCD (High Energy Collision Dissociation)	MS2	2.82294	119.2	44.098	76.1189	39061	Dg31ZJ_bjhb2_13.raw	F1.13	91.8	86.5	108.7	146.8	179.1	148.2	98.5	94.6	118.3		4.55	2.098e-05	1.372e-06
FALSE	High	Sequest HT (A2)	Unambiguous	[K].mFIGGLSWQTSPDSLR.[D]	N-Term(TMT6plex)	1	1	E1C1R8	E1C1R8	0	2	0.8019	0	1	1	1012.52	2024.04	2024.05	-2.95	-0.00299	HCD (High Energy Collision Dissociation)	MS2	0	58	96	85.8959	45772	Dg31ZJ_bjhb2_15.raw	F1.15	59.4	70.5	57.5	45.8	52.5	47.9	50.9	70.7	66.4		5.15	2.098e-05	1.04e-08
FALSE	High	Sequest HT (A2)	Unambiguous	[K].vLNPDSLAPGYSTPLk.[E]	N-Term(TMT6plex); K16(TMT6plex)	1	1	A0A3Q2TYR0	A0A3Q2TYR0	0	2	0.7932	0	1	1	1065.61	2130.22	2130.22	-0.48	-0.00051	HCD (High Energy Collision Dissociation)	MS2	43.8703	94.1	96	76.0492	39024	Dg31ZJ_bjhb2_13.raw	F1.13	63.6	67.5	71.4	133.9	140.2	140.3	86.9	53.7	89.1		5.9	2.098e-05	6.241e-11
FALSE	High	Sequest HT (A2)	Unambiguous	[R].rLDIDQYDENR.[F]	N-Term(TMT6plex)	1	1	F1P1S6	F1P1S6	1	3	0.742	0	1	1	555.953	1665.84	1665.84	3.08	0.00171	HCD (High Energy Collision Dissociation)	MS2	44.4825	93.2	96	36.4854	17940	Dg31ZJ_bjhb2_8.raw	F1.8	103.9	105	100.5	61.9	70.7	63.9	95.8	127.6	109.5		4.69	2.098e-05	2.782e-05
FALSE	High	Sequest HT (A2)	Unambiguous	[K].aGLAHMFGIAGTVNVTGDEVk.[K]	N-Term(TMT6plex); K21(TMT6plex)	1	1	A0A1D5PN46	A0A1D5PN46	0	4	0.6899	0	1	1	637.102	2545.39	2545.38	0.27	0.00017	HCD (High Energy Collision Dissociation)	MS2	39.7173	57.9	96	76.0437	39021	Dg31ZJ_bjhb2_13.raw	F1.13	52.1	56.4	54	63.7	61.2	72.4	55.7	55.3	50.5		5.74	2.098e-05	1.216e-06
FALSE	High	Sequest HT (A2)	Unambiguous	[R].iLFINNcTMTDDAR.[Y]	N-Term(TMT6plex); C7(Carbamidomethyl)	3	8	A0A1D5PBR5; A0A3Q2UBY4; A0A1D5PCL3	A0A3Q3AWG5; A0A3Q3A8C1; A0A1D5PHW7; A0A1D5PBR5; E1C5Z5; A0A3Q2UBY4; A0A1D5PE78; A0A1D5PCL3	0	2	0.8068	0	1	1	956.979	1912.95	1912.95	2.8	0.00268	HCD (High Energy Collision Dissociation)	MS2	38.5351	89.6	96	75.8636	38925	Dg31ZJ_bjhb2_13.raw	F1.13	73.7	80.8	87.7	66.7	86.4	62.7	115.9	124.5	108		4.14	2.098e-05	0.0001182
FALSE	High	Sequest HT (A2)	Unambiguous	[K].aGLAHMFGIAGTVNVTGDEVk.[K]	N-Term(TMT6plex); K21(TMT6plex)	1	1	A0A1D5PN46	A0A1D5PN46	0	3	0.7216	0	1	1	849.134	2545.39	2545.38	0.95	0.0008	HCD (High Energy Collision Dissociation)	MS2	39.5361	127	96	76.0132	39005	Dg31ZJ_bjhb2_13.raw	F1.13	116.3	142.4	98.8	136.7	146.4	166.2	115.3	96.5	124		5.82	2.098e-05	2.605e-11
FALSE	High	Sequest HT (A2)	Unambiguous	[K].dSITLcWARPESDGGNEISGYVIER.[R]	N-Term(TMT6plex); C6(Carbamidomethyl)	1	1	A0A3Q2TS15	A0A3Q2TS15	0	3	0.7457	0	1	1	1018.5	3053.47	3053.48	-3.38	-0.00344	HCD (High Energy Collision Dissociation)	MS2	38.9291	90.2	96	75.9831	38989	Dg31ZJ_bjhb2_13.raw	F1.13	76.2	75.6	76.4	104.3	116.5	107.9	76.1	87.7	91.3		5.86	2.098e-05	1.104e-10
FALSE	High	Sequest HT (A2)	Unambiguous	[K].gEISAYASLVVk.[R]	N-Term(TMT6plex); K12(TMT6plex)	2	3	F1N9Z6; Q90724	A0A1D5PSF9; F1N9Z6; Q90724	0	2	0.6837	0	1	1	848.01	1695.01	1695.01	2.43	0.00206	HCD (High Energy Collision Dissociation)	MS2	0	170.9	96	75.9703	38982	Dg31ZJ_bjhb2_13.raw	F1.13	155.5	158.6	162.5	174.7	191	183.1	140.9	186.7	184.7		4.71	2.098e-05	2.989e-07
FALSE	High	Sequest HT (A2)	Unambiguous	[K].sIDLPIQASLYR.[Q]	N-Term(TMT6plex)	1	3	Q5F3J8	A0A3Q3AGC3; F1NC26; Q5F3J8	0	2	0.7168	0	1	1	802.965	1604.92	1604.92	1.2	0.00096	HCD (High Energy Collision Dissociation)	MS2	38.572	144.1	96	75.9549	38974	Dg31ZJ_bjhb2_13.raw	F1.13	183.1	194.4	162.2	93.4	96.4	91.2	132.7	216	127.9		3.46	2.098e-05	6.084e-07
FALSE	High	Sequest HT (A2)	Unambiguous	[R].gIVISTGDR.[T]	N-Term(TMT6plex)	2	2	A0A1D5PU80; P24797	A0A1D5PU80; P24797	0	2	0.5048	0	1	1	573.838	1146.67	1146.67	-0.22	-0.00012	HCD (High Energy Collision Dissociation)	MS2	34.5804	239.7	96	36.8156	18074	Dg31ZJ_bjhb2_8.raw	F1.8	326.7	320.2	314.9	120.1	118.1	125.8	249.5	348.4	233.3		3.11	2.098e-05	6.562e-05
FALSE	High	Sequest HT (A2)	Unambiguous	[R].cREEVPELDcSk.[Y]	N-Term(TMT6plex); C1(Carbamidomethyl); C10(Carbamidomethyl); K12(TMT6plex)	1	1	P10184	P10184	1	3	0.8045	0	1	1	660.667	1979.99	1979.99	-3.92	-0.00259	HCD (High Energy Collision Dissociation)	MS2	0	146.4	96	36.8237	18078	Dg31ZJ_bjhb2_8.raw	F1.8	169.8	192.9	181	91.4	116.2	120.6	153	134.3	158		5.32	2.098e-05	1.122e-08
FALSE	High	Sequest HT (A2)	Unambiguous	[R].lVQSPNSYFMDVk.[C]	N-Term(TMT6plex); K13(TMT6plex)	2	2	A0A3Q2TV39; A0A1D5NZ06	A0A3Q2TV39; A0A1D5NZ06	0	2	0.6702	0	1	1	993.543	1986.08	1986.08	0.44	0.00043	HCD (High Energy Collision Dissociation)	MS2	27.8149	181.2	96	75.9115	38951	Dg31ZJ_bjhb2_13.raw	F1.13	219.8	239.7	223.2	145.8	150.3	152.7	143.8	187.4	168		4.76	2.098e-05	1.821e-05
FALSE	High	Sequest HT (A2)	Unambiguous	[K].vVVATDPDADR.[L]	N-Term(TMT6plex)	1	2	F1NAA5	F1NAA5; A0A1D5NUN2	0	2	0.6855	0	1	1	693.874	1386.74	1386.74	-0.89	-0.00062	HCD (High Energy Collision Dissociation)	MS2	0	89.6	96	36.8598	18094	Dg31ZJ_bjhb2_8.raw	F1.8	81.4	81	82.1	110.3	105.4	100.1	88.6	66.1	91.7		3.37	2.098e-05	0.0001252
FALSE	High	Sequest HT (A2)	Unambiguous	[R].dIDPQNDLTFLR.[I]	N-Term(TMT6plex)	1	2	A0A1D5PH14	A0A1D5P194; A0A1D5PH14	0	2	0.5875	0	1	1	838.447	1675.89	1675.89	1.31	0.0011	HCD (High Energy Collision Dissociation)	MS2	10.7757	182.9	55.291	75.9039	38947	Dg31ZJ_bjhb2_13.raw	F1.13	212.8	192.1	201.3	160.7	186.3	198	141.9	196.5	156.1		3.37	2.098e-05	7.341e-07
FALSE	High	Sequest HT (A2)	Unambiguous	[R].aGPDLTESEk.[S]	N-Term(TMT6plex); K10(TMT6plex)	2	4	A0A3Q3ADC6; A0A3Q2UJ93	A0A3Q3ADC6; A0A1D5PNM2; A0A3Q3AT01; A0A3Q2UJ93	0	2	0.576	0	1	1	752.917	1504.83	1504.83	0.18	0.00014	HCD (High Energy Collision Dissociation)	MS2	0	133	96	36.8828	18104	Dg31ZJ_bjhb2_8.raw	F1.8	158.2	166.1	140.7	87.5	93.9	93.3	135.6	194.8	127.2		3.42	2.098e-05	1.045e-05
FALSE	High	Sequest HT (A2)	Unambiguous	[K].aAFDmFDADGGGDISTk.[E]	N-Term(TMT6plex); M5(Oxidation); K17(TMT6plex)	1	1	P02588	P02588	0	3	0.7702	0	1	1	731.358	2192.06	2192.06	0.65	0.00048	HCD (High Energy Collision Dissociation)	MS2	37.7423	111.8	96	75.8855	38937	Dg31ZJ_bjhb2_13.raw	F1.13	120.6	93.6	104.7	120.5	116.5	143.4	96.3	96.5	114		5.44	2.098e-05	1.954e-06
FALSE	High	Sequest HT (A2)	Unambiguous	[K].vLNPDSLAPGYSTPLk.[E]	N-Term(TMT6plex); K16(TMT6plex)	1	1	A0A3Q2TYR0	A0A3Q2TYR0	0	3	0.6822	0	1	1	710.743	2130.21	2130.22	-3.58	-0.00254	HCD (High Energy Collision Dissociation)	MS2	34.6424	145.7	88.383	76.0114	39004	Dg31ZJ_bjhb2_13.raw	F1.13	144	143.6	131.1	156	165.1	140.8	132.9	157.4	140.2		4.94	2.098e-05	2.951e-06
FALSE	High	Sequest HT (A2)	Unambiguous	[R].tLTIVDTGIGMTk.[A]	N-Term(TMT6plex); K13(TMT6plex)	1	8	A0A1D5PUL6	A0A1L1RND0; Q5ZMA5; A0A1D5P5R0; Q5ZKZ3; A0A1D5PUL6; Q5ZIC0; P11501; Q2XQE5	0	3	0.6444	0	1	1	603.358	1808.06	1808.06	0.3	0.00018	HCD (High Energy Collision Dissociation)	MS2	53.1345	56	96	75.6655	38819	Dg31ZJ_bjhb2_13.raw	F1.13	60.3	54.5	51.3	45.5	51.9	59.3	50.1	69.5	61.7		4.78	2.098e-05	2.562e-05
FALSE	High	Sequest HT (A2)	Unambiguous	[R].lTQSPcALVASQYGWSGNMER.[I]	N-Term(TMT6plex); C6(Carbamidomethyl)	1	4	A0A1D5PPN9	A0A1D5PPN9; Q90WA6; B5AAV6; P08110	0	3	0.7696	0	1	1	862.089	2584.25	2584.25	1.99	0.00171	HCD (High Energy Collision Dissociation)	MS2	8.5242	32.8	96	75.6547	38813	Dg31ZJ_bjhb2_13.raw	F1.13	35.3	37.2	38.2	33.4	28.1	26.1	36.4	28.6	32		7.16	2.098e-05	8.557e-08
FALSE	High	Sequest HT (A2)	Unambiguous	[K].aVGIVVATGVNTEIGk.[I]	N-Term(TMT6plex); K16(TMT6plex)	1	1	P13585	P13585	0	3	0.8007	0	1	1	662.739	1986.2	1986.2	0.8	0.00053	HCD (High Energy Collision Dissociation)	MS2	11.5006	97.4	47.253	75.6509	38811	Dg31ZJ_bjhb2_13.raw	F1.13	75	85.3	94.1	106.2	124	106.8	97.7	89.5	97.7		5.77	2.098e-05	4.645e-08
FALSE	High	Sequest HT (A2)	Unambiguous	[K].hGISDPSEITEPIQPQDIVVVPSAPGR.[V]	N-Term(TMT6plex)	1	3	F1NNW0	Q02173; A0A1D5PKV3; F1NNW0	0	3	0.8867	0	1	1	1023.21	3067.63	3067.63	-0.07	-7e-05	HCD (High Energy Collision Dissociation)	MS2	0	19	96	75.4907	38725	Dg31ZJ_bjhb2_13.raw	F1.13	11.6	16.9	15.1	25.9	25	21.6	16.1	19.2	19.8		7.5	2.098e-05	3.47e-14
FALSE	High	Sequest HT (A2)	Unambiguous	[K].dSALSTHkPIEVk.[G]	N-Term(TMT6plex); K8(TMT6plex); K13(TMT6plex)	1	1	A0A1D5P909	A0A1D5P909	0	3	0.6575	0	1	1	704.76	2112.26	2112.26	0.39	0.00028	HCD (High Energy Collision Dissociation)	MS2	0	116	96	38.0786	18722	Dg31ZJ_bjhb2_8.raw	F1.8	72.6	120.8	83.8	120	152.6	116.9	119.4	132.6	124.9		2.92	2.098e-05	3.647e-06
FALSE	High	Sequest HT (A2)	Unambiguous	[K].vFVSEEGAER.[E]	N-Term(TMT6plex)	3	5	A0A1D5PH32; A0A1L1RYW9; O93510	F1NKF3; A0A1D5PH32; A0A1L1RYW9; O93510; A0A1D5PNS4	0	2	0.6158	0	1	1	676.358	1351.71	1351.71	2.48	0.00167	HCD (High Energy Collision Dissociation)	MS2	34.2106	155.7	96	38.0823	18724	Dg31ZJ_bjhb2_8.raw	F1.8	153.4	165.1	169.5	138.9	139.5	112.5	166.9	192.1	163.4		3.93	2.098e-05	0.000196
FALSE	High	Sequest HT (A2)	Unambiguous	[R].vQTERPQPQTLQLDFLMk.[I]	N-Term(TMT6plex); K18(TMT6plex)	1	2	F1NAP2	F1NAP2; A0A1L1RMH6	0	3	0.7605	0	1	1	877.495	2630.47	2630.47	-1.47	-0.00128	HCD (High Energy Collision Dissociation)	MS2	0	76.5	96	75.4791	38719	Dg31ZJ_bjhb2_13.raw	F1.13	90.2	90.8	82.7	61.8	69.6	78.9	63.5	87.4	63.5		5.01	2.098e-05	6.461e-09
FALSE	High	Sequest HT (A2)	Unambiguous	[K].lDYGQHVVAGTPGR.[V]	N-Term(TMT6plex)	1	1	Q5ZM36	Q5ZM36	0	3	0.6576	0	1	1	566.977	1698.92	1698.91	2.11	0.00119	HCD (High Energy Collision Dissociation)	MS2	66.6237	83.2	96	38.1422	18757	Dg31ZJ_bjhb2_8.raw	F1.8	79.5	97.8	91.6	67.3	76.8	53.4	89.7	99.6	92.7		3.3	2.098e-05	0.0001165
FALSE	High	Sequest HT (A2)	Unambiguous	[R].iLAQmTGTEFMQDPDEEALR.[R]	N-Term(TMT6plex); M5(Oxidation)	1	1	A0A1D5P909	A0A1D5P909	0	3	0.4253	0	1	1	847.414	2540.23	2540.22	2.48	0.0021	HCD (High Energy Collision Dissociation)	MS2	89.1591	203.9	96	75.4683	38713	Dg31ZJ_bjhb2_13.raw	F1.13	140.2	161.6	178.4	289.8	303	315.9	135.3	155.7	155		4.42	2.098e-05	1.826e-08
FALSE	High	Sequest HT (A2)	Unambiguous	[K].hADSTAELGEQIDNLQR.[V]	N-Term(TMT6plex)	9	14	F1P3X1; Q8JG72; A0A1D5P603; A0A1D5NYC2; Q9DGM5; Q9PTY2; Q9DGM4; R4GIG1; A0A1D5PUR6	F1P3X1; A0A1D5NWE9; Q8JG72; A0A1D5P603; A0A1D5NYC2; A0A1D5P525; Q9DGM5; P13538; Q8AY28; Q9PTY2; Q9DGM4; A0A1D5NVW6; R4GIG1; A0A1D5PUR6	0	3	0.7814	0	1	1	709.359	2126.06	2126.07	-1.97	-0.00139	HCD (High Energy Collision Dissociation)	MS2	0	43.4	96	38.2675	18825	Dg31ZJ_bjhb2_8.raw	F1.8	49.4	33.2	46.2	44.4	53.5	40.4	35.5	46.2	41.7		4.3	2.098e-05	1.015e-07
FALSE	High	Sequest HT (A2)	Unambiguous	[K].eSkEETPGSEWEk.[V]	N-Term(TMT6plex); K3(TMT6plex); K13(TMT6plex)	1	3	A0A1D5PJ40	A0A1D5PJ40; Q5ZKH1; A0A1D5PL88	1	3	0.7435	0	1	1	741.73	2223.17	2223.17	-0.06	-4e-05	HCD (High Energy Collision Dissociation)	MS2	0	179.1	96	38.2817	18833	Dg31ZJ_bjhb2_8.raw	F1.8	209.3	231.2	220.2	135.4	122.4	155.4	176.8	203.7	157.1		3.86	2.098e-05	4.061e-06
FALSE	High	Sequest HT (A2)	Unambiguous	[K].sAAGASGPAAAAASAGPAGPAk.[Q]	N-Term(TMT6plex); K22(TMT6plex)	1	2	F1NSP8	A0A3Q2U068; F1NSP8	0	3	0.8516	0	1	1	723.067	2167.19	2167.19	-0.93	-0.00067	HCD (High Energy Collision Dissociation)	MS2	35.0949	40.8	96	38.2889	18837	Dg31ZJ_bjhb2_8.raw	F1.8	39.9	46.3	41.6	29.3	34.1	27.2	46.3	52.2	50.5		7.75	2.098e-05	5.289e-13
FALSE	High	Sequest HT (A2)	Unambiguous	[K].aAQSQMNQGDLVVAIDGVNTDSMTHLEAQNk.[I]	N-Term(TMT6plex); K31(TMT6plex)	1	1	A0A1D5P909	A0A1D5P909	0	4	0.8504	0	1	1	936.721	3743.86	3743.87	-2.63	-0.00246	HCD (High Energy Collision Dissociation)	MS2	11.642	44.6	96	75.459	38708	Dg31ZJ_bjhb2_13.raw	F1.13	38.8	45.4	40.4	42.3	55.2	43.1	39.2	47.2	49.5		10.63	2.098e-05	3.413e-14
FALSE	High	Sequest HT (A2)	Unambiguous	[K].eGNGTVMGAEIR.[H]	N-Term(TMT6plex)	2	4	A0A1D5PEM4; A0A1L1RLN6	A0A1D5PEM4; P02607; A0A1L1RLN6; A0A3Q2U5H1	0	2	0	0	1	1	731.878	1462.75	1462.75	-2.66	-0.00195	HCD (High Energy Collision Dissociation)	MS2	20.6211	115	96	38.04	18701	Dg31ZJ_bjhb2_8.raw	F1.8	95.8	108.2	99.9	128.2	135.7	124.1	100.3	126.9	116.2		4.46	2.098e-05	1.303e-07
FALSE	High	Sequest HT (A2)	Unambiguous	[R].nFGSYVTHETk.[H]	N-Term(TMT6plex); K11(TMT6plex)	3	3	F1N8L5; Q5F412; F1NRI4	F1N8L5; Q5F412; F1NRI4	0	3	0.6907	0	1	1	580.982	1740.93	1740.93	-0.83	-0.00048	HCD (High Energy Collision Dissociation)	MS2	54.8293	167.6	96	38.315	18851	Dg31ZJ_bjhb2_8.raw	F1.8	148	214.4	178.2	132.5	141	141.8	176.3	202.5	173.7		3.33	2.098e-05	9.088e-06
FALSE	High	Sequest HT (A2)	Unambiguous	[R].aIGADEDLAHSSIR.[F]	N-Term(TMT6plex)	1	4	A0A1D5P7V7	A0A1D5P7V7; Q5ZKP5; A0A3Q2UPK4; F1NNU3	0	3	0.628	0	1	1	561.967	1683.89	1683.89	-0.38	-0.00021	HCD (High Energy Collision Dissociation)	MS2	83.4841	155.4	96	38.3205	18854	Dg31ZJ_bjhb2_8.raw	F1.8	171.7	146	161.9	136.3	116.4	131.2	167.3	188.2	179.4		2.07	2.098e-05	2.075e-06
FALSE	High	Sequest HT (A2)	Unambiguous	[K].gEISAYASLVVk.[R]	N-Term(TMT6plex); K12(TMT6plex)	2	3	F1N9Z6; Q90724	A0A1D5PSF9; F1N9Z6; Q90724	0	2	0.705	0	1	1	848.008	1695.01	1695.01	0.11	9e-05	HCD (High Energy Collision Dissociation)	MS2	77.9982	209.8	19.198	75.4554	38706	Dg31ZJ_bjhb2_13.raw	F1.13	173.2	177.1	173.7	256.5	272.1	280.3	181	188.6	186.1		3.39	2.098e-05	1.874e-05
FALSE	High	Sequest HT (A2)	Unambiguous	[K].sAAGASGPAAAAASAGPAGPAk.[Q]	N-Term(TMT6plex); K22(TMT6plex)	1	2	F1NSP8	A0A3Q2U068; F1NSP8	0	4	0.6182	0	1	1	542.552	2167.19	2167.19	-0.71	-0.00039	HCD (High Energy Collision Dissociation)	MS2	60.4605	42.5	96	38.3957	18895	Dg31ZJ_bjhb2_8.raw	F1.8	45.7	47.6	46.7	39.1	40.3	36.3	40.7	52.2	34		3.3	2.098e-05	4.943e-05
FALSE	High	Sequest HT (A2)	Unambiguous	[R].iGIFVEDEDVSTk.[A]	N-Term(TMT6plex); K13(TMT6plex)	1	2	Q03669	Q03669; A0A1L1RKB7	0	2	0.6408	0	1	1	955.53	1910.05	1910.05	0.43	0.00041	HCD (High Energy Collision Dissociation)	MS2	0	239.3	96	75.4322	38694	Dg31ZJ_bjhb2_13.raw	F1.13	381	406.9	358.2	31.4	34.6	32.5	209	499	200.8		5.29	2.098e-05	2.912e-08
FALSE	High	Sequest HT (A2)	Unambiguous	[K].kDETETENALPPPEQk.[T]	N-Term(TMT6plex); K1(TMT6plex); K16(TMT6plex)	3	8	A0A1D5PBR5; A0A3Q2UBY4; A0A1D5PCL3	A0A3Q3AWG5; A0A3Q3A8C1; A0A1D5PHW7; A0A1D5PBR5; E1C5Z5; A0A3Q2UBY4; A0A1D5PE78; A0A1D5PCL3	1	3	0.8253	0	1	1	838.461	2513.37	2513.37	-0.27	-0.00023	HCD (High Energy Collision Dissociation)	MS2	0	39.4	96	38.4249	18911	Dg31ZJ_bjhb2_8.raw	F1.8	46.6	45.2	50.7	13.6	11.2	9.1	56.4	73.7	47.9		6.81	2.098e-05	1.372e-08
FALSE	High	Sequest HT (A2)	Unambiguous	[K].sEESWESPk.[Q]	N-Term(TMT6plex); K9(TMT6plex)	1	1	A0A1D5PR60	A0A1D5PR60	0	2	0.7854	0	1	1	768.901	1536.8	1536.79	0.59	0.00046	HCD (High Energy Collision Dissociation)	MS2	0	111.6	96	38.4658	18933	Dg31ZJ_bjhb2_8.raw	F1.8	135.8	142.1	143.6	88.2	98.7	101.6	88.9	109.6	96.3		3.96	2.098e-05	0.0001547
FALSE	High	Sequest HT (A2)	Unambiguous	[K].dSALSTHkPIEVk.[G]	N-Term(TMT6plex); K8(TMT6plex); K13(TMT6plex)	1	1	A0A1D5P909	A0A1D5P909	0	4	0.7018	0	1	1	528.822	2112.26	2112.26	0.77	0.00041	HCD (High Energy Collision Dissociation)	MS2	4.05438	43.4	2.52	38.48	18941	Dg31ZJ_bjhb2_8.raw	F1.8	22	37	21.3	41.2	74	48.6	37.3	58.4	51.1		4.56	2.098e-05	1.724e-05
FALSE	High	Sequest HT (A2)	Unambiguous	[K].fLcAVGTVLTAk.[Y]	N-Term(TMT6plex); C3(Carbamidomethyl); K12(TMT6plex)	1	1	P01994	P01994	0	2	0.6838	0	1	1	869.52	1738.03	1738.03	-0.14	-0.00012	HCD (High Energy Collision Dissociation)	MS2	19.217	256.6	22.099	85.8401	45742	Dg31ZJ_bjhb2_15.raw	F1.15	258.4	352.7	316.5	151.2	146.1	165	312.1	358.3	249.5		5.25	2.098e-05	1.987e-06
FALSE	High	Sequest HT (A2)	Unambiguous	[K].eLAEQQSVETAk.[R]	N-Term(TMT6plex); K12(TMT6plex)	1	1	F1NG97	F1NG97	0	3	0.6993	0	1	1	597.664	1790.98	1790.99	-6.36	-0.0038	HCD (High Energy Collision Dissociation)	MS2	16.3868	124	96	38.529	18968	Dg31ZJ_bjhb2_8.raw	F1.8	128	170.2	147.1	105.1	103.8	96.8	111.4	150.1	103.3		4.29	2.098e-05	0.0001844
FALSE	High	Sequest HT (A2)	Unambiguous	[R].lSQLLESTMQIR.[S]	N-Term(TMT6plex)	2	3	F1NFL6; P02845	Q6BCB8; F1NFL6; P02845	0	2	0.6578	0	1	1	824.469	1647.93	1647.93	0.02	1e-05	HCD (High Energy Collision Dissociation)	MS2	36.072	124.6	96	85.8229	45733	Dg31ZJ_bjhb2_15.raw	F1.15	56	65.4	57.9	103.6	127.4	97.6	178	275.2	160.5		4.15	2.098e-05	8.697e-07
FALSE	High	Sequest HT (A2)	Unambiguous	[K].aVAFQSPQVGVLENLHAAAYk.[T]	N-Term(TMT6plex); K21(TMT6plex)	1	3	D0VX29	D0VX29; A0A1L1RXE9; F1P582	0	3	0.8286	0	1	1	891.17	2671.49	2671.5	-1.14	-0.00102	HCD (High Energy Collision Dissociation)	MS2	0	133.8	79.486	75.4571	38707	Dg31ZJ_bjhb2_13.raw	F1.13	154.1	152.5	152.3	71.5	66.4	81.3	163.1	210.8	151.9		11.32	2.098e-05	1.146e-16
FALSE	High	Sequest HT (A2)	Unambiguous	[K].aSVITQVFHVPLEER.[K]	N-Term(TMT6plex)	1	2	E1C3A9	P81021; E1C3A9	0	3	0.7749	0	1	1	652.036	1954.09	1954.1	-0.69	-0.00045	HCD (High Energy Collision Dissociation)	MS2	54.1576	46.1	96	75.4961	38728	Dg31ZJ_bjhb2_13.raw	F1.13	53.9	58.8	54	36	43.2	32.7	42.9	48.9	44.2		5.73	2.098e-05	2.051e-07
FALSE	High	Sequest HT (A2)	Unambiguous	[R].iLAQmTGTEFMQDPDEEALR.[R]	N-Term(TMT6plex); M5(Oxidation)	1	1	A0A1D5P909	A0A1D5P909	0	2	0.1907	0	1	1	1270.62	2540.22	2540.22	0.81	0.00103	HCD (High Energy Collision Dissociation)	MS2	0	25.9	96	75.4996	38730	Dg31ZJ_bjhb2_13.raw	F1.13	25.1	24.6	22.3	25.8	31.3	27.1	22.2	26.7	28		3.88	2.098e-05	2.395e-09
FALSE	High	Sequest HT (A2)	Unambiguous	[K].qTQTFTTYSDNQSSVLVQVYEGER.[A]	N-Term(TMT6plex)	1	9	Q7SX63	Q7SX63; A0A5H3A847; B6EAX2; D6PVB7; B3VHV2; A0A5H3A935; P08106; A0A5H3A8X6; C3VQ56	0	3	0.8013	0	1	1	1003.83	3009.47	3009.46	0.84	0.00085	HCD (High Energy Collision Dissociation)	MS2	0	17	96	75.5299	38746	Dg31ZJ_bjhb2_13.raw	F1.13	17.2	16.6	19.7	13.7	16	11.8	13.5	29.5	14.8		7.95	2.098e-05	1.224e-09
FALSE	High	Sequest HT (A2)	Unambiguous	[K].aHGGYSVFAGVGER.[T]	N-Term(TMT6plex)	1	2	A0A1L1RY04	Q5ZLC5; A0A1L1RY04	0	3	0.3846	0	1	1	545.952	1635.84	1635.84	-2.39	-0.00131	HCD (High Energy Collision Dissociation)	MS2	81.4249	260.3	39.781	37.565	18441	Dg31ZJ_bjhb2_8.raw	F1.8	201.1	215.1	235.6	304.6	343.6	294.2	247.8	234.8	265.8		1.17	2.098e-05	1.227e-05
FALSE	High	Sequest HT (A2)	Unambiguous	[K].dSALSTHkPIEVk.[G]	N-Term(TMT6plex); K8(TMT6plex); K13(TMT6plex)	1	1	A0A1D5P909	A0A1D5P909	0	4	0.6667	0	1	1	528.821	2112.26	2112.26	-0.51	-0.00027	HCD (High Energy Collision Dissociation)	MS2	8.51976	116.3	62.227	37.6325	18478	Dg31ZJ_bjhb2_8.raw	F1.8	72.2	113.2	66.3	122	185.5	110.4	115.2	132.4	129.3		4.5	2.098e-05	7.502e-06
FALSE	High	Sequest HT (A2)	Unambiguous	[R].fSAVEPSDEGHYAcR.[A]	N-Term(TMT6plex); C14(Carbamidomethyl)	2	7	A0A1L1RJ69; Q6KDZ1	A0A1L1RJ69; A0A1D5P806; Q6KDZ1; A0A3Q2TRR9; A0A3Q2UIW4; A0A1D5PF99; A0A3Q2UCG1	0	3	0.8701	0	1	1	651.971	1953.9	1953.9	0.4	0.00026	HCD (High Energy Collision Dissociation)	MS2	0	32.3	96	37.6377	18481	Dg31ZJ_bjhb2_8.raw	F1.8	26.5	30.6	29.8	28.4	33.3	27.2	38.5	42.2	33.9		5.08	2.098e-05	4.329e-07
FALSE	High	Sequest HT (A2)	Unambiguous	[K].aHENNPLAQGPLk.[G]	N-Term(TMT6plex); K13(TMT6plex)	1	2	F1NE11	F1NE11; A0A3Q2U8P7	0	3	0.682	0	1	1	616.355	1847.05	1847.05	-1.54	-0.00095	HCD (High Energy Collision Dissociation)	MS2	11.2154	112	57.635	37.6737	18501	Dg31ZJ_bjhb2_8.raw	F1.8	102.9	112.3	105.4	105.1	119.1	104.5	106.9	122.4	129.2		4.56	2.098e-05	7.294e-06
FALSE	High	Sequest HT (A2)	Unambiguous	[R].dNALNLLIk.[V]	N-Term(TMT6plex); K9(TMT6plex)	1	4	A0A1D5P9T4	A0A1D5P9T4; A0A3Q2U3E9; A0A1D5PEF5; A0A3Q3AW40	0	2	0.4213	0	1	1	736.467	1471.93	1471.92	0.84	0.00062	HCD (High Energy Collision Dissociation)	MS2	22.3712	86.3	96	75.6245	38797	Dg31ZJ_bjhb2_13.raw	F1.13	106.7	84.9	98.2	76.2	71.6	76.6	85.7	99.2	77.7		3.56	2.098e-05	0.0001538
FALSE	High	Sequest HT (A2)	Unambiguous	[K].nEFFEEHGEk.[G]	N-Term(TMT6plex); K10(TMT6plex)	1	1	R4GFN8	R4GFN8	0	3	0.6473	0	1	1	575.295	1723.87	1723.87	0.27	0.00015	HCD (High Energy Collision Dissociation)	MS2	0	175.1	96	37.7308	18532	Dg31ZJ_bjhb2_8.raw	F1.8	186.3	177.3	178	166	147.4	181.5	160.3	206.4	173.1		4.31	2.098e-05	1.977e-06
FALSE	High	Sequest HT (A2)	Unambiguous	[K].mEIDDLASNMESVSk.[A]	N-Term(TMT6plex); M1(Oxidation); K15(TMT6plex)	10	15	F1P3X1; Q8JG72; A0A1D5P603; A0A1D5NYC2; Q9DGM5; P02565; Q9PTY2; Q9DGM4; R4GIG1; A0A1D5PUR6	F1P3X1; A0A1D5NWE9; Q8JG72; A0A1D5P603; A0A1D5NYC2; A0A1D5P525; Q9DGM5; P02565; P13538; Q8AY28; Q9PTY2; Q9DGM4; A0A1D5NVW6; R4GIG1; A0A1D5PUR6	0	3	0.3341	0	1	1	715.027	2143.07	2143.07	-0.08	-6e-05	HCD (High Energy Collision Dissociation)	MS2	5.15322	125.8	40.214	75.6082	38788	Dg31ZJ_bjhb2_13.raw	F1.13	93.9	104.2	122.3	144.4	154.9	137	120.5	115.8	139.6		4.43	2.098e-05	5.925e-07
FALSE	High	Sequest HT (A2)	Unambiguous	[K].aMGVVIATGVNTEIGk.[I]	N-Term(TMT6plex); K16(TMT6plex)	1	2	Q03669	Q03669; A0A1L1RKB7	0	3	0.6318	0	1	1	673.398	2018.18	2018.17	3.2	0.00215	HCD (High Energy Collision Dissociation)	MS2	49.419	79.5	96	75.5963	38782	Dg31ZJ_bjhb2_13.raw	F1.13	92.5	102.6	91.9	63.6	59.5	65.3	66.6	101	72.1		4.78	2.098e-05	2.763e-05
FALSE	High	Sequest HT (A2)	Unambiguous	[R].gkETDAEAEYVDk.[F]	N-Term(TMT6plex); K2(TMT6plex); K13(TMT6plex)	1	1	A0A1D5P592	A0A1D5P592	1	3	0.6568	0	1	1	714.722	2142.15	2142.15	-0.51	-0.00036	HCD (High Energy Collision Dissociation)	MS2	7.15164	194.7	96	37.7976	18569	Dg31ZJ_bjhb2_8.raw	F1.8	222.5	249	252.3	112.9	91.3	111.1	210	323.1	179.9		4.72	2.098e-05	1.252e-08
FALSE	High	Sequest HT (A2)	Unambiguous	[K].ykPANNQVEcHPYLTQEk.[L]	N-Term(TMT6plex); K2(TMT6plex); C10(Carbamidomethyl); K18(TMT6plex)	1	1	F1NT57	F1NT57	0	4	0.5689	0	1	1	727.39	2906.54	2906.54	-1.96	-0.00142	HCD (High Energy Collision Dissociation)	MS2	64.3505	116.7	24.676	37.8254	18584	Dg31ZJ_bjhb2_8.raw	F1.8	59.9	90.6	122.3	275.7	136	74	119.3	109.3	63.6		3.41	2.098e-05	1.645e-09
FALSE	High	Sequest HT (A2)	Unambiguous	[K].kEPMEALNTAQGAR.[D]	N-Term(TMT6plex); K1(TMT6plex)	1	3	A0A3Q2UB54	A0A3Q2UB54; A0A3Q2TYE4; A0A3Q2UDV9	1	3	0.75	0	1	1	658.698	1974.08	1974.08	-1.8	-0.00118	HCD (High Energy Collision Dissociation)	MS2	6.64603	97.8	96	37.8272	18585	Dg31ZJ_bjhb2_8.raw	F1.8	135.8	126.8	111.8	38.5	38.9	46.1	122.8	161.1	98.7		4.32	2.098e-05	5.51e-09
FALSE	High	Sequest HT (A2)	Unambiguous	[K].vGGTSDVEVNEk.[K]	N-Term(TMT6plex); K12(TMT6plex)	1	1	Q5ZL72	Q5ZL72	0	2	0.6315	0	1	1	846.468	1691.93	1691.92	3.77	0.00319	HCD (High Energy Collision Dissociation)	MS2	33.8932	255.2	96	37.8343	18589	Dg31ZJ_bjhb2_8.raw	F1.8	323.7	342.2	326.9	152.8	146.9	160.9	276.4	324.5	242.3		4.45	2.098e-05	2.186e-05
FALSE	High	Sequest HT (A2)	Unambiguous	[K].nFVNNPLAQADWSAk.[K]	N-Term(TMT6plex); K15(TMT6plex)	1	2	A0A1D5P287	A0A1D5P287; P10587	0	3	0.6718	0	1	1	711.72	2133.15	2133.15	-1.45	-0.00103	HCD (High Energy Collision Dissociation)	MS2	27.9385	80.9	96	75.5728	38769	Dg31ZJ_bjhb2_13.raw	F1.13	143.2	85.5	81.5	57.7	47.2	57.2	83.2	99	73.5		5.21	2.098e-05	1.129e-06
FALSE	High	Sequest HT (A2)	Unambiguous	[K].nFSTLQYQWDLQNSk.[G]	N-Term(TMT6plex); K15(TMT6plex)	2	2	Q9DEH4; A0A3Q3A4C6	Q9DEH4; A0A3Q3A4C6	0	3	0.8141	0	1	1	777.411	2330.22	2330.22	0.24	0.00018	HCD (High Energy Collision Dissociation)	MS2	4.40118	169	61.517	75.569	38767	Dg31ZJ_bjhb2_13.raw	F1.13	149	147.1	151.2	193.2	186.4	204	159.4	168.5	162.5		6.24	2.098e-05	1.694e-06
FALSE	High	Sequest HT (A2)	Unambiguous	[K].eLPENDSPPk.[T]	N-Term(TMT6plex); K10(TMT6plex)	1	1	E1C1N8	E1C1N8	0	2	0.546	0	1	1	792.435	1583.86	1583.87	-3.03	-0.0024	HCD (High Energy Collision Dissociation)	MS2	45.6931	71.3	96	37.853	18599	Dg31ZJ_bjhb2_8.raw	F1.8	79.7	99.8	73	48	53.6	42.7	77.5	94.8	73		3.26	2.098e-05	9.325e-05
FALSE	High	Sequest HT (A2)	Unambiguous	[K].fTSDESIQVGDHR.[Q]	N-Term(TMT6plex)	2	2	A0A1D5PU94; A0A290WNG2	A0A1D5PU94; A0A290WNG2	0	3	0.7251	0	1	1	573.955	1719.85	1719.85	1.06	0.00061	HCD (High Energy Collision Dissociation)	MS2	38.2963	163.6	96	37.8746	18611	Dg31ZJ_bjhb2_8.raw	F1.8	183.1	184.6	173.6	129.1	133.8	130.2	158.6	213.4	165.8		3.42	2.098e-05	2.916e-05
FALSE	High	Sequest HT (A2)	Unambiguous	[R].hcVFFAEEDHDAIR.[N]	N-Term(TMT6plex); C2(Carbamidomethyl)	1	3	Q5ZL42	Q5ZL42; F1NM03; A0A1D5PTM7	0	4	0.818	0	1	1	494.489	1974.93	1974.93	-0.08	-4e-05	HCD (High Energy Collision Dissociation)	MS2	33.6558	45.7	96	37.8765	18612	Dg31ZJ_bjhb2_8.raw	F1.8	46.4	48.4	42.2	38.7	36.9	46.2	48.6	54.7	49.3		5.66	2.098e-05	1.343e-06
FALSE	High	Sequest HT (A2)	Unambiguous	[K].cEISENVEGk.[W]	N-Term(TMT6plex); C1(Carbamidomethyl); K10(TMT6plex)	3	8	A0A1D5PBR5; A0A3Q2UBY4; A0A1D5PCL3	A0A3Q3AWG5; A0A3Q3A8C1; A0A1D5PHW7; A0A1D5PBR5; E1C5Z5; A0A3Q2UBY4; A0A1D5PE78; A0A1D5PCL3	0	2	0.6796	0	1	1	811.926	1622.85	1622.85	-0.19	-0.00016	HCD (High Energy Collision Dissociation)	MS2	68.5569	249.5	88.866	37.8844	18616	Dg31ZJ_bjhb2_8.raw	F1.8	289.2	297.7	310.2	114.3	123.5	122.8	312.9	379.4	295.2		3.09	2.098e-05	1.709e-05
FALSE	High	Sequest HT (A2)	Unambiguous	[K].mMASGLTER.[V]	N-Term(TMT6plex)	1	2	Q5ZM62	A0A3Q2U0D5; Q5ZM62	0	2	0.7052	0	1	1	612.817	1224.63	1224.63	-0.05	-3e-05	HCD (High Energy Collision Dissociation)	MS2	0	142.1	96	37.9215	18636	Dg31ZJ_bjhb2_8.raw	F1.8	151.1	164.4	167.2	119.3	122.2	128.6	137.1	144.9	144.2		3.29	2.098e-05	0.0002738
FALSE	High	Sequest HT (A2)	Unambiguous	[K].rADTEEMDDkIEAk.[L]	N-Term(TMT6plex); K10(TMT6plex); K14(TMT6plex)	1	1	A0A1D5PEK3	A0A1D5PEK3	2	4	0.6016	0	1	1	585.317	2338.25	2338.25	-2.3	-0.00134	HCD (High Energy Collision Dissociation)	MS2	19.2593	145.2	96	37.9233	18637	Dg31ZJ_bjhb2_8.raw	F1.8	143.6	127.2	149.8	149.2	170.6	179.2	134.7	124.6	128.2		3.64	2.098e-05	0.0001032
FALSE	High	Sequest HT (A2)	Unambiguous	[R].vDVADQAQDk.[D]	N-Term(TMT6plex); K10(TMT6plex)	1	2	A0A1L1RTK9	A0A1L1RTK9; Q5ZIK3	0	2	0.472	0	1	1	773.927	1546.85	1546.85	-0.45	-0.00035	HCD (High Energy Collision Dissociation)	MS2	0	104.6	96	37.9289	18640	Dg31ZJ_bjhb2_8.raw	F1.8	117.6	115.4	133.2	84	87.6	88.5	105.2	104.1	106		4.47	2.098e-05	9.258e-06
FALSE	High	Sequest HT (A2)	Unambiguous	[K].hQPYQLDASLFTFQPPSNk.[E]	N-Term(TMT6plex); K19(TMT6plex)	1	1	F1NH40	F1NH40	0	4	0.5726	0	1	1	669.859	2676.41	2676.42	-1.86	-0.00124	HCD (High Energy Collision Dissociation)	MS2	48.9545	50.5	96	75.5611	38763	Dg31ZJ_bjhb2_13.raw	F1.13	52	60.2	52	46.4	40	46.8	48.4	63.4	45		3.79	2.098e-05	5.069e-05
FALSE	High	Sequest HT (A2)	Unambiguous	[K].sMLQATAEANNLAAVAGAk.[D]	N-Term(TMT6plex); K19(TMT6plex)	1	2	A0A1D5NX47	A0A1D5NX47; A0A3Q3ANR7	0	3	0.7525	0	1	1	763.759	2289.26	2289.26	-0.15	-0.00012	HCD (High Energy Collision Dissociation)	MS2	41.9316	138.2	96	75.5518	38758	Dg31ZJ_bjhb2_13.raw	F1.13	130.9	128.6	139.9	136.1	162.2	156.2	125.5	127.7	136.4		5.98	2.098e-05	1.018e-09
FALSE	High	Sequest HT (A2)	Unambiguous	[K].eLAEQQSVETAk.[R]	N-Term(TMT6plex); K12(TMT6plex)	1	1	F1NG97	F1NG97	0	2	0.7111	0	1	1	895.999	1790.99	1790.99	0.06	5e-05	HCD (High Energy Collision Dissociation)	MS2	0	159.8	96	38.5824	18997	Dg31ZJ_bjhb2_8.raw	F1.8	182.4	260.7	221.6	42	49.2	23.7	156.2	328.6	173.9		5.92	2.098e-05	1.041e-07
FALSE	High	Sequest HT (A2)	Unambiguous	[K].vFAPSSGSSAEk.[Y]	N-Term(TMT6plex); K12(TMT6plex)	1	2	A0A1D5PY21	A0A3Q2UA45; A0A1D5PY21	0	2	0.6974	0	1	1	812.951	1624.89	1624.89	-0.18	-0.00014	HCD (High Energy Collision Dissociation)	MS2	4.03189	116.3	63.372	40.4878	20039	Dg31ZJ_bjhb2_8.raw	F1.8	121.8	135.2	129.3	87.9	99.1	80.4	111.5	159.9	121.9		3.9	2.098e-05	7.029e-08
FALSE	High	Sequest HT (A2)	Unambiguous	[R].lQDAEEHVEAVNSk.[C]	N-Term(TMT6plex); K14(TMT6plex)	4	4	A0A1D5P603; P02565; Q9PTY2; R4GIG1	A0A1D5P603; P02565; Q9PTY2; R4GIG1	0	3	0.7699	0	1	1	676.364	2027.08	2027.08	-1.95	-0.00132	HCD (High Energy Collision Dissociation)	MS2	0	75.7	96	40.5328	20063	Dg31ZJ_bjhb2_8.raw	F1.8	45.1	50.1	69.1	127.1	143.4	108.9	36.9	47.3	53		4.65	2.098e-05	3.012e-08
FALSE	High	Sequest HT (A2)	Unambiguous	[R].sAAGPLIQQMWNQEk.[D]	N-Term(TMT6plex); K15(TMT6plex)	1	2	A0A1D5NTT1	A0A1D5NTT1; F1NIP2	0	3	0.7558	0	1	1	720.396	2159.17	2159.17	2.54	0.00183	HCD (High Energy Collision Dissociation)	MS2	23.422	63.1	96	74.6637	38284	Dg31ZJ_bjhb2_13.raw	F1.13	65.5	66.5	72.8	48.7	48.4	51.6	62.9	79.8	71.3		6.06	2.098e-05	5.772e-06
FALSE	High	Sequest HT (A2)	Unambiguous	[K].sYELPDGQVITIGNER.[F]	N-Term(TMT6plex)	4	11	P60706; F1P476; P68139; A0A1D5NV17	P63270; A0A3Q3AWV3; P53478; P60706; A0A1D5PK53; F1P476; P68139; P68034; Q5ZMQ2; A0A1D5NV17; P08023	0	3	0.7521	0	1	1	674.023	2020.05	2020.05	-0.01	-1e-05	HCD (High Energy Collision Dissociation)	MS2	20.2403	51.8	20.805	73.9143	37881	Dg31ZJ_bjhb2_13.raw	F1.13	68.5	58.6	62	39.1	34.9	37.9	50.6	68.6	46.1		4.8	2.098e-05	4.992e-05
FALSE	High	Sequest HT (A2)	Unambiguous	[K].aATSDLENYDk.[T]	N-Term(TMT6plex); K11(TMT6plex)	1	2	F1NGB1	Q5ZHR1; F1NGB1	0	2	0.7071	0	1	1	842.944	1684.88	1684.88	0.63	0.00053	HCD (High Energy Collision Dissociation)	MS2	0	126.2	96	42.9553	21391	Dg31ZJ_bjhb2_8.raw	F1.8	155.8	175.1	150.3	83.6	103.6	106.3	114.9	141.7	104.4		4.2	2.098e-05	2.47e-06
FALSE	High	Sequest HT (A2)	Unambiguous	[R].tYEDQLSEAk.[S]	N-Term(TMT6plex); K10(TMT6plex)	2	3	A0A1D5NZY9; Q8UWA0	A0A1D5NZY9; P79793; Q8UWA0	0	2	0.6164	0	1	1	821.441	1641.87	1641.87	0.8	0.00065	HCD (High Energy Collision Dissociation)	MS2	0	359.1	96	42.9769	21403	Dg31ZJ_bjhb2_8.raw	F1.8	680.4	594.1	319.2	42.1	44.9	54.3	299	890	308.3		4.64	2.098e-05	3.343e-05
FALSE	High	Sequest HT (A2)	Unambiguous	[K].fQADGTYTLIIR.[L]	N-Term(TMT6plex)	1	3	A0A1D5NXL7	A0A1D5P9K2; Q5ZMD9; A0A1D5NXL7	0	2	0.5926	0	1	1	813.954	1626.9	1626.91	-3.17	-0.00258	HCD (High Energy Collision Dissociation)	MS2	46.7096	109.7	96	73.911	37879	Dg31ZJ_bjhb2_13.raw	F1.13	111.8	112.1	121.5	84.1	96.7	90.4	111	140.5	119.2		2.7	2.098e-05	4.24e-05
FALSE	High	Sequest HT (A2)	Unambiguous	[K].lDVANPSAIVSAAk.[I]	N-Term(TMT6plex); K14(TMT6plex)	1	2	A0A2Z5EM90	A0A2Z5EM90; F1NGR3	0	3	0.5556	0	1	1	605.364	1814.08	1814.08	-0.94	-0.00057	HCD (High Energy Collision Dissociation)	MS2	67.7424	38.6	22.606	73.8854	37865	Dg31ZJ_bjhb2_13.raw	F1.13	42.3	40.2	39.6	32.4	29.5	33.1	43.4	51.1	36.2		3.24	2.098e-05	6.111e-05
FALSE	High	Sequest HT (A2)	Unambiguous	[R].eLEGELDTEQkk.[M]	N-Term(TMT6plex); K11(TMT6plex); K12(TMT6plex)	1	1	A0A1D5NZY9	A0A1D5NZY9	1	3	0.7506	0	1	1	702.735	2106.19	2106.19	0.68	0.00048	HCD (High Energy Collision Dissociation)	MS2	3.02665	211.7	36.607	43.0252	21429	Dg31ZJ_bjhb2_8.raw	F1.8	298.1	431.9	178.9	45.4	38.4	38.3	160.5	511.5	201.9		3.89	2.098e-05	1.381e-07
FALSE	High	Sequest HT (A2)	Unambiguous	[R].vQSMQISEk.[E]	N-Term(TMT6plex); K9(TMT6plex)	1	2	Q5ZLH9	Q5ZLH9; A0A1D5Q006	0	2	0.4661	0	1	1	754.43	1507.85	1507.86	-1.47	-0.00111	HCD (High Energy Collision Dissociation)	MS2	45.0532	188.8	96	43.0307	21432	Dg31ZJ_bjhb2_8.raw	F1.8	173.1	206.4	197.3	139.2	128.4	130.5	209.5	298.1	216.4		3.54	2.098e-05	0.0002464
FALSE	High	Sequest HT (A2)	Unambiguous	[K].lcDNYEIRPGk.[H]	N-Term(TMT6plex); C2(Carbamidomethyl); K11(TMT6plex)	1	3	E1BZR1	E1BZR1; A0A1D5P954; F6SG96	0	3	0.7143	0	1	1	608.335	1822.99	1822.99	0.36	0.00022	HCD (High Energy Collision Dissociation)	MS2	10.6095	293.4	88.714	43.0653	21451	Dg31ZJ_bjhb2_8.raw	F1.8	351.3	394	359.7	200.8	231.6	213.8	269.4	355.6	264.2		2.87	2.098e-05	6.066e-05
FALSE	High	Sequest HT (A2)	Unambiguous	[R].kAcADATLAQITANIDPVGR.[I]	N-Term(TMT6plex); K1(TMT6plex); C3(Carbamidomethyl)	1	3	Q5ZLB5	Q5ZL15; Q5ZLB5; F1NLV4	1	3	0.7241	0	1	1	848.471	2543.4	2543.4	-1.47	-0.00125	HCD (High Energy Collision Dissociation)	MS2	0	40.2	96	73.8739	37859	Dg31ZJ_bjhb2_13.raw	F1.13	53.6	54.1	46.1	31.7	34.6	36.1	35.6	39.3	30.4		7.14	2.098e-05	2.303e-10
FALSE	High	Sequest HT (A2)	Unambiguous	[R].dTQEVPLEk.[A]	N-Term(TMT6plex); K9(TMT6plex)	1	8	A0A1L1RW70	F6UW25; A0A1L1RW70; Q5ZME7; Q5ZLM1; A0A1D5NU17; A0A1D5PIU0; A0A1D5P778; A0A1D5PZ38	0	2	0.4387	0	1	1	758.934	1516.86	1516.86	-0.68	-0.00051	HCD (High Energy Collision Dissociation)	MS2	0	182.1	96	43.1443	21494	Dg31ZJ_bjhb2_8.raw	F1.8	228.7	245.3	224.5	127.4	123	133.8	163.5	225.9	167.2		3.26	2.098e-05	0.0002532
FALSE	High	Sequest HT (A2)	Unambiguous	[K].vSDLTQAANk.[N]	N-Term(TMT6plex); K10(TMT6plex)	1	3	E1BZ05	O73665; P02542; E1BZ05	0	2	0.5986	0	1	1	752.94	1504.87	1504.87	-0.36	-0.00027	HCD (High Energy Collision Dissociation)	MS2	0	103.4	96	42.9312	21378	Dg31ZJ_bjhb2_8.raw	F1.8	120.4	121.7	125.3	72.6	67.6	78.1	108	122.2	114.4		4.31	2.098e-05	0.0002213
FALSE	High	Sequest HT (A2)	Unambiguous	[K].sPTAAPSAPPAPAAPASSAAAk.[A]	N-Term(TMT6plex); K22(TMT6plex)	1	1	A0A1L1RNL6	A0A1L1RNL6	0	4	0.6891	0	1	1	587.581	2347.3	2347.3	0.24	0.00014	HCD (High Energy Collision Dissociation)	MS2	94.4864	63.3	20.124	43.1459	21495	Dg31ZJ_bjhb2_8.raw	F1.8	66.6	64.4	77.6	54.5	70.2	53	52.7	66.9	64		2.67	2.098e-05	4.6e-06
FALSE	High	Sequest HT (A2)	Unambiguous	[K].eSDVGAcLDTk.[E]	N-Term(TMT6plex); C7(Carbamidomethyl); K11(TMT6plex)	2	2	P19121; A0A1D5NW68	P19121; A0A1D5NW68	0	2	0.8159	0	1	1	826.929	1652.85	1652.86	-2.93	-0.00243	HCD (High Energy Collision Dissociation)	MS2	0	247.9	96	43.1606	21503	Dg31ZJ_bjhb2_8.raw	F1.8	251.6	324.8	288.6	157.6	183.4	205.7	277.3	299.3	242.9		4.29	2.098e-05	2.555e-06
FALSE	High	Sequest HT (A2)	Unambiguous	[K].lcMcADGTLFk.[V]	N-Term(TMT6plex); C2(Carbamidomethyl); C4(Carbamidomethyl); K11(TMT6plex)	1	1	Q5ZJR7	Q5ZJR7	0	2	0.6231	0	1	1	887.457	1773.91	1773.91	-2.44	-0.00216	HCD (High Energy Collision Dissociation)	MS2	0	211.8	96	73.835	37838	Dg31ZJ_bjhb2_13.raw	F1.13	223	220.4	244.1	179.6	200.7	177.7	219.1	241	200.8		4.67	2.098e-05	3.788e-06
FALSE	High	Sequest HT (A2)	Unambiguous	[K].lcMcADGTLFk.[V]	N-Term(TMT6plex); C2(Carbamidomethyl); C4(Carbamidomethyl); K11(TMT6plex)	1	1	Q5ZJR7	Q5ZJR7	0	3	0.7711	0	1	1	591.975	1773.91	1773.91	-0.31	-0.00018	HCD (High Energy Collision Dissociation)	MS2	38.6812	69.8	96	73.8204	37830	Dg31ZJ_bjhb2_13.raw	F1.13	78.3	76.5	80.3	57.2	63.6	51.2	70.2	76.5	74.6		3.8	2.098e-05	0.0002581
FALSE	High	Sequest HT (A2)	Unambiguous	[R].lGGVQFDIDLPNkk.[V]	N-Term(TMT6plex); K13(TMT6plex); K14(TMT6plex)	1	1	F1P2A1	F1P2A1	1	4	0.7429	0	1	1	558.589	2231.33	2231.34	-1.26	-0.0007	HCD (High Energy Collision Dissociation)	MS2	25.4679	47.5	96	73.8185	37829	Dg31ZJ_bjhb2_13.raw	F1.13	42.8	47.9	47.2	42.6	35.2	60.2	41.9	63	47.1		4.24	2.098e-05	6.761e-05
FALSE	High	Sequest HT (A2)	Unambiguous	[R].eYVLSQQGLIYMGSR.[D]	N-Term(TMT6plex)	1	3	E1BY44	E1BY44; Q01841; O13265	0	3	0.8065	0	1	1	658.35	1973.03	1973.04	-1.21	-0.0008	HCD (High Energy Collision Dissociation)	MS2	11.1207	47.4	96	73.8167	37828	Dg31ZJ_bjhb2_13.raw	F1.13	38.5	49.5	45.1	44.8	49.6	53.3	43.9	54.9	47.1		6.15	2.098e-05	2.745e-06
FALSE	High	Sequest HT (A2)	Unambiguous	[R].tSSSVNNPNLMYQEEcDR.[R]	N-Term(TMT6plex); C16(Carbamidomethyl)	1	1	A0A1D5PD32	A0A1D5PD32	0	3	0.8451	0	1	1	791.692	2373.06	2373.06	-1.91	-0.00151	HCD (High Energy Collision Dissociation)	MS2	33.3001	46.5	96	43.2363	21544	Dg31ZJ_bjhb2_8.raw	F1.8	38.5	45.5	46.3	61.3	58.2	60	30.2	38.8	39.7		4.52	2.098e-05	1.216e-06
FALSE	High	Sequest HT (A2)	Unambiguous	[R].lIQSHPESAEDLQEk.[C]	N-Term(TMT6plex); K15(TMT6plex)	2	7	A0A3Q2U5Z2; A0A3Q2TVB7	A0A3Q2U5Z2; A0A3Q2U342; A0A1D5PQC3; A0A3Q2U3B7; A0A3Q2TVB7; F1NHT3; A0A1D5PVG1	0	3	0.75	0	1	1	728.064	2182.18	2182.18	0.28	0.00021	HCD (High Energy Collision Dissociation)	MS2	0	111.4	96	43.2473	21550	Dg31ZJ_bjhb2_8.raw	F1.8	99.7	146.8	111.3	73.8	83.8	71	112.3	172.2	131.6		5.76	2.098e-05	9.466e-06
FALSE	High	Sequest HT (A2)	Unambiguous	[R].mISDLSAQR.[A]	N-Term(TMT6plex)	1	1	F1P3X1	F1P3X1	0	2	0.4784	0	1	1	625.342	1249.68	1249.68	0.16	0.0001	HCD (High Energy Collision Dissociation)	MS2	4.65949	111.4	5.148	43.2536	21553	Dg31ZJ_bjhb2_8.raw	F1.8	87.3	102.4	153.2	12.2	23.9	16.4	171.9	279.5	156.2		3.24	2.098e-05	0.0002925
FALSE	High	Sequest HT (A2)	Unambiguous	[R].lGGVQFDIDLPNkk.[V]	N-Term(TMT6plex); K13(TMT6plex); K14(TMT6plex)	1	1	F1P2A1	F1P2A1	1	3	0.6933	0	1	1	744.45	2231.34	2231.34	-0.36	-0.00026	HCD (High Energy Collision Dissociation)	MS2	21.0626	205.2	96	73.7979	37818	Dg31ZJ_bjhb2_13.raw	F1.13	186.5	223.6	212.1	206.5	189.6	265.9	177.9	197.4	186.9		3.75	2.098e-05	4.487e-09
FALSE	High	Sequest HT (A2)	Unambiguous	[K].sYELPDGQVITIGNER.[F]	N-Term(TMT6plex)	4	11	P60706; F1P476; P68139; A0A1D5NV17	P63270; A0A3Q3AWV3; P53478; P60706; A0A1D5PK53; F1P476; P68139; P68034; Q5ZMQ2; A0A1D5NV17; P08023	0	3	0.7177	0	1	1	674.021	2020.05	2020.05	-2.55	-0.00172	HCD (High Energy Collision Dissociation)	MS2	33.4879	60.7	96	73.7726	37804	Dg31ZJ_bjhb2_13.raw	F1.13	61.9	63	61.2	62.9	57.7	68.5	53.1	61.1	57.2		4.96	2.098e-05	6.958e-05
FALSE	High	Sequest HT (A2)	Unambiguous	[R].lQDAEEHVEAVNAk.[C]	N-Term(TMT6plex); K14(TMT6plex)	5	9	F1P3X1; A0A1D5NYC2; Q9DGM5; Q9DGM4; A0A1D5PUR6	F1P3X1; A0A1D5NYC2; A0A1D5P525; Q9DGM5; P13538; Q8AY28; Q9DGM4; A0A1D5NVW6; A0A1D5PUR6	0	3	0.6792	0	1	1	671.033	2011.08	2011.09	-0.78	-0.00052	HCD (High Energy Collision Dissociation)	MS2	47.4296	104.2	96	43.1496	21497	Dg31ZJ_bjhb2_8.raw	F1.8	123.5	91.3	107.7	86.1	87.8	84.2	111.4	129.6	115.9		3.99	2.098e-05	1.768e-05
FALSE	High	Sequest HT (A2)	Unambiguous	[K].fSAEEEFPDLSk.[H]	N-Term(TMT6plex); K12(TMT6plex)	1	1	P00565	P00565	0	2	0.7056	0	1	1	928.988	1856.97	1856.97	0.74	0.00068	HCD (High Energy Collision Dissociation)	MS2	11.4292	274	96	73.7707	37803	Dg31ZJ_bjhb2_13.raw	F1.13	232.4	217	238.1	345.8	336.3	403.7	217.2	235.8	239.3		4.45	2.098e-05	1.823e-06
FALSE	High	Sequest HT (A2)	Unambiguous	[K].aQVVTPGAEVLPPWR.[Q]	N-Term(TMT6plex)	2	3	A6BM71; Q9IAR9	A6BM71; Q98918; Q9IAR9	0	3	0.7322	0	1	1	617.023	1849.05	1849.05	0.66	0.00041	HCD (High Energy Collision Dissociation)	MS2	74.5044	80	71.986	73.9243	37886	Dg31ZJ_bjhb2_13.raw	F1.13	71	74.3	83	97.9	98.1	89.4	69.2	63.1	74.2		4.78	2.098e-05	2.765e-05
FALSE	High	Sequest HT (A2)	Unambiguous	[R].vHIDSQADLSSFVIESAER.[S]	N-Term(TMT6plex)	1	1	P16419	P16419	0	3	0.763	0	1	1	778.071	2332.2	2332.2	0.18	0.00014	HCD (High Energy Collision Dissociation)	MS2	46.5927	49.2	96	73.9572	37904	Dg31ZJ_bjhb2_13.raw	F1.13	36.3	46.7	51.5	57.7	56.5	49.3	42.2	51.1	51.6		5.4	2.098e-05	4.462e-10
FALSE	High	Sequest HT (A2)	Unambiguous	[R].lSWTQVATDVQALNHk.[V]	N-Term(TMT6plex); K16(TMT6plex)	1	1	A0A3Q2TS15	A0A3Q2TS15	0	3	0.7393	0	1	1	757.096	2269.27	2269.27	0.74	0.00056	HCD (High Energy Collision Dissociation)	MS2	49.5272	121	42.586	74.0452	37951	Dg31ZJ_bjhb2_13.raw	F1.13	91.3	105.5	109.3	143.8	156.9	144.2	113.4	115.3	109.7		4.22	2.098e-05	9.421e-13
FALSE	High	Sequest HT (A2)	Unambiguous	[R].lQDAEEHVEAVNSk.[C]	N-Term(TMT6plex); K14(TMT6plex)	4	4	A0A1D5P603; P02565; Q9PTY2; R4GIG1	A0A1D5P603; P02565; Q9PTY2; R4GIG1	0	3	0.7092	0	1	1	676.364	2027.08	2027.08	-1.78	-0.0012	HCD (High Energy Collision Dissociation)	MS2	86.5737	526.9	96	42.3534	21060	Dg31ZJ_bjhb2_8.raw	F1.8	313.7	478.7	508.8	318.3	399.3	245.5	693.5	989.3	795.4		2.82	2.098e-05	3.62e-06
FALSE	High	Sequest HT (A2)	Unambiguous	[K].vLDTPGPPQNLIVk.[D]	N-Term(TMT6plex); K14(TMT6plex)	1	1	A0A3Q2TS15	A0A3Q2TS15	0	3	0.6352	0	1	1	650.4	1949.19	1949.18	1.34	0.00087	HCD (High Energy Collision Dissociation)	MS2	74	95.3	96	74.0416	37949	Dg31ZJ_bjhb2_13.raw	F1.13	103.8	99.4	101.7	86.2	80.6	80.7	94.2	113.5	97.4		4.03	2.098e-05	3.568e-05
FALSE	High	Sequest HT (A2)	Unambiguous	[R].aAFGLSEAGFNTAcVTk.[L]	N-Term(TMT6plex); C14(Carbamidomethyl); K17(TMT6plex)	1	2	F1NPJ4	F1NPJ4; Q9YHT1	0	3	0.8294	0	1	1	734.725	2202.16	2202.16	-0.86	-0.00063	HCD (High Energy Collision Dissociation)	MS2	7.0539	116.2	96	74.0397	37948	Dg31ZJ_bjhb2_13.raw	F1.13	134.9	137.2	137.1	81.9	82.9	73.4	124.7	159.5	114.2		6.8	2.098e-05	3.604e-09
FALSE	High	Sequest HT (A2)	Unambiguous	[K].vEFSMNVVQGVSk.[E]	N-Term(TMT6plex); K13(TMT6plex)	1	1	A0A1D5PG75	A0A1D5PG75	0	3	0.7031	0	1	1	628.021	1882.05	1882.05	-1.26	-0.00079	HCD (High Energy Collision Dissociation)	MS2	11.4001	77.8	96	74.0224	37939	Dg31ZJ_bjhb2_13.raw	F1.13	89.5	94.4	85.1	66.6	52.6	69.8	76.4	92.2	74		4.58	2.098e-05	1.233e-05
FALSE	High	Sequest HT (A2)	Unambiguous	[K].vLDTPGPPSHVTTk.[D]	N-Term(TMT6plex); K14(TMT6plex)	1	1	A0A3Q2TS15	A0A3Q2TS15	0	3	0.7894	0	1	1	636.371	1907.1	1907.1	-0.4	-0.00025	HCD (High Energy Collision Dissociation)	MS2	12.2072	75	23.205	42.4127	21092	Dg31ZJ_bjhb2_8.raw	F1.8	52.7	75.2	71.3	77.4	107.1	69.2	68.6	75.2	78.1		5.65	2.098e-05	2.351e-08
FALSE	High	Sequest HT (A2)	Unambiguous	[R].lILADGVAYAck.[D]	N-Term(TMT6plex); C11(Carbamidomethyl); K12(TMT6plex)	1	1	F1NSZ4	F1NSZ4	0	3	0.6961	0	1	1	584.676	1752.01	1752.01	-0.2	-0.00012	HCD (High Energy Collision Dissociation)	MS2	9.43125	48.7	96	74.0205	37938	Dg31ZJ_bjhb2_13.raw	F1.13	45	49.1	51	48.3	48	52.1	46	51.5	47.7		4.08	2.098e-05	2.894e-05
FALSE	High	Sequest HT (A2)	Unambiguous	[R].eLYSGNQHcGLIk.[K]	N-Term(TMT6plex); C9(Carbamidomethyl); K13(TMT6plex)	1	1	A0A1D5P6F4	A0A1D5P6F4	0	3	0.7249	0	1	1	659.694	1977.07	1977.06	1.81	0.00119	HCD (High Energy Collision Dissociation)	MS2	27.6984	135.8	96	42.4449	21110	Dg31ZJ_bjhb2_8.raw	F1.8	122.9	246.8	177.4	85.3	109.8	78.1	133.7	167	101.5		4.98	2.098e-05	1.06e-07
FALSE	High	Sequest HT (A2)	Unambiguous	[K].eSDVGAcLDTk.[E]	N-Term(TMT6plex); C7(Carbamidomethyl); K11(TMT6plex)	2	2	P19121; A0A1D5NW68	P19121; A0A1D5NW68	0	2	0.7977	0	1	1	826.931	1652.85	1652.86	-1.35	-0.00111	HCD (High Energy Collision Dissociation)	MS2	8.17544	342.4	96	42.4705	21124	Dg31ZJ_bjhb2_8.raw	F1.8	347.7	430.9	421.9	230.9	280.9	318.4	363.9	379.9	307.3		4.4	2.098e-05	4.073e-06
FALSE	High	Sequest HT (A2)	Unambiguous	[K].ikEEDDEEALQk.[A]	N-Term(TMT6plex); K2(TMT6plex); K12(TMT6plex)	1	1	A0A3Q3ALP4	A0A3Q3ALP4	1	3	0.6629	0	1	1	712.065	2134.18	2134.18	-1.57	-0.00111	HCD (High Energy Collision Dissociation)	MS2	0	195.6	96	42.4759	21127	Dg31ZJ_bjhb2_8.raw	F1.8	205.8	216.2	214.1	183.3	186.5	192.6	156.8	203.6	201.6		6.26	2.098e-05	1.38e-08
FALSE	High	Sequest HT (A2)	Unambiguous	[K].sEPkDPDEEDSVSLSk.[A]	N-Term(TMT6plex); K4(TMT6plex); K16(TMT6plex)	1	1	F1P3T3	F1P3T3	1	3	0.6349	0	1	1	817.102	2449.29	2449.29	0.11	9e-05	HCD (High Energy Collision Dissociation)	MS2	56.7564	54.1	96	42.8945	21358	Dg31ZJ_bjhb2_8.raw	F1.8	63.6	61	69.1	46	47.4	37.4	49.8	60	52.8		2.52	2.098e-05	0.0001906
FALSE	High	Sequest HT (A2)	Unambiguous	[K].aAQSQMNQGDLVVAIDGVNTDSMTHLEAQNk.[I]	N-Term(TMT6plex); K31(TMT6plex)	1	1	A0A1D5P909	A0A1D5P909	0	4	0.8549	0	1	1	936.723	3743.87	3743.87	-1.31	-0.00123	HCD (High Energy Collision Dissociation)	MS2	0	27.8	96	74.0076	37931	Dg31ZJ_bjhb2_13.raw	F1.13	27.1	24.1	26.3	27.4	28.1	24.5	24.2	36.7	31.5		8.2	2.098e-05	5.578e-14
FALSE	High	Sequest HT (A2)	Unambiguous	[R].eSWHNLcAQGYk.[L]	N-Term(TMT6plex); C7(Carbamidomethyl); K12(TMT6plex)	1	1	F1NKU9	F1NKU9	0	3	0.5284	0	1	1	651.001	1950.99	1950.99	-0.28	-0.00018	HCD (High Energy Collision Dissociation)	MS2	39.5588	113.7	96	42.5913	21190	Dg31ZJ_bjhb2_8.raw	F1.8	142.9	129.3	99.9	61.4	67.3	73.2	106.8	214.8	127.9		2.99	2.098e-05	2.212e-05
FALSE	High	Sequest HT (A2)	Unambiguous	[R].kVTDDISSVk.[Y]	N-Term(TMT6plex); K1(TMT6plex); K10(TMT6plex)	2	3	Q9DEH4; A0A3Q3A4C6	Q9DEH4; A0A3Q3A4C6; A0A1D5NY50	1	3	0.701	0	1	1	593.699	1779.08	1779.08	-0.49	-0.00029	HCD (High Energy Collision Dissociation)	MS2	9.29662	155	4.902	42.6811	21239	Dg31ZJ_bjhb2_8.raw	F1.8	124.9	150	145	163.3	183.7	188.3	147.6	147.8	144.7		3.98	2.098e-05	3.016e-05
FALSE	High	Sequest HT (A2)	Unambiguous	[K].aQQIDQENEFk.[G]	N-Term(TMT6plex); K11(TMT6plex)	1	1	A0A1D5P5B2	A0A1D5P5B2	0	3	0.7398	0	1	1	603.325	1807.96	1807.96	-0.02	-1e-05	HCD (High Energy Collision Dissociation)	MS2	23.1707	113.8	11.742	42.6963	21248	Dg31ZJ_bjhb2_8.raw	F1.8	136.3	149.1	131	61.1	57.3	63.3	126.4	179.8	120.1		4.42	2.098e-05	2.091e-05
FALSE	High	Sequest HT (A2)	Unambiguous	[R].gITINAAHVEYSTAR.[R]	N-Term(TMT6plex)	1	2	A0A1X9WEL5	A0A1X9WEL5; P84172	0	3	0.8317	0	1	1	611.333	1831.99	1831.99	-0.66	-0.0004	HCD (High Energy Collision Dissociation)	MS2	27.4858	93.3	21.787	42.7213	21262	Dg31ZJ_bjhb2_8.raw	F1.8	93.4	131.4	114.8	53.3	73	51.9	100.5	133.5	87.7		6	2.098e-05	3.033e-09
FALSE	High	Sequest HT (A2)	Unambiguous	[K].nkDPLNETVVAVFQk.[S]	N-Term(TMT6plex); K2(TMT6plex); K15(TMT6plex)	2	2	A0A1D5NZY9; Q8UWA0	A0A1D5NZY9; Q8UWA0	1	3	0.0633	0	1	1	797.14	2389.41	2389.41	0.39	0.00031	HCD (High Energy Collision Dissociation)	MS2	9.94471	149	29.668	74.0005	37927	Dg31ZJ_bjhb2_13.raw	F1.13	238.3	200.5	121.7	27	32.8	27.2	112.2	331.7	249.3		6.95	2.098e-05	4.853e-11
FALSE	High	Sequest HT (A2)	Unambiguous	[K].aQQIDQENEFk.[G]	N-Term(TMT6plex); K11(TMT6plex)	1	1	A0A1D5P5B2	A0A1D5P5B2	0	2	0.7724	0	1	1	904.483	1807.96	1807.96	-0.49	-0.00044	HCD (High Energy Collision Dissociation)	MS2	0	288.2	60.399	42.7769	21293	Dg31ZJ_bjhb2_8.raw	F1.8	395.9	412.8	398.8	109.5	106.6	124.6	315.2	456.6	274		4.92	2.098e-05	1.908e-05
FALSE	High	Sequest HT (A2)	Unambiguous	[K].gkPMLDFETPTYLTAk.[E]	N-Term(TMT6plex); K2(TMT6plex); K16(TMT6plex)	2	3	Q9DEH4; A0A3Q3A4C6	Q9DEH4; A0A3Q3A4C6; A0A1D5NY50	0	3	0.7832	0	1	1	833.806	2499.4	2499.41	-3.88	-0.00324	HCD (High Energy Collision Dissociation)	MS2	44.2115	276.5	96	73.9923	37923	Dg31ZJ_bjhb2_13.raw	F1.13	278.3	281.9	270.3	294	288.6	299.9	253.5	274	248.4		5.72	2.098e-05	1.293e-09
FALSE	High	Sequest HT (A2)	Unambiguous	[K].eQTMLPEFDLR.[G]	N-Term(TMT6plex)	1	1	A0A3Q2TS15	A0A3Q2TS15	0	2	0.5295	0	1	1	804.418	1607.83	1607.83	-0.29	-0.00023	HCD (High Energy Collision Dissociation)	MS2	0	123.6	96	73.9635	37907	Dg31ZJ_bjhb2_13.raw	F1.13	103.1	107.7	99	137.4	152.7	129.6	123.3	123.9	135.7		4.57	2.098e-05	1.674e-05
FALSE	High	Sequest HT (A2)	Unambiguous	[R].kVTDDISSVk.[Y]	N-Term(TMT6plex); K1(TMT6plex); K10(TMT6plex)	2	3	Q9DEH4; A0A3Q3A4C6	Q9DEH4; A0A3Q3A4C6; A0A1D5NY50	1	2	0.5491	0	1	1	890.046	1779.08	1779.08	0.56	0.0005	HCD (High Energy Collision Dissociation)	MS2	0	82.2	96	42.835	21325	Dg31ZJ_bjhb2_8.raw	F1.8	67.7	70.3	73.8	96.6	99.3	88.6	76	83.8	83.5		3.46	2.098e-05	2.585e-05
FALSE	High	Sequest HT (A2)	Unambiguous	[R].nAVSELPEEk.[T]	N-Term(TMT6plex); K10(TMT6plex)	2	3	F1NE68; Q2QB50	F1NE68; Q2QB50; M1ZMR1	0	2	0.5692	0	1	1	787.445	1573.88	1573.88	-0.16	-0.00012	HCD (High Energy Collision Dissociation)	MS2	0	171.8	96	42.8492	21333	Dg31ZJ_bjhb2_8.raw	F1.8	170.9	180.1	183.6	180.4	132.3	135.8	182.8	195.1	185.3		3.18	2.098e-05	2.133e-05
FALSE	High	Sequest HT (A2)	Unambiguous	[R].lAAcAAVDk.[H]	N-Term(TMT6plex); C4(Carbamidomethyl); K9(TMT6plex)	1	3	Q5ZI35	A0A1D5PRN9; Q5ZI35; A0A3Q2UIT5	0	2	0.4074	0	1	1	688.906	1376.8	1376.8	4.96	0.00341	HCD (High Energy Collision Dissociation)	MS2	0	190.1	96	42.5401	21162	Dg31ZJ_bjhb2_8.raw	F1.8	189.3	178.2	202.5	170.5	175.8	214.8	189.8	199	191.1		3.51	2.098e-05	0.0002567
FALSE	High	Sequest HT (A2)	Unambiguous	[K].kLEEDVIVLEDQNLk.[L]	N-Term(TMT6plex); K1(TMT6plex); K15(TMT6plex)	1	2	A0A1D5PM19	P14105; A0A1D5PM19	1	3	0.7621	0	1	1	824.822	2472.45	2472.45	-0.23	-0.00019	HCD (High Energy Collision Dissociation)	MS2	44.8532	102.4	96	73.7591	37797	Dg31ZJ_bjhb2_13.raw	F1.13	144.5	132.4	125.6	81.1	64.4	86.8	96.6	105.3	85.1		6.43	2.098e-05	2.135e-09
FALSE	High	Sequest HT (A2)	Unambiguous	[R].iEAQNkPFDAk.[ST]	N-Term(TMT6plex); K6(TMT6plex); K11(TMT6plex)	11	19	F1P3X1; Q8JG72; A0A1D5P603; Q90908; A0A1D5NYC2; P02565; Q9PTY2; Q9DGM4; R4GIG1; A0A1D5PUR6; Q7LZS7	F1P3X1; Q8JG72; A0A1D5P603; Q90910; Q90908; A0A1D5NYC2; A0A1D5P525; P02565; P13538; Q8AY28; Q9PTY2; Q9DGM4; A0A1D5NVW6; R4GIG1; Q90913; Q90914; A0A1D5PUR6; Q7LZS7; Q90909	0	3	0.5116	0	1	1	650.054	1948.15	1948.15	0.16	0.0001	HCD (High Energy Collision Dissociation)	MS2	4.21414	180	2.295	43.3745	21618	Dg31ZJ_bjhb2_8.raw	F1.8	61.6	116.3	85.1	322.6	313.3	261.6	95.1	187.7	177		3.01	2.098e-05	5.666e-05
FALSE	High	Sequest HT (A2)	Unambiguous	[K].tScITEQTQYFFENDDk.[S]	N-Term(TMT6plex); C3(Carbamidomethyl); K17(TMT6plex)	1	7	A0A3Q3ATJ1	A0A3Q2U938; A0A3Q2TUF8; A0A3Q2TVT0; A0A3Q3ATJ1; A0A3Q3AZE6; A0A3Q2U1Y1; E1BST5	0	3	0.8782	0	1	1	862.082	2584.23	2584.23	1.83	0.00157	HCD (High Energy Collision Dissociation)	MS2	0	74.9	96	73.7572	37796	Dg31ZJ_bjhb2_13.raw	F1.13	76.5	80.1	82.5	72.4	73.1	77.8	70.6	68.8	72		7.31	2.098e-05	2.616e-08
FALSE	High	Sequest HT (A2)	Unambiguous	[K].sSALQWFTPEQTSGk.[K]	N-Term(TMT6plex); K15(TMT6plex)	1	2	A0A1D5PAE8	A0A1D5PAE8; Q5ZJJ6	0	2	0.6152	0	1	1	1063.07	2125.13	2125.13	-1.04	-0.00111	HCD (High Energy Collision Dissociation)	MS2	0	68.2	96	73.579	37700	Dg31ZJ_bjhb2_13.raw	F1.13	64.8	80.9	86.8	56.6	68.9	54.4	64	77.4	60		3.69	2.098e-05	6.085e-06
FALSE	High	Sequest HT (A2)	Unambiguous	[K].lTAALQPTHLHLEDHSPR.[H]	N-Term(TMT6plex)	1	1	A0A3Q2UH82	A0A3Q2UH82	0	5	0.6415	0	1	1	453.851	2265.23	2265.23	-1.24	-0.00056	HCD (High Energy Collision Dissociation)	MS2	0	15.6	96	43.898	21905	Dg31ZJ_bjhb2_8.raw	F1.8	12.6	14	17.5	15.2	12	11.5	15.6	19.3	23		5.16	2.098e-05	2.644e-06
FALSE	High	Sequest HT (A2)	Unambiguous	[R].dLMAcAQTGSGk.[T]	N-Term(TMT6plex); C5(Carbamidomethyl); K12(TMT6plex)	1	2	Q5F491	Q5F491; A0A3Q2U0S7	0	2	0.7057	0	1	1	848.942	1696.88	1696.88	0.44	0.00038	HCD (High Energy Collision Dissociation)	MS2	48.3415	289.7	96	43.9096	21911	Dg31ZJ_bjhb2_8.raw	F1.8	291.3	293.9	388	291.9	282.9	220.1	289.5	252.6	296.7		3.16	2.098e-05	7.046e-08
FALSE	High	Sequest HT (A2)	Unambiguous	[K].gEILRPSPTcEIk.[A]	N-Term(TMT6plex); C10(Carbamidomethyl); K13(TMT6plex)	3	4	A6BM71; A6BM73; A6BLM8	A6BM71; A6BLM5; A6BM73; A6BLM8	0	3	0.5459	0	1	1	653.377	1958.12	1958.11	0.33	0.00021	HCD (High Energy Collision Dissociation)	MS2	3.25635	156.2	5.185	43.9113	21912	Dg31ZJ_bjhb2_8.raw	F1.8	144	149.9	154.8	172	211	82.1	173.3	158.3	160.7		4.03	2.098e-05	1.792e-05
FALSE	High	Sequest HT (A2)	Unambiguous	[R].aFVHWYVGEGMEEGEFSEAR.[E]	N-Term(TMT6plex)	4	14	A0A1D5PAR5; A0A1D5NW27; A0A1L1RJP8; F1NW97	A0A1D5PAR5; A0A1D5PA34; A0A1D5NXC9; P09642; P02552; P09644; A0A1D5NW27; A0A1D5P198; A0A1L1RJP8; F1P5B0; F1NWX0; A0A1D5NXV1; P09645; F1NW97	0	3	0.8595	0	1	1	853.733	2559.18	2559.18	0.76	0.00065	HCD (High Energy Collision Dissociation)	MS2	27.4211	78.3	96	73.5755	37698	Dg31ZJ_bjhb2_13.raw	F1.13	78.3	88.2	87.7	74.6	71	79.3	75.1	82.3	68.5		5.98	2.098e-05	1.203e-08
FALSE	High	Sequest HT (A2)	Unambiguous	[R].dVkPDNFLMGLGk.[K]	N-Term(TMT6plex); K3(TMT6plex); K13(TMT6plex)	1	3	E1BVW0	E1BVW0; A0A1D5NXQ4; Q5ZLL1	0	3	0.7052	0	1	1	707.748	2121.23	2121.23	-2.84	-0.00201	HCD (High Energy Collision Dissociation)	MS2	45.6462	147.3	96	73.5599	37690	Dg31ZJ_bjhb2_13.raw	F1.13	170.7	158.4	167.6	131.4	135.9	125.1	128.9	167.1	140.7		5.19	2.098e-05	1.404e-07
FALSE	High	Sequest HT (A2)	Unambiguous	[K].aQVVTPGAEVLPPWR.[Q]	N-Term(TMT6plex)	2	3	A6BM71; Q9IAR9	A6BM71; Q98918; Q9IAR9	0	2	0.7652	0	1	1	925.028	1849.05	1849.05	-2.84	-0.00263	HCD (High Energy Collision Dissociation)	MS2	55.3551	191.5	96	73.5524	37686	Dg31ZJ_bjhb2_13.raw	F1.13	146.8	166.2	177.5	207.9	248.2	196.8	191.3	180.8	208		4.77	2.098e-05	3.211e-05
FALSE	High	Sequest HT (A2)	Unambiguous	[K].aAAEEASAAAAGSAEAAk.[E]	N-Term(TMT6plex); K18(TMT6plex)	1	1	A0A1D5PDE6	A0A1D5PDE6	0	3	0.7461	0	1	1	669.025	2005.06	2005.06	0.65	0.00043	HCD (High Energy Collision Dissociation)	MS2	39.5055	80.8	96	44.0153	21968	Dg31ZJ_bjhb2_8.raw	F1.8	99.4	110.5	120.1	65.7	57.3	62.2	61.4	75	75.6		5.75	2.098e-05	6.601e-09
FALSE	High	Sequest HT (A2)	Unambiguous	[K].rPVDDGGSEITGYYVER.[R]	N-Term(TMT6plex)	1	1	A0A3Q2TS15	A0A3Q2TS15	0	3	0.7654	0	1	1	714.697	2142.08	2142.07	4.82	0.00344	HCD (High Energy Collision Dissociation)	MS2	30.7074	161.5	96	44.0216	21971	Dg31ZJ_bjhb2_8.raw	F1.8	265.4	157.8	152.4	199.4	202.5	150.1	104.8	120.8	100.2		3.58	2.098e-05	6.006e-10
FALSE	High	Sequest HT (A2)	Unambiguous	[K].cQLEINFNTLQTk.[L]	N-Term(TMT6plex); C1(Carbamidomethyl); K13(TMT6plex)	4	10	A0A1D5P9P3; P20111; A0A1D5NXS9; Q90734	A0A1D5PNV5; P05094; A0A1D5P9P3; A0A1L1S0L2; P20111; A0A1D5PF13; A0A1D5P522; A0A1D5NXS9; Q90734; A0A1D5PIX0	0	3	0.625	0	1	1	689.716	2067.13	2067.13	1.2	0.00082	HCD (High Energy Collision Dissociation)	MS2	69.1028	104.1	96	73.5397	37679	Dg31ZJ_bjhb2_13.raw	F1.13	107.5	111.1	103.7	79.9	73.2	86.9	135	117.9	122.1		3.12	2.098e-05	0.00018
FALSE	High	Sequest HT (A2)	Unambiguous	[R].lYQSTLLQDGLk.[E]	N-Term(TMT6plex); K12(TMT6plex)	1	1	A0A1D5P0B5	A0A1D5P0B5	0	2	0.623	0	1	1	919.045	1837.08	1837.08	-0.21	-0.0002	HCD (High Energy Collision Dissociation)	MS2	9.51818	270.2	17.647	73.5843	37703	Dg31ZJ_bjhb2_13.raw	F1.13	322.3	332.4	317.6	185.2	221.1	204.3	252.1	317.3	279.7		5.12	2.098e-05	5.738e-07
FALSE	High	Sequest HT (A2)	Unambiguous	[K].dIGkPLETGPk.[G]	N-Term(TMT6plex); K4(TMT6plex); K11(TMT6plex)	1	2	Q5ZMC0	Q5ZMC0; A0A3Q3AS95	0	3	0.532	0	1	1	614.714	1842.13	1842.13	-1.65	-0.00101	HCD (High Energy Collision Dissociation)	MS2	0	232.6	96	44.0617	21993	Dg31ZJ_bjhb2_8.raw	F1.8	225.3	235.7	243.7	216.8	234.6	265	206.9	251.8	213.6		2.03	2.098e-05	2.063e-05
FALSE	High	Sequest HT (A2)	Unambiguous	[R].eIVHIQAGQcGNQIGAk.[F]	N-Term(TMT6plex); C10(Carbamidomethyl); K17(TMT6plex)	2	7	P32882; P09244	P09203; F1NMU4; P32882; P09652; G1K338; P09244; A0A1D5PEI5	0	3	0	0	1	1	761.089	2281.25	2281.25	2.01	0.00153	HCD (High Energy Collision Dissociation)	MS2	0	139.9	96	44.1195	22024	Dg31ZJ_bjhb2_8.raw	F1.8	168.5	211.4	188	97.8	95.7	94.1	126.9	158.9	117.8		6.6	2.098e-05	1.576e-09
FALSE	High	Sequest HT (A2)	Unambiguous	[R].vSNALGVSEk.[H]	N-Term(TMT6plex); K10(TMT6plex)	1	5	A0A1D5PL70	Q90989; A0A1D5PL70; Q90880; Q98921; Q98922	0	2	0.5792	0	1	1	731.438	1461.87	1461.87	1.04	0.00076	HCD (High Energy Collision Dissociation)	MS2	0	272	96	44.1429	22037	Dg31ZJ_bjhb2_8.raw	F1.8	308.4	336	316	221.5	239.9	229	261.3	255.5	280.2		4.23	2.098e-05	1.634e-05
FALSE	High	Sequest HT (A2)	Unambiguous	[R].ePADAMAAGAVEASFk.[C]	N-Term(TMT6plex); K16(TMT6plex)	1	2	A0A1D5P9V0	A0A1D5P9V0; P00548	0	3	0.7967	0	1	1	675.023	2023.06	2023.06	-0.74	-0.0005	HCD (High Energy Collision Dissociation)	MS2	16.9631	88.3	85.671	73.5324	37675	Dg31ZJ_bjhb2_13.raw	F1.13	68.5	76.5	86.8	89.4	88.9	102	75.6	75.4	131.8		6.74	2.098e-05	1.784e-07
FALSE	High	Sequest HT (A2)	Unambiguous	[K].rDPTEEIEILLR.[Y]	N-Term(TMT6plex)	1	2	A0A1D5NWT4	A0A1D5PTW8; A0A1D5NWT4	1	3	0.6212	0	1	1	571.663	1712.97	1712.97	-0.32	-0.00018	HCD (High Energy Collision Dissociation)	MS2	6.62145	38.6	51.286	73.5113	37664	Dg31ZJ_bjhb2_13.raw	F1.13	36.3	40.5	37.2	31.3	40.8	28.3	40.1	50	42.8		5.86	2.098e-05	2.575e-06
FALSE	High	Sequest HT (A2)	Unambiguous	[R].gYSFVTTAER.[E]	N-Term(TMT6plex)	3	8	F1P476; P68139; A0A1D5NV17	P63270; A0A3Q3AWV3; A0A1D5PK53; F1P476; P68139; P68034; A0A1D5NV17; P08023	0	2	0.5948	0	1	1	680.358	1359.71	1359.71	-0.67	-0.00046	HCD (High Energy Collision Dissociation)	MS2	0	134.9	96	44.16	22046	Dg31ZJ_bjhb2_8.raw	F1.8	181.9	302.8	83.4	97.8	132.2	76.1	147.1	91.7	100.8		3.85	2.098e-05	0.0001459
FALSE	High	Sequest HT (A2)	Unambiguous	[R].aAFGLSEAGFNTAcVTk.[L]	N-Term(TMT6plex); C14(Carbamidomethyl); K17(TMT6plex)	1	2	F1NPJ4	F1NPJ4; Q9YHT1	0	3	0.8246	0	1	1	734.726	2202.16	2202.16	0.2	0.00015	HCD (High Energy Collision Dissociation)	MS2	0	134.7	96	73.4986	37657	Dg31ZJ_bjhb2_13.raw	F1.13	162	168.2	157	78.6	79.5	82.7	148.8	199.4	135.8		6.27	2.098e-05	6.271e-09
FALSE	High	Sequest HT (A2)	Unambiguous	[R].eEVAADGAcSQSPPLk.[R]	N-Term(TMT6plex); C9(Carbamidomethyl); K16(TMT6plex)	1	2	F1NST1	F1NST1; A0A1D5NUN3	0	3	0.8	0	1	1	706.37	2117.1	2117.09	0.5	0.00036	HCD (High Energy Collision Dissociation)	MS2	0	101	96	44.2117	22074	Dg31ZJ_bjhb2_8.raw	F1.8	127.8	127.2	119.3	74.5	52.9	64.6	96.2	146.5	99.8		4.7	2.098e-05	3.579e-08
FALSE	High	Sequest HT (A2)	Unambiguous	[K].gQEDSNGcINYEAFVk.[H]	N-Term(TMT6plex); C8(Carbamidomethyl); K16(TMT6plex)	2	2	P02605; P02604	P02605; P02604	0	3	0.7981	0	1	1	763.71	2289.12	2289.12	-2.3	-0.00176	HCD (High Energy Collision Dissociation)	MS2	55.4692	157.9	96	73.495	37655	Dg31ZJ_bjhb2_13.raw	F1.13	117.8	125.3	149	180.9	198.6	176.1	161.2	141.5	170.9		4.16	2.098e-05	2.54e-06
FALSE	High	Sequest HT (A2)	Unambiguous	[R].lQDAEEHVEAVNAk.[C]	N-Term(TMT6plex); K14(TMT6plex)	5	9	F1P3X1; A0A1D5NYC2; Q9DGM5; Q9DGM4; A0A1D5PUR6	F1P3X1; A0A1D5NYC2; A0A1D5P525; Q9DGM5; P13538; Q8AY28; Q9DGM4; A0A1D5NVW6; A0A1D5PUR6	0	3	0.7076	0	1	1	671.033	2011.08	2011.09	-0.53	-0.00036	HCD (High Energy Collision Dissociation)	MS2	2.33007	75.4	14.962	44.2303	22084	Dg31ZJ_bjhb2_8.raw	F1.8	69.1	81.8	76	65.4	48.5	59.5	99	76.7	103		6.19	2.098e-05	2.079e-07
FALSE	High	Sequest HT (A2)	Unambiguous	[K].sSALQWFTPEQTSGk.[K]	N-Term(TMT6plex); K15(TMT6plex)	1	2	A0A1D5PAE8	A0A1D5PAE8; Q5ZJJ6	0	3	0.7313	0	1	1	709.049	2125.13	2125.13	0.44	0.00031	HCD (High Energy Collision Dissociation)	MS2	10.0996	104.5	96	73.4766	37645	Dg31ZJ_bjhb2_13.raw	F1.13	116.5	113.9	115.9	98	100.8	100.6	93.4	108.1	93.4		5.62	2.098e-05	1.508e-07
FALSE	High	Sequest HT (A2)	Unambiguous	[K].gPAVGIDLGTTYScVGVFQHGk.[V]	N-Term(TMT6plex); C14(Carbamidomethyl); K22(TMT6plex)	2	4	O73885; A0A1D5PFJ6	O73885; A0A1D5PFJ6; A0A1D5PYK0; F1NWP3	0	3	0.88	0	1	1	907.819	2721.44	2721.44	-0.34	-0.00031	HCD (High Energy Collision Dissociation)	MS2	0	60.1	96	73.5362	37677	Dg31ZJ_bjhb2_13.raw	F1.13	64.9	61.8	62.1	56.2	53.5	56.9	59	68.6	58.1		9.42	2.098e-05	1.119e-15
FALSE	High	Sequest HT (A2)	Unambiguous	[K].ePkPEVkPVPTPVEk.[I]	N-Term(TMT6plex); K3(TMT6plex); K7(TMT6plex); K15(TMT6plex)	4	6	A6BM71; A6BM73; A6BLM8; A6BLM7	A6BM71; A6BLM5; A6BLM6; A6BM73; A6BLM8; A6BLM7	0	4	0.7219	0	1	1	648.405	2590.6	2590.6	-0.48	-0.00031	HCD (High Energy Collision Dissociation)	MS2	21.3491	139.6	9.112	43.8346	21870	Dg31ZJ_bjhb2_8.raw	F1.8	134.6	138.4	132.8	138.5	148.6	130.6	134.3	149	149.6		4.71	2.098e-05	1.277e-05
FALSE	High	Sequest HT (A2)	Unambiguous	[KR].kLDPAYQVDk.[G]	N-Term(TMT6plex); K1(TMT6plex); K10(TMT6plex)	2	7	A0A3Q3ACN5; P16419	A0A3Q3ACN5; A0A1D5PKM9; Q90688; A0A3Q2U3I8; A0A3Q2UKP4; F1NBZ9; P16419	1	3	0.6256	0	1	1	622.043	1864.11	1864.11	-0.17	-0.00011	HCD (High Energy Collision Dissociation)	MS2	8.11031	258	15.149	43.8267	21866	Dg31ZJ_bjhb2_8.raw	F1.8	168.7	184.7	174.4	412.6	448.8	433.7	165.7	117.5	216.2		4.54	2.098e-05	1.433e-07
FALSE	High	Sequest HT (A2)	Unambiguous	[R].iVESMQSTLDAEVR.[S]	N-Term(TMT6plex)	1	1	A0A1D5P603	A0A1D5P603	0	2	0.7115	0	1	1	903.977	1806.95	1806.95	-0.37	-0.00033	HCD (High Energy Collision Dissociation)	MS2	9.28954	203.1	96	73.5862	37704	Dg31ZJ_bjhb2_13.raw	F1.13	140.1	152.1	164.8	286	365.7	278.6	131.6	123.9	184.8		5.13	2.098e-05	2.14e-07
FALSE	High	Sequest HT (A2)	Unambiguous	[K].dSAVVVWNkPYDGGkPITNYIVEk.[K]	N-Term(TMT6plex); K9(TMT6plex); K15(TMT6plex); K24(TMT6plex)	1	1	Q07784	Q07784	0	4	0.736	0	1	1	903.018	3609.05	3609.05	-0.23	-0.00021	HCD (High Energy Collision Dissociation)	MS2	5.968	245.1	96	73.7315	37782	Dg31ZJ_bjhb2_13.raw	F1.13	221.8	252.1	184.2	278.5	320.7	288.7	177.7	258.5	223.3		4.47	2.098e-05	1.104e-07
FALSE	High	Sequest HT (A2)	Unambiguous	[K].rPVDDGGSEITGYYVER.[R]	N-Term(TMT6plex)	1	1	A0A3Q2TS15	A0A3Q2TS15	0	3	0.7914	0	1	1	714.694	2142.07	2142.07	0.09	6e-05	HCD (High Energy Collision Dissociation)	MS2	0	52.2	96	43.4931	21683	Dg31ZJ_bjhb2_8.raw	F1.8	46.9	48.5	44.7	63.3	57.8	53.6	48.5	54.3	52		6.04	2.098e-05	1.389e-12
FALSE	High	Sequest HT (A2)	Unambiguous	[K].aAFDmFDADGGGDISTk.[E]	N-Term(TMT6plex); M5(Oxidation); K17(TMT6plex)	1	1	P02588	P02588	0	3	0.8147	0	1	1	731.356	2192.05	2192.06	-1.51	-0.0011	HCD (High Energy Collision Dissociation)	MS2	44.5066	96.5	96	73.7296	37781	Dg31ZJ_bjhb2_13.raw	F1.13	93.2	84.9	91.9	97.8	113.6	115.6	83.7	91.4	96.6		5.18	2.098e-05	6.528e-07
FALSE	High	Sequest HT (A2)	Unambiguous	[K].scNLVLEHQPGNIk.[A]	N-Term(TMT6plex); C2(Carbamidomethyl); K14(TMT6plex)	1	3	E1C6R4	E1C6R4; A0A3Q2TXF9; A0A3Q3A2N8	0	3	0.6566	0	1	1	689.719	2067.14	2067.14	0.13	9e-05	HCD (High Energy Collision Dissociation)	MS2	61.3261	68.5	96	43.5167	21696	Dg31ZJ_bjhb2_8.raw	F1.8	62	62.7	55.1	45.3	65	47.6	64.7	134.2	80.3		3.32	2.098e-05	6.408e-05
FALSE	High	Sequest HT (A2)	Unambiguous	[R].sGGDFQQDFHVDPSNR.[L]	N-Term(TMT6plex)	1	5	A0A1D5PCD2	A0A1D5PCD2; A0A3Q2TZA4; A0A3Q2U6J1; A0A3Q2U743; A0A3Q2TSE8	0	3	0.7778	0	1	1	678.987	2034.95	2034.95	0.05	3e-05	HCD (High Energy Collision Dissociation)	MS2	6.5191	54.8	96	43.5324	21704	Dg31ZJ_bjhb2_8.raw	F1.8	49.9	82	61.7	43.3	42.4	37.9	59.8	67.8	48.8		6.21	2.098e-05	2.356e-08
FALSE	High	Sequest HT (A2)	Unambiguous	[K].eQGIISFWR.[G]	N-Term(TMT6plex)	1	1	Q5ZMJ6	Q5ZMJ6	0	2	0.4815	0	1	1	682.88	1364.75	1364.75	-0.41	-0.00028	HCD (High Energy Collision Dissociation)	MS2	62.3718	184.5	84.542	73.7277	37780	Dg31ZJ_bjhb2_13.raw	F1.13	220.7	244.6	199.2	120.3	126.8	126	180.9	234	207.8		2.97	2.098e-05	0.0001153
FALSE	High	Sequest HT (A2)	Unambiguous	[K].vIQQLFDNLR.[N]	N-Term(TMT6plex)	1	2	A0A1D5NV65	A0A1D5NV65; Q5ZHU2	0	2	0.4764	0	1	1	737.933	1474.86	1474.86	0.75	0.00055	HCD (High Energy Collision Dissociation)	MS2	91.43	174.9	96	85.6546	45644	Dg31ZJ_bjhb2_15.raw	F1.15	281.1	249.3	171.6	58.5	90.6	158.6	154.4	292.1	118.2		2.12	2.098e-05	0.0001277
FALSE	High	Sequest HT (A2)	Unambiguous	[R].eLEGELDTEQkk.[M]	N-Term(TMT6plex); K11(TMT6plex); K12(TMT6plex)	1	1	A0A1D5NZY9	A0A1D5NZY9	1	3	0.7193	0	1	1	702.735	2106.19	2106.19	0.45	0.00032	HCD (High Energy Collision Dissociation)	MS2	0	168.9	96	43.5691	21724	Dg31ZJ_bjhb2_8.raw	F1.8	202.4	276.1	143.4	78.8	79.4	62.7	120.6	391.4	165.2		4.31	2.098e-05	3.648e-06
FALSE	High	Sequest HT (A2)	Unambiguous	[K].vQVLELPYk.[G]	N-Term(TMT6plex); K9(TMT6plex)	1	2	F1NLP7	F1NLP7; Q91422	0	2	0.6143	0	1	1	773.981	1546.96	1546.96	-3.62	-0.0028	HCD (High Energy Collision Dissociation)	MS2	68.0072	145.2	96	73.7143	37773	Dg31ZJ_bjhb2_13.raw	F1.13	166.2	175.9	173	111.1	122	120	143	154.6	141.3		3.5	2.098e-05	0.0001206
FALSE	High	Sequest HT (A2)	Unambiguous	[R].gYSFVTTAER.[E]	N-Term(TMT6plex)	3	8	F1P476; P68139; A0A1D5NV17	P63270; A0A3Q3AWV3; A0A1D5PK53; F1P476; P68139; P68034; A0A1D5NV17; P08023	0	2	0.6031	0	1	1	680.359	1359.71	1359.71	-0.53	-0.00036	HCD (High Energy Collision Dissociation)	MS2	42.9653	201	71.96	43.609	21746	Dg31ZJ_bjhb2_8.raw	F1.8	188.2	222.6	193.1	193.4	224.2	202.9	179.5	206.3	198.9		3.2	2.098e-05	0.0001592
FALSE	High	Sequest HT (A2)	Unambiguous	[K].sYELPDGQVITIGNER.[F]	N-Term(TMT6plex)	4	11	P60706; F1P476; P68139; A0A1D5NV17	P63270; A0A3Q3AWV3; P53478; P60706; A0A1D5PK53; F1P476; P68139; P68034; Q5ZMQ2; A0A1D5NV17; P08023	0	2	0.7756	0	1	1	1010.53	2020.06	2020.05	0.57	0.00057	HCD (High Energy Collision Dissociation)	MS2	0	77.8	96	73.7087	37770	Dg31ZJ_bjhb2_13.raw	F1.13	68.9	71.3	77.7	83.4	84.1	80.1	68.8	84.2	81.7		5.17	2.098e-05	3.916e-10
FALSE	High	Sequest HT (A2)	Unambiguous	[R].cLPGVVGQTcDR.[C]	N-Term(TMT6plex); C1(Carbamidomethyl); C10(Carbamidomethyl)	1	2	F1NJ23	F1NJ23; A0A3Q2TWS9	0	2	0.6014	0	1	1	795.9	1590.79	1590.79	0.4	0.00032	HCD (High Energy Collision Dissociation)	MS2	68.3042	177.3	96	43.6323	21759	Dg31ZJ_bjhb2_8.raw	F1.8	180.5	174.8	209.4	173.4	178	155.9	179.5	175.3	168.6		2.91	2.098e-05	7.035e-06
FALSE	High	Sequest HT (A2)	Unambiguous	[R].tPVVVGSALcALQDR.[D]	N-Term(TMT6plex); C10(Carbamidomethyl)	1	2	A0A1X9WEL5	A0A1X9WEL5; P84172	0	3	0.7527	0	1	1	605.672	1815	1815	1.69	0.00102	HCD (High Energy Collision Dissociation)	MS2	61.3963	101	96	73.7051	37768	Dg31ZJ_bjhb2_13.raw	F1.13	109.2	100	109.8	91.9	93.1	84.9	90	129.5	100.3		5.58	2.098e-05	3.623e-06
FALSE	High	Sequest HT (A2)	Unambiguous	[R].vmAENEFGIGVPAETADAVk.[A]	N-Term(TMT6plex); M2(Oxidation); K20(TMT6plex)	1	1	A0A3Q2TS15	A0A3Q2TS15	0	3	0.8142	0	1	1	841.444	2522.32	2522.32	-1.36	-0.00114	HCD (High Energy Collision Dissociation)	MS2	0	57.1	96	73.7032	37767	Dg31ZJ_bjhb2_13.raw	F1.13	48.2	65.5	55.9	53.5	51.4	58.4	56.9	71.4	52.3		5.65	2.098e-05	5.632e-08
FALSE	High	Sequest HT (A2)	Unambiguous	[K].vQNAVITVPAYFNDSQR.[Q]	N-Term(TMT6plex)	1	4	Q7SX63	Q7SX63; B6EAX2; D6PVB7; B3VHV2	0	3	0.7731	0	1	1	717.722	2151.15	2151.14	5.05	0.00362	HCD (High Energy Collision Dissociation)	MS2	8.07054	33.4	96	73.6922	37761	Dg31ZJ_bjhb2_13.raw	F1.13	39.4	37.1	31.2	30.3	25.8	26.9	32.2	43	35		5.73	2.098e-05	1.809e-06
FALSE	High	Sequest HT (A2)	Unambiguous	[R].aNLLQAEVEELR.[G]	N-Term(TMT6plex)	1	2	A0A1D5NYC2	A0A1D5NYC2; P13538	0	2	0.6693	0	1	1	807.458	1613.91	1613.91	1.13	0.00091	HCD (High Energy Collision Dissociation)	MS2	83.2594	577.2	96	73.6619	37745	Dg31ZJ_bjhb2_13.raw	F1.13	397.6	436.7	406.3	855	791.8	846.6	441.9	446.6	572		3.84	2.098e-05	2.45e-06
FALSE	High	Sequest HT (A2)	Unambiguous	[K].iASQMITEGR.[M]	N-Term(TMT6plex)	1	1	Q5ZJV0	Q5ZJV0	0	2	0.5719	0	1	1	667.869	1334.73	1334.73	0.63	0.00042	HCD (High Energy Collision Dissociation)	MS2	39.4841	145.5	29.942	43.7181	21805	Dg31ZJ_bjhb2_8.raw	F1.8	147.4	133.9	136.8	141.5	152.6	157.4	138	157.3	145		3.13	2.098e-05	1.732e-05
FALSE	High	Sequest HT (A2)	Unambiguous	[R].tAVDQLSSGFFSPR.[Q]	N-Term(TMT6plex)	1	1	A0A3Q3AC33	A0A3Q3AC33	0	3	0.77	0	1	1	580.976	1740.91	1740.91	0.25	0.00014	HCD (High Energy Collision Dissociation)	MS2	44.4527	29	26.089	73.66	37744	Dg31ZJ_bjhb2_13.raw	F1.13	44.5	41.6	26.9	19.8	15.3	15.3	22.8	49	25.5		3.87	2.098e-05	8.552e-06
FALSE	High	Sequest HT (A2)	Unambiguous	[K].sFEAGHDAFMAEFVYEYSR.[R]	N-Term(TMT6plex)	2	2	P19121; A0A1D5NW68	P19121; A0A1D5NW68	0	3	0.8019	0	1	1	829.048	2485.13	2485.13	-1.37	-0.00114	HCD (High Energy Collision Dissociation)	MS2	13.2519	27.9	96	85.6528	45643	Dg31ZJ_bjhb2_15.raw	F1.15	28.7	24.6	21.6	23.9	27.9	30.3	27.5	33.3	33		5.15	2.098e-05	5.714e-08
FALSE	High	Sequest HT (A2)	Unambiguous	[R].tYEDQLSEAk.[S]	N-Term(TMT6plex); K10(TMT6plex)	2	3	A0A1D5NZY9; Q8UWA0	A0A1D5NZY9; P79793; Q8UWA0	0	2	0.6239	0	1	1	821.44	1641.87	1641.87	-0.12	-0.0001	HCD (High Energy Collision Dissociation)	MS2	0	282.7	85.042	43.7685	21833	Dg31ZJ_bjhb2_8.raw	F1.8	511	522.3	222.4	73.1	39.2	26.2	218	685.3	246.9		4.6	2.098e-05	3.346e-05
FALSE	High	Sequest HT (A2)	Unambiguous	[K].mEVDDLSSNIEYLTk.[N]	N-Term(TMT6plex); K15(TMT6plex)	2	3	A0A1D5NZY9; Q8UWA0	A0A1D5NZY9; P79793; Q8UWA0	0	3	0.8202	0	1	1	739.059	2215.16	2215.16	1.97	0.00145	HCD (High Energy Collision Dissociation)	MS2	2.22936	68.5	1.123	85.638	45635	Dg31ZJ_bjhb2_15.raw	F1.15	117.9	106.8	64.9	4.7	5.9	7.4	52.6	193.8	62.2		4.84	2.098e-05	1.67e-06
FALSE	High	Sequest HT (A2)	Unambiguous	[K].aVGIVVATGVNTEIGk.[I]	N-Term(TMT6plex); K16(TMT6plex)	1	1	P13585	P13585	0	3	0.8099	0	1	1	662.738	1986.2	1986.2	0.37	0.00025	HCD (High Energy Collision Dissociation)	MS2	4.39385	59.3	12.895	73.6104	37717	Dg31ZJ_bjhb2_13.raw	F1.13	52	63.8	51.4	64	67	58.3	59.5	55.6	62.5		6.26	2.098e-05	1.143e-07
FALSE	High	Sequest HT (A2)	Unambiguous	[K].iSENTGIQNLLSSk.[I]	N-Term(TMT6plex); K14(TMT6plex)	1	2	E1C6R7	E1C6R7; A0A1D5P991	0	3	0.7181	0	1	1	654.716	1962.13	1962.13	2.49	0.00163	HCD (High Energy Collision Dissociation)	MS2	29.4184	84.7	96	73.5899	37706	Dg31ZJ_bjhb2_13.raw	F1.13	85.4	88.9	81.2	78.2	81.9	83.2	73.9	112.6	77.1		4.93	2.098e-05	1.371e-05
FALSE	High	Sequest HT (A2)	Unambiguous	[K].sPLAQMEEER.[R]	N-Term(TMT6plex)	1	2	A0A1D5PJI0	A0A1D5PJI0; Q5F3T3	0	2	0.686	0	1	1	709.86	1418.71	1418.71	-2.05	-0.00146	HCD (High Energy Collision Dissociation)	MS2	0	127	96	42.2986	21030	Dg31ZJ_bjhb2_8.raw	F1.8	142.9	155.5	156.9	82.2	101.9	81.8	153.2	159.9	108.5		3.79	2.098e-05	3.737e-05
FALSE	High	Sequest HT (A2)	Unambiguous	[R].eSIFcIQYNIR.[S]	N-Term(TMT6plex); C5(Carbamidomethyl)	2	2	A0A1D5P603; Q9PTY2	A0A1D5P603; Q9PTY2	0	2	0.6258	0	1	1	836.439	1671.87	1671.87	-1.24	-0.00104	HCD (High Energy Collision Dissociation)	MS2	0	229.8	96	74.0526	37955	Dg31ZJ_bjhb2_13.raw	F1.13	152.3	149.1	164.7	369.4	451.6	466.2	83.4	104.6	127.3		4.49	2.098e-05	1.685e-05
FALSE	High	Sequest HT (A2)	Unambiguous	[K].lTHLDLAHWLVVLR.[I]	N-Term(TMT6plex)	1	1	P13585	P13585	0	4	0.7681	0	1	1	479.542	1915.15	1915.15	-0.06	-3e-05	HCD (High Energy Collision Dissociation)	MS2	1.51849	37.3	65.628	85.7101	45674	Dg31ZJ_bjhb2_15.raw	F1.15	32.5	33.9	45.9	41.4	44.2	44.4	32.7	25	35.4		4.83	2.098e-05	2.977e-09
FALSE	High	Sequest HT (A2)	Unambiguous	[R].eGTGTESPMIGDk.[V-]	N-Term(TMT6plex); K13(TMT6plex)	1	5	A0A3Q3B0L8	A0A3Q3B0L8; F1NIM4; Q5ZJT4; A0A3Q2U9P1; Q9PRM3	0	3	0.7816	0	1	1	593.977	1779.92	1779.92	-2.27	-0.00135	HCD (High Energy Collision Dissociation)	MS2	73.9145	189.2	96	42.2004	20976	Dg31ZJ_bjhb2_8.raw	F1.8	172.2	175.2	171.1	164.6	186.6	164.8	208.5	219.5	240.6		3.8	2.098e-05	2.999e-05
FALSE	High	Sequest HT (A2)	Unambiguous	[R].vLGAISQPELIQk.[V]	N-Term(TMT6plex); K13(TMT6plex)	1	2	A0A3Q2UDT6	A0A1D5PKA9; A0A3Q2UDT6	0	2	0.5787	0	1	1	927.577	1854.15	1854.15	-0.11	-0.0001	HCD (High Energy Collision Dissociation)	MS2	0	169.6	96	74.4378	38162	Dg31ZJ_bjhb2_13.raw	F1.13	202.7	195	174.3	119.3	136	135.9	160	228.5	174.9		5.91	2.098e-05	7.459e-07
FALSE	High	Sequest HT (A2)	Unambiguous	[K].eSQISDSASEVENkPPPSAPAR.[E]	N-Term(TMT6plex); K14(TMT6plex)	1	5	A0A1D5P490	A0A1D5P490; A0A3Q3AA34; E1BSG5; A0A1D5PPZ0; A0A1D5P6I5	0	3	0.8408	0	1	1	918.818	2754.44	2754.43	2.54	0.00233	HCD (High Energy Collision Dissociation)	MS2	0	33.8	96	41.0511	20347	Dg31ZJ_bjhb2_8.raw	F1.8	36.8	39.3	39.6	33.4	34.5	28	27.1	36.4	29.5		6.22	2.098e-05	1.113e-12
FALSE	High	Sequest HT (A2)	Unambiguous	[K].aVGIVVATGVNTEIGk.[I]	N-Term(TMT6plex); K16(TMT6plex)	1	1	P13585	P13585	0	3	0.7314	0	1	1	662.738	1986.2	1986.2	0.21	0.00014	HCD (High Energy Collision Dissociation)	MS2	22.6315	115	96	74.4261	38156	Dg31ZJ_bjhb2_13.raw	F1.13	90.4	105.3	115.3	119.6	139.4	127.3	115.7	101.7	120.6		5.51	2.098e-05	4.326e-06
FALSE	High	Sequest HT (A2)	Unambiguous	[R].kHIVDTYTEFYHTPTHSDASk.[K]	N-Term(TMT6plex); K1(TMT6plex); K21(TMT6plex)	2	5	A0A1D5P8X3; A0A3Q2UJ04	A0A1D5P8X3; A0A3Q2UJ04; F1NTC8; A0A3Q2U6G6; Q5F3G1	1	5	0.6938	0	1	1	633.738	3164.66	3164.66	-0.24	-0.00015	HCD (High Energy Collision Dissociation)	MS2	67.1736	45.2	96	41.0753	20360	Dg31ZJ_bjhb2_8.raw	F1.8	30.1	46.8	42.9	33.2	37.2	39.7	53.7	73	50.5		4.18	2.098e-05	1.415e-07
FALSE	High	Sequest HT (A2)	Unambiguous	[K].aVGIVVATGVNTEIGk.[I]	N-Term(TMT6plex); K16(TMT6plex)	1	1	P13585	P13585	0	3	0.8075	0	1	1	662.738	1986.2	1986.2	0.21	0.00014	HCD (High Energy Collision Dissociation)	MS2	9.0998	115	40.441	74.4205	38153	Dg31ZJ_bjhb2_13.raw	F1.13	90.4	105.3	115.3	119.6	139.4	127.3	115.7	101.7	120.6		6.13	2.098e-05	2.605e-07
FALSE	High	Sequest HT (A2)	Unambiguous	[K].dSVVAGFQWATk.[E]	N-Term(TMT6plex); K12(TMT6plex)	1	2	A0A1D5PS29	Q90705; A0A1D5PS29	0	3	0.6296	0	1	1	589.666	1766.98	1766.98	-0.24	-0.00014	HCD (High Energy Collision Dissociation)	MS2	0	60.8	96	74.404	38144	Dg31ZJ_bjhb2_13.raw	F1.13	67.3	69.3	67.9	51.4	48.8	60.6	54.2	68.2	59.2		3.24	2.098e-05	0.0003026
FALSE	High	Sequest HT (A2)	Unambiguous	[R].lEAATTPATSDSYSDR.[A]	N-Term(TMT6plex)	1	6	A0A3Q2U189	A0A1D5NZG0; A0A3Q2U189; Q9PWP5; A0A3Q2UI67; A0A1D5PQT7; Q10729	0	2	0.8084	0	1	1	957.469	1913.93	1913.93	0.56	0.00053	HCD (High Energy Collision Dissociation)	MS2	0	71.1	96	41.1205	20385	Dg31ZJ_bjhb2_8.raw	F1.8	95.8	76.2	83.5	31.2	33.4	35.2	80.3	124.4	80.3		5.69	2.098e-05	8.021e-09
FALSE	High	Sequest HT (A2)	Unambiguous	[R].sVMDATQIAGLNcLR.[L]	N-Term(TMT6plex); C13(Carbamidomethyl)	1	1	A0A1D5PPF8	A0A1D5PPF8	0	3	0.7004	0	1	1	626.664	1877.98	1877.98	0.41	0.00026	HCD (High Energy Collision Dissociation)	MS2	49.3763	47.7	31.792	74.3848	38134	Dg31ZJ_bjhb2_13.raw	F1.13	44.3	46.5	46.4	44	50.2	43.3	46.7	61.5	46.1		5.14	2.098e-05	8.944e-07
FALSE	High	Sequest HT (A2)	Unambiguous	[R].hGYGcTMFPDGTk.[E]	N-Term(TMT6plex); C5(Carbamidomethyl); K13(TMT6plex)	1	1	A0A1D5P1R0	A0A1D5P1R0	0	3	0.2005	0	1	1	643.65	1928.94	1928.94	-1.77	-0.00114	HCD (High Energy Collision Dissociation)	MS2	54.857	150.7	96	41.152	20402	Dg31ZJ_bjhb2_8.raw	F1.8	150.8	147.2	165.6	112.8	121.6	122.3	163	212	161.2		3.94	2.098e-05	2.645e-05
FALSE	High	Sequest HT (A2)	Unambiguous	[K].tSFVNFTDIck.[L]	N-Term(TMT6plex); C10(Carbamidomethyl); K11(TMT6plex)	1	1	Q9DEQ6	Q9DEQ6	0	3	0.7605	0	1	1	597.324	1789.96	1789.96	1.14	0.00068	HCD (High Energy Collision Dissociation)	MS2	67.1451	87.1	96	74.3701	38126	Dg31ZJ_bjhb2_13.raw	F1.13	91.1	90.3	93.9	65.2	81.7	79.4	81.3	103.7	97.3		4.51	2.098e-05	0.0001977
FALSE	High	Sequest HT (A2)	Unambiguous	[R].vHIDSQADLSSFVIESAER.[S]	N-Term(TMT6plex)	1	1	P16419	P16419	0	3	0.7603	0	1	1	778.068	2332.19	2332.2	-3.73	-0.0029	HCD (High Energy Collision Dissociation)	MS2	26.0018	53.8	96	74.469	38179	Dg31ZJ_bjhb2_13.raw	F1.13	50	46	50.9	63.8	59.4	60.8	44.6	53.7	54.8		6.3	2.098e-05	3.066e-10
FALSE	High	Sequest HT (A2)	Unambiguous	[R].aANFEQALAAHR.[H]	N-Term(TMT6plex)	1	2	A0A1D5PV06	A0A1D5PV06; P09102	0	3	0.6241	0	1	1	509.946	1527.82	1527.82	0.08	4e-05	HCD (High Energy Collision Dissociation)	MS2	90.889	87.5	87.235	41.1848	20420	Dg31ZJ_bjhb2_8.raw	F1.8	83	88.6	83.9	64.7	75.4	60.5	104.5	113.1	113.4		2.9	2.098e-05	0.0002107
FALSE	High	Sequest HT (A2)	Unambiguous	[R].vLGAISQPELIQk.[V]	N-Term(TMT6plex); K13(TMT6plex)	1	2	A0A3Q2UDT6	A0A1D5PKA9; A0A3Q2UDT6	0	3	0.6064	0	1	1	618.72	1854.15	1854.15	-0.25	-0.00015	HCD (High Energy Collision Dissociation)	MS2	0	72.1	96	74.3683	38125	Dg31ZJ_bjhb2_13.raw	F1.13	76.9	84.2	73.2	56.6	65.3	66.3	65.7	86.9	73.5		4.7	2.098e-05	4.732e-06
FALSE	High	Sequest HT (A2)	Unambiguous	[K].sLLQAISIGQSLk.[T]	N-Term(TMT6plex); K13(TMT6plex)	1	4	F1NRP8	A0A1D5P1U1; A0A1D5P0Y6; F1NRP8; A0A3Q3A3X3	0	3	0.6142	0	1	1	606.049	1816.13	1816.13	1.08	0.00065	HCD (High Energy Collision Dissociation)	MS2	11.2254	27.2	96	85.7293	45684	Dg31ZJ_bjhb2_15.raw	F1.15	25.8	29.4	31.7	20.6	25.1	21.8	24.9	36.4	29.3		4.51	2.098e-05	5.496e-06
FALSE	High	Sequest HT (A2)	Unambiguous	[K].tSFVNFTDIck.[L]	N-Term(TMT6plex); C10(Carbamidomethyl); K11(TMT6plex)	1	1	Q9DEQ6	Q9DEQ6	0	2	0.7669	0	1	1	895.482	1789.96	1789.96	0.57	0.00051	HCD (High Energy Collision Dissociation)	MS2	0	219.2	96	74.3664	38124	Dg31ZJ_bjhb2_13.raw	F1.13	246.9	246.7	253.7	185.3	194.4	194.2	198.8	232.7	220.2		5.19	2.098e-05	3.167e-06
FALSE	High	Sequest HT (A2)	Unambiguous	[K].lEALSEQHTPQDDVR.[I]	N-Term(TMT6plex)	1	2	A0A1D5P2P4	A0A1D5P2P4; E1BZI5	0	3	0.7545	0	1	1	656.338	1967	1967	-1.76	-0.00115	HCD (High Energy Collision Dissociation)	MS2	10.5835	83.5	96	41.3116	20489	Dg31ZJ_bjhb2_8.raw	F1.8	79.9	79.8	85.4	79.6	84.4	72.4	90.1	94.9	84.7		5.05	2.098e-05	2.747e-06
FALSE	High	Sequest HT (A2)	Unambiguous	[K].ePVVTESENNSQIk.[T]	N-Term(TMT6plex); K14(TMT6plex)	1	3	A0A1D5P9Q2	A0A1D5P9Q2; A0A1D5PAY6; Q5ZJA2	0	3	0.754	0	1	1	678.036	2032.09	2032.1	-0.78	-0.00053	HCD (High Energy Collision Dissociation)	MS2	28.86	77.7	96	41.3134	20490	Dg31ZJ_bjhb2_8.raw	F1.8	84.2	92.9	82.3	54.1	70.4	60.8	79.9	94.8	80		5.04	2.098e-05	5.175e-06
FALSE	High	Sequest HT (A2)	Unambiguous	[K].gGETEVcLEGk.[G]	N-Term(TMT6plex); C7(Carbamidomethyl); K11(TMT6plex)	1	1	E1C123	E1C123	0	2	0.6464	0	1	1	818.934	1636.86	1636.86	-1.08	-0.00089	HCD (High Energy Collision Dissociation)	MS2	0	137.2	96	41.343	20506	Dg31ZJ_bjhb2_8.raw	F1.8	147.4	151.4	159.6	121.9	114.4	111.9	120.9	168.5	139.2		4.27	2.098e-05	1.058e-06
FALSE	High	Sequest HT (A2)	Unambiguous	[K].aEAcDDYGIk.[K]	N-Term(TMT6plex); C4(Carbamidomethyl); K10(TMT6plex)	1	2	F1NVH2	P80585; F1NVH2	0	2	0.1374	0	1	1	800.409	1599.81	1599.81	1.69	0.00135	HCD (High Energy Collision Dissociation)	MS2	0	105.6	96	41.3593	20515	Dg31ZJ_bjhb2_8.raw	F1.8	125.9	120.9	131.2	65.5	63.9	73.2	112.2	147.7	110		3.13	2.098e-05	9.382e-05
FALSE	High	Sequest HT (A2)	Unambiguous	[R].nMGGPYGGGNYGPGGSGGSGGYGGR.[S]	N-Term(TMT6plex)	1	3	Q5ZME1	Q5ZME1; A0A3Q2U0R8; A0A3Q2U3U3	0	3	0.8609	0	1	1	807.027	2419.07	2419.07	-0.57	-0.00046	HCD (High Energy Collision Dissociation)	MS2	0	31.3	83.079	41.3832	20528	Dg31ZJ_bjhb2_8.raw	F1.8	39.7	45.6	40.6	25.5	22.8	18.9	27.6	35.3	26.1		9.49	2.098e-05	1.039e-11
FALSE	High	Sequest HT (A2)	Unambiguous	[R].lGGGPTDAQEVMEHR.[F]	N-Term(TMT6plex)	1	4	A0A3Q3A823	A0A3Q2TZ50; A0A3Q3A823; A0A3Q2TST1; Q9PUJ3	0	3	0.681	0	1	1	609.307	1825.91	1825.91	0.74	0.00045	HCD (High Energy Collision Dissociation)	MS2	64.0117	59.1	49.427	41.3849	20529	Dg31ZJ_bjhb2_8.raw	F1.8	50.4	58.8	61.9	51.4	62.6	45.3	60.7	77.8	63		4.2	2.098e-05	2.238e-06
FALSE	High	Sequest HT (A2)	Unambiguous	[K].aNHEADDWcVPSSEPk.[D]	N-Term(TMT6plex); C9(Carbamidomethyl); K16(TMT6plex)	1	2	Q5ZLT4	Q5ZLT4; F1NLP2	0	3	0.7791	0	1	1	767.371	2300.1	2300.1	-1.66	-0.00127	HCD (High Energy Collision Dissociation)	MS2	18.3171	46.6	96	41.4011	20538	Dg31ZJ_bjhb2_8.raw	F1.8	49.3	50	52.3	25.5	26.6	23.2	50.3	82.5	59.7		4.89	2.098e-05	8.257e-08
FALSE	High	Sequest HT (A2)	Unambiguous	[K].aSQIGAHTLSGAcLEPR.[S]	N-Term(TMT6plex); C13(Carbamidomethyl)	1	3	F1NY29	Q5F3D8; F1NY29; A0A1L1RS76	0	3	0.8218	0	1	1	666.352	1997.04	1997.04	-0.36	-0.00024	HCD (High Energy Collision Dissociation)	MS2	2.71194	36.3	18.608	41.1865	20421	Dg31ZJ_bjhb2_8.raw	F1.8	20.7	36.3	32.7	18.2	25.4	17.6	70.2	58.6	46.7		5.5	2.098e-05	1.823e-09
FALSE	High	Sequest HT (A2)	Unambiguous	[K].dSVVAGFQWATk.[E]	N-Term(TMT6plex); K12(TMT6plex)	1	2	A0A1D5PS29	Q90705; A0A1D5PS29	0	2	0.7221	0	1	1	883.996	1766.98	1766.98	0.01	1e-05	HCD (High Energy Collision Dissociation)	MS2	0	292	72.241	74.4775	38184	Dg31ZJ_bjhb2_13.raw	F1.13	333.2	354.5	323.2	244.7	227.7	303.8	251.5	309.3	280		5.65	2.098e-05	5.511e-07
FALSE	High	Sequest HT (A2)	Unambiguous	[R].sQcImEAEFDEkPADLPSLVEk.[Y]	N-Term(TMT6plex); C3(Carbamidomethyl); M5(Oxidation); K12(TMT6plex); K22(TMT6plex)	2	2	P19121; A0A1D5NW68	P19121; A0A1D5NW68	0	4	0.766	0	1	1	810.675	3239.68	3239.68	0	0	HCD (High Energy Collision Dissociation)	MS2	41.5185	84.1	96	74.481	38186	Dg31ZJ_bjhb2_13.raw	F1.13	100.9	95.5	92.2	61.7	75.1	69.9	82	90.3	89.1		5.47	2.098e-05	3.471e-09
FALSE	High	Sequest HT (A2)	Unambiguous	[R].aQLGGTQLLDALR.[L]	N-Term(TMT6plex)	1	1	A0A1L1RT64	A0A1L1RT64	0	2	0.4515	0	1	1	792.967	1584.93	1584.93	0.07	6e-05	HCD (High Energy Collision Dissociation)	MS2	70.7772		96	74.4939	38193	Dg31ZJ_bjhb2_13.raw	F1.13											3.3	2.098e-05	6.301e-05
FALSE	High	Sequest HT (A2)	Unambiguous	[K].aVGIVVATGVNTEIGk.[I]	N-Term(TMT6plex); K16(TMT6plex)	1	1	P13585	P13585	0	3	0.8099	0	1	1	662.738	1986.2	1986.2	0.49	0.00033	HCD (High Energy Collision Dissociation)	MS2	3.74575	61.4	21.39	74.6268	38264	Dg31ZJ_bjhb2_13.raw	F1.13	49.1	50.8	58.3	69.2	81	62.2	69.9	46.3	66.2		5.84	2.098e-05	1.379e-07
FALSE	High	Sequest HT (A2)	Unambiguous	[K].kASEILSEk.[K]	N-Term(TMT6plex); K1(TMT6plex); K9(TMT6plex)	1	1	A0A3Q2U3M8	A0A3Q2U3M8	1	3	0.6297	0	1	1	564.688	1692.05	1692.05	-0.13	-7e-05	HCD (High Energy Collision Dissociation)	MS2	15.9954	267.9	70.036	40.6357	20120	Dg31ZJ_bjhb2_8.raw	F1.8	242.2	261.5	244.8	285.4	310.5	329.5	240.4	245.5	251.1		3.97	2.098e-05	0.0002571
FALSE	High	Sequest HT (A2)	Unambiguous	[K].kHEAIETDIAAYEER.[V]	N-Term(TMT6plex); K1(TMT6plex)	1	3	A0A1D5PJY1	A0A1D5NUY5; A0A1D5P797; A0A1D5PJY1	1	4	0.7692	0	1	1	559.051	2233.18	2233.19	-2.45	-0.00137	HCD (High Energy Collision Dissociation)	MS2	12.5614	45.9	64.45	40.6374	20121	Dg31ZJ_bjhb2_8.raw	F1.8	46.9	55.2	48.1	31.1	30.2	28.9	43.6	64.2	65.2		4.81	2.098e-05	6.273e-09
FALSE	High	Sequest HT (A2)	Unambiguous	[R].iLFINNcTMTDDAR.[Y]	N-Term(TMT6plex); C7(Carbamidomethyl)	3	8	A0A1D5PBR5; A0A3Q2UBY4; A0A1D5PCL3	A0A3Q3AWG5; A0A3Q3A8C1; A0A1D5PHW7; A0A1D5PBR5; E1C5Z5; A0A3Q2UBY4; A0A1D5PE78; A0A1D5PCL3	0	2	0.8333	0	1	1	956.976	1912.95	1912.95	-0.18	-0.00017	HCD (High Energy Collision Dissociation)	MS2	5.31611	165.3	96	74.5897	38244	Dg31ZJ_bjhb2_13.raw	F1.13	189	210.2	196.6	51.6	46.8	45.3	228.3	320.4	199.4		5.58	2.098e-05	4.474e-08
FALSE	High	Sequest HT (A2)	Unambiguous	[K].vGLTNYAAAYcTGLLLAR.[R]	N-Term(TMT6plex); C11(Carbamidomethyl)	1	1	P22451	P22451	0	3	0.7842	0	1	1	719.392	2156.16	2156.17	-5.37	-0.00386	HCD (High Energy Collision Dissociation)	MS2	15.8391	37.3	96	85.7578	45698	Dg31ZJ_bjhb2_15.raw	F1.15	35.7	42.1	32.4	33.3	44.6	29.8	34.4	49.2	34.4		6.07	2.098e-05	4.933e-08
FALSE	High	Sequest HT (A2)	Unambiguous	[R].eSIFcIQYNIR.[S]	N-Term(TMT6plex); C5(Carbamidomethyl)	2	2	A0A1D5P603; Q9PTY2	A0A1D5P603; Q9PTY2	0	2	0.5959	0	1	1	836.44	1671.87	1671.87	-0.42	-0.00035	HCD (High Energy Collision Dissociation)	MS2	63.7525	159	84.337	74.5879	38243	Dg31ZJ_bjhb2_13.raw	F1.13	101.8	96.9	111.4	257	301.1	304.7	70.6	81.7	105.4		3.91	2.098e-05	6.5e-06
FALSE	High	Sequest HT (A2)	Unambiguous	[K].kHEAIETDIAAYEER.[V]	N-Term(TMT6plex); K1(TMT6plex)	1	3	A0A1D5PJY1	A0A1D5NUY5; A0A1D5P797; A0A1D5PJY1	1	3	0.7564	0	1	1	745.064	2233.18	2233.19	-4.52	-0.00336	HCD (High Energy Collision Dissociation)	MS2	42.321	65.6	96	40.6744	20141	Dg31ZJ_bjhb2_8.raw	F1.8	87	76.3	78.2	42.9	35.7	35.8	63.4	87	84		3.53	2.098e-05	2.925e-08
FALSE	High	Sequest HT (A2)	Unambiguous	[K].eAYmGNVLQAGQGQAPAR.[Q]	N-Term(TMT6plex); M4(Oxidation)	1	1	E1C0Q5	E1C0Q5	0	3	0.7553	0	1	1	702.692	2106.06	2106.06	1.41	0.00099	HCD (High Energy Collision Dissociation)	MS2	0	36.8	96	40.6762	20142	Dg31ZJ_bjhb2_8.raw	F1.8	40.9	45.8	43.1	31	24.7	30.8	37.1	42.3	35.2		5.23	2.098e-05	1.287e-08
FALSE	High	Sequest HT (A2)	Unambiguous	[K].dLLHPSPEEEk.[R]	N-Term(TMT6plex); K11(TMT6plex)	1	1	A0A1D5NZ06	A0A1D5NZ06	0	3	0.7126	0	1	1	584.659	1751.96	1751.96	2.47	0.00144	HCD (High Energy Collision Dissociation)	MS2	61.05	324.4	96	40.6799	20144	Dg31ZJ_bjhb2_8.raw	F1.8	338	369.2	347.5	281.9	276.9	273.8	323.8	386.2	322.4		3.34	2.098e-05	0.0001696
FALSE	High	Sequest HT (A2)	Unambiguous	[K].vGSLDNVGHSPAGGTVk.[A]	N-Term(TMT6plex); K17(TMT6plex)	1	2	A0A1D5NW88	A0A1D5NTC3; A0A1D5NW88	0	3	0.7627	0	1	1	685.054	2053.15	2053.14	0.99	0.00067	HCD (High Energy Collision Dissociation)	MS2	36.7471	79.5	96	40.7403	20177	Dg31ZJ_bjhb2_8.raw	F1.8	73	97.5	92.3	66.4	55.1	60.9	91.2	97.1	82		5.52	2.098e-05	3.349e-08
FALSE	High	Sequest HT (A2)	Unambiguous	[R].gADMSVPDEk.[G]	N-Term(TMT6plex); K10(TMT6plex)	1	1	F1NSB6	F1NSB6	0	2	0.5794	0	1	1	753.898	1506.79	1506.79	0.7	0.00052	HCD (High Energy Collision Dissociation)	MS2	0	84.5	96	40.744	20179	Dg31ZJ_bjhb2_8.raw	F1.8	97.5	90.7	100.3	66.2	64.1	66.3	82.5	104.7	88		3.59	2.098e-05	0.0001781
FALSE	High	Sequest HT (A2)	Unambiguous	[K].dSDAMEAEEkPGSTcVGk.[S]	N-Term(TMT6plex); K10(TMT6plex); C15(Carbamidomethyl); K18(TMT6plex)	1	2	A0A1D5PI39	A0A1D5PI39; Q5F418	0	3	0.7881	0	1	1	866.772	2598.3	2598.3	1.12	0.00097	HCD (High Energy Collision Dissociation)	MS2	0	97.8	96	40.7549	20185	Dg31ZJ_bjhb2_8.raw	F1.8	110.4	114.7	108.3	72.9	83.6	91.2	95.8	110.4	93		3.54	2.098e-05	2.644e-10
FALSE	High	Sequest HT (A2)	Unambiguous	[R].sLSLTPGTDR.[E]	N-Term(TMT6plex)	1	8	A0A3Q3AZY7	A0A3Q3AZY7; A0A3Q2TZQ6; A0A3Q2UKJ0; A0A3Q3A7X1; A0A1D5PWU6; A0A3Q3AUZ3; A0A3Q2U9S8; A0A3Q2U4R9	0	2	0.4559	0	1	1	638.359	1275.71	1275.71	-0.63	-0.0004	HCD (High Energy Collision Dissociation)	MS2	0	109.4	96	40.7724	20194	Dg31ZJ_bjhb2_8.raw	F1.8	118.9	120.7	108.2	73.6	84.2	89.7	106.1	175.3	108		3.29	2.098e-05	0.0002206
FALSE	High	Sequest HT (A2)	Unambiguous	[K].mEIDDLASNMESVSk.[A]	N-Term(TMT6plex); M1(Oxidation); K15(TMT6plex)	10	15	F1P3X1; Q8JG72; A0A1D5P603; A0A1D5NYC2; Q9DGM5; P02565; Q9PTY2; Q9DGM4; R4GIG1; A0A1D5PUR6	F1P3X1; A0A1D5NWE9; Q8JG72; A0A1D5P603; A0A1D5NYC2; A0A1D5P525; Q9DGM5; P02565; P13538; Q8AY28; Q9PTY2; Q9DGM4; A0A1D5NVW6; R4GIG1; A0A1D5PUR6	0	3	0.3432	0	1	1	715.027	2143.07	2143.07	-0.2	-0.00015	HCD (High Energy Collision Dissociation)	MS2	7.36145	110.9	27.213	74.5862	38242	Dg31ZJ_bjhb2_13.raw	F1.13	89.9	89.8	99.4	129.2	148.2	137	106.9	85.1	112.8		4.72	2.098e-05	1.385e-06
FALSE	High	Sequest HT (A2)	Unambiguous	[K].gkPMLDFETPTYLTAk.[E]	N-Term(TMT6plex); K2(TMT6plex); K16(TMT6plex)	2	3	Q9DEH4; A0A3Q3A4C6	Q9DEH4; A0A3Q3A4C6; A0A1D5NY50	0	3	0.8185	0	1	1	833.81	2499.41	2499.41	0.24	0.0002	HCD (High Energy Collision Dissociation)	MS2	9.35917	130.1	96	74.5673	38232	Dg31ZJ_bjhb2_13.raw	F1.13	120.6	123.4	118.6	141.7	156.2	144.2	108.6	127.5	130.5		5.95	2.098e-05	1.768e-09
FALSE	High	Sequest HT (A2)	Unambiguous	[K].nTDDIVDAk.[V]	N-Term(TMT6plex); K9(TMT6plex)	1	6	A0A3Q3AQZ8	A0A3Q3AQZ8; A0A1D5P4S3; A0A3Q2UN49; E1C117; A0A3Q2UN71; A0A3Q2UNW5	0	2	0.5265	0	1	1	724.904	1448.8	1448.8	0.06	4e-05	HCD (High Energy Collision Dissociation)	MS2	11.7486	96.9	96	40.8154	20218	Dg31ZJ_bjhb2_8.raw	F1.8	99.3	133.7	128.2	60.5	95.2	69.4	101.7	95.3	88.4		3.02	2.098e-05	0.0001347
FALSE	High	Sequest HT (A2)	Unambiguous	[R].iVESMQSTLDAEIR.[S]	N-Term(TMT6plex)	3	6	A0A1D5NYC2; Q9DGM5; A0A1D5PUR6	A0A1D5NYC2; Q9DGM5; P13538; Q8AY28; A0A1D5NVW6; A0A1D5PUR6	0	3	0.7185	0	1	1	607.659	1820.96	1820.96	0.07	4e-05	HCD (High Energy Collision Dissociation)	MS2	3.03542	12	12.476	78.9162	42066	Dg31ZJ_bjhb2_15.raw	F1.15	10.6	14.5	9.7	12.8	11	14	13.2	9.2	13		4.44	2.098e-05	2.139e-05
FALSE	High	Sequest HT (A2)	Unambiguous	[R].dISTLNSGk.[K]	N-Term(TMT6plex); K9(TMT6plex)	1	2	E1C0F1	E1C0F1; A0A1L1RTY4	0	2	0.4394	0	1	1	696.908	1392.81	1392.81	-0.79	-0.00055	HCD (High Energy Collision Dissociation)	MS2	15.8518	188.5	96	40.8845	20256	Dg31ZJ_bjhb2_8.raw	F1.8	217.1	228.5	242.7	126.8	141	135.7	179.1	244.2	181.2		3.71	2.098e-05	0.0002451
FALSE	High	Sequest HT (A2)	Unambiguous	[K].qLEEEQQGLQk.[K]	N-Term(TMT6plex); K11(TMT6plex)	1	3	A0A1D5P9X2	A0A1D5P9X2; P19352; Q05706	0	3	0.6442	0	1	1	596.669	1787.99	1787.99	1.1	0.00065	HCD (High Energy Collision Dissociation)	MS2	30.4053	79.6	96	40.8882	20258	Dg31ZJ_bjhb2_8.raw	F1.8	74.4	78.3	83.6	74.5	84	72.3	81	80.9	87.4		3.71	2.098e-05	5.143e-05
FALSE	High	Sequest HT (A2)	Unambiguous	[K].ykPANNQIEcHPYLTQEk.[L]	N-Term(TMT6plex); K2(TMT6plex); C10(Carbamidomethyl); K18(TMT6plex)	2	2	E1C1I6; R4GG24	E1C1I6; R4GG24	0	4	0.8107	0	1	1	730.896	2920.56	2920.56	0.29	0.00021	HCD (High Energy Collision Dissociation)	MS2	0	56.5	96	40.9197	20275	Dg31ZJ_bjhb2_8.raw	F1.8	75.5	85.3	58.4	39.2	57.4	50.7	34.3	57.1	50.3		7.13	2.098e-05	8.491e-10
FALSE	High	Sequest HT (A2)	Unambiguous	[K].sDPNQHLQIVQDPDYR.[R]	N-Term(TMT6plex)	1	2	F1NX83	A0A1D5PF87; F1NX83	0	3	0.8641	0	1	1	718.698	2154.08	2154.08	0.34	0.00024	HCD (High Energy Collision Dissociation)	MS2	0	34.3	96	40.9216	20276	Dg31ZJ_bjhb2_8.raw	F1.8	28.5	42.6	29.1	35.4	33.3	37.4	32.6	33.5	36.6		6.33	2.098e-05	1.685e-09
FALSE	High	Sequest HT (A2)	Unambiguous	[K].qTQTFTTYSDNQSSVLVQVYEGER.[A]	N-Term(TMT6plex)	1	9	Q7SX63	Q7SX63; A0A5H3A847; B6EAX2; D6PVB7; B3VHV2; A0A5H3A935; P08106; A0A5H3A8X6; C3VQ56	0	4	0.7114	0	1	1	753.123	3009.47	3009.46	1.76	0.00132	HCD (High Energy Collision Dissociation)	MS2	21.6404	35.4	96	74.5169	38205	Dg31ZJ_bjhb2_13.raw	F1.13	40.4	37.9	34.8	31.1	27.8	28	40.6	44.6	33.1		4.99	2.098e-05	8.197e-06
FALSE	High	Sequest HT (A2)	Unambiguous	[K].eNYMSQLGIWR.[S]	N-Term(TMT6plex)	2	3	Q9DEH4; A0A3Q3A4C6	Q9DEH4; A0A3Q3A4C6; A0A1D5NY50	0	2	0.6159	0	1	1	813.416	1625.82	1625.83	-3.55	-0.00289	HCD (High Energy Collision Dissociation)	MS2	15.943	216.3	96	74.5131	38203	Dg31ZJ_bjhb2_13.raw	F1.13	186.1	190.8	189.3	225.3	238.8	259.5	202.6	243.2	211		4.14	2.098e-05	9.333e-05
FALSE	High	Sequest HT (A2)	Unambiguous	[R].vVDLMVHMASkE.[-]	N-Term(TMT6plex); K11(TMT6plex)	1	1	P00356	P00356	1	3	0.7867	0	1	1	606.341	1817.01	1817.01	0.43	0.00026	HCD (High Energy Collision Dissociation)	MS2	8.79528	137.8	96	74.3646	38123	Dg31ZJ_bjhb2_13.raw	F1.13	132.4	189.7	128.8	142.2	169.1	184.4	91.5	98.4	103.8		4.83	2.098e-05	2.025e-05
FALSE	High	Sequest HT (A2)	Unambiguous	[K].lAHDSImDLENDk.[Q]	N-Term(TMT6plex); M7(Oxidation); K13(TMT6plex)	6	9	F1P3X1; A0A1D5P603; A0A1D5NYC2; Q9PTY2; Q9DGM4; A0A1D5PUR6	F1P3X1; A0A1D5P603; A0A1D5NYC2; A0A1D5P525; P13538; Q8AY28; Q9PTY2; Q9DGM4; A0A1D5PUR6	0	3	0.7006	0	1	1	659.012	1975.02	1975.02	0.73	0.00048	HCD (High Energy Collision Dissociation)	MS2	19.2972	95.2	96	51.2873	25917	Dg31ZJ_bjhb2_8.raw	F1.8	85.3	86.9	84.5	88.7	105.7	90.3	98.4	103.8	112.8		4.81	2.098e-05	1.119e-05
FALSE	High	Sequest HT (A2)	Unambiguous	[K].tITLEVEPSDTIENVk.[A]	N-Term(TMT6plex); K16(TMT6plex)	1	5	P79781	Q9PST8; A0A1D5P546; P0CG62; Q91021; P79781	0	2	0.7481	0	1	1	1123.63	2246.26	2246.25	1.75	0.00197	HCD (High Energy Collision Dissociation)	MS2	0	122.5	96	74.3554	38118	Dg31ZJ_bjhb2_13.raw	F1.13	119.5	134.1	108.7	131.4	122.2	141.1	98.3	134.7	112.4		6.75	2.098e-05	3.272e-11
FALSE	High	Sequest HT (A2)	Unambiguous	[K].gVDEGPEGLk.[L]	N-Term(TMT6plex); K10(TMT6plex)	1	2	F1NFY2	F1NFY2; A0A3Q2TX12	0	2	0.6103	0	1	1	729.915	1458.82	1458.82	1.26	0.00092	HCD (High Energy Collision Dissociation)	MS2	0	116.5	96	41.4612	20571	Dg31ZJ_bjhb2_8.raw	F1.8	194.1	135.5	136.1	54.5	50.9	39.9	158.2	182.9	96.4		3.31	2.098e-05	0.0001068
FALSE	High	Sequest HT (A2)	Unambiguous	[K].vLHEAEGHIVTcETNTGEVYR.[G]	N-Term(TMT6plex); C12(Carbamidomethyl)	1	1	Q5ZL58	Q5ZL58	0	4	0.55	0	1	1	661.581	2643.3	2643.3	0	0	HCD (High Energy Collision Dissociation)	MS2	49.0445	191.6	96	41.8212	20768	Dg31ZJ_bjhb2_8.raw	F1.8	165.8	159.4	189.6	252.3	274	263.3	149.2	116.5	154.7		2.2	2.098e-05	3.122e-05
FALSE	High	Sequest HT (A2)	Unambiguous	[K].vLDTPGPPSHVTTk.[D]	N-Term(TMT6plex); K14(TMT6plex)	1	1	A0A3Q2TS15	A0A3Q2TS15	0	3	0.7982	0	1	1	636.372	1907.1	1907.1	0.34	0.00022	HCD (High Energy Collision Dissociation)	MS2	5.79509	165.4	96	41.8686	20794	Dg31ZJ_bjhb2_8.raw	F1.8	113.2	151.9	157.7	178.8	231.6	175.5	148.9	172.2	158.9		5.6	2.098e-05	6.527e-11
FALSE	High	Sequest HT (A2)	Unambiguous	[R].gPYFLTAETLk.[S]	N-Term(TMT6plex); K11(TMT6plex)	2	7	A0A1D5PGD5; A0A3Q2UMJ2	A0A1D5PGD5; P15989; A0A3Q3AR07; F1P2F0; A0A3Q2U4U7; A0A3Q2UMJ2; A0A3Q2UD12	0	3	0.6161	0	1	1	566.667	1697.99	1697.99	-0.21	-0.00012	HCD (High Energy Collision Dissociation)	MS2	1.59975	83.2	16.939	74.1348	38000	Dg31ZJ_bjhb2_13.raw	F1.13	79.4	86	90.4	77.6	89.5	49.2	98.4	104.3	73.9		4.09	2.098e-05	1.518e-05
FALSE	High	Sequest HT (A2)	Unambiguous	[R].lQDAEEHVEAVNAk.[C]	N-Term(TMT6plex); K14(TMT6plex)	5	9	F1P3X1; A0A1D5NYC2; Q9DGM5; Q9DGM4; A0A1D5PUR6	F1P3X1; A0A1D5NYC2; A0A1D5P525; Q9DGM5; P13538; Q8AY28; Q9DGM4; A0A1D5NVW6; A0A1D5PUR6	0	3	0.751	0	1	1	671.033	2011.08	2011.09	-0.75	-0.00051	HCD (High Energy Collision Dissociation)	MS2	14.95	108.9	96	41.8803	20800	Dg31ZJ_bjhb2_8.raw	F1.8	89.9	100.3	102.4	104.4	95.7	105.1	130.6	119.1	132.8		4.9	2.098e-05	7.242e-09
FALSE	High	Sequest HT (A2)	Unambiguous	[R].sAAGPLIQQMWNQEk.[D]	N-Term(TMT6plex); K15(TMT6plex)	1	2	A0A1D5NTT1	A0A1D5NTT1; F1NIP2	0	3	0.7837	0	1	1	720.393	2159.16	2159.17	-2.48	-0.00179	HCD (High Energy Collision Dissociation)	MS2	14.237	96	60.573	74.126	37995	Dg31ZJ_bjhb2_13.raw	F1.13	93.2	105.5	104.6	86.5	86.2	96.7	94.7	98.9	98		5.27	2.098e-05	2.077e-06
FALSE	High	Sequest HT (A2)	Unambiguous	[K].gAVDGGLSIPHSTk.[R]	N-Term(TMT6plex); K14(TMT6plex)	1	1	P22451	P22451	0	3	0.6667	0	1	1	599.679	1797.02	1797.03	-1.77	-0.00106	HCD (High Energy Collision Dissociation)	MS2	28.7734	91.9	29.231	41.9161	20820	Dg31ZJ_bjhb2_8.raw	F1.8	59.3	95	77.3	85.7	120.7	91.2	93.2	108.6	95.8		4.14	2.098e-05	4.761e-05
FALSE	High	Sequest HT (A2)	Unambiguous	[K].iELGWTYGk.[I]	N-Term(TMT6plex); K9(TMT6plex)	1	2	A0A1D5PCL0	A0A1D5PCL0; Q90985	0	2	0.5556	0	1	1	762.945	1524.88	1524.88	-0.03	-2e-05	HCD (High Energy Collision Dissociation)	MS2	28.7615	374.4	96	74.1243	37994	Dg31ZJ_bjhb2_13.raw	F1.13	351.6	389.3	371.8	342.6	355.4	553.4	276.9	348.4	379.9		3.69	2.098e-05	0.0003069
FALSE	High	Sequest HT (A2)	Unambiguous	[K].vLDTPGPPSHVTTk.[D]	N-Term(TMT6plex); K14(TMT6plex)	1	1	A0A3Q2TS15	A0A3Q2TS15	0	4	0.6299	0	1	1	477.53	1907.1	1907.1	-0.11	-5e-05	HCD (High Energy Collision Dissociation)	MS2	39.5321	68	96	41.9233	20824	Dg31ZJ_bjhb2_8.raw	F1.8	58.6	59.5	54.6	75.5	86.9	69.3	62.1	74.3	71		3.81	2.098e-05	0.0001081
FALSE	High	Sequest HT (A2)	Unambiguous	[R].gPYFLTAETLk.[S]	N-Term(TMT6plex); K11(TMT6plex)	2	7	A0A1D5PGD5; A0A3Q2UMJ2	A0A1D5PGD5; P15989; A0A3Q3AR07; F1P2F0; A0A3Q2U4U7; A0A3Q2UMJ2; A0A3Q2UD12	0	2	0.651	0	1	1	849.497	1697.99	1697.99	-0.38	-0.00033	HCD (High Energy Collision Dissociation)	MS2	0	289.7	17.121	74.1206	37992	Dg31ZJ_bjhb2_13.raw	F1.13	286.1	315	291.8	262.2	310	165.7	328.9	367.9	279.5		4.67	2.098e-05	4.655e-06
FALSE	High	Sequest HT (A2)	Unambiguous	[R].aFVHWYVGEGMEEGEFSEAR.[E]	N-Term(TMT6plex)	4	14	A0A1D5PAR5; A0A1D5NW27; A0A1L1RJP8; F1NW97	A0A1D5PAR5; A0A1D5PA34; A0A1D5NXC9; P09642; P02552; P09644; A0A1D5NW27; A0A1D5P198; A0A1L1RJP8; F1P5B0; F1NWX0; A0A1D5NXV1; P09645; F1NW97	0	3	0.8513	0	1	1	853.731	2559.18	2559.18	-1.09	-0.00093	HCD (High Energy Collision Dissociation)	MS2	4.09187	43.1	61.804	74.119	37991	Dg31ZJ_bjhb2_13.raw	F1.13	46.4	41.5	49.3	41	35.3	36.8	47.4	47.1	43.5		6.32	2.098e-05	6.356e-11
FALSE	High	Sequest HT (A2)	Unambiguous	[K].lTHLDLAHWLVVLR.[I]	N-Term(TMT6plex)	1	1	P13585	P13585	0	3	0.8172	0	1	1	639.054	1915.15	1915.15	-0.34	-0.00022	HCD (High Energy Collision Dissociation)	MS2	0	36.8	96	85.72	45679	Dg31ZJ_bjhb2_15.raw	F1.15	36.6	33.5	39.6	41.4	41.3	46.1	30.5	26.1	36.3		5.58	2.098e-05	2.274e-10
FALSE	High	Sequest HT (A2)	Unambiguous	[K].aVGIVVATGVNTEIGk.[I]	N-Term(TMT6plex); K16(TMT6plex)	1	1	P13585	P13585	0	3	0.8246	0	1	1	662.738	1986.2	1986.2	0.48	0.00032	HCD (High Energy Collision Dissociation)	MS2	5.3831	72.6	20.767	74.1173	37990	Dg31ZJ_bjhb2_13.raw	F1.13	56.6	58.2	58.7	89.6	86.9	83.4	67.5	60.3	92.1		5.93	2.098e-05	2.142e-08
FALSE	High	Sequest HT (A2)	Unambiguous	[K].yNILGTNTIMDk.[M]	N-Term(TMT6plex); K12(TMT6plex)	1	2	F1NSP8	A0A3Q2U068; F1NSP8	0	3	0.6154	0	1	1	614.346	1841.02	1841.02	-0.89	-0.00055	HCD (High Energy Collision Dissociation)	MS2	0	55.5	65.268	74.1129	37988	Dg31ZJ_bjhb2_13.raw	F1.13	66.7	73.6	63.3	38.2	45.2	36.9	55.5	68.5	51.2		4.03	2.098e-05	9.045e-05
FALSE	High	Sequest HT (A2)	Unambiguous	[K].sYELPDGQVITIGNER.[F]	N-Term(TMT6plex)	4	11	P60706; F1P476; P68139; A0A1D5NV17	P63270; A0A3Q3AWV3; P53478; P60706; A0A1D5PK53; F1P476; P68139; P68034; Q5ZMQ2; A0A1D5NV17; P08023	0	2	0.7909	0	1	1	1010.53	2020.06	2020.05	0.88	0.00089	HCD (High Energy Collision Dissociation)	MS2	0.742107	317.9	0.904	74.106	37984	Dg31ZJ_bjhb2_13.raw	F1.13	281.5	292.2	300	335.8	371.4	346.9	289.7	324.1	319.1		5.69	2.098e-05	1.989e-10
FALSE	High	Sequest HT (A2)	Unambiguous	[K].sYELPDGQVITIGNER.[F]	N-Term(TMT6plex)	4	11	P60706; F1P476; P68139; A0A1D5NV17	P63270; A0A3Q3AWV3; P53478; P60706; A0A1D5PK53; F1P476; P68139; P68034; Q5ZMQ2; A0A1D5NV17; P08023	0	2	0.8113	0	1	1	1010.53	2020.06	2020.05	0.88	0.00089	HCD (High Energy Collision Dissociation)	MS2	2.06582	317.9	0.902	74.1044	37983	Dg31ZJ_bjhb2_13.raw	F1.13	281.5	292.2	300	335.8	371.4	346.9	289.7	324.1	319.1		5.3	2.098e-05	6.435e-10
FALSE	High	Sequest HT (A2)	Unambiguous	[K].yNILGTNTIMDk.[M]	N-Term(TMT6plex); K12(TMT6plex)	1	2	F1NSP8	A0A3Q2U068; F1NSP8	0	2	0.6361	0	1	1	921.015	1841.02	1841.02	-0.59	-0.00054	HCD (High Energy Collision Dissociation)	MS2	32.6768	265.4	96	74.0841	37972	Dg31ZJ_bjhb2_13.raw	F1.13	336.2	374.7	323.6	187.1	196.4	184.4	239.9	308.4	237.8		3.71	2.098e-05	5.116e-07
FALSE	High	Sequest HT (A2)	Unambiguous	[K].mEIDDLASNMESVSk.[A]	N-Term(TMT6plex); M1(Oxidation); K15(TMT6plex)	10	15	F1P3X1; Q8JG72; A0A1D5P603; A0A1D5NYC2; Q9DGM5; P02565; Q9PTY2; Q9DGM4; R4GIG1; A0A1D5PUR6	F1P3X1; A0A1D5NWE9; Q8JG72; A0A1D5P603; A0A1D5NYC2; A0A1D5P525; Q9DGM5; P02565; P13538; Q8AY28; Q9PTY2; Q9DGM4; A0A1D5NVW6; R4GIG1; A0A1D5PUR6	0	3	0.2921	0	1	1	715.027	2143.07	2143.07	-0.48	-0.00034	HCD (High Energy Collision Dissociation)	MS2	42.4663	174.4	30.585	74.0803	37970	Dg31ZJ_bjhb2_13.raw	F1.13	173.9	165.1	211.6	156.8	157.9	150.2	185	195.8	173.3		3.15	2.098e-05	2.279e-07
FALSE	High	Sequest HT (A2)	Unambiguous	[K].iALYETPTGWk.[F]	N-Term(TMT6plex); K11(TMT6plex)	1	2	F1NN63	F1NN63; Q2UZR2	0	2	0.7021	0	1	1	869.003	1737	1737	-0.15	-0.00013	HCD (High Energy Collision Dissociation)	MS2	2.86165	567.3	9.475	74.0709	37965	Dg31ZJ_bjhb2_13.raw	F1.13	512.8	645	611.7	690.8	711	768.6	435.4	291.9	438.7		4.33	2.098e-05	1.386e-05
FALSE	High	Sequest HT (A2)	Unambiguous	[K].kDcEVVMMIGLPGAGk.[T]	N-Term(TMT6plex); K1(TMT6plex); C3(Carbamidomethyl); K16(TMT6plex)	1	2	F1NSP8	A0A3Q2U068; F1NSP8	1	4	0.5678	0	1	1	598.836	2392.32	2392.34	-6.39	-0.00382	HCD (High Energy Collision Dissociation)	MS2	70.7197	59.1	96	74.0655	37962	Dg31ZJ_bjhb2_13.raw	F1.13	89.1	96.5	63.8	26.3	19.7	20.5	45.8	114.7	55.2		3.91	2.098e-05	0.0002487
FALSE	High	Sequest HT (A2)	Unambiguous	[R].iLFINNcTMTDDAR.[Y]	N-Term(TMT6plex); C7(Carbamidomethyl)	3	8	A0A1D5PBR5; A0A3Q2UBY4; A0A1D5PCL3	A0A3Q3AWG5; A0A3Q3A8C1; A0A1D5PHW7; A0A1D5PBR5; E1C5Z5; A0A3Q2UBY4; A0A1D5PE78; A0A1D5PCL3	0	2	0.8187	0	1	1	956.977	1912.95	1912.95	0.06	6e-05	HCD (High Energy Collision Dissociation)	MS2	0	133.1	96	74.0618	37960	Dg31ZJ_bjhb2_13.raw	F1.13	139.4	168	175.8	46.3	60.7	56.2	167.4	229.3	154.5		5.57	2.098e-05	3.464e-08
FALSE	High	Sequest HT (A2)	Unambiguous	[R].kVTGEVMDPAGk.[V]	N-Term(TMT6plex); K1(TMT6plex); K12(TMT6plex)	1	1	A0A1D5PEE1	A0A1D5PEE1	1	3	0.6515	0	1	1	640.382	1919.13	1919.12	3.95	0.00253	HCD (High Energy Collision Dissociation)	MS2	0	123	96	42.1535	20950	Dg31ZJ_bjhb2_8.raw	F1.8	136.4	139	164.9	102.9	110.1	91.5	121.7	128	112.7		2.64	2.098e-05	2.279e-07
FALSE	High	Sequest HT (A2)	Unambiguous	[R].eGTGTESPMIGDk.[V-]	N-Term(TMT6plex); K13(TMT6plex)	1	5	A0A3Q3B0L8	A0A3Q3B0L8; F1NIM4; Q5ZJT4; A0A3Q2U9P1; Q9PRM3	0	2	0.7461	0	1	1	890.464	1779.92	1779.92	-0.04	-4e-05	HCD (High Energy Collision Dissociation)	MS2	0	177.9	96	42.1678	20958	Dg31ZJ_bjhb2_8.raw	F1.8	200.5	207.9	194.6	135.3	162.5	166.1	165	198.3	170.5		4.53	2.098e-05	1.275e-08
FALSE	High	Sequest HT (A2)	Unambiguous	[K].gHTGPMVVETLk.[L]	N-Term(TMT6plex); K12(TMT6plex)	1	2	A0A1D5PCL0	A0A1D5PCL0; Q90985	0	3	0.6347	0	1	1	576.334	1726.99	1726.99	-3.63	-0.00209	HCD (High Energy Collision Dissociation)	MS2	68.7333	128	96	42.0239	20879	Dg31ZJ_bjhb2_8.raw	F1.8	110.5	113.9	116	119.6	113.3	230	101.1	114.4	132.8		4.38	2.098e-05	0.0002467
FALSE	High	Sequest HT (A2)	Unambiguous	[K].aAIAQAGYTDk.[V]	N-Term(TMT6plex); K11(TMT6plex)	1	1	P07322	P07322	0	2	0.6886	0	1	1	783.949	1566.89	1566.89	0.77	0.00061	HCD (High Energy Collision Dissociation)	MS2	0	132.7	96	41.8085	20761	Dg31ZJ_bjhb2_8.raw	F1.8	16.5	13.4	97.9	51.5	285.7	96.7	329.1	73.2	230.6		4.11	2.098e-05	1.03e-06
FALSE	High	Sequest HT (A2)	Unambiguous	[R].wEAEGEREETLQk.[L]	N-Term(TMT6plex); K13(TMT6plex)	1	1	E1C5K0	E1C5K0	1	3	0.6159	0	1	1	688.364	2063.08	2063.08	-2.06	-0.00142	HCD (High Energy Collision Dissociation)	MS2	0	150.1	96	41.8049	20759	Dg31ZJ_bjhb2_8.raw	F1.8	147.5	164.5	178.2	140.9	175.5	162.2	111.3	139.6	131.5		3.02	2.098e-05	4.208e-05
FALSE	High	Sequest HT (A2)	Unambiguous	[K].aVGIVVATGVNTEIGk.[I]	N-Term(TMT6plex); K16(TMT6plex)	1	1	P13585	P13585	0	2	0.7406	0	1	1	993.604	1986.2	1986.2	0.51	0.00051	HCD (High Energy Collision Dissociation)	MS2	0	126.1	96	74.1474	38007	Dg31ZJ_bjhb2_13.raw	F1.13	90.7	109	116.5	133.3	156.7	154	119.5	111.4	144.2		6.4	2.098e-05	1.739e-11
FALSE	High	Sequest HT (A2)	Unambiguous	[K].qLEEEQQGLQk.[K]	N-Term(TMT6plex); K11(TMT6plex)	1	3	A0A1D5P9X2	A0A1D5P9X2; P19352; Q05706	0	3	0.5378	0	1	1	596.668	1787.99	1787.99	-1.23	-0.00073	HCD (High Energy Collision Dissociation)	MS2	14.1562	108.7	96	41.4649	20573	Dg31ZJ_bjhb2_8.raw	F1.8	97.6	110.2	106.7	93.3	109.9	99.5	124	118.3	119		3.7	2.098e-05	0.0002905
FALSE	High	Sequest HT (A2)	Unambiguous	[K].iEALPSDISIDEGk.[V]	N-Term(TMT6plex); K14(TMT6plex)	1	2	P79757	A0A3Q2UNJ2; P79757	0	3	0.6934	0	1	1	649.035	1945.09	1945.09	-0.19	-0.00012	HCD (High Energy Collision Dissociation)	MS2	4.4482	90.7	15.724	74.3517	38116	Dg31ZJ_bjhb2_13.raw	F1.13	99.3	100.1	88	69.5	73.2	77.2	89.6	129	90.1		3.49	2.098e-05	3.514e-05
FALSE	High	Sequest HT (A2)	Unambiguous	[R].icQEWSSQTPHk.[H]	N-Term(TMT6plex); C2(Carbamidomethyl); K12(TMT6plex)	1	1	F1NWX6	F1NWX6	0	3	0.6637	0	1	1	653.676	1959.01	1959.02	-0.51	-0.00033	HCD (High Energy Collision Dissociation)	MS2	10.5616	113.4	63.788	41.5191	20603	Dg31ZJ_bjhb2_8.raw	F1.8	88	142.1	107.3	69.5	123.2	67.4	161.5	102.9	158.7		5.62	2.098e-05	5.972e-07
FALSE	High	Sequest HT (A2)	Unambiguous	[K].lkDLAQELSAMTDHR.[K]	N-Term(TMT6plex); K2(TMT6plex)	1	2	F1NH35	F1NH35; A0A3Q2UBH5	1	4	0.6969	0	1	1	547.306	2186.2	2186.2	1.03	0.00056	HCD (High Energy Collision Dissociation)	MS2	0	26.4	96	74.3344	38107	Dg31ZJ_bjhb2_13.raw	F1.13	22.9	29.9	31.3	23.6	28.8	24.3	23.2	31.6	22.2		4.52	2.098e-05	3.33e-06
FALSE	High	Sequest HT (A2)	Unambiguous	[R].mISDLSAQR.[A]	N-Term(TMT6plex)	1	1	F1P3X1	F1P3X1	0	2	0.5493	0	1	1	625.342	1249.68	1249.68	-0.12	-8e-05	HCD (High Energy Collision Dissociation)	MS2	32.428	244.8	96	41.5342	20611	Dg31ZJ_bjhb2_8.raw	F1.8	226.5	238.4	268.6	166.5	138.1	194.9	285.6	403.1	281.5		3.04	2.098e-05	0.0001328
FALSE	High	Sequest HT (A2)	Unambiguous	[K].tITLEVEPSDTIENVk.[A]	N-Term(TMT6plex); K16(TMT6plex)	1	5	P79781	Q9PST8; A0A1D5P546; P0CG62; Q91021; P79781	0	3	0.7776	0	1	1	749.422	2246.25	2246.25	-0.59	-0.00044	HCD (High Energy Collision Dissociation)	MS2	0	94.7	96	74.3233	38101	Dg31ZJ_bjhb2_13.raw	F1.13	101.2	98.6	96.3	88.9	95.7	102.4	89.7	88.6	91.2		5.62	2.098e-05	6.28e-06
FALSE	High	Sequest HT (A2)	Unambiguous	[K].aAFDmFDADGGGDISTk.[E]	N-Term(TMT6plex); M5(Oxidation); K17(TMT6plex)	1	1	P02588	P02588	0	3	0.8093	0	1	1	731.36	2192.07	2192.06	3.6	0.00263	HCD (High Energy Collision Dissociation)	MS2	8.60105	96	96	74.3178	38098	Dg31ZJ_bjhb2_13.raw	F1.13	78.1	75.5	94.7	104.7	111	112.7	94.7	91.4	100.8		5.35	2.098e-05	1.157e-07
FALSE	High	Sequest HT (A2)	Unambiguous	[K].aLDGAFNEENR.[E]	N-Term(TMT6plex)	1	3	E1C2S1	A0A1D5PTR5; P54939; E1C2S1	0	2	0.7335	0	1	1	732.867	1464.73	1464.73	-0.51	-0.00037	HCD (High Energy Collision Dissociation)	MS2	10.5208	189.6	96	41.574	20633	Dg31ZJ_bjhb2_8.raw	F1.8	236.5	237	226.5	125.8	115.5	115.9	200.8	251.4	196.9		4.24	2.098e-05	4.401e-06
FALSE	High	Sequest HT (A2)	Unambiguous	[K].eSDVGAcLDTk.[E]	N-Term(TMT6plex); C7(Carbamidomethyl); K11(TMT6plex)	2	2	P19121; A0A1D5NW68	P19121; A0A1D5NW68	0	2	0.7678	0	1	1	826.931	1652.86	1652.86	-0.73	-0.0006	HCD (High Energy Collision Dissociation)	MS2	49.1683	156.4	96	41.5759	20634	Dg31ZJ_bjhb2_8.raw	F1.8	152.7	191.3	179.5	108.1	132.8	151.3	181.5	168.9	141.7		3.66	2.098e-05	1.237e-06
FALSE	High	Sequest HT (A2)	Unambiguous	[K].sYELPDGQVITIGNER.[F]	N-Term(TMT6plex)	4	11	P60706; F1P476; P68139; A0A1D5NV17	P63270; A0A3Q3AWV3; P53478; P60706; A0A1D5PK53; F1P476; P68139; P68034; Q5ZMQ2; A0A1D5NV17; P08023	0	2	0.7983	0	1	1	1010.53	2020.06	2020.05	0.77	0.00077	HCD (High Energy Collision Dissociation)	MS2	2.79255	143.7	0.272	74.3122	38095	Dg31ZJ_bjhb2_13.raw	F1.13	129.9	127.6	138.9	155.6	173.5	158.1	125.7	149.7	134.7		4.76	2.098e-05	4.536e-10
FALSE	High	Sequest HT (A2)	Unambiguous	[K].kMGLVDQLVDPLGPGVkPPEAR.[T]	N-Term(TMT6plex); K1(TMT6plex); K17(TMT6plex)	2	2	O57660; F1NI29	O57660; F1NI29	1	4	0.7258	0	1	1	751.696	3003.76	3003.76	-0.93	-0.0007	HCD (High Energy Collision Dissociation)	MS2	39.0722	65.5	96	74.2875	38082	Dg31ZJ_bjhb2_13.raw	F1.13	79.9	96.3	77.6	47.8	40.7	42.8	57.5	84.7	62.2		6.31	2.098e-05	1.093e-10
FALSE	High	Sequest HT (A2)	Unambiguous	[K].iEALPSDISIDEGk.[V]	N-Term(TMT6plex); K14(TMT6plex)	1	2	P79757	A0A3Q2UNJ2; P79757	0	2	0.7157	0	1	1	973.047	1945.09	1945.09	-1.28	-0.00124	HCD (High Energy Collision Dissociation)	MS2	0	294	96	74.2838	38080	Dg31ZJ_bjhb2_13.raw	F1.13	296.2	310.2	311.9	226.6	251.6	261.6	293.5	389.9	304.3		5.17	2.098e-05	5.638e-09
FALSE	High	Sequest HT (A2)	Unambiguous	[R].kHIVDTYTEFYHTPTHSDASk.[K]	N-Term(TMT6plex); K1(TMT6plex); K21(TMT6plex)	2	5	A0A1D5P8X3; A0A3Q2UJ04	A0A1D5P8X3; A0A3Q2UJ04; F1NTC8; A0A3Q2U6G6; Q5F3G1	1	5	0.6478	0	1	1	633.74	3164.67	3164.66	3.55	0.00225	HCD (High Energy Collision Dissociation)	MS2	47.2779	40.9	96	41.6079	20651	Dg31ZJ_bjhb2_8.raw	F1.8	32.1	36.4	38	31.2	29.5	24.7	47.8	74.1	54.5		3.72	2.098e-05	1.484e-05
FALSE	High	Sequest HT (A2)	Unambiguous	[K].aLQEAHQQALDDLQAEEDkVNTLTk.[A]	N-Term(TMT6plex); K19(TMT6plex); K25(TMT6plex)	2	2	A0A1D5NZY9; Q8UWA0	A0A1D5NZY9; Q8UWA0	1	4	0.7992	0	1	1	874.727	3495.89	3495.89	-0.63	-0.00055	HCD (High Energy Collision Dissociation)	MS2	18.8127	82.1	96	74.2498	38062	Dg31ZJ_bjhb2_13.raw	F1.13	144.8	117.4	73.8	22.6	19.5	21.6	68.9	193.7	76.5		7.57	2.098e-05	1.09e-12
FALSE	High	Sequest HT (A2)	Unambiguous	[R].sVMDATQIAGLNcLR.[L]	N-Term(TMT6plex); C13(Carbamidomethyl)	1	1	A0A1D5PPF8	A0A1D5PPF8	0	3	0.6718	0	1	1	626.663	1877.98	1877.98	-1.16	-0.00072	HCD (High Energy Collision Dissociation)	MS2	42.0704	64.5	64.582	74.2444	38059	Dg31ZJ_bjhb2_13.raw	F1.13	54.7	63.9	61.8	68.9	63.5	65	62.4	67.8	72.1		4.51	2.098e-05	4.689e-06
FALSE	High	Sequest HT (A2)	Unambiguous	[R].gASAINWTLIQGDk.[K]	N-Term(TMT6plex); K14(TMT6plex)	1	1	F1P130	F1P130	0	2	0.731	0	1	1	966.553	1932.1	1932.1	1.82	0.00176	HCD (High Energy Collision Dissociation)	MS2	17.778	158.5	96	74.2409	38057	Dg31ZJ_bjhb2_13.raw	F1.13	159.2	145.1	175.7	127.8	148.3	132.8	183.2	187.5	167.3		5.39	2.098e-05	2.793e-09
FALSE	High	Sequest HT (A2)	Unambiguous	[K].lAYEYADER.[L]	N-Term(TMT6plex)	1	1	A0A1D5NYX9	A0A1D5NYX9	0	2	0.689	0	1	1	679.843	1358.68	1358.68	-0.62	-0.00042	HCD (High Energy Collision Dissociation)	MS2	0	106.4	96	41.6932	20698	Dg31ZJ_bjhb2_8.raw	F1.8	129.3	116	131.3	72.1	74	75.1	104	165.2	90.4		3.28	2.098e-05	0.0002744
FALSE	High	Sequest HT (A2)	Unambiguous	[K].tDEEVLTSk.[G]	N-Term(TMT6plex); K9(TMT6plex)	1	1	A0A3Q2U295	A0A3Q2U295	0	2	0.5701	0	1	1	740.419	1479.83	1479.83	-0.4	-0.0003	HCD (High Energy Collision Dissociation)	MS2	0	98.9	96	41.6969	20700	Dg31ZJ_bjhb2_8.raw	F1.8	110.1	118.2	102.6	79.8	87	79.5	92.5	122.2	98.4		3.21	2.098e-05	0.0001724
FALSE	High	Sequest HT (A2)	Unambiguous	[R].qADVMIVAGTLTNk.[M]	N-Term(TMT6plex); K14(TMT6plex)	1	1	F1NYM3	F1NYM3	0	3	0.6963	0	1	1	640.372	1919.1	1919.1	-0.64	-0.00041	HCD (High Energy Collision Dissociation)	MS2	7.81979	67.9	9.477	74.2053	38038	Dg31ZJ_bjhb2_13.raw	F1.13	71.6	83	76.7	42.4	39.6	41.6	80.4	107.5	68.4		5.4	2.098e-05	6.05e-07
FALSE	High	Sequest HT (A2)	Unambiguous	[R].lQDAEEHVEAVNSk.[C]	N-Term(TMT6plex); K14(TMT6plex)	4	4	A0A1D5P603; P02565; Q9PTY2; R4GIG1	A0A1D5P603; P02565; Q9PTY2; R4GIG1	0	3	0.8022	0	1	1	676.365	2027.08	2027.08	-0.09	-6e-05	HCD (High Energy Collision Dissociation)	MS2	11.0753	117	44.809	41.7244	20715	Dg31ZJ_bjhb2_8.raw	F1.8	82.4	79	111.8	186.7	202	177.2	60	69.8	84.5		5.46	2.098e-05	2.467e-07
FALSE	High	Sequest HT (A2)	Unambiguous	[R].tAVDQLSSGFFSPR.[Q]	N-Term(TMT6plex)	1	1	A0A3Q3AC33	A0A3Q3AC33	0	3	0.6766	0	1	1	580.975	1740.91	1740.91	-1.1	-0.00064	HCD (High Energy Collision Dissociation)	MS2	46.2349	65.3	54.852	74.1944	38032	Dg31ZJ_bjhb2_13.raw	F1.13	49	61.8	62.8	70	80.5	76.4	69.7	58.5	58.8		3.68	2.098e-05	5.692e-06
FALSE	High	Sequest HT (A2)	Unambiguous	[K].gAEADQVIEYLk.[Q]	N-Term(TMT6plex); K12(TMT6plex)	1	2	F1NLE7	F1NLE7; A0A1D5P0D3	0	2	0.734	0	1	1	897.506	1794	1794	-0.18	-0.00016	HCD (High Energy Collision Dissociation)	MS2	0	130.5	96	74.1754	38022	Dg31ZJ_bjhb2_13.raw	F1.13	152.3	149.1	151.1	99.7	110.6	97.9	120.1	163.5	130.1		5	2.098e-05	1.489e-07
FALSE	High	Sequest HT (A2)	Unambiguous	[R].gASAINWTLIQGDk.[K]	N-Term(TMT6plex); K14(TMT6plex)	1	1	F1P130	F1P130	0	3	0.6275	0	1	1	644.703	1932.09	1932.1	-0.46	-0.0003	HCD (High Energy Collision Dissociation)	MS2	74.3297	105	20.816	74.1607	38014	Dg31ZJ_bjhb2_13.raw	F1.13	121.1	104.2	132.5	62	61.1	63.5	122.4	156.4	121.5		2.47	2.098e-05	6.552e-06
FALSE	High	Sequest HT (A2)	Unambiguous	[K].nLGGLSEGk.[K]	N-Term(TMT6plex); K9(TMT6plex)	1	1	F1NSU6	F1NSU6	0	2	0.3268	0	1	1	666.898	1332.79	1332.79	0	0	HCD (High Energy Collision Dissociation)	MS2	29.8511	156.8	96	41.4248	20551	Dg31ZJ_bjhb2_8.raw	F1.8	141.5	163.2	179.5	101.5	125	92.6	174.5	246.3	187.5		2.54	2.098e-05	0.0001078
FALSE	High	Sequest HT (A2)	Unambiguous	[K].kQEPVLLHQEVk.[Q]	N-Term(TMT6plex); K1(TMT6plex); K12(TMT6plex)	2	5	Q90631; E1C2P9	Q90631; E1C2P9; A0A3Q2U3D6; A0A3Q2UDX5; A0A1D5P9E9	1	4	0.6647	0	1	1	534.585	2135.32	2135.32	1.37	0.00073	HCD (High Energy Collision Dissociation)	MS2	0	99	96	36.0353	17762	Dg31ZJ_bjhb2_8.raw	F1.8	120.7	117.9	113.4	85	87.9	88.8	81.8	98.6	96.8		5.01	2.098e-05	0.0001235
FALSE	High	Sequest HT (A2)	Unambiguous	[R].ePADAmAAGAVEASFk.[C]	N-Term(TMT6plex); M6(Oxidation); K16(TMT6plex)	1	2	A0A1D5P9V0	A0A1D5P9V0; P00548	0	3	0.7275	0	1	1	680.36	2039.06	2039.05	5.91	0.00401	HCD (High Energy Collision Dissociation)	MS2	54.598	124.2	96	71.5655	36619	Dg31ZJ_bjhb2_13.raw	F1.13	141	125.3	121.2	130.7	121	136.1	106.8	122.8	113.3		3.34	2.098e-05	1.243e-06
FALSE	High	Sequest HT (A2)	Unambiguous	[R].fHWEQDQIAHMk.[N]	N-Term(TMT6plex); K12(TMT6plex)	1	2	Q5ZM62	A0A3Q2U0D5; Q5ZM62	0	4	0.6717	0	1	1	507.769	2028.06	2028.05	1.55	0.00079	HCD (High Energy Collision Dissociation)	MS2	50.6752	57.7	71.515	51.3517	25952	Dg31ZJ_bjhb2_8.raw	F1.8	55.8	68.2	69.4	56	53.4	53.1	44.4	62.9	56.2		4.63	2.098e-05	1.729e-05
FALSE	High	Sequest HT (A2)	Unambiguous	[K].vLGDMIEIHGk.[H]	N-Term(TMT6plex); K11(TMT6plex)	1	2	Q05713	A0A3Q2TTM1; Q05713	0	4	0.7736	0	1	1	418.249	1669.97	1669.97	0.74	0.00031	HCD (High Energy Collision Dissociation)	MS2	25.7805	9.6	96	62.2974	31790	Dg31ZJ_bjhb2_8.raw	F1.8	11.1	11.5	10.7	7.5	4.5	5.2	10.3	19	6.4		3.18	2.098e-05	0.000264
FALSE	High	Sequest HT (A2)	Unambiguous	[R].dLEEATLQHEATAAALR.[K]	N-Term(TMT6plex)	11	18	A0A1D5PFB7; F1P3X1; Q8JG72; A0A1D5P603; A0A1D5NYC2; Q9DGM5; P02565; Q9PTY2; Q9DGM4; R4GIG1; A0A1D5PUR6	A0A1D5PFB7; F1P3X1; A0A1D5NWE9; Q8JG72; A0A1D5P603; A0A1D5NYC2; A0A1D5PXU1; A0A1D5P525; Q9DGM5; P02565; P13538; Q8AY28; Q9PTY2; Q9DGM4; A0A1D5NVW6; R4GIG1; A0A1D5NXZ4; A0A1D5PUR6	0	3	0.6275	0	1	1	690.034	2068.09	2068.09	0.21	0.00015	HCD (High Energy Collision Dissociation)	MS2	71.5648	55.5	96	62.3295	31807	Dg31ZJ_bjhb2_8.raw	F1.8	68.7	58.3	70.3	45.4	49.6	44.9	49.2	58.6	54.1		3.49	2.098e-05	0.0002651
FALSE	High	Sequest HT (A2)	Unambiguous	[R].gGEYGFGAAFDADGDR.[Y]	N-Term(TMT6plex)	1	1	F1NM36	F1NM36	0	2	0.8557	0	1	1	917.418	1833.83	1833.82	2.89	0.00265	HCD (High Energy Collision Dissociation)	MS2	0	48.3	96	62.335	31810	Dg31ZJ_bjhb2_8.raw	F1.8	58.3	60.5	49.7	31.3	39	34.7	49.3	61.4	50.9		4.09	2.098e-05	1.432e-09
FALSE	High	Sequest HT (A2)	Unambiguous	[R].nALSLSMLQALk.[E]	N-Term(TMT6plex); K12(TMT6plex)	1	1	A0A1L1RNJ2	A0A1L1RNJ2	0	3	0.7019	0	1	1	583.024	1747.06	1747.06	0.67	0.00039	HCD (High Energy Collision Dissociation)	MS2	17.4758	62.5	96	85.3492	45482	Dg31ZJ_bjhb2_15.raw	F1.15	74.8	60.8	61	56.6	49.5	53.9	72.1	79.5	54.2		4.16	2.098e-05	1.056e-05
FALSE	High	Sequest HT (A2)	Unambiguous	[R].hVDcAAAYSNEAEIGDAFQEcVGPNk.[V]	N-Term(TMT6plex); C4(Carbamidomethyl); C21(Carbamidomethyl); K26(TMT6plex)	1	5	Q5ZK84	Q5ZK84; A0A1L1RPK9; F1N9F8; A0A1L1RXF9; A0A1L1RSF4	0	3	0.9025	0	1	1	1104.19	3310.55	3310.55	0.41	0.00045	HCD (High Energy Collision Dissociation)	MS2	0	11.5	96	62.3746	31830	Dg31ZJ_bjhb2_8.raw	F1.8	7.6	7.3	11.8	10.4	15.5	14.5	10.8	12.5	12.7		6.67	2.098e-05	6.559e-14
FALSE	High	Sequest HT (A2)	Unambiguous	[K].kPEVQQTVSDLQNQWER.[I]	N-Term(TMT6plex); K1(TMT6plex)	1	2	A0A1D5P2P4	A0A1D5P2P4; E1BZI5	0	3	0.7143	0	1	1	848.455	2543.35	2543.36	-4.37	-0.00371	HCD (High Energy Collision Dissociation)	MS2	0	30.7	96	62.382	31834	Dg31ZJ_bjhb2_8.raw	F1.8	31.1	31.3	28.6	25.3	33.8	27.3	30.2	35.4	33.2		3.71	2.098e-05	1.845e-05
FALSE	High	Sequest HT (A2)	Unambiguous	[R].eIAcPPGScADTPFSESEGQLR.[S]	N-Term(TMT6plex); C4(Carbamidomethyl); C9(Carbamidomethyl)	1	1	A0A1D5PRT3	A0A1D5PRT3	0	3	0.7959	0	1	1	879.739	2637.2	2637.21	-3.47	-0.00305	HCD (High Energy Collision Dissociation)	MS2	11.6024	14.5	96	62.4087	31848	Dg31ZJ_bjhb2_8.raw	F1.8	12.1	12.4	11.3	10.9	22.7	18.4	14.9	14.2	13.4		3.43	2.098e-05	3.284e-05
FALSE	High	Sequest HT (A2)	Unambiguous	[R].yGLHSLEISTcDFDDIAQYR.[A]	N-Term(TMT6plex); C11(Carbamidomethyl)	2	3	F1N9Z6; Q90724	A0A1D5PSF9; F1N9Z6; Q90724	0	3	0.7305	0	1	1	878.09	2632.25	2632.26	-0.05	-4e-05	HCD (High Energy Collision Dissociation)	MS2	52.6511	100.3	71.09	78.9197	42068	Dg31ZJ_bjhb2_15.raw	F1.15	98.5	78.7	90.3	118.4	96	133.9	90.1	94.5	102.2		5.01	2.098e-05	9.008e-08
FALSE	High	Sequest HT (A2)	Unambiguous	[K].vLGDMIEIHGk.[H]	N-Term(TMT6plex); K11(TMT6plex)	1	2	Q05713	A0A3Q2TTM1; Q05713	0	3	0.8238	0	1	1	557.33	1669.97	1669.97	1.8	0.001	HCD (High Energy Collision Dissociation)	MS2	3.0937	62.5	3.076	62.4697	31881	Dg31ZJ_bjhb2_8.raw	F1.8	68.9	79.8	67	26.1	35.4	32.3	61	122.7	68.9		3.69	2.098e-05	4.592e-07
FALSE	High	Sequest HT (A2)	Unambiguous	[K].lSLEGDHSLPPSAYATVk.[A]	N-Term(TMT6plex); K18(TMT6plex)	1	1	P17785	P17785	0	3	0.6815	0	1	1	781.772	2343.3	2343.3	2.89	0.00225	HCD (High Energy Collision Dissociation)	MS2	9.44396	38.9	96	62.4798	31886	Dg31ZJ_bjhb2_8.raw	F1.8	39.3	44.4	43.2	33.5	32.4	26.6	46.3	47.3	37.4		4.71	2.098e-05	1.151e-05
FALSE	High	Sequest HT (A2)	Unambiguous	[K].sQAAAENFPFcTIDPNESR.[V]	N-Term(TMT6plex); C11(Carbamidomethyl)	1	2	A0A452J806	A0A452J806; Q5ZM25	0	3	0.816	0	1	1	795.044	2383.12	2383.12	0.1	8e-05	HCD (High Energy Collision Dissociation)	MS2	59.4806	58	96	70.2193	35905	Dg31ZJ_bjhb2_13.raw	F1.13	66.4	66.4	67	43.6	50.7	59	51.9	60.3	56.4		4.89	2.098e-05	1.798e-09
FALSE	High	Sequest HT (A2)	Unambiguous	[K].lTLEGLEkDDDDEEGQEk.[T]	N-Term(TMT6plex); K8(TMT6plex); K18(TMT6plex)	1	2	E1BYP8	E1BYP8; S5ZB27	1	3	0.6658	0	1	1	917.475	2750.41	2750.42	-3	-0.00275	HCD (High Energy Collision Dissociation)	MS2	10.2212	73.9	96	62.4871	31890	Dg31ZJ_bjhb2_8.raw	F1.8	111.2	108.5	109	48.4	45.3	48.4	58.3	69.7	66.1		4.07	2.098e-05	9.758e-07
FALSE	High	Sequest HT (A2)	Unambiguous	[R].fGDTYGGDGMGHSSPIQSADWDDR.[K]	N-Term(TMT6plex)	1	1	E1BTK0	E1BTK0	0	3	0.8696	0	1	1	934.076	2800.21	2800.21	1.31	0.00122	HCD (High Energy Collision Dissociation)	MS2	0	16	96	62.4964	31895	Dg31ZJ_bjhb2_8.raw	F1.8	15.3	15.7	16.2	18.5	15.2	11.8	17.8	17.4	16.2		5.06	2.098e-05	7.06e-09
FALSE	High	Sequest HT (A2)	Unambiguous	[R].sGAEWASIFQR.[F]	N-Term(TMT6plex)	1	3	F1P0Z3	F1P0Z3; A0A3Q2U4Y7; A0A3Q2U084	0	2	0.7205	0	1	1	740.892	1480.78	1480.77	1.05	0.00078	HCD (High Energy Collision Dissociation)	MS2	0	121.8	96	70.1615	35875	Dg31ZJ_bjhb2_13.raw	F1.13	126.8	112.4	151.2	125.5	106.7	121.4	110.7	139.7	101.4		3.9	2.098e-05	5.297e-06
FALSE	High	Sequest HT (A2)	Unambiguous	[K].gEcSDYATLDVTGGDYTTYSSQR.[R]	N-Term(TMT6plex); C3(Carbamidomethyl)	1	1	P79757	P79757	0	3	0.8892	0	1	1	925.747	2775.23	2775.23	0.36	0.00034	HCD (High Energy Collision Dissociation)	MS2	2.20111	13.6	96	62.5158	31904	Dg31ZJ_bjhb2_8.raw	F1.8	12.8	13.6	13.9	17.6	14.2	11.7	11	13.5	14.4		7.58	2.098e-05	2.398e-09
FALSE	High	Sequest HT (A2)	Unambiguous	[K].iLAcDDLDEAAk.[M]	N-Term(TMT6plex); C4(Carbamidomethyl); K12(TMT6plex)	1	1	Q5F3B9	Q5F3B9	0	2	0.7425	0	1	1	896.482	1791.96	1791.96	0.64	0.00058	HCD (High Energy Collision Dissociation)	MS2	0	158.1	96	62.5214	31907	Dg31ZJ_bjhb2_8.raw	F1.8	167	183.6	191.8	97.1	83.5	105.9	186.5	236.5	170.6		4.97	2.098e-05	1.735e-07
FALSE	High	Sequest HT (A2)	Unambiguous	[K].lAIWDTAGQER.[F]	N-Term(TMT6plex)	1	1	Q5ZLG1	Q5ZLG1	0	2	0.5195	0	1	1	744.905	1488.8	1488.8	1.31	0.00097	HCD (High Energy Collision Dissociation)	MS2	79.1843	84.3	96	62.5233	31908	Dg31ZJ_bjhb2_8.raw	F1.8	99.6	102.3	99	68.8	63.2	58.1	79.7	107.4	80.2		3.33	2.098e-05	2.321e-05
FALSE	High	Sequest HT (A2)	Unambiguous	[R].fAAYFQQGDmESNGk.[Y]	N-Term(TMT6plex); M10(Oxidation); K15(TMT6plex)	2	5	Q5ZMU3; A0A1L1RQ91	A0A1L1RPE8; A0A1D5PRS4; F1NIJ6; Q5ZMU3; A0A1L1RQ91	0	3	0.8	0	1	1	723.023	2167.05	2167.05	0.53	0.00038	HCD (High Energy Collision Dissociation)	MS2	9.47991	45.7	96	62.5251	31909	Dg31ZJ_bjhb2_8.raw	F1.8	46.4	48	45.1	44.7	46.4	50.7	48.3	38.6	43.4		4.7	2.098e-05	0.0001752
FALSE	High	Sequest HT (A2)	Unambiguous	[K].kGEGYLkPNEGALVEIQFEGR.[Y]	N-Term(TMT6plex); K1(TMT6plex); K7(TMT6plex)	1	4	A0A3Q3B0L8	A0A3Q3B0L8; F1NIM4; Q5ZJT4; A0A3Q2U9P1	1	4	0.7316	0	1	1	756.18	3021.7	3021.7	0.37	0.00028	HCD (High Energy Collision Dissociation)	MS2	48.0485	77.7	96	62.5609	31928	Dg31ZJ_bjhb2_8.raw	F1.8	76.2	84	77.4	76.5	84.9	78.2	73.5	82.2	66		4.88	2.098e-05	1.562e-06
FALSE	High	Sequest HT (A2)	Unambiguous	[R].aGDWQcPNPGcGNQNFAWR.[T]	N-Term(TMT6plex); C6(Carbamidomethyl); C11(Carbamidomethyl)	1	2	A0A1D5PWG1	A0A1D5PWG1; F1NCS2	0	3	0.7837	0	1	1	822.031	2464.08	2464.09	-3.36	-0.00276	HCD (High Energy Collision Dissociation)	MS2	82.7612	151.3	96	62.5739	31935	Dg31ZJ_bjhb2_8.raw	F1.8	144.6	162.2	156	153	145	134.2	139.3	180.9	146.5		2.08	2.098e-05	2.654e-06
FALSE	High	Sequest HT (A2)	Unambiguous	[R].lTDHLDAVQSSLMGHMER.[V]	N-Term(TMT6plex)	1	2	A0A1D5P1Q3	A0A1D5P1Q3; A0A1D5PW21	0	4	0.7309	0	1	1	568.038	2269.13	2269.13	1.09	0.00062	HCD (High Energy Collision Dissociation)	MS2	27.0705	16	96	62.6302	31964	Dg31ZJ_bjhb2_8.raw	F1.8	11.3	17	15.9	13.9	15.4	16.1	16.9	17	20.3		3.79	2.098e-05	5.259e-06
FALSE	High	Sequest HT (A2)	Unambiguous	[K].nLTPLHFENYDVk.[G]	N-Term(TMT6plex); K13(TMT6plex)	1	1	E1C004	E1C004	0	3	0.7637	0	1	1	683.379	2048.12	2048.12	0.08	6e-05	HCD (High Energy Collision Dissociation)	MS2	16.7019	103.3	92.559	62.6402	31969	Dg31ZJ_bjhb2_8.raw	F1.8	103.5	139.2	117.1	57.4	65.9	63.7	96.5	160.4	125.7		4.91	2.098e-05	3.145e-05
FALSE	High	Sequest HT (A2)	Unambiguous	[K].sELAYEVLDk.[G]	N-Term(TMT6plex); K10(TMT6plex)	1	3	F1NNW0	Q02173; A0A1D5PKV3; F1NNW0	0	2	0.539	0	1	1	812.964	1624.92	1624.92	0.62	0.0005	HCD (High Energy Collision Dissociation)	MS2	0	191.6	96	70.1926	35891	Dg31ZJ_bjhb2_13.raw	F1.13	160.7	170.3	181.8	212.2	242.3	221.1	174.9	175	186.5		3.97	2.098e-05	3.214e-05
FALSE	High	Sequest HT (A2)	Unambiguous	[R].kDPEVFQTVSEGLk.[K]	N-Term(TMT6plex); K1(TMT6plex); K14(TMT6plex)	1	2	Q5ZM17	Q5ZM17; F1NGM0	1	3	0.75	0	1	1	755.441	2264.31	2264.31	-1.54	-0.00117	HCD (High Energy Collision Dissociation)	MS2	44.6397	98.5	83.252	62.6438	31971	Dg31ZJ_bjhb2_8.raw	F1.8	112	134	106.6	94.2	98.3	85.9	71	96.4	88.1		6.6	2.098e-05	6.954e-06
FALSE	High	Sequest HT (A2)	Unambiguous	[K].dDQGEYSFVVDGk.[R]	N-Term(TMT6plex); K13(TMT6plex)	2	3	A6BM71; Q9YH41	A6BM71; Q9YH41; Q98918	0	3	0.7414	0	1	1	639.66	1916.96	1916.96	0.28	0.00018	HCD (High Energy Collision Dissociation)	MS2	36.0875	57.8	96	62.2846	31783	Dg31ZJ_bjhb2_8.raw	F1.8	61	51.8	57.2	52.4	49.8	57.2	60	63.4	67.8		3.79	2.098e-05	1.518e-05
FALSE	High	Sequest HT (A2)	Unambiguous	[K].gkDFVmTEVENGGMLGSk.[K]	N-Term(TMT6plex); K2(TMT6plex); M6(Oxidation); K18(TMT6plex)	2	3	F1NW43; A0A1D5P9V0	F1NW43; A0A1D5P9V0; P00548	1	3	0.493	0	1	1	868.138	2602.4	2602.38	6.11	0.0053	HCD (High Energy Collision Dissociation)	MS2	68.7505	81.2	96	62.2498	31765	Dg31ZJ_bjhb2_8.raw	F1.8	54.2	66.7	60.6	106.5	132.2	125.1	69.2	45.7	70.7		3.59	2.098e-05	0.0002887
FALSE	High	Sequest HT (A2)	Unambiguous	[R].qLEVYTSGGDPESVAGEYGR.[H]	N-Term(TMT6plex)	1	1	Q5F428	Q5F428	0	3	0.8287	0	1	1	781.714	2343.13	2343.13	-1.67	-0.00131	HCD (High Energy Collision Dissociation)	MS2	47.0771	41.8	96	61.6793	31460	Dg31ZJ_bjhb2_8.raw	F1.8	42.7	49.2	43.5	32.7	34.4	32.6	48.5	50.9	41.9		5.08	2.098e-05	9.983e-09
FALSE	High	Sequest HT (A2)	Unambiguous	[R].dGGAYTLTATNPGGFAk.[H]	N-Term(TMT6plex); K17(TMT6plex)	1	1	A0A3Q2TS15	A0A3Q2TS15	0	2	0.7875	0	1	1	1050.06	2099.12	2099.12	0.23	0.00025	HCD (High Energy Collision Dissociation)	MS2	0	250	96	61.6915	31466	Dg31ZJ_bjhb2_8.raw	F1.8	217.9	219.2	217.8	286.6	311.9	278	226.3	253.9	238.2		6.4	2.098e-05	4.597e-12
FALSE	High	Sequest HT (A2)	Unambiguous	[K].mDDMGEYSYEIASSk.[T]	N-Term(TMT6plex); M1(Oxidation); K15(TMT6plex)	2	3	A6BM71; Q9YH41	A6BM71; Q9YH41; Q98918	0	3	0.0403	0	1	1	734.011	2200.02	2200.02	0.15	0.00011	HCD (High Energy Collision Dissociation)	MS2	46.2562	123.3	96	61.7807	31514	Dg31ZJ_bjhb2_8.raw	F1.8	106.5	116.9	118.8	119.6	126.6	106.7	134.6	123.2	156.5		4.22	2.098e-05	7.485e-05
FALSE	High	Sequest HT (A2)	Unambiguous	[R].dLEEATLQHEATAAALR.[K]	N-Term(TMT6plex)	11	18	A0A1D5PFB7; F1P3X1; Q8JG72; A0A1D5P603; A0A1D5NYC2; Q9DGM5; P02565; Q9PTY2; Q9DGM4; R4GIG1; A0A1D5PUR6	A0A1D5PFB7; F1P3X1; A0A1D5NWE9; Q8JG72; A0A1D5P603; A0A1D5NYC2; A0A1D5PXU1; A0A1D5P525; Q9DGM5; P02565; P13538; Q8AY28; Q9PTY2; Q9DGM4; A0A1D5NVW6; R4GIG1; A0A1D5NXZ4; A0A1D5PUR6	0	3	0.6955	0	1	1	690.033	2068.08	2068.09	-1.56	-0.00107	HCD (High Energy Collision Dissociation)	MS2	68.0176	62.4	96	61.8336	31543	Dg31ZJ_bjhb2_8.raw	F1.8	59.2	52.7	59.7	66.3	75.5	63.2	58.7	62	64		4.4	2.098e-05	1.034e-07
FALSE	High	Sequest HT (A2)	Unambiguous	[K].lSLEGDHSLPPSAYATVk.[A]	N-Term(TMT6plex); K18(TMT6plex)	1	1	P17785	P17785	0	3	0.7162	0	1	1	781.771	2343.3	2343.3	1.17	0.00091	HCD (High Energy Collision Dissociation)	MS2	0	50.9	96	61.8563	31555	Dg31ZJ_bjhb2_8.raw	F1.8	50.4	59.4	54.8	48.7	43.8	47	53.2	54	46.8		4.44	2.098e-05	9.454e-07
FALSE	High	Sequest HT (A2)	Unambiguous	[K].dNFTLIPEGTNGTEER.[M]	N-Term(TMT6plex)	1	3	Q71SG2	Q71SG2; Q71SG1; Q90635	0	3	0.7938	0	1	1	674.671	2022	2022	0.62	0.00042	HCD (High Energy Collision Dissociation)	MS2	42.468	39.4	96	61.8617	31558	Dg31ZJ_bjhb2_8.raw	F1.8	34.3	25.6	108.9	34.4	32.7	30.3	27.9	37.2	23.3		3.88	2.098e-05	9.038e-05
FALSE	High	Sequest HT (A2)	Unambiguous	[K].hADSVAELSEQLDNLQR.[V]	N-Term(TMT6plex)	3	8	A0A1D5PFB7; Q91411; A0A1D5P600	A0A1D5PFB7; Q91411; Q910C5; Q90767; A0A1D5PXU1; A0A1D5P600; Q90WH5; A0A1D5NXZ4	0	3	0	0	1	1	718.703	2154.1	2154.1	-1.57	-0.00113	HCD (High Energy Collision Dissociation)	MS2	18.3099	64	96	61.8654	31560	Dg31ZJ_bjhb2_8.raw	F1.8	61.5	62.3	56.7	59.1	66.9	71.5	58.3	78.5	61.6		6.73	2.098e-05	3.087e-09
FALSE	High	Sequest HT (A2)	Unambiguous	[K].mEGDLNEMEIQLNHANR.[MV]	N-Term(TMT6plex)	3	4	A0A1D5P603; Q9DGM5; Q9PTY2	A0A1D5P603; Q9DGM5; Q9PTY2; A0A1D5NVW6	0	3	0.8396	0	1	1	748.362	2243.07	2243.07	-0.79	-0.00059	HCD (High Energy Collision Dissociation)	MS2	4.04246	25	37.026	61.8825	31569	Dg31ZJ_bjhb2_8.raw	F1.8	16.5	19.5	18.2	44.4	50.3	36.5	13.3	11.1	15.4		7.73	2.098e-05	1.014e-10
FALSE	High	Sequest HT (A2)	Unambiguous	[K].eGNTcTLScQFSIPNAk.[S]	N-Term(TMT6plex); C5(Carbamidomethyl); C9(Carbamidomethyl); K17(TMT6plex)	1	2	A6BM71	A6BM71; Q08476	0	3	0.6625	0	1	1	795.736	2385.19	2385.19	-0.9	-0.00072	HCD (High Energy Collision Dissociation)	MS2	0	61.1	96	61.9113	31585	Dg31ZJ_bjhb2_8.raw	F1.8	55	49.2	53.4	72.3	64.9	60.7	57.6	70.3	66.8		4.03	2.098e-05	8.018e-07
FALSE	High	Sequest HT (A2)	Unambiguous	[R].vcFAAGPDGADGAAVGAEEAAGAR.[R]	N-Term(TMT6plex); C2(Carbamidomethyl)	1	3	A0A3Q2UK66	A0A3Q2UK66; A0A3Q2U7E5; A0A3Q2UE26	0	3	0.7877	0	1	1	807.055	2419.15	2419.15	-0.66	-0.00053	HCD (High Energy Collision Dissociation)	MS2	0	67	96	61.9358	31598	Dg31ZJ_bjhb2_8.raw	F1.8	51.6	52.9	50.3	71.6	78	77.5	69.3	76.6	75.1		4.71	2.098e-05	1.671e-10
FALSE	High	Sequest HT (A2)	Unambiguous	[K].tkLEQQVDDLEGSLEQEkk.[L]	N-Term(TMT6plex); K2(TMT6plex); K18(TMT6plex); K19(TMT6plex)	10	14	F1P3X1; Q8JG72; A0A1D5P603; A0A1D5NYC2; Q9DGM5; P02565; Q9PTY2; Q9DGM4; R4GIG1; A0A1D5PUR6	F1P3X1; Q8JG72; A0A1D5P603; A0A1D5NYC2; A0A1D5P525; Q9DGM5; P02565; P13538; Q8AY28; Q9PTY2; Q9DGM4; A0A1D5NVW6; R4GIG1; A0A1D5PUR6	2	4	0.6474	0	1	1	784.198	3133.77	3133.78	-2.11	-0.00166	HCD (High Energy Collision Dissociation)	MS2	5.32129	190.6	96	70.2273	35909	Dg31ZJ_bjhb2_13.raw	F1.13	163	171.9	153.7	224.2	246	285.8	147.4	153.9	169.3		3.8	2.098e-05	2.658e-10
FALSE	High	Sequest HT (A2)	Unambiguous	[K].gEcSDYATLDVTGGDYTTYSSQR.[R]	N-Term(TMT6plex); C3(Carbamidomethyl)	1	1	P79757	P79757	0	3	0.8825	0	1	1	925.746	2775.22	2775.23	-1.02	-0.00095	HCD (High Energy Collision Dissociation)	MS2	0	12.5	96	61.9706	31616	Dg31ZJ_bjhb2_8.raw	F1.8	12	10.5	10.9	9.8	17.7	12	15	10.5	14.3		8	2.098e-05	1.624e-08
FALSE	High	Sequest HT (A2)	Unambiguous	[R].nMVMQEDAILHSEDSLR.[K]	N-Term(TMT6plex)	1	1	F1NCP6	F1NCP6	0	3	0.7398	0	1	1	739.699	2217.08	2217.08	-0.55	-0.00041	HCD (High Energy Collision Dissociation)	MS2	0	33.9	96	62.0335	31650	Dg31ZJ_bjhb2_8.raw	F1.8	30.5	31.8	26	34.2	40.1	39.8	28.4	39.4	34.8		4.65	2.098e-05	8.647e-10
FALSE	High	Sequest HT (A2)	Unambiguous	[K].dLFDPVIQDR.[H]	N-Term(TMT6plex)	1	1	P00565	P00565	0	2	0.6766	0	1	1	723.893	1446.78	1446.78	0	0	HCD (High Energy Collision Dissociation)	MS2	0	169.1	96	70.2664	35928	Dg31ZJ_bjhb2_13.raw	F1.13	147.8	144.7	149.4	199.9	196.4	230.7	141.3	149.8	161.9		4.36	2.098e-05	4.541e-05
FALSE	High	Sequest HT (A2)	Unambiguous	[K].tkLEQQVDDLEGSLEQEkk.[L]	N-Term(TMT6plex); K2(TMT6plex); K18(TMT6plex); K19(TMT6plex)	10	14	F1P3X1; Q8JG72; A0A1D5P603; A0A1D5NYC2; Q9DGM5; P02565; Q9PTY2; Q9DGM4; R4GIG1; A0A1D5PUR6	F1P3X1; Q8JG72; A0A1D5P603; A0A1D5NYC2; A0A1D5P525; Q9DGM5; P02565; P13538; Q8AY28; Q9PTY2; Q9DGM4; A0A1D5NVW6; R4GIG1; A0A1D5PUR6	2	5	0.6221	0	1	1	627.559	3133.76	3133.78	-3.87	-0.00243	HCD (High Energy Collision Dissociation)	MS2	32.132	101.6	96	70.2389	35915	Dg31ZJ_bjhb2_13.raw	F1.13	87.3	90.9	87.7	119.7	122.9	150.7	79.6	84.3	91.3		6.8	2.098e-05	6.195e-07
FALSE	High	Sequest HT (A2)	Unambiguous	[K].lLGSIDIDHTQYk.[F]	N-Term(TMT6plex); K13(TMT6plex)	1	1	F1P3X1	F1P3X1	0	3	0.5877	0	1	1	654.375	1961.11	1961.11	-0.45	-0.00029	HCD (High Energy Collision Dissociation)	MS2	22.9488	150.1	46.42	62.0807	31675	Dg31ZJ_bjhb2_8.raw	F1.8	175.5	131.7	134.9	201	209.7	177.1	107.7	95.8	117.2		4.05	2.098e-05	8.752e-05
FALSE	High	Sequest HT (A2)	Unambiguous	[K].vLDEAEELk.[Q]	N-Term(TMT6plex); K9(TMT6plex)	1	2	E1C6R7	E1C6R7; A0A1D5P991	0	2	0.4855	0	1	1	752.438	1503.87	1503.87	0.98	0.00074	HCD (High Energy Collision Dissociation)	MS2	29.1514	66	96	62.1006	31686	Dg31ZJ_bjhb2_8.raw	F1.8	63.9	72.4	75.7	56.9	59.8	59.2	57.2	77.7	71.2		3.46	2.098e-05	0.0001558
FALSE	High	Sequest HT (A2)	Unambiguous	[-].mTImkPDPGDAPQLDLGk.[K]	N-Term(Prot)(Met-loss); N-Term(TMT6plex); M4(Oxidation); K5(TMT6plex); K18(TMT6plex)	1	1	A0A3Q2TYR0	A0A3Q2TYR0	0	3	0.7018	0	1	1	833.808	2499.41	2499.41	0.48	0.0004	HCD (High Energy Collision Dissociation)	MS2	0	45.2	96	62.1709	31723	Dg31ZJ_bjhb2_8.raw	F1.8	36.7	31	33.5	62.8	58.4	59.9	42.5	33.8	48.5		4.46	2.098e-05	4.181e-06
FALSE	High	Sequest HT (A2)	Unambiguous	[R].dGGAYTLTATNPGGFAk.[H]	N-Term(TMT6plex); K17(TMT6plex)	1	1	A0A3Q2TS15	A0A3Q2TS15	0	3	0.7636	0	1	1	700.382	2099.13	2099.12	7.26	0.00508	HCD (High Energy Collision Dissociation)	MS2	23.1889	75.6	96	62.2351	31757	Dg31ZJ_bjhb2_8.raw	F1.8	62	71.7	72.4	89.1	84.3	70	71.5	81.8	77.9		5.71	2.098e-05	5.651e-06
FALSE	High	Sequest HT (A2)	Unambiguous	[K].tIADGFTAmVDk.[C]	N-Term(TMT6plex); M9(Oxidation); K12(TMT6plex)	2	2	P19121; A0A1D5NW68	P19121; A0A1D5NW68	0	2	0.6916	0	1	1	871.975	1742.94	1742.94	1.84	0.0016	HCD (High Energy Collision Dissociation)	MS2	3.88794	128.7	96	62.2405	31760	Dg31ZJ_bjhb2_8.raw	F1.8	124.5	152.5	142.6	98.7	102.9	118.2	138.3	158.5	122.3		3.34	2.098e-05	1.345e-05
FALSE	High	Sequest HT (A2)	Unambiguous	[K].gNDDHWVVDTDYDTYALHYScR.[E]	N-Term(TMT6plex); C21(Carbamidomethyl)	1	1	P41263	P41263	0	4	0.8779	0	1	1	733.578	2931.29	2931.28	1.48	0.00108	HCD (High Energy Collision Dissociation)	MS2	8.97792	25.6	96	62.2423	31761	Dg31ZJ_bjhb2_8.raw	F1.8	21.9	23.3	21.8	26	34.8	24.8	25.1	27.2	25.4		7.29	2.098e-05	5.463e-12
FALSE	High	Sequest HT (A2)	Unambiguous	[K].gEESLPTTTVDTTTDcTTFk.[I]	N-Term(TMT6plex); C16(Carbamidomethyl); K20(TMT6plex)	1	2	A6BM71	A6BM71; A6BLM5	0	3	0.8087	0	1	1	888.11	2662.32	2662.32	-0.1	-9e-05	HCD (High Energy Collision Dissociation)	MS2	5.33881	31	96	62.2479	31764	Dg31ZJ_bjhb2_8.raw	F1.8	24.5	27.8	28.2	33.8	40.1	32.6	26.3	35.7	30.1		5.96	2.098e-05	9.886e-08
FALSE	High	Sequest HT (A2)	Unambiguous	[R].vTGLTDGHFYEFR.[V]	N-Term(TMT6plex)	1	1	A0A3Q2TS15	A0A3Q2TS15	0	3	0.7989	0	1	1	590.972	1770.9	1770.9	-0.36	-0.00021	HCD (High Energy Collision Dissociation)	MS2	19.5966	76.3	96	62.0187	31642	Dg31ZJ_bjhb2_8.raw	F1.8	68.4	76.8	68.8	89.6	85.5	77.4	69.4	76.7	74.5		5.67	2.098e-05	5.764e-07
FALSE	High	Sequest HT (A2)	Unambiguous	[K].mEGDLNEMEIQLNHANR.[MV]	N-Term(TMT6plex)	3	4	A0A1D5P603; Q9DGM5; Q9PTY2	A0A1D5P603; Q9DGM5; Q9PTY2; A0A1D5NVW6	0	3	0.7026	0	1	1	748.356	2243.05	2243.07	-9.52	-0.00712	HCD (High Energy Collision Dissociation)	MS2	34.6781	31.7	96	62.6674	31984	Dg31ZJ_bjhb2_8.raw	F1.8	27.5	27.7	30.5	34.3	35.2	34.1	30.1	30.1	35.9		3.8	2.098e-05	0.0002323
FALSE	High	Sequest HT (A2)	Unambiguous	[K].eGNTcTLScQFSIPNAk.[S]	N-Term(TMT6plex); C5(Carbamidomethyl); C9(Carbamidomethyl); K17(TMT6plex)	1	2	A6BM71	A6BM71; Q08476	0	3	0.7961	0	1	1	795.737	2385.2	2385.19	0.94	0.00075	HCD (High Energy Collision Dissociation)	MS2	4.68436	88.5	96	62.6812	31990	Dg31ZJ_bjhb2_8.raw	F1.8	73.7	79.2	81.2	99.2	92	95.4	88.9	96.1	90.9		6.18	2.098e-05	5.212e-08
FALSE	High	Sequest HT (A2)	Unambiguous	[R].tNYGYDIPLk.[H]	N-Term(TMT6plex); K10(TMT6plex)	1	1	Q5ZLI2	Q5ZLI2	0	2	0.5372	0	1	1	821.468	1641.93	1641.93	2.58	0.00212	HCD (High Energy Collision Dissociation)	MS2	67.958	71.1	96	62.696	31998	Dg31ZJ_bjhb2_8.raw	F1.8	71.4	74.2	67.6	139.3	48.9	51.4	46.7	77	63.8		2.42	2.098e-05	0.0001448
FALSE	High	Sequest HT (A2)	Unambiguous	[K].lQVQNVHGAFNALEGADk.[L]	N-Term(TMT6plex); K18(TMT6plex)	1	1	E1C2I3	E1C2I3	0	3	0.7647	0	1	1	790.438	2369.3	2369.3	0.44	0.00035	HCD (High Energy Collision Dissociation)	MS2	15.1799	57.8	96	63.2791	32307	Dg31ZJ_bjhb2_8.raw	F1.8	67.7	70.7	77.5	45.9	56.1	46.4	48.9	58.2	48.9		7.65	2.098e-05	1.364e-10
FALSE	High	Sequest HT (A2)	Unambiguous	[R].aFAMEEQQAGLYcAEAER.[S]	N-Term(TMT6plex); C13(Carbamidomethyl)	1	2	A0A1D5P356	A0A1D5P356; A0A3Q2U4I3	0	3	0.8044	0	1	1	768.363	2303.07	2303.06	4.32	0.00331	HCD (High Energy Collision Dissociation)	MS2	8.78262	31.1	96	63.2828	32309	Dg31ZJ_bjhb2_8.raw	F1.8	36.3	27.6	32.2	27.4	31	29.5	29.8	35.3	30.9		5.42	2.098e-05	1.32e-07
FALSE	High	Sequest HT (A2)	Unambiguous	[K].gTLEVLSLk.[D]	N-Term(TMT6plex); K9(TMT6plex)	1	1	Q5ZIY4	Q5ZIY4	0	2	0.6702	0	1	1	709.455	1417.9	1417.9	-0.23	-0.00016	HCD (High Energy Collision Dissociation)	MS2	20.6588	400.5	96	70.1053	35845	Dg31ZJ_bjhb2_13.raw	F1.13	400.4	403.7	367.6	395.5	402	439.4	374.7	413.5	407.6		3.73	2.098e-05	0.0002742
FALSE	High	Sequest HT (A2)	Unambiguous	[K].dDEGEYVFYAGGk.[K]	N-Term(TMT6plex); K13(TMT6plex)	2	3	A6BM71; Q9YH41	A6BM71; Q9YH41; Q98918	0	3	0.8264	0	1	1	636.654	1907.95	1907.94	1.85	0.00118	HCD (High Energy Collision Dissociation)	MS2	29.7749	62.4	96	63.3567	32349	Dg31ZJ_bjhb2_8.raw	F1.8	45.6	57	60	68.7	70.1	65.7	62.1	71.5	61.3		3.11	2.098e-05	9.731e-05
FALSE	High	Sequest HT (A2)	Unambiguous	[R].fSPDGELYASGSEDGTLR.[L]	N-Term(TMT6plex)	1	1	Q5ZL33	Q5ZL33	0	3	0.7059	0	1	1	710.678	2130.02	2130.02	-0.12	-8e-05	HCD (High Energy Collision Dissociation)	MS2	51.8185	102.5	96	63.3586	32350	Dg31ZJ_bjhb2_8.raw	F1.8	36	37.5	86	59.6	165.2	75.1	199.8	83.9	179.7		3.57	2.098e-05	0.0001606
FALSE	High	Sequest HT (A2)	Unambiguous	[K].eIFAMDDkSENEPIENEAAk.[Y]	N-Term(TMT6plex); K8(TMT6plex); K20(TMT6plex)	1	2	Q5ZL37	Q5ZL37; A0A1L1RKI8	1	3	0.7215	0	1	1	989.846	2967.52	2967.52	-0.04	-4e-05	HCD (High Energy Collision Dissociation)	MS2	0	61	96	63.3605	32351	Dg31ZJ_bjhb2_8.raw	F1.8	83.6	72.8	72.6	42.9	39.4	42.8	58.7	89.5	47		6.5	2.098e-05	3.613e-10
FALSE	High	Sequest HT (A2)	Unambiguous	[K].kGFIGPGVDVPAPDMSTGER.[E]	N-Term(TMT6plex); K1(TMT6plex)	1	2	A0A1D5NT61	A0A1D5NT61; A0A2L2FP59	1	3	0.8701	0	1	1	830.114	2488.33	2488.33	0.09	8e-05	HCD (High Energy Collision Dissociation)	MS2	61.6006	47	96	63.3879	32366	Dg31ZJ_bjhb2_8.raw	F1.8	61	56.4	56.1	31.2	32.5	31.3	47.6	60.7	46.4		6.85	2.098e-05	6.375e-11
FALSE	High	Sequest HT (A2)	Unambiguous	[K].vTAGDScTLEcTVDGTPELTAR.[W]	N-Term(TMT6plex); C7(Carbamidomethyl); C11(Carbamidomethyl)	1	2	A6BM71	A6BM71; Q98918	0	3	0.7033	0	1	1	861.413	2582.22	2582.23	-1.04	-0.00089	HCD (High Energy Collision Dissociation)	MS2	19.4353	12.7	96	63.4199	32383	Dg31ZJ_bjhb2_8.raw	F1.8	10.3	12.1	12.5	13.4	13.5	11.9	13.9	16.1	10.6		5.46	2.098e-05	1.887e-08
FALSE	High	Sequest HT (A2)	Unambiguous	[K].eIFAMDDkSENEPIENEAAk.[Y]	N-Term(TMT6plex); K8(TMT6plex); K20(TMT6plex)	1	2	Q5ZL37	Q5ZL37; A0A1L1RKI8	1	4	0.6243	0	1	1	742.636	2967.52	2967.52	-0.27	-0.0002	HCD (High Energy Collision Dissociation)	MS2	53.5954	26.1	96	63.4273	32387	Dg31ZJ_bjhb2_8.raw	F1.8	30.7	33.9	26.9	17.5	22.8	15.7	28.2	33	25.9		3.78	2.098e-05	1.33e-05
FALSE	High	Sequest HT (A2)	Unambiguous	[K].vVIGmDVAASEFcR.[D]	N-Term(TMT6plex); M5(Oxidation); C13(Carbamidomethyl)	1	1	P07322	P07322	0	2	0.7507	0	1	1	899.955	1798.9	1798.9	0.11	0.0001	HCD (High Energy Collision Dissociation)	MS2	0	141.4	96	63.4746	32412	Dg31ZJ_bjhb2_8.raw	F1.8	114.3	116.3	131	174.1	180	209.6	121.9	90.9	134.1		3.45	2.098e-05	3.589e-08
FALSE	High	Sequest HT (A2)	Unambiguous	[R].qEVEDLINEk.[E]	N-Term(TMT6plex); K10(TMT6plex)	1	2	F1NJ23	F1NJ23; A0A3Q2TWS9	0	2	0.5044	0	1	1	837.97	1674.93	1674.93	0.33	0.00028	HCD (High Energy Collision Dissociation)	MS2	0	170.8	96	63.2772	32306	Dg31ZJ_bjhb2_8.raw	F1.8	189.7	186.4	208.3	152.4	167.4	138.4	141.2	206.1	147.5		4.5	2.098e-05	1.794e-05
FALSE	High	Sequest HT (A2)	Unambiguous	[K].wASVLQEHIDk.[L]	N-Term(TMT6plex); K11(TMT6plex)	1	3	Q5ZMQ4	Q5ZMQ4; A0A1D5PGA9; A0A3Q2U6P7	0	3	0.6763	0	1	1	595.342	1784.01	1784.01	1.08	0.00064	HCD (High Energy Collision Dissociation)	MS2	49.6588	81	45.127	63.4763	32413	Dg31ZJ_bjhb2_8.raw	F1.8	77.8	90.4	82.1	88.5	87.2	77.8	65.6	82.9	77.1		4.48	2.098e-05	3.013e-06
FALSE	High	Sequest HT (A2)	Unambiguous	[K].yELVDISQDNALR.[E]	N-Term(TMT6plex)	1	2	A0A1L1RWM3	A0A1L1RWM3; A0A1D5PXA6	0	2	0.7647	0	1	1	882.968	1764.93	1764.93	-2.64	-0.00233	HCD (High Energy Collision Dissociation)	MS2	0	112	96	70.0864	35835	Dg31ZJ_bjhb2_13.raw	F1.13	146.4	145.5	136.4	72.8	73.3	81.7	102.7	144.1	105		4.76	2.098e-05	3.337e-08
FALSE	High	Sequest HT (A2)	Unambiguous	[R].dVEIDPDGTFk.[Y]	N-Term(TMT6plex); K11(TMT6plex)	1	1	A0A3Q3AHU9	A0A3Q3AHU9	0	2	0.7558	0	1	1	847.457	1693.91	1693.9	0.63	0.00054	HCD (High Energy Collision Dissociation)	MS2	0	320.7	61.016	63.5016	32427	Dg31ZJ_bjhb2_8.raw	F1.8	285.4	296.5	304.6	354.8	383.2	370.2	292.6	318.9	279.7		3.89	2.098e-05	7.827e-05
FALSE	High	Sequest HT (A2)	Unambiguous	[K].nQAGLAPVIDVVR.[S]	N-Term(TMT6plex)	1	1	F1NBX4	F1NBX4	0	2	0.7469	0	1	1	790.97	1580.93	1580.93	0.07	5e-05	HCD (High Energy Collision Dissociation)	MS2	21.7365	192	91.018	63.5034	32428	Dg31ZJ_bjhb2_8.raw	F1.8	236.7	236.9	242.4	146.5	136.2	144.8	191.1	205	188.7		4.82	2.098e-05	1.297e-07
FALSE	High	Sequest HT (A2)	Unambiguous	[R].dFVSDHFVQIck.[E]	N-Term(TMT6plex); C11(Carbamidomethyl); K12(TMT6plex)	1	1	A0A1D5P0B5	A0A1D5P0B5	0	3	0.7505	0	1	1	651.681	1953.03	1953.03	-0.66	-0.00043	HCD (High Energy Collision Dissociation)	MS2	12.61	70.9	6.137	63.513	32433	Dg31ZJ_bjhb2_8.raw	F1.8	48.9	86.7	64.1	50.5	79.6	43.9	73	94.7	96.3		5.17	2.098e-05	4.712e-06
FALSE	High	Sequest HT (A2)	Unambiguous	[K].nLTEEmAALDENIAk.[L]	N-Term(TMT6plex); M6(Oxidation); K15(TMT6plex)	3	4	A0A1D5P603; Q9PTY2; A0A1D5PUR6	A0A1D5P603; Q8AY28; Q9PTY2; A0A1D5PUR6	0	3	0.6229	0	1	1	712.713	2136.12	2136.13	-1.09	-0.00078	HCD (High Energy Collision Dissociation)	MS2	9.58123	105.5	96	63.5149	32434	Dg31ZJ_bjhb2_8.raw	F1.8	75.5	82.1	98.7	139.5	147.9	130.5	95.9	81.3	98.1		5.25	2.098e-05	1.157e-06
FALSE	High	Sequest HT (A2)	Unambiguous	[K].eAAHLLNDALSIR.[E]	N-Term(TMT6plex)	1	2	A0A3Q3AI12	A0A1D5P344; A0A3Q3AI12	0	3	0.4951	0	1	1	551.316	1651.93	1651.93	0.18	0.0001	HCD (High Energy Collision Dissociation)	MS2	62.2629	23.9	96	63.5222	32438	Dg31ZJ_bjhb2_8.raw	F1.8	22.6	28.5	22.7	22.2	23	24.3	21.7	28.6	21.9		3.07	2.098e-05	1.806e-05
FALSE	High	Sequest HT (A2)	Unambiguous	[R].eEFLDGDSWTQR.[W]	N-Term(TMT6plex)	1	2	Q6EE32	Q6EE32; A0A1D5P0U5	0	2	0.7159	0	1	1	856.41	1711.81	1711.81	-0.32	-0.00028	HCD (High Energy Collision Dissociation)	MS2	0	152.6	96	63.5329	32444	Dg31ZJ_bjhb2_8.raw	F1.8	176	176.3	187	125.6	138.4	131.8	143.5	161.3	133.7		4.47	2.098e-05	1.473e-06
FALSE	High	Sequest HT (A2)	Unambiguous	[K].vVIGmDVAASEFcR.[D]	N-Term(TMT6plex); M5(Oxidation); C13(Carbamidomethyl)	1	1	P07322	P07322	0	3	0.8587	0	1	1	600.306	1798.9	1798.9	0.21	0.00013	HCD (High Energy Collision Dissociation)	MS2	1.25907	16	39.244	63.5809	32470	Dg31ZJ_bjhb2_8.raw	F1.8	15.3	13.1	16.3	21.1	17	12.7	16.3	13.1	19.4		4.6	2.098e-05	1.332e-05
FALSE	High	Sequest HT (A2)	Unambiguous	[K].lAEVDPcPSEGcMQIEPTR.[D]	N-Term(TMT6plex); C7(Carbamidomethyl); C12(Carbamidomethyl)	1	3	Q5ZKD8	Q5ZKD8; F1NE88; A0A3Q2TXG9	0	3	0.8922	0	1	1	806.713	2418.12	2418.13	-2.52	-0.00203	HCD (High Energy Collision Dissociation)	MS2	20.9315	21.4	96	63.6128	32487	Dg31ZJ_bjhb2_8.raw	F1.8	25.8	20.1	23.7	20.3	17.9	18.8	18.5	26.3	21.5		4.73	2.098e-05	1.39e-06
FALSE	High	Sequest HT (A2)	Unambiguous	[R].dLSHIGDAVVIScAk.[D]	N-Term(TMT6plex); C13(Carbamidomethyl); K15(TMT6plex)	1	1	Q9DEA3	Q9DEA3	0	3	0.752	0	1	1	681.715	2043.13	2043.13	0.06	4e-05	HCD (High Energy Collision Dissociation)	MS2	53.9284	53.4	96	63.6954	32531	Dg31ZJ_bjhb2_8.raw	F1.8	57.8	64.5	55.6	43.2	55.6	46.1	48.5	58.8	50.1		3.67	2.098e-05	1.37e-06
FALSE	High	Sequest HT (A2)	Unambiguous	[R].eEFLDGDSWTQR.[W]	N-Term(TMT6plex)	1	2	Q6EE32	Q6EE32; A0A1D5P0U5	0	3	0.6515	0	1	1	571.276	1711.81	1711.81	0.27	0.00016	HCD (High Energy Collision Dissociation)	MS2	70.6804	39	96	63.489	32420	Dg31ZJ_bjhb2_8.raw	F1.8	36	38.7	39.2	37.3	45.6	42.6	36.7	33.7	41.1		3.3	2.098e-05	0.0002463
FALSE	High	Sequest HT (A2)	Unambiguous	[K].eGNTcTLScQFSIPNAk.[S]	N-Term(TMT6plex); C5(Carbamidomethyl); C9(Carbamidomethyl); K17(TMT6plex)	1	2	A6BM71	A6BM71; Q08476	0	3	0.5568	0	1	1	795.738	2385.2	2385.19	2.71	0.00216	HCD (High Energy Collision Dissociation)	MS2	43.3383	49.7	96	63.2403	32287	Dg31ZJ_bjhb2_8.raw	F1.8	45.2	42.2	43.6	66.6	60	43	43.9	51.2	51.2		3.7	2.098e-05	7.951e-06
FALSE	High	Sequest HT (A2)	Unambiguous	[K].mEGDLNEMEIQLSHANR.[MVHTQ]	N-Term(TMT6plex); M1(Oxidation)	11	21	A0A1D5PFB7; F1P3X1; Q91411; Q8JG72; F1NM49; A0A1D5NYC2; A0A1D5NZY9; A0A1D5P600; Q9DGM4; A0A1D5PUR6; Q8UWA0	A0A1D5PFB7; F1P3X1; P29616; Q91411; Q8JG72; F1NM49; Q910C5; A0A1D5NYC2; A0A1D5PXU1; A0A1D5NZY9; A0A1D5P525; P79793; P13538; Q8AY28; A0A1D5P600; Q9DGM4; Q9IBD4; Q90WH5; A0A1D5NXZ4; A0A1D5PUR6; Q8UWA0	0	3	0.1827	0	1	1	744.689	2232.05	2232.06	-2.09	-0.00156	HCD (High Energy Collision Dissociation)	MS2	0	22	96	63.1976	32264	Dg31ZJ_bjhb2_8.raw	F1.8	23.6	24.4	22.8	15.2	14.2	19.7	27.8	25.5	24.9		4.16	2.098e-05	1.216e-06
FALSE	High	Sequest HT (A2)	Unambiguous	[R].vYGTGALALYEk.[A]	N-Term(TMT6plex); K12(TMT6plex)	2	2	A0A1L1RYK0; A0A1D5P0U8	A0A1L1RYK0; A0A1D5P0U8	0	3	0.6705	0	1	1	581.674	1743.01	1743.01	-1.36	-0.00079	HCD (High Energy Collision Dissociation)	MS2	41.7005	50.3	96	70.1071	35846	Dg31ZJ_bjhb2_13.raw	F1.13	51.4	49.3	53.9	41.3	34.2	34.1	54.4	71.7	62.5		3.49	2.098e-05	8.735e-06
FALSE	High	Sequest HT (A2)	Unambiguous	[R].ySSAVEFSDETMNDAk.[N]	N-Term(TMT6plex); K16(TMT6plex)	1	2	A0A3Q2U5P8	A0A3Q2U5P8; F1P2P3	0	3	0.7817	0	1	1	751.367	2252.09	2252.08	2.82	0.00212	HCD (High Energy Collision Dissociation)	MS2	56.2906	105.5	96	62.7241	32013	Dg31ZJ_bjhb2_8.raw	F1.8	69.8	73	60.2	64.3	98.6	50.4	193.6	95.9	243.7		2.84	2.098e-05	1.622e-07
FALSE	High	Sequest HT (A2)	Unambiguous	[R].mFDYTDDPEGPVMPGSHSVER.[F]	N-Term(TMT6plex)	1	1	Q5ZJZ6	Q5ZJZ6	0	3	0.8012	0	1	1	865.727	2595.17	2595.17	-1.42	-0.00123	HCD (High Energy Collision Dissociation)	MS2	76.1784	55.3	96	62.7333	32018	Dg31ZJ_bjhb2_8.raw	F1.8	36.4	43.1	38.8	66.8	93.7	79.4	38.5	39	61.9		3.47	2.098e-05	2.435e-05
FALSE	High	Sequest HT (A2)	Unambiguous	[K].eANLLNAVIVQR.[L]	N-Term(TMT6plex)	1	2	Q5ZK10	A0A452J7Z5; Q5ZK10	0	3	0.7	0	1	1	523.648	1568.93	1568.93	-2.47	-0.00129	HCD (High Energy Collision Dissociation)	MS2	37.2308	23.1	96	70.1201	35853	Dg31ZJ_bjhb2_13.raw	F1.13	22.2	22.7	25.4	19.5	22.5	23.4	19.1	26.1	26.7		4.5	2.098e-05	1.655e-05
FALSE	High	Sequest HT (A2)	Unambiguous	[R].vTSEEVAPLHLANLAGTR.[T]	N-Term(TMT6plex)	2	7	A0A1L1RJ69; Q6KDZ1	A0A1L1RJ69; A0A1D5P806; Q6KDZ1; A0A3Q2TRR9; A0A3Q2UIW4; A0A1D5PF99; A0A3Q2UCG1	0	3	0.7472	0	1	1	703.063	2107.17	2107.17	1.58	0.00111	HCD (High Energy Collision Dissociation)	MS2	48.7722	63.5	96	62.8061	32056	Dg31ZJ_bjhb2_8.raw	F1.8	59.4	59.9	60	64.4	69.8	60.2	67.5	66.8	63.4		7.04	2.098e-05	1.789e-08
FALSE	High	Sequest HT (A2)	Unambiguous	[R].lEQENDDLAHELVTSk.[I]	N-Term(TMT6plex); K16(TMT6plex)	2	2	F1P0U3; A0A1D5PUK8	F1P0U3; A0A1D5PUK8	0	3	0.793	0	1	1	767.078	2299.22	2299.22	0.65	0.0005	HCD (High Energy Collision Dissociation)	MS2	20.3867	46.3	96	62.8116	32059	Dg31ZJ_bjhb2_8.raw	F1.8	49.9	58.3	48.5	36.7	46	32.6	46.4	49.4	48.8		5.12	2.098e-05	1.408e-07
FALSE	High	Sequest HT (A2)	Unambiguous	[K].gkDFVmTEVENGGMLGSk.[K]	N-Term(TMT6plex); K2(TMT6plex); M6(Oxidation); K18(TMT6plex)	2	3	F1NW43; A0A1D5P9V0	F1NW43; A0A1D5P9V0; P00548	1	3	0.5902	0	1	1	868.133	2602.39	2602.38	1.12	0.00097	HCD (High Energy Collision Dissociation)	MS2	41.9576	60.6	96	62.8135	32060	Dg31ZJ_bjhb2_8.raw	F1.8	47.6	52.9	58.4	70	80.8	85.9	47.7	43.5	58.8		5.1	2.098e-05	1.133e-06
FALSE	High	Sequest HT (A2)	Unambiguous	[K].tkLEQQVDDLEGSLEQEkk.[L]	N-Term(TMT6plex); K2(TMT6plex); K18(TMT6plex); K19(TMT6plex)	10	14	F1P3X1; Q8JG72; A0A1D5P603; A0A1D5NYC2; Q9DGM5; P02565; Q9PTY2; Q9DGM4; R4GIG1; A0A1D5PUR6	F1P3X1; Q8JG72; A0A1D5P603; A0A1D5NYC2; A0A1D5P525; Q9DGM5; P02565; P13538; Q8AY28; Q9PTY2; Q9DGM4; A0A1D5NVW6; R4GIG1; A0A1D5PUR6	2	5	0.6008	0	1	1	627.561	3133.78	3133.78	-0.07	-5e-05	HCD (High Energy Collision Dissociation)	MS2	87.3662	42.4	96	70.1183	35852	Dg31ZJ_bjhb2_13.raw	F1.13	31	37.5	34.4	48.5	52.7	62.7	36.1	41.6	37.3		2.48	2.098e-05	1.113e-05
FALSE	High	Sequest HT (A2)	Unambiguous	[R].vTSEEVAPLHLANLAGTR.[T]	N-Term(TMT6plex)	2	7	A0A1L1RJ69; Q6KDZ1	A0A1L1RJ69; A0A1D5P806; Q6KDZ1; A0A3Q2TRR9; A0A3Q2UIW4; A0A1D5PF99; A0A3Q2UCG1	0	3	0.7671	0	1	1	703.062	2107.17	2107.17	0.53	0.00038	HCD (High Energy Collision Dissociation)	MS2	49.5302	89.2	96	62.8615	32086	Dg31ZJ_bjhb2_8.raw	F1.8	75.2	84.3	91.3	101.6	106	85.5	85.4	79.3	94.4		5.84	2.098e-05	1.071e-06
FALSE	High	Sequest HT (A2)	Unambiguous	[K].lLDAHEEQNVDAYTDAVk.[E]	N-Term(TMT6plex); K18(TMT6plex)	1	2	A0A1D5NV75	A0A1D5NUZ0; A0A1D5NV75	0	3	0.7221	0	1	1	830.434	2489.29	2489.29	-1.63	-0.00135	HCD (High Energy Collision Dissociation)	MS2	0	67.1	96	62.8822	32097	Dg31ZJ_bjhb2_8.raw	F1.8	67.7	86.9	95.5	55.6	63.3	48.4	58.7	72.4	55.4		7.52	2.098e-05	1.035e-09
FALSE	High	Sequest HT (A2)	Unambiguous	[R].eDLMGLAIGTHGANIQQAR.[K]	N-Term(TMT6plex)	1	1	F1NF19	F1NF19	0	3	0.7643	0	1	1	742.057	2224.16	2224.17	-6.68	-0.00495	HCD (High Energy Collision Dissociation)	MS2	10.9248	51.5	96	62.9267	32121	Dg31ZJ_bjhb2_8.raw	F1.8	63.3	56.9	50.5	52.3	52	48.4	40.2	52.7	46.8		6.11	2.098e-05	3.267e-12
FALSE	High	Sequest HT (A2)	Unambiguous	[K].lLDAHEEQNVDAYTDAVk.[E]	N-Term(TMT6plex); K18(TMT6plex)	1	2	A0A1D5NV75	A0A1D5NUZ0; A0A1D5NV75	0	4	0.5256	0	1	1	623.078	2489.29	2489.29	-0.9	-0.00056	HCD (High Energy Collision Dissociation)	MS2	31.0585	46.7	96	62.9286	32122	Dg31ZJ_bjhb2_8.raw	F1.8	45.1	47.7	48.7	43.3	47.5	47.3	42.8	50.2	47.3		4.49	2.098e-05	1.376e-05
FALSE	High	Sequest HT (A2)	Unambiguous	[R].dWILPADYDHAEAEAR.[H]	N-Term(TMT6plex)	1	1	A0A3Q3AUG8	A0A3Q3AUG8	0	3	0.7327	0	1	1	701.013	2101.02	2101.02	2.07	0.00145	HCD (High Energy Collision Dissociation)	MS2	85.6918	54.3	96	63.0007	32160	Dg31ZJ_bjhb2_8.raw	F1.8	51.1	56.5	61.6	57.6	54.1	48.1	51.9	53.9	54.3		4.04	2.098e-05	7.65e-08
FALSE	High	Sequest HT (A2)	Unambiguous	[R].wDHMASSLPDVVQR.[L]	N-Term(TMT6plex)	1	6	A0A1D5PGQ9	A0A1D5PCQ7; A0A1D5PGQ9; A0A1D5PTE2; A0A1D5PFB8; Q9PTG6; A0A1D5PHJ8	0	3	0.7719	0	1	1	623.99	1869.96	1869.95	4.61	0.00287	HCD (High Energy Collision Dissociation)	MS2	82.5293	59.4	96	63.0154	32168	Dg31ZJ_bjhb2_8.raw	F1.8	55.2	59.2	51.2	55.2	58.9	53.4	65.6	72.1	63.4		5.13	2.098e-05	5.631e-05
FALSE	High	Sequest HT (A2)	Unambiguous	[K].gEcSDYATLDVTGGDYTTYSSQR.[R]	N-Term(TMT6plex); C3(Carbamidomethyl)	1	1	P79757	P79757	0	3	0.8659	0	1	1	925.748	2775.23	2775.23	1.49	0.00138	HCD (High Energy Collision Dissociation)	MS2	0	12.4	96	63.032	32176	Dg31ZJ_bjhb2_8.raw	F1.8	9.5	14.2	14.5	18	12.4	10.5	10.1	12.5	10.1		6.04	2.098e-05	3.72e-08
FALSE	High	Sequest HT (A2)	Unambiguous	[R].wDHMASSLPDVVQR.[L]	N-Term(TMT6plex)	1	6	A0A1D5PGQ9	A0A1D5PCQ7; A0A1D5PGQ9; A0A1D5PTE2; A0A1D5PFB8; Q9PTG6; A0A1D5PHJ8	0	3	0.7933	0	1	1	623.988	1869.95	1869.95	0.4	0.00025	HCD (High Energy Collision Dissociation)	MS2	27.5806	42.4	90.488	63.0419	32181	Dg31ZJ_bjhb2_8.raw	F1.8	38.4	37.9	47	39.5	42.7	36.6	41	53.8	44.4		6	2.098e-05	9.685e-07
FALSE	High	Sequest HT (A2)	Unambiguous	[K].lLFEGAGSNPGDk.[T]	N-Term(TMT6plex); K13(TMT6plex)	1	1	E1BVF8	E1BVF8	0	3	0.6119	0	1	1	588.33	1762.97	1762.97	0.44	0.00026	HCD (High Energy Collision Dissociation)	MS2	32.8952	53	96	63.0511	32186	Dg31ZJ_bjhb2_8.raw	F1.8	47.7	58.5	60.4	51.5	57.6	44.7	52.1	50.7	53.8		4.02	2.098e-05	8.773e-05
FALSE	High	Sequest HT (A2)	Unambiguous	[R].eGIcGScAMNIAGGNTLAcTk.[K]	N-Term(TMT6plex); C4(Carbamidomethyl); C7(Carbamidomethyl); C19(Carbamidomethyl); K21(TMT6plex)	1	2	A0A1D5PIF0	A0A1D5PIF0; Q9YHT2	0	3	0.8529	0	1	1	881.764	2643.28	2643.28	0.08	7e-05	HCD (High Energy Collision Dissociation)	MS2	37.6993	98.9	96	63.0548	32188	Dg31ZJ_bjhb2_8.raw	F1.8	102.8	107.7	108.4	81.1	81.6	85.7	97.7	133.8	91.4		7.41	2.098e-05	3.32e-11
FALSE	High	Sequest HT (A2)	Unambiguous	[K].vTAGDScTLEcTVDGTPELTAR.[W]	N-Term(TMT6plex); C7(Carbamidomethyl); C11(Carbamidomethyl)	1	2	A6BM71	A6BM71; Q98918	0	2	0.8676	0	1	1	1291.62	2582.22	2582.23	-1.08	-0.0014	HCD (High Energy Collision Dissociation)	MS2	0	44.4	96	63.0867	32205	Dg31ZJ_bjhb2_8.raw	F1.8	35.7	38.7	41.5	50.5	56.7	46.3	38.4	44.3	47.5		6.72	2.098e-05	1.308e-15
FALSE	High	Sequest HT (A2)	Unambiguous	[R].sIMcAEIPTADDEEk.[L]	N-Term(TMT6plex); C4(Carbamidomethyl); K15(TMT6plex)	1	7	A0A3Q3AIZ0	A0A1D5PS68; A0A3Q2U6D7; A0A3Q2TZT3; A0A1D5PQ58; A0A3Q3AIZ0; A0A1D5P4P9; E1C8N4	0	3	0.7433	0	1	1	723.028	2167.07	2167.07	1.26	0.00091	HCD (High Energy Collision Dissociation)	MS2	0	71.8	96	63.0885	32206	Dg31ZJ_bjhb2_8.raw	F1.8	75.4	67.8	73.8	65.9	64.2	53.5	75.1	97.3	73.6		4.48	2.098e-05	2.231e-05
FALSE	High	Sequest HT (A2)	Unambiguous	[K].vIGAHSLEEMVSk.[L]	N-Term(TMT6plex); K13(TMT6plex)	1	1	Q5ZIZ0	Q5ZIZ0	0	3	0.6989	0	1	1	620.021	1858.05	1858.05	-0.9	-0.00055	HCD (High Energy Collision Dissociation)	MS2	39.8538	36.6	96	63.0994	32212	Dg31ZJ_bjhb2_8.raw	F1.8	45.4	45.3	36.9	32.8	28.4	31.1	29	45	35.4		4.45	2.098e-05	2.123e-05
FALSE	High	Sequest HT (A2)	Unambiguous	[R].mAPLGIDHIAPNIER.[M]	N-Term(TMT6plex)	1	1	Q5ZL80	Q5ZL80	0	3	0.6872	0	1	1	626.015	1876.03	1876.03	-1.08	-0.00068	HCD (High Energy Collision Dissociation)	MS2	35.3981	31.5	96	63.1506	32239	Dg31ZJ_bjhb2_8.raw	F1.8	36.3	40.6	38	29.5	28.1	24.1	23.8	38.2	24.6		4.54	2.098e-05	3.242e-09
FALSE	High	Sequest HT (A2)	Unambiguous	[R].dLEEATLQHEATAAALR.[K]	N-Term(TMT6plex)	11	18	A0A1D5PFB7; F1P3X1; Q8JG72; A0A1D5P603; A0A1D5NYC2; Q9DGM5; P02565; Q9PTY2; Q9DGM4; R4GIG1; A0A1D5PUR6	A0A1D5PFB7; F1P3X1; A0A1D5NWE9; Q8JG72; A0A1D5P603; A0A1D5NYC2; A0A1D5PXU1; A0A1D5P525; Q9DGM5; P02565; P13538; Q8AY28; Q9PTY2; Q9DGM4; A0A1D5NVW6; R4GIG1; A0A1D5NXZ4; A0A1D5PUR6	0	3	0.6331	0	1	1	690.033	2068.09	2068.09	-0.76	-0.00052	HCD (High Energy Collision Dissociation)	MS2	53.6634	60	96	63.1525	32240	Dg31ZJ_bjhb2_8.raw	F1.8	40.2	57.8	62.9	70.4	66.5	73.7	54.7	48.6	65.2		2.78	2.098e-05	4.632e-09
FALSE	High	Sequest HT (A2)	Unambiguous	[K].gcVIFQGTDHIDQWNk.[V]	N-Term(TMT6plex); C2(Carbamidomethyl); K16(TMT6plex)	1	1	P79996	P79996	0	3	0.7152	0	1	1	792.741	2376.21	2376.22	-3.08	-0.00244	HCD (High Energy Collision Dissociation)	MS2	0	47.5	96	63.1625	32245	Dg31ZJ_bjhb2_8.raw	F1.8	62.6	52	51.6	37.4	34.1	35.2	41.1	64	49.8		6.32	2.098e-05	9.685e-11
FALSE	High	Sequest HT (A2)	Unambiguous	[R].dGGAYTLTATNPGGFAk.[H]	N-Term(TMT6plex); K17(TMT6plex)	1	1	A0A3Q2TS15	A0A3Q2TS15	0	3	0.7879	0	1	1	700.377	2099.12	2099.12	-0.41	-0.00029	HCD (High Energy Collision Dissociation)	MS2	12.2362	173.8	61.087	61.6683	31454	Dg31ZJ_bjhb2_8.raw	F1.8	153	162.6	153.6	203.1	204.9	195.5	153.9	179.1	158.7		6.79	2.098e-05	4.579e-07
FALSE	High	Sequest HT (A2)	Unambiguous	[K].nQAGLAPVIDVVR.[S]	N-Term(TMT6plex)	1	1	F1NBX4	F1NBX4	0	3	0.7883	0	1	1	527.649	1580.93	1580.93	0.1	5e-05	HCD (High Energy Collision Dissociation)	MS2	14.1097	21.7	48.404	63.7089	32538	Dg31ZJ_bjhb2_8.raw	F1.8	22.7	22.8	27.7	14.8	16	14.4	22.9	29	25.4		5.15	2.098e-05	4.528e-06
FALSE	High	Sequest HT (A2)	Unambiguous	[K].eIEIDIEPTDkVER.[I]	N-Term(TMT6plex); K11(TMT6plex)	1	1	A0A1D5PRI6	A0A1D5PRI6	1	3	0.6653	0	1	1	715.4	2144.19	2144.19	0.33	0.00024	HCD (High Energy Collision Dissociation)	MS2	9.96245	153.6	22.513	61.6466	31442	Dg31ZJ_bjhb2_8.raw	F1.8	157.5	160	151.6	149.2	151.2	159	127.5	175.2	151		4.93	2.098e-05	4.202e-08
FALSE	High	Sequest HT (A2)	Unambiguous	[K].mEGDLNEmEIQLNHANR.[MV]	N-Term(TMT6plex); M8(Oxidation)	3	4	A0A1D5P603; Q9DGM5; Q9PTY2	A0A1D5P603; Q9DGM5; Q9PTY2; A0A1D5NVW6	0	3	0.0654	0	1	1	753.693	2259.07	2259.07	-1.73	-0.0013	HCD (High Energy Collision Dissociation)	MS2	5.54189	61.3	94.732	61.6136	31424	Dg31ZJ_bjhb2_8.raw	F1.8	47.7	37.9	49.5	78.7	106.7	83.3	46.2	48.3	53.2		6.57	2.098e-05	3.55e-07
FALSE	High	Sequest HT (A2)	Unambiguous	[K].mEGDLNEmEIQLNHANR.[MV]	N-Term(TMT6plex); M8(Oxidation)	3	4	A0A1D5P603; Q9DGM5; Q9PTY2	A0A1D5P603; Q9DGM5; Q9PTY2; A0A1D5NVW6	0	3	0.1241	0	1	1	753.695	2259.07	2259.07	0.57	0.00043	HCD (High Energy Collision Dissociation)	MS2	2.34152	30.4	96	60.0381	30582	Dg31ZJ_bjhb2_8.raw	F1.8	23.1	23.8	32.3	37.5	40.6	33.9	29.3	26.8	26.5		5.32	2.098e-05	3.077e-07
FALSE	High	Sequest HT (A2)	Unambiguous	[K].mEGDLNEMEIQLSHANR.[MVHTQ]	N-Term(TMT6plex); M1(Oxidation)	11	21	A0A1D5PFB7; F1P3X1; Q91411; Q8JG72; F1NM49; A0A1D5NYC2; A0A1D5NZY9; A0A1D5P600; Q9DGM4; A0A1D5PUR6; Q8UWA0	A0A1D5PFB7; F1P3X1; P29616; Q91411; Q8JG72; F1NM49; Q910C5; A0A1D5NYC2; A0A1D5PXU1; A0A1D5NZY9; A0A1D5P525; P79793; P13538; Q8AY28; A0A1D5P600; Q9DGM4; Q9IBD4; Q90WH5; A0A1D5NXZ4; A0A1D5PUR6; Q8UWA0	0	3	0.1706	0	1	1	744.69	2232.06	2232.06	-1.09	-0.00081	HCD (High Energy Collision Dissociation)	MS2	81.6492	27.1	96	60.0419	30584	Dg31ZJ_bjhb2_8.raw	F1.8	23.3	32.9	27.2	19.7	24.9	21.9	27.8	39.9	26.4		4.28	2.098e-05	1.372e-08
FALSE	High	Sequest HT (A2)	Unambiguous	[RK].iQIWDTAGQER.[FY]	N-Term(TMT6plex)	2	1		A0A3Q2TY77	0	2	0	0	1	1	773.415	1545.82	1545.82	0.45	0.00035	HCD (High Energy Collision Dissociation)	MS2	24.0487	66.1	96	60.0511	30589	Dg31ZJ_bjhb2_8.raw	F1.8	77.1	71.6	75.9	47.5	53.9	46.9	72.2	78.8	71.4		3.54	2.098e-05	1.035e-06
FALSE	High	Sequest HT (A2)	Unambiguous	[K].lNTAEDAEEVIk.[Q]	N-Term(TMT6plex); K12(TMT6plex)	1	2	F1NIE8	F1NIE8; Q5ZJD2	0	3	0.5549	0	1	1	597.337	1790	1789.99	1.7	0.00101	HCD (High Energy Collision Dissociation)	MS2	58.638	31.7	96	60.0851	30607	Dg31ZJ_bjhb2_8.raw	F1.8	29.1	30.1	30.9	29.4	38.5	29.2	30.4	35.1	32.4		3.37	2.098e-05	3.91e-05
FALSE	High	Sequest HT (A2)	Unambiguous	[K].sIQEIQELDkDDESLR.[K]	N-Term(TMT6plex); K10(TMT6plex)	1	2	Q5ZMT1	Q5ZMT1; F1P3P3	1	3	0.7156	0	1	1	792.762	2376.27	2376.27	1.91	0.00151	HCD (High Energy Collision Dissociation)	MS2	0	89.5	96	60.1256	30628	Dg31ZJ_bjhb2_8.raw	F1.8	96.7	115.3	113.9	58.6	63.3	69.3	86.5	112.9	88.8		5.38	2.098e-05	3.15e-11
FALSE	High	Sequest HT (A2)	Unambiguous	[K].yDYNTGEELESYk.[G]	N-Term(TMT6plex); K13(TMT6plex)	1	1	Q5ZL33	Q5ZL33	0	3	0.7633	0	1	1	690.336	2068.99	2069.01	-9.06	-0.00625	HCD (High Energy Collision Dissociation)	MS2	71.5073	69.8	96	60.131	30631	Dg31ZJ_bjhb2_8.raw	F1.8	65.3	72.4	64.4	67.9	83.1	79.9	59.9	65.1	70		4.31	2.098e-05	0.0002109
FALSE	High	Sequest HT (A2)	Unambiguous	[R].sGFIEEEELk.[F]	N-Term(TMT6plex); K10(TMT6plex)	1	3	C1L370	C1L370; P80026; A0A1D5P544	0	2	0.5838	0	1	1	819.953	1638.9	1638.9	0.18	0.00014	HCD (High Energy Collision Dissociation)	MS2	0	75	96	60.1421	30637	Dg31ZJ_bjhb2_8.raw	F1.8	28.4	19.1	63.4	52.1	197.5	70.7	79.4	38.3	125.8		3.58	2.098e-05	3.014e-05
FALSE	High	Sequest HT (A2)	Unambiguous	[K].mEGDLNEMEIQLSHANR.[MVHTQ]	N-Term(TMT6plex)	11	21	A0A1D5PFB7; F1P3X1; Q91411; Q8JG72; F1NM49; A0A1D5NYC2; A0A1D5NZY9; A0A1D5P600; Q9DGM4; A0A1D5PUR6; Q8UWA0	A0A1D5PFB7; F1P3X1; P29616; Q91411; Q8JG72; F1NM49; Q910C5; A0A1D5NYC2; A0A1D5PXU1; A0A1D5NZY9; A0A1D5P525; P79793; P13538; Q8AY28; A0A1D5P600; Q9DGM4; Q9IBD4; Q90WH5; A0A1D5NXZ4; A0A1D5PUR6; Q8UWA0	0	3	0.7971	0	1	1	739.362	2216.07	2216.06	2.84	0.0021	HCD (High Energy Collision Dissociation)	MS2	88.2972	57.4	48.033	60.1662	30650	Dg31ZJ_bjhb2_8.raw	F1.8	49	50.5	60	67.4	62.3	73.4	59.4	42.1	52.1		2.07	2.098e-05	3.743e-09
FALSE	High	Sequest HT (A2)	Unambiguous	[K].lNTAEDAEEVIk.[Q]	N-Term(TMT6plex); K12(TMT6plex)	1	2	F1NIE8	F1NIE8; Q5ZJD2	0	2	0.6749	0	1	1	895.5	1789.99	1789.99	-1.19	-0.00107	HCD (High Energy Collision Dissociation)	MS2	44.3639	25.6	96	60.2541	30697	Dg31ZJ_bjhb2_8.raw	F1.8	24	15.6	23.8	29.7	34	25.4	26.3	24.9	27		3.66	2.098e-05	7.236e-08
FALSE	High	Sequest HT (A2)	Unambiguous	[K].fEEPNFEETPk.[-]	N-Term(TMT6plex); K11(TMT6plex)	1	1	E1C4V1	E1C4V1	0	3	0.6189	0	1	1	608.986	1824.94	1824.94	0.38	0.00023	HCD (High Energy Collision Dissociation)	MS2	18.2603	85.7	96	60.2787	30709	Dg31ZJ_bjhb2_8.raw	F1.8	106.6	108.5	97.8	53	43.8	62.6	95.4	118.3	85.5		3.7	2.098e-05	4.866e-05
FALSE	High	Sequest HT (A2)	Unambiguous	[K].qSDINTcFGEEGANLIVQSR.[A]	N-Term(TMT6plex); C7(Carbamidomethyl)	2	2	P19121; A0A1D5NW68	P19121; A0A1D5NW68	0	2	0.8398	0	1	1	1234.11	2467.21	2467.21	0.03	4e-05	HCD (High Energy Collision Dissociation)	MS2	0	114.8	96	70.5483	36075	Dg31ZJ_bjhb2_13.raw	F1.13	113.8	131.2	140.6	80.4	89.7	113	127.4	123	114.1		7.49	2.098e-05	3.744e-14
FALSE	High	Sequest HT (A2)	Unambiguous	[R].iVESMQSTLDAEIR.[S]	N-Term(TMT6plex)	3	6	A0A1D5NYC2; Q9DGM5; A0A1D5PUR6	A0A1D5NYC2; Q9DGM5; P13538; Q8AY28; A0A1D5NVW6; A0A1D5PUR6	0	2	0.7835	0	1	1	910.984	1820.96	1820.96	-0.69	-0.00063	HCD (High Energy Collision Dissociation)	MS2	0	100.2	96	70.5141	36057	Dg31ZJ_bjhb2_13.raw	F1.13	93.2	97.1	81.3	121.1	103.9	120.2	106	51.6	127.7		5.45	2.098e-05	2.611e-09
FALSE	High	Sequest HT (A2)	Unambiguous	[R].kLVIIEGDLER.[AT]	N-Term(TMT6plex); K1(TMT6plex)	6	18	Q8AWI4; A0A1D5P342; A0A1L1RVU7; Q90740; H9L3K0; A0A1L1RU52	Q8AWI4; A0A1D5P342; A0A1L1RVU7; Q90740; Q91005; A0A1D5P2B9; Q5ZLJ7; Q90739; H9L3K0; A0A1D5PSX3; A0A452J839; A0A1L1RJZ6; A0A1L1RU52; P04268; Q91968; A0A1D5P9B0; A0A1D5PV56; H9L074	1	3	0.1398	0	1	1	581.697	1743.08	1743.08	-0.23	-0.00013	HCD (High Energy Collision Dissociation)	MS2	1.84987	86.2	96	60.3197	30731	Dg31ZJ_bjhb2_8.raw	F1.8	71.4	79.7	76.7	93.8	106	104.4	79.4	87.9	76.6		4.22	2.098e-05	2.093e-06
FALSE	High	Sequest HT (A2)	Unambiguous	[K].nVIHIGIDVTEGk.[L]	N-Term(TMT6plex); K13(TMT6plex)	1	2	E1C5W8	E1C5W8; A0A3Q2U5K0	0	3	0.6877	0	1	1	618.366	1853.08	1853.09	-3.09	-0.00191	HCD (High Energy Collision Dissociation)	MS2	46.2729	47.5	96	60.3303	30737	Dg31ZJ_bjhb2_8.raw	F1.8	42.5	48	51.1	46.8	47.6	43.3	49.5	50.2	48.8		4.13	2.098e-05	2.617e-05
FALSE	High	Sequest HT (A2)	Unambiguous	[K].gcDVVVIPAGVPR.[K]	N-Term(TMT6plex); C2(Carbamidomethyl)	1	1	E1BVT3	E1BVT3	0	2	0.7706	0	1	1	784.445	1567.88	1567.88	-0.09	-7e-05	HCD (High Energy Collision Dissociation)	MS2	3.15173	146.5	5.297	60.3466	30746	Dg31ZJ_bjhb2_8.raw	F1.8	178.5	194.1	167	84.4	74.8	100.2	163.4	208.9	147.4		4.49	2.098e-05	7.655e-08
FALSE	High	Sequest HT (A2)	Unambiguous	[K].lLSSIDVDHTQYk.[F]	N-Term(TMT6plex); K13(TMT6plex)	1	2	Q9DGM4	A0A1D5P525; Q9DGM4	0	3	0.6881	0	1	1	659.706	1977.1	1977.11	-1.51	-0.00099	HCD (High Energy Collision Dissociation)	MS2	2.87239	90.4	71.204	60.354	30749	Dg31ZJ_bjhb2_8.raw	F1.8	57.2	79.1	70.6	73.6	75.2	77.8	123.9	128.4	127.7		4.97	2.098e-05	6.382e-08
FALSE	High	Sequest HT (A2)	Unambiguous	[R].dLEEATLQHEATAAALR.[K]	N-Term(TMT6plex)	11	18	A0A1D5PFB7; F1P3X1; Q8JG72; A0A1D5P603; A0A1D5NYC2; Q9DGM5; P02565; Q9PTY2; Q9DGM4; R4GIG1; A0A1D5PUR6	A0A1D5PFB7; F1P3X1; A0A1D5NWE9; Q8JG72; A0A1D5P603; A0A1D5NYC2; A0A1D5PXU1; A0A1D5P525; Q9DGM5; P02565; P13538; Q8AY28; Q9PTY2; Q9DGM4; A0A1D5NVW6; R4GIG1; A0A1D5NXZ4; A0A1D5PUR6	0	3	0.6194	0	1	1	690.037	2068.1	2068.09	4.04	0.00279	HCD (High Energy Collision Dissociation)	MS2	75.2873	89.4	96	60.3594	30752	Dg31ZJ_bjhb2_8.raw	F1.8	93.4	90.7	95.7	68.4	92.3	81.2	86	101.3	95.3		2.89	2.098e-05	0.0001227
FALSE	High	Sequest HT (A2)	Unambiguous	[K].fEEPNFEETPk.[-]	N-Term(TMT6plex); K11(TMT6plex)	1	1	E1C4V1	E1C4V1	0	2	0.8382	0	1	1	912.974	1824.94	1824.94	-0.45	-0.00041	HCD (High Energy Collision Dissociation)	MS2	4.3874	257.8	43.583	60.3809	30764	Dg31ZJ_bjhb2_8.raw	F1.8	311.6	333.4	306.6	128.9	106.2	179.7	296.4	405.6	251.7		4.08	2.098e-05	2.297e-05
FALSE	High	Sequest HT (A2)	Unambiguous	[R].vYVEGYEDGEPDDELkPk.[K]	N-Term(TMT6plex); K16(TMT6plex); K18(TMT6plex)	1	2	F1NJU7	F1NJU7; Q5ZJ08	0	3	0.8138	0	1	1	923.817	2769.44	2769.44	-2.53	-0.00234	HCD (High Energy Collision Dissociation)	MS2	10.8783	81.6	96	60.3962	30772	Dg31ZJ_bjhb2_8.raw	F1.8	99.1	89.1	100.5	70.5	58.4	75.4	80.6	85.6	75.6		6.07	2.098e-05	4.075e-10
FALSE	High	Sequest HT (A2)	Unambiguous	[K].vLAVNQENEHLMEDYEk.[L]	N-Term(TMT6plex); K17(TMT6plex)	2	3	A0A1D5NXS9; Q90734	A0A1D5NXS9; Q90734; A0A1D5PIX0	0	3	0.8163	0	1	1	840.433	2519.28	2519.29	-0.28	-0.00024	HCD (High Energy Collision Dissociation)	MS2	19.8937	21.3	96	60.4371	30794	Dg31ZJ_bjhb2_8.raw	F1.8	27.5	27.5	28.3	12.1	13.5	12.9	23.5	27.8	19		5.28	2.098e-05	2.644e-09
FALSE	High	Sequest HT (A2)	Unambiguous	[K].iREDLPNLESTEETEQINk.[H]	N-Term(TMT6plex); K19(TMT6plex)	1	3	A0A1L1RWX8	Q5ZL51; F1NVF0; A0A1L1RWX8	1	3	0.8083	0	1	1	906.153	2716.45	2716.44	1.72	0.00156	HCD (High Energy Collision Dissociation)	MS2	0	50.6	96	60.45	30801	Dg31ZJ_bjhb2_8.raw	F1.8	58.4	68.9	57.5	35.7	45.3	36.9	44.5	62.2	46.3		8.92	2.098e-05	1.209e-12
FALSE	High	Sequest HT (A2)	Unambiguous	[K].qSDINTcFGEEGANLIVQSR.[A]	N-Term(TMT6plex); C7(Carbamidomethyl)	2	2	P19121; A0A1D5NW68	P19121; A0A1D5NW68	0	3	0.8397	0	1	1	823.074	2467.21	2467.21	-0.32	-0.00026	HCD (High Energy Collision Dissociation)	MS2	0	30.9	96	70.4491	36023	Dg31ZJ_bjhb2_13.raw	F1.13	28	29.3	30.9	34	34.5	27.5	31.8	33.5	28.8		7.05	2.098e-05	3.184e-11
FALSE	High	Sequest HT (A2)	Unambiguous	[K].iMTNGGESEAELSVEEk.[Q]	N-Term(TMT6plex); K17(TMT6plex)	1	1	P16419	P16419	0	3	0.691	0	1	1	761.06	2281.17	2281.16	0.8	0.00061	HCD (High Energy Collision Dissociation)	MS2	17.6981	38.6	96	60.2879	30714	Dg31ZJ_bjhb2_8.raw	F1.8	36.2	35	35	45.5	50	43.9	29.3	31.3	41.3		4.66	2.098e-05	1.355e-07
FALSE	High	Sequest HT (A2)	Unambiguous	[K].smEWFTVIEHYHR.[T]	N-Term(TMT6plex); M2(Oxidation)	3	8	A0A1D5PBR5; A0A3Q2UBY4; A0A1D5PCL3	A0A3Q3AWG5; A0A3Q3A8C1; A0A1D5PHW7; A0A1D5PBR5; E1C5Z5; A0A3Q2UBY4; A0A1D5PE78; A0A1D5PCL3	0	4	0.7245	0	1	1	495.746	1979.96	1979.96	-1.57	-0.00078	HCD (High Energy Collision Dissociation)	MS2	3.20319	8.7	96	60.4711	30812	Dg31ZJ_bjhb2_8.raw	F1.8	7.7	8.1	9.1	5.5	4.2	5	14.8	12.3	11.2		4.9	2.098e-05	4.825e-05
FALSE	High	Sequest HT (A2)	Unambiguous	[K].ikDDLMLAVk.[E]	N-Term(TMT6plex); K2(TMT6plex); K10(TMT6plex)	2	4	Q8UWK0; A0A1L1RPT1	Q8UWJ9; Q8UWK0; A0A1L1RPT1; F1P5R7	1	3	0.6974	0	1	1	611.724	1833.16	1833.15	4.11	0.00251	HCD (High Energy Collision Dissociation)	MS2	46.3088	159.9	96	70.5638	36083	Dg31ZJ_bjhb2_13.raw	F1.13	171.3	170.9	154.3	122	125.8	120.6	164.1	228.7	181.6		4.99	2.098e-05	3.771e-06
FALSE	High	Sequest HT (A2)	Unambiguous	[K].eFLPEDQDINk.[F]	N-Term(TMT6plex); K11(TMT6plex)	1	5	A0A1D5P490	A0A1D5P490; A0A3Q3AA34; E1BSG5; A0A1D5PPZ0; A0A1D5P6I5	0	2	0.6379	0	1	1	903.49	1805.97	1805.97	1.9	0.00172	HCD (High Energy Collision Dissociation)	MS2	0	77.6	96	59.9906	30558	Dg31ZJ_bjhb2_8.raw	F1.8	81.3	90.3	83.6	68.8	67.9	77	71.9	82.6	74.6		4.06	2.098e-05	1.746e-06
FALSE	High	Sequest HT (A2)	Unambiguous	[R].tSQLNVGTATDVSLk.[I]	N-Term(TMT6plex); K15(TMT6plex)	1	1	Q90WF0	Q90WF0	0	3	0.7804	0	1	1	664.717	1992.14	1992.14	-0.01	-1e-05	HCD (High Energy Collision Dissociation)	MS2	3.85118	47.6	13.312	59.645	30372	Dg31ZJ_bjhb2_8.raw	F1.8	48.6	46.8	56.1	27.9	34.6	30.1	57.8	61.1	65.1		5.92	2.098e-05	1.016e-07
FALSE	High	Sequest HT (A2)	Unambiguous	[K].lRDPSFPDVSYGVLIHk.[V]	N-Term(TMT6plex); K17(TMT6plex)	1	2	O42417	A0A1D5PHK9; O42417	1	4	0.6299	0	1	1	601.096	2401.36	2401.36	-0.36	-0.00022	HCD (High Energy Collision Dissociation)	MS2	76.4731	70	25.926	70.6895	36149	Dg31ZJ_bjhb2_13.raw	F1.13	39.7	52.4	53.5	58	173	63.7	43.4	65.2	80.9		2.81	2.098e-05	4.403e-05
FALSE	High	Sequest HT (A2)	Unambiguous	[K].tAEEcLAFFGVNESVGLSGEQVR.[R]	N-Term(TMT6plex); C5(Carbamidomethyl)	1	1	P13585	P13585	0	2	0.7204	0	1	1	1364.68	2728.35	2728.34	0.42	0.00057	HCD (High Energy Collision Dissociation)	MS2	0	62.1	96	85.3758	45496	Dg31ZJ_bjhb2_15.raw	F1.15	43.2	54.2	62.4	73.4	73	76.3	62.3	48	66.4		7.51	2.098e-05	6.751e-13
FALSE	High	Sequest HT (A2)	Unambiguous	[R].kLVIIEGDLER.[AT]	N-Term(TMT6plex); K1(TMT6plex)	6	18	Q8AWI4; A0A1D5P342; A0A1L1RVU7; Q90740; H9L3K0; A0A1L1RU52	Q8AWI4; A0A1D5P342; A0A1L1RVU7; Q90740; Q91005; A0A1D5P2B9; Q5ZLJ7; Q90739; H9L3K0; A0A1D5PSX3; A0A452J839; A0A1L1RJZ6; A0A1L1RU52; P04268; Q91968; A0A1D5P9B0; A0A1D5PV56; H9L074	1	3	0.0643	0	1	1	581.698	1743.08	1743.08	0.21	0.00012	HCD (High Energy Collision Dissociation)	MS2	9.3972	93.7	23.58	59.7019	30403	Dg31ZJ_bjhb2_8.raw	F1.8	80	87.4	77.5	103.8	100.7	117.6	74.5	108.3	93.1		3.73	2.098e-05	4.152e-05
FALSE	High	Sequest HT (A2)	Unambiguous	[K].aDLVNNLGTIAk.[S]	N-Term(TMT6plex); K12(TMT6plex)	2	11	A0A1D5PHC5; A0A1D5PUL6	A0A1L1RND0; A0A1D5PHC5; F1NC33; Q5ZMA5; A0A1D5P5R0; Q04619; Q5ZKZ3; A0A1D5PUL6; Q5ZIC0; P11501; Q2XQE5	0	3	0.7104	0	1	1	563.009	1687.01	1687.02	-2.21	-0.00125	HCD (High Energy Collision Dissociation)	MS2	36.0374	70.4	96	70.6663	36137	Dg31ZJ_bjhb2_13.raw	F1.13	81.4	77.6	77.6	51.7	59.7	62.3	59.4	86.5	77.4		4.73	2.098e-05	0.000141
FALSE	High	Sequest HT (A2)	Unambiguous	[K].kDTGIYEVILkDDR.[G]	N-Term(TMT6plex); K1(TMT6plex); K11(TMT6plex)	2	3	F1N9Z6; Q90724	A0A1D5PSF9; F1N9Z6; Q90724	2	4	0.6127	0	1	1	588.85	2352.38	2352.37	1.05	0.00062	HCD (High Energy Collision Dissociation)	MS2	46.2511	92.6	75.192	59.7333	30420	Dg31ZJ_bjhb2_8.raw	F1.8	102.5	107.1	69.3	78.1	88.7	101.8	71.7	121.2	92.7		4.57	2.098e-05	3.105e-05
FALSE	High	Sequest HT (A2)	Unambiguous	[K].lQEESDLELAk.[E]	N-Term(TMT6plex); K11(TMT6plex)	1	1	Q5ZKA4	Q5ZKA4	0	2	0.5439	0	1	1	866.994	1732.98	1732.97	4.38	0.0038	HCD (High Energy Collision Dissociation)	MS2	7.59815	132	96	59.7648	30437	Dg31ZJ_bjhb2_8.raw	F1.8	126.1	128.2	138.5	121.2	127.4	125.9	124	155.4	141		4.56	2.098e-05	2.996e-06
FALSE	High	Sequest HT (A2)	Unambiguous	[R].dIYDQYGEEGLk.[G]	N-Term(TMT6plex); K12(TMT6plex)	1	1	F1NKV0	F1NKV0	0	2	0.7715	0	1	1	944.494	1887.98	1887.97	3.12	0.00295	HCD (High Energy Collision Dissociation)	MS2	0	74.3	96	59.7739	30442	Dg31ZJ_bjhb2_8.raw	F1.8	61.5	79.8	59.9	67.8	67	84.1	83.7	88.3	76.7		4.99	2.098e-05	4.649e-08
FALSE	High	Sequest HT (A2)	Unambiguous	[R].dLEEATLQHEATAAALR.[K]	N-Term(TMT6plex)	11	18	A0A1D5PFB7; F1P3X1; Q8JG72; A0A1D5P603; A0A1D5NYC2; Q9DGM5; P02565; Q9PTY2; Q9DGM4; R4GIG1; A0A1D5PUR6	A0A1D5PFB7; F1P3X1; A0A1D5NWE9; Q8JG72; A0A1D5P603; A0A1D5NYC2; A0A1D5PXU1; A0A1D5P525; Q9DGM5; P02565; P13538; Q8AY28; Q9PTY2; Q9DGM4; A0A1D5NVW6; R4GIG1; A0A1D5NXZ4; A0A1D5PUR6	0	3	0.7784	0	1	1	690.034	2068.09	2068.09	0.07	5e-05	HCD (High Energy Collision Dissociation)	MS2	7.08078	27.1	10.182	59.7847	30448	Dg31ZJ_bjhb2_8.raw	F1.8	21.7	23.4	27.6	30.4	27.3	31	25.1	26.9	30.8		6.68	2.098e-05	1.513e-11
FALSE	High	Sequest HT (A2)	Unambiguous	[K].aDLVNNLGTIAk.[S]	N-Term(TMT6plex); K12(TMT6plex)	2	11	A0A1D5PHC5; A0A1D5PUL6	A0A1L1RND0; A0A1D5PHC5; F1NC33; Q5ZMA5; A0A1D5P5R0; Q04619; Q5ZKZ3; A0A1D5PUL6; Q5ZIC0; P11501; Q2XQE5	0	2	0.6463	0	1	1	844.004	1687	1687.02	-8.47	-0.00714	HCD (High Energy Collision Dissociation)	MS2	0	213.1	96	70.6626	36135	Dg31ZJ_bjhb2_13.raw	F1.13	257.9	262.2	235.3	167.4	175.7	182.1	196.2	246.9	194		4.58	2.098e-05	4.23e-07
FALSE	High	Sequest HT (A2)	Unambiguous	[K].eSYSIYVYk.[V]	N-Term(TMT6plex); K9(TMT6plex)	2	6	Q9PSW9; P0C1H5	Q9PSW9; P0C1H5; Q90860; P0C1H3; A0A3Q2UDI2; P0C1H4	0	2	0.5952	0	1	1	805.443	1609.88	1609.89	-5.21	-0.00419	HCD (High Energy Collision Dissociation)	MS2	65.5513	229.8	96	59.995	30560	Dg31ZJ_bjhb2_8.raw	F1.8	234.9	263.2	248.4	195.6	249.8	191.8	205.8	259.5	219.3		2.94	2.098e-05	0.0002037
FALSE	High	Sequest HT (A2)	Unambiguous	[R].dIYDQYGEEGLk.[G]	N-Term(TMT6plex); K12(TMT6plex)	1	1	F1NKV0	F1NKV0	0	3	0.754	0	1	1	629.996	1887.97	1887.97	-0.24	-0.00015	HCD (High Energy Collision Dissociation)	MS2	71.5886	69.9	96	59.7903	30451	Dg31ZJ_bjhb2_8.raw	F1.8	53.6	59.4	59.3	85.6	94.5	85.6	59.9	69.8	61.8		4.43	2.098e-05	6.466e-05
FALSE	High	Sequest HT (A2)	Unambiguous	[R].qAEEAEELSNVNLSk.[F]	N-Term(TMT6plex); K15(TMT6plex)	7	10	A0A1D5P603; A0A1D5NYC2; P02565; Q9PTY2; Q9DGM4; R4GIG1; A0A1D5PUR6	A0A1D5P603; A0A1D5NYC2; A0A1D5P525; P02565; P13538; Q8AY28; Q9PTY2; Q9DGM4; R4GIG1; A0A1D5PUR6	0	3	0.7724	0	1	1	707.048	2119.13	2119.13	0.52	0.00037	HCD (High Energy Collision Dissociation)	MS2	8.30514	43.2	96	59.8387	30477	Dg31ZJ_bjhb2_8.raw	F1.8	35.3	43.9	33.1	53	60.5	51.9	36.6	35.3	39		5.14	2.098e-05	4.169e-09
FALSE	High	Sequest HT (A2)	Unambiguous	[R].vPTPNVSVVDLTcR.[L]	N-Term(TMT6plex); C13(Carbamidomethyl)	1	1	P00356	P00356	0	2	0.7278	0	1	1	893.491	1785.97	1785.97	0.69	0.00062	HCD (High Energy Collision Dissociation)	MS2	0	57.9	96	70.6372	36122	Dg31ZJ_bjhb2_13.raw	F1.13	61.6	64	53.6	61.8	71.1	63.2	48.6	49	48.5		3.71	2.098e-05	1.914e-07
FALSE	High	Sequest HT (A2)	Unambiguous	[K].lQQFFNHHmFVLEQEEYkk.[E]	N-Term(TMT6plex); M9(Oxidation); K18(TMT6plex); K19(TMT6plex)	15	23	A0A1D5PFB7; F1P3X1; Q8JG72; F1NM49; A0A1D5P603; A0A1D5NYC2; A0A1D5NZY9; Q9DGM5; P02565; Q9PTY2; A0A1D5P600; Q9DGM4; R4GIG1; A0A1D5PUR6; Q8UWA0	A0A1D5PFB7; F1P3X1; Q8JG72; F1NM49; A0A1D5P603; Q910C5; A0A1D5NYC2; A0A1D5PXU1; A0A1D5NZY9; A0A1D5P525; Q9DGM5; P02565; P13538; Q8AY28; Q9PTY2; A0A1D5P600; Q9DGM4; A0A1D5NVW6; Q9IBD4; R4GIG1; A0A1D5NXZ4; A0A1D5PUR6; Q8UWA0	1	5	0.7275	0	1	1	640.547	3198.7	3198.7	0.89	0.00057	HCD (High Energy Collision Dissociation)	MS2	40.9858	100.3	96	70.5712	36087	Dg31ZJ_bjhb2_13.raw	F1.13	86.7	93.6	92.5	111.5	130.5	111.2	89.9	102.4	84.1		6.57	2.098e-05	6.924e-07
FALSE	High	Sequest HT (A2)	Unambiguous	[R].sSLQSQcLNEVLk.[A]	N-Term(TMT6plex); C7(Carbamidomethyl); K13(TMT6plex)	1	1	F1NKL4	F1NKL4	0	3	0.639	0	1	1	655.368	1964.09	1964.09	-0.07	-4e-05	HCD (High Energy Collision Dissociation)	MS2	34.1657	91.1	96	59.9295	30525	Dg31ZJ_bjhb2_8.raw	F1.8	87.9	85.3	77.7	109.6	119.8	120.5	62.2	79.2	78.1		4.82	2.098e-05	3.007e-07
FALSE	High	Sequest HT (A2)	Unambiguous	[R].dIYDQYGEEGLk.[G]	N-Term(TMT6plex); K12(TMT6plex)	1	1	F1NKV0	F1NKV0	0	2	0.7365	0	1	1	944.492	1887.98	1887.97	0.99	0.00093	HCD (High Energy Collision Dissociation)	MS2	13.8722	351.4	96	59.9332	30527	Dg31ZJ_bjhb2_8.raw	F1.8	285	357	255.2	345	348.3	391.1	349.8	441.9	389.5		4.44	2.098e-05	8.151e-07
FALSE	High	Sequest HT (A2)	Unambiguous	[R].vADAMNMSSAAQQVQSTGk.[A]	N-Term(TMT6plex); K19(TMT6plex)	1	1	F1P310	F1P310	0	3	0.7902	0	1	1	794.745	2382.22	2382.22	2.42	0.00192	HCD (High Energy Collision Dissociation)	MS2	23.3716	33	96	59.9369	30529	Dg31ZJ_bjhb2_8.raw	F1.8	30.7	31.2	33.8	29.3	30.8	25.2	36.2	41.9	37.5		6.15	2.098e-05	1.45e-09
FALSE	High	Sequest HT (A2)	Unambiguous	[R].qSEEAEELSNVNLSk.[F]	N-Term(TMT6plex); K15(TMT6plex)	2	2	F1P3X1; Q8JG72	F1P3X1; Q8JG72	0	3	0.691	0	1	1	712.37	2135.1	2135.12	-12.58	-0.00896	HCD (High Energy Collision Dissociation)	MS2	72.3052	45	96	59.9517	30537	Dg31ZJ_bjhb2_8.raw	F1.8	39.9	52.8	44.4	42.6	53.5	36.1	47.5	44.2	44.1		3.01	2.098e-05	8.47e-05
FALSE	High	Sequest HT (A2)	Unambiguous	[K].gDEEIPAEPTDkTEILk.[E]	N-Term(TMT6plex); K12(TMT6plex); K17(TMT6plex)	3	4	A6BM71; A6BM73; A6BLM8	A6BM71; A6BLM5; A6BM73; A6BLM8	1	3	0.7842	0	1	1	858.154	2572.45	2572.43	5.97	0.00512	HCD (High Energy Collision Dissociation)	MS2	28.7905	141.5	72.878	59.9562	30539	Dg31ZJ_bjhb2_8.raw	F1.8	126.2	133.4	119.4	150.9	184.1	161	125	136.8	136.8		4.68	2.098e-05	5.988e-07
FALSE	High	Sequest HT (A2)	Unambiguous	[R].dIYDQYGEEGLk.[G]	N-Term(TMT6plex); K12(TMT6plex)	1	1	F1NKV0	F1NKV0	0	3	0.7876	0	1	1	629.997	1887.98	1887.97	1.11	0.0007	HCD (High Energy Collision Dissociation)	MS2	24.4594	92.7	24.232	59.9578	30540	Dg31ZJ_bjhb2_8.raw	F1.8	73.7	87.8	73.2	104.1	103.3	105.6	81.8	106	99		4.85	2.098e-05	3.049e-06
FALSE	High	Sequest HT (A2)	Unambiguous	[K].iAIWTTEcENR.[D]	N-Term(TMT6plex); C8(Carbamidomethyl)	1	2	A0A1D5PPQ7	A0A1D5PPQ7; A0A3Q2TU97	0	2	0.6875	0	1	1	811.416	1621.83	1621.82	2.92	0.00237	HCD (High Energy Collision Dissociation)	MS2	14.4523	72.7	96	59.9887	30557	Dg31ZJ_bjhb2_8.raw	F1.8	77.1	78.4	83.3	60.2	71	64.7	66.9	81.8	71		3.84	2.098e-05	5.446e-06
FALSE	High	Sequest HT (A2)	Unambiguous	[K].lLGSIDIDHTQYk.[F]	N-Term(TMT6plex); K13(TMT6plex)	1	1	F1P3X1	F1P3X1	0	3	0.6065	0	1	1	654.375	1961.11	1961.11	-0.04	-2e-05	HCD (High Energy Collision Dissociation)	MS2	26.4869	103.1	61.323	59.7919	30452	Dg31ZJ_bjhb2_8.raw	F1.8	62.7	72.4	92.1	162.6	197.9	157.3	59.3	42.7	80.7		3.71	2.098e-05	0.0002041
FALSE	High	Sequest HT (A2)	Unambiguous	[K].iREDLPNLESTEETEQINk.[H]	N-Term(TMT6plex); K19(TMT6plex)	1	3	A0A1L1RWX8	Q5ZL51; F1NVF0; A0A1L1RWX8	1	4	0.7047	0	1	1	679.865	2716.44	2716.44	-0.28	-0.00019	HCD (High Energy Collision Dissociation)	MS2	65.712	21	96	60.4785	30816	Dg31ZJ_bjhb2_8.raw	F1.8	26.8	22.9	18.5	15.4	18.2	17.3	19.7	23.8	26.4		4.64	2.098e-05	7.587e-06
FALSE	High	Sequest HT (A2)	Unambiguous	[K].sITGDFALVk.[A]	N-Term(TMT6plex); K10(TMT6plex)	1	2	Q5F3M8	Q5F3M8; F1N9Z7	0	2	0.5359	0	1	1	754.957	1508.91	1508.91	-1.58	-0.00119	HCD (High Energy Collision Dissociation)	MS2	34.973	298.1	96	70.4282	36012	Dg31ZJ_bjhb2_13.raw	F1.13	296.2	279.7	279.8	281	327.1	306	289.2	309.4	314.8		3.06	2.098e-05	2.573e-05
FALSE	High	Sequest HT (A2)	Unambiguous	[K].nQVAMNPTNTVFDAk.[R]	N-Term(TMT6plex); K15(TMT6plex)	2	4	O73885; A0A1D5PFJ6	O73885; A0A1D5PFJ6; A0A1D5PYK0; F1NWP3	0	2	0.7795	0	1	1	1054.56	2108.12	2108.12	0.11	0.00011	HCD (High Energy Collision Dissociation)	MS2	0	44.2	96	60.5272	30842	Dg31ZJ_bjhb2_8.raw	F1.8	43.5	53	44.2	44.8	36.1	50.5	37.1	42.1	46.6		5.08	2.098e-05	7.164e-08
FALSE	High	Sequest HT (A2)	Unambiguous	[K].mEGDLNEmEIQLNHANR.[MV]	N-Term(TMT6plex); M8(Oxidation)	3	4	A0A1D5P603; Q9DGM5; Q9PTY2	A0A1D5P603; Q9DGM5; Q9PTY2; A0A1D5NVW6	0	3	0.2334	0	1	1	753.696	2259.07	2259.07	1.68	0.00127	HCD (High Energy Collision Dissociation)	MS2	14.391	97.7	96	61.0795	31138	Dg31ZJ_bjhb2_8.raw	F1.8	61.8	67.8	76.3	148.6	178.4	149.1	61.4	45.9	90.2		4.37	2.098e-05	2.461e-06
FALSE	High	Sequest HT (A2)	Unambiguous	[R].eGcPGSNQTLLLLR.[S]	N-Term(TMT6plex); C3(Carbamidomethyl)	1	1	F1NGU3	F1NGU3	0	2	0.6948	0	1	1	893.99	1786.97	1786.97	2.4	0.00215	HCD (High Energy Collision Dissociation)	MS2	0	81.6	96	61.085	31141	Dg31ZJ_bjhb2_8.raw	F1.8	83	102.4	91.2	60.6	55.5	62.8	80	121.2	77.4		4.39	2.098e-05	2.042e-09
FALSE	High	Sequest HT (A2)	Unambiguous	[K].eSQADSSNLEFDIk.[K]	N-Term(TMT6plex); K14(TMT6plex)	2	2	F1NJM8; Q90662	F1NJM8; Q90662	0	2	0.7411	0	1	1	1021.03	2041.04	2041.05	-2.04	-0.00209	HCD (High Energy Collision Dissociation)	MS2	0	164.2	96	61.1003	31149	Dg31ZJ_bjhb2_8.raw	F1.8	148.4	179.7	146.7	125	135.3	158.1	180.1	221.9	182.9		5.87	2.098e-05	2.104e-09
FALSE	High	Sequest HT (A2)	Unambiguous	[K].gTSALMTVELDEER.[G]	N-Term(TMT6plex)	1	7	A0A3Q3AIZ0	A0A1D5PS68; A0A3Q2U6D7; A0A3Q2TZT3; A0A1D5PQ58; A0A3Q3AIZ0; A0A1D5P4P9; E1C8N4	0	2	0.6992	0	1	1	890.453	1779.9	1779.9	-0.28	-0.00024	HCD (High Energy Collision Dissociation)	MS2	17.9067	79.3	96	61.1219	31161	Dg31ZJ_bjhb2_8.raw	F1.8	81	79.3	82.5	66.9	60.7	75.8	71.3	100.3	96.2		4.92	2.098e-05	1.06e-06
FALSE	High	Sequest HT (A2)	Unambiguous	[K].sPGSAPVTVIYYNDk.[R]	N-Term(TMT6plex); K15(TMT6plex)	1	1	A0A3Q2U9M3	A0A3Q2U9M3	0	3	0.7253	0	1	1	690.38	2069.13	2069.13	-2.93	-0.00202	HCD (High Energy Collision Dissociation)	MS2	17.6964	87.9	96	61.1446	31173	Dg31ZJ_bjhb2_8.raw	F1.8	93.4	105.7	88.9	74.3	87.5	73.8	86.5	99.6	81.5		4.55	2.098e-05	3.223e-05
FALSE	High	Sequest HT (A2)	Unambiguous	[K].nVGTGLVGAPAcGDVMk.[L]	N-Term(TMT6plex); C12(Carbamidomethyl); K17(TMT6plex)	1	2	A0A3Q2U6D5	A0A3Q2U4V4; A0A3Q2U6D5	0	3	0.8094	0	1	1	702.047	2104.13	2104.13	-1.2	-0.00084	HCD (High Energy Collision Dissociation)	MS2	61.8496	67.1	96	61.2037	31205	Dg31ZJ_bjhb2_8.raw	F1.8	69.2	63.7	70.1	50.2	51.2	55.4	78	74.1	91.7		5.51	2.098e-05	2.738e-08
FALSE	High	Sequest HT (A2)	Unambiguous	[K].dILLQVDDER.[R]	N-Term(TMT6plex)	1	2	A0A1D5PM19	P14105; A0A1D5PM19	0	2	0.657	0	1	1	722.896	1444.78	1444.78	-0.23	-0.00017	HCD (High Energy Collision Dissociation)	MS2	44.2017	97	96	61.2999	31256	Dg31ZJ_bjhb2_8.raw	F1.8	102.3	118.3	111.6	95.3	100.3	63.5	87	104.6	89.7		3.44	2.098e-05	7.876e-06
FALSE	High	Sequest HT (A2)	Unambiguous	[R].eSIFcIQYNVR.[AS]	N-Term(TMT6plex); C5(Carbamidomethyl)	6	10	Q8JG72; A0A1D5NYC2; P02565; Q9DGM4; R4GIG1; A0A1D5PUR6	Q8JG72; A0A1D5NYC2; A0A1D5P525; P02565; P13538; Q8AY28; Q9DGM4; A0A1D5NVW6; R4GIG1; A0A1D5PUR6	0	2	0.6524	0	1	1	829.432	1657.86	1657.86	-0.68	-0.00056	HCD (High Energy Collision Dissociation)	MS2	1.20926	171.7	1.694	70.3032	35947	Dg31ZJ_bjhb2_13.raw	F1.13	175.2	176.1	132.2	165.6	128.7	210.2	206.4	134.2	216.7		4.43	2.098e-05	2.994e-05
FALSE	High	Sequest HT (A2)	Unambiguous	[K].hFAcLEcETLLSGk.[A]	N-Term(TMT6plex); C4(Carbamidomethyl); C7(Carbamidomethyl); K14(TMT6plex)	1	1	E1BQR6	E1BQR6	0	3	0.7979	0	1	1	708.372	2123.1	2123.1	-0.55	-0.00039	HCD (High Energy Collision Dissociation)	MS2	3.19177	99.9	52.528	61.3388	31277	Dg31ZJ_bjhb2_8.raw	F1.8	148.9	119	108.1	72.4	61.9	64.7	118.2	132.8	73.5		5.84	2.098e-05	3.127e-07
FALSE	High	Sequest HT (A2)	Unambiguous	[R].sAGYGGLGLSVEGPSk.[V]	N-Term(TMT6plex); K16(TMT6plex)	1	1	Q90WF0	Q90WF0	0	3	0.7791	0	1	1	646.363	1937.07	1937.07	-0.55	-0.00036	HCD (High Energy Collision Dissociation)	MS2	17.1434	73.2	96	61.3784	31298	Dg31ZJ_bjhb2_8.raw	F1.8	85.8	75.2	84.8	57.7	49.6	60.1	68	96	81.9		5.84	2.098e-05	7.174e-09
FALSE	High	Sequest HT (A2)	Unambiguous	[K].eLAEASEDSILk.[-]	N-Term(TMT6plex); K12(TMT6plex)	1	1	Q9YH14	Q9YH14	0	3	0.6446	0	1	1	588.334	1762.99	1762.98	2.72	0.0016	HCD (High Energy Collision Dissociation)	MS2	50.9462	111.1	96	61.072	31134	Dg31ZJ_bjhb2_8.raw	F1.8	119.2	129.2	118.1	80.8	78.3	93.5	119.8	148.2	113.1		4.39	2.098e-05	9.124e-05
FALSE	High	Sequest HT (A2)	Unambiguous	[K].gQEDSNGcINYEAFVk.[H]	N-Term(TMT6plex); C8(Carbamidomethyl); K16(TMT6plex)	2	2	P02605; P02604	P02605; P02604	0	3	0.7995	0	1	1	763.712	2289.12	2289.12	-0.09	-7e-05	HCD (High Energy Collision Dissociation)	MS2	13.6606	265.4	96	70.2918	35941	Dg31ZJ_bjhb2_13.raw	F1.13	213.8	240.1	221.3	315.6	335.9	340	227.2	235.3	259.5		3.64	2.098e-05	0.0002883
FALSE	High	Sequest HT (A2)	Unambiguous	[R].qHAPSESDFPPIFHIk.[L]	N-Term(TMT6plex); K16(TMT6plex)	1	3	A0A3Q2TVP3	A0A3Q2TVP3; A0A3Q2U9K9; A0A1D5PTF1	0	4	0.7182	0	1	1	577.818	2308.25	2308.25	-0.35	-0.0002	HCD (High Energy Collision Dissociation)	MS2	85.1351	46.8	96	61.5026	31364	Dg31ZJ_bjhb2_8.raw	F1.8	40	44.2	49.6	46.7	52.8	49.2	43.8	42.8	52.1		5.11	2.098e-05	3.441e-07
FALSE	High	Sequest HT (A2)	Unambiguous	[K].mEGDLNEMEIQLNHANR.[MV]	N-Term(TMT6plex)	3	4	A0A1D5P603; Q9DGM5; Q9PTY2	A0A1D5P603; Q9DGM5; Q9PTY2; A0A1D5NVW6	0	4	0.6746	0	1	1	561.524	2243.08	2243.07	0.49	0.00027	HCD (High Energy Collision Dissociation)	MS2	21.1263	20.2	96	61.51	31368	Dg31ZJ_bjhb2_8.raw	F1.8	15.1	20	18.7	20	30	28.7	13.2	17.4	18.8		5.44	2.098e-05	9.826e-06
FALSE	High	Sequest HT (A2)	Unambiguous	[K].lLGSIDIDHTQYk.[F]	N-Term(TMT6plex); K13(TMT6plex)	1	1	F1P3X1	F1P3X1	0	3	0.5972	0	1	1	654.375	1961.11	1961.11	0.49	0.00032	HCD (High Energy Collision Dissociation)	MS2	4.35912	83.4	5.445	61.5616	31396	Dg31ZJ_bjhb2_8.raw	F1.8	54.8	58.4	63.2	142.8	163.6	124.4	43.4	32.5	67.1		3.55	2.098e-05	0.0001779
FALSE	High	Sequest HT (A2)	Unambiguous	[K].tIADGFTAmVDk.[C]	N-Term(TMT6plex); M9(Oxidation); K12(TMT6plex)	2	2	P19121; A0A1D5NW68	P19121; A0A1D5NW68	0	3	0.591	0	1	1	581.652	1742.94	1742.94	0.43	0.00025	HCD (High Energy Collision Dissociation)	MS2	29.3692	93.2	61.434	61.5632	31397	Dg31ZJ_bjhb2_8.raw	F1.8	93.2	96.1	107.9	79.9	89.9	80.3	96.6	102.4	92.9		3.79	2.098e-05	8.998e-05
FALSE	High	Sequest HT (A2)	Unambiguous	[K].eSQADSSNLEFDIk.[K]	N-Term(TMT6plex); K14(TMT6plex)	2	2	F1NJM8; Q90662	F1NJM8; Q90662	0	3	0.7694	0	1	1	681.022	2041.05	2041.05	0.49	0.00033	HCD (High Energy Collision Dissociation)	MS2	0	55.1	96	61.5695	31400	Dg31ZJ_bjhb2_8.raw	F1.8	48.8	57	46.1	52.5	49.3	51.3	60.5	66.9	63.8		4.77	2.098e-05	4.177e-06
FALSE	High	Sequest HT (A2)	Unambiguous	[K].eIEIDIEPTDkVER.[I]	N-Term(TMT6plex); K11(TMT6plex)	1	1	A0A1D5PRI6	A0A1D5PRI6	1	3	0.6878	0	1	1	715.401	2144.19	2144.19	1.1	0.00079	HCD (High Energy Collision Dissociation)	MS2	16.1338	208	37.181	61.5728	31402	Dg31ZJ_bjhb2_8.raw	F1.8	208	236	210.6	195.2	207.6	238.1	182.6	211	183.3		4.74	2.098e-05	2.201e-09
FALSE	High	Sequest HT (A2)	Unambiguous	[K].tIADGFTAmVDk.[C]	N-Term(TMT6plex); M9(Oxidation); K12(TMT6plex)	2	2	P19121; A0A1D5NW68	P19121; A0A1D5NW68	0	2	0.4369	0	1	1	871.97	1742.93	1742.94	-3.83	-0.00334	HCD (High Energy Collision Dissociation)	MS2	21.1637	158.5	96	61.5763	31404	Dg31ZJ_bjhb2_8.raw	F1.8	150.9	174.8	171.2	145.2	150.4	160.4	159.6	165.3	148.9		2.93	2.098e-05	2.569e-05
FALSE	High	Sequest HT (A2)	Unambiguous	[K].kMEAINALSEGDLQk.[A]	N-Term(TMT6plex); K1(TMT6plex); K15(TMT6plex)	1	2	F1NH21	F1NH21; Q5ZLF0	1	3	0.7452	0	1	1	778.783	2334.34	2334.33	2.14	0.00166	HCD (High Energy Collision Dissociation)	MS2	6.53072	83.8	96	61.5801	31406	Dg31ZJ_bjhb2_8.raw	F1.8	77.9	89.4	98.6	68.6	79.7	81.1	88	98.3	72.6		6.79	2.098e-05	2.992e-09
FALSE	High	Sequest HT (A2)	Unambiguous	[R].hWSYFEEQWk.[A]	N-Term(TMT6plex); K10(TMT6plex)	1	1	F1NSK8	F1NSK8	0	3	0.6695	0	1	1	633.326	1897.96	1897.96	-0.21	-0.00013	HCD (High Energy Collision Dissociation)	MS2	14.3637	96.8	96	61.5819	31407	Dg31ZJ_bjhb2_8.raw	F1.8	100.7	96.6	96	73.9	100.7	75.2	99.5	132.4	96.5		4.72	2.098e-05	0.0001149
FALSE	High	Sequest HT (A2)	Unambiguous	[K].ikDDLMLAVk.[E]	N-Term(TMT6plex); K2(TMT6plex); K10(TMT6plex)	2	4	Q8UWK0; A0A1L1RPT1	Q8UWJ9; Q8UWK0; A0A1L1RPT1; F1P5R7	1	2	0.5885	0	1	1	917.078	1833.15	1833.15	0.32	0.0003	HCD (High Energy Collision Dissociation)	MS2	0	97.4	96	70.2745	35932	Dg31ZJ_bjhb2_13.raw	F1.13	104.2	103.6	94.7	73	76.2	79.2	102.9	140.3	102.2		4.01	2.098e-05	5.239e-05
FALSE	High	Sequest HT (A2)	Unambiguous	[R].vQDANDDPSVVGEFk.[G]	N-Term(TMT6plex); K15(TMT6plex)	1	5	F1NZL2	A0A3Q2U6J3; A0A3Q3APP3; F1NZL2; A0A3Q2U3L9; A0A3Q2TWH3	0	3	0.8009	0	1	1	693.364	2078.08	2078.08	-1.14	-0.00079	HCD (High Energy Collision Dissociation)	MS2	0	75.1	96	61.46	31341	Dg31ZJ_bjhb2_8.raw	F1.8	67.1	85.7	82.3	55.8	70.9	80.3	71	112.3	50.8		4.42	2.098e-05	3.427e-07
FALSE	High	Sequest HT (A2)	Unambiguous	[K].eSQADSSNLEFDIk.[K]	N-Term(TMT6plex); K14(TMT6plex)	2	2	F1NJM8; Q90662	F1NJM8; Q90662	0	3	0.7546	0	1	1	681.022	2041.05	2041.05	0.76	0.00052	HCD (High Energy Collision Dissociation)	MS2	14.4821	134.8	96	61.0553	31125	Dg31ZJ_bjhb2_8.raw	F1.8	116.6	139	127.8	132.1	121	129.8	151.1	159.2	136.9		4.93	2.098e-05	7.143e-06
FALSE	High	Sequest HT (A2)	Unambiguous	[K].lQQFFNHHmFVLEQEEYkk.[E]	N-Term(TMT6plex); M9(Oxidation); K18(TMT6plex); K19(TMT6plex)	15	23	A0A1D5PFB7; F1P3X1; Q8JG72; F1NM49; A0A1D5P603; A0A1D5NYC2; A0A1D5NZY9; Q9DGM5; P02565; Q9PTY2; A0A1D5P600; Q9DGM4; R4GIG1; A0A1D5PUR6; Q8UWA0	A0A1D5PFB7; F1P3X1; Q8JG72; F1NM49; A0A1D5P603; Q910C5; A0A1D5NYC2; A0A1D5PXU1; A0A1D5NZY9; A0A1D5P525; Q9DGM5; P02565; P13538; Q8AY28; Q9PTY2; A0A1D5P600; Q9DGM4; A0A1D5NVW6; Q9IBD4; R4GIG1; A0A1D5NXZ4; A0A1D5PUR6; Q8UWA0	1	5	0.7429	0	1	1	640.545	3198.7	3198.7	-1.88	-0.0012	HCD (High Energy Collision Dissociation)	MS2	0	89.8	70.512	70.3095	35950	Dg31ZJ_bjhb2_13.raw	F1.13	76.2	79.3	82.8	104.1	104.7	118.3	75.4	85.8	82		7.43	2.098e-05	2.616e-06
FALSE	High	Sequest HT (A2)	Unambiguous	[K].nQVAMNPTNTVFDAk.[R]	N-Term(TMT6plex); K15(TMT6plex)	2	4	O73885; A0A1D5PFJ6	O73885; A0A1D5PFJ6; A0A1D5PYK0; F1NWP3	0	3	0.4738	0	1	1	703.376	2108.11	2108.12	-4.17	-0.00293	HCD (High Energy Collision Dissociation)	MS2	82.6449	86.8	96	61.0481	31121	Dg31ZJ_bjhb2_8.raw	F1.8	62.7	73.2	69.7	117.6	94.2	108.8	81	91.1	82.6		3.63	2.098e-05	0.0002387
FALSE	High	Sequest HT (A2)	Unambiguous	[K].lTQESVmDLENDk.[LQ]	N-Term(TMT6plex); M7(Oxidation); K13(TMT6plex)	3	5	F1NM49; A0A1D5NZY9; Q8UWA0	P29616; F1NM49; A0A1D5NZY9; Q9IBD4; Q8UWA0	0	3	0.6996	0	1	1	666.015	1996.03	1996.03	-0.66	-0.00044	HCD (High Energy Collision Dissociation)	MS2	5.38699	79.1	89.266	60.5379	30848	Dg31ZJ_bjhb2_8.raw	F1.8	126.2	115.2	74.8	25.6	27.4	29.8	64.9	175.2	72.8		5.06	2.098e-05	1.184e-05
FALSE	High	Sequest HT (A2)	Unambiguous	[K].mEGDLNEMEIQLSHANR.[MVHTQ]	N-Term(TMT6plex); M1(Oxidation)	11	21	A0A1D5PFB7; F1P3X1; Q91411; Q8JG72; F1NM49; A0A1D5NYC2; A0A1D5NZY9; A0A1D5P600; Q9DGM4; A0A1D5PUR6; Q8UWA0	A0A1D5PFB7; F1P3X1; P29616; Q91411; Q8JG72; F1NM49; Q910C5; A0A1D5NYC2; A0A1D5PXU1; A0A1D5NZY9; A0A1D5P525; P79793; P13538; Q8AY28; A0A1D5P600; Q9DGM4; Q9IBD4; Q90WH5; A0A1D5NXZ4; A0A1D5PUR6; Q8UWA0	0	3	0.2349	0	1	1	744.691	2232.06	2232.06	0.54	0.0004	HCD (High Energy Collision Dissociation)	MS2	55.7784	23.6	96	60.5514	30855	Dg31ZJ_bjhb2_8.raw	F1.8	19.9	21.3	26.7	17.5	25.3	21.5	25.4	26.9	27.7		4.47	2.098e-05	9.921e-08
FALSE	High	Sequest HT (A2)	Unambiguous	[K].mEGDLNEmEIQLNHANR.[MV]	N-Term(TMT6plex); M8(Oxidation)	3	4	A0A1D5P603; Q9DGM5; Q9PTY2	A0A1D5P603; Q9DGM5; Q9PTY2; A0A1D5NVW6	0	3	0.0183	0	1	1	753.695	2259.07	2259.07	0.15	0.00011	HCD (High Energy Collision Dissociation)	MS2	33.717	39.9	96	60.5551	30857	Dg31ZJ_bjhb2_8.raw	F1.8	40.9	48.8	37.3	28.3	35.2	27.3	44.1	54.8	42.6		5.47	2.098e-05	2.9e-06
FALSE	High	Sequest HT (A2)	Unambiguous	[R].nESLDATHLAEFHQVEGVVADR.[G]	N-Term(TMT6plex)	1	2	A0A1D5PQU1	Q5ZJQ2; A0A1D5PQU1	0	4	0.7172	0	1	1	667.339	2666.34	2666.34	-0.42	-0.00028	HCD (High Energy Collision Dissociation)	MS2	32.4222	37.7	96	60.5945	30877	Dg31ZJ_bjhb2_8.raw	F1.8	44.9	49	42.2	25.4	20.5	18.6	29.6	66.5	42.3		8.84	2.098e-05	4.515e-09
FALSE	High	Sequest HT (A2)	Unambiguous	[K].wSEVEEEcEFkPcTEDSGk.[M]	N-Term(TMT6plex); C8(Carbamidomethyl); K11(TMT6plex); C13(Carbamidomethyl); K19(TMT6plex)	1	1	A0A3Q3AWE6	A0A3Q3AWE6	0	3	0.8281	0	1	1	1011.82	3033.44	3033.44	0.57	0.00058	HCD (High Energy Collision Dissociation)	MS2	5.54966	121.2	96	60.5964	30878	Dg31ZJ_bjhb2_8.raw	F1.8	136.8	161.8	136.1	83.2	91.6	90.7	125.1	144	121.2		5.06	2.098e-05	4.371e-11
FALSE	High	Sequest HT (A2)	Unambiguous	[K].cEEWTIAVPGPPHDVTYTEVR.[K]	N-Term(TMT6plex); C1(Carbamidomethyl)	2	3	F1N9Z6; Q90724	A0A1D5PSF9; F1N9Z6; Q90724	0	3	0.8038	0	1	1	895.777	2685.32	2685.32	-0.9	-0.0008	HCD (High Energy Collision Dissociation)	MS2	0	34.9	96	70.4174	36006	Dg31ZJ_bjhb2_13.raw	F1.13	30.1	37.9	31.2	36.6	35.2	33.5	30	41.1	38.2		6.83	2.098e-05	7.8e-15
FALSE	High	Sequest HT (A2)	Unambiguous	[K].dDQGEYSFVVDGk.[R]	N-Term(TMT6plex); K13(TMT6plex)	2	3	A6BM71; Q9YH41	A6BM71; Q9YH41; Q98918	0	3	0.6978	0	1	1	639.66	1916.97	1916.96	0.57	0.00037	HCD (High Energy Collision Dissociation)	MS2	73.4358	84.9	76.531	60.7139	30941	Dg31ZJ_bjhb2_8.raw	F1.8	73.9	81	84	83.2	100.6	92	78.3	93.4	77.7		3.21	2.098e-05	0.0002048
FALSE	High	Sequest HT (A2)	Unambiguous	[R].vAPEEHPTLLTEAPLNPk.[A]	N-Term(TMT6plex); K18(TMT6plex)	2	7	F1P476; P68139	P63270; A0A3Q3AWV3; A0A1D5PK53; F1P476; P68139; P68034; P08023	0	3	0.7911	0	1	1	805.463	2414.37	2414.37	2.08	0.00167	HCD (High Energy Collision Dissociation)	MS2	73.7187	33.2	96	60.7213	30945	Dg31ZJ_bjhb2_8.raw	F1.8	41.1	31.3	31.6	36.2	31	34.3	31.4	29.3	32.7		6.08	2.098e-05	3.862e-09
FALSE	High	Sequest HT (A2)	Unambiguous	[R].mVNHFVEEFk.[R]	N-Term(TMT6plex); K10(TMT6plex)	1	2	Q7SX63	Q7SX63; B6EAX2	0	3	0.6976	0	1	1	579.985	1737.94	1737.94	0.55	0.00032	HCD (High Energy Collision Dissociation)	MS2	3.13874	161.4	29.825	60.7358	30953	Dg31ZJ_bjhb2_8.raw	F1.8	155.2	186.8	168.7	125.9	162.7	157.5	154.9	183.2	157.3		3.34	2.098e-05	3.963e-05
FALSE	High	Sequest HT (A2)	Unambiguous	[K].lQQFFNHHMFVLEQEEYkk.[E]	N-Term(TMT6plex); K18(TMT6plex); K19(TMT6plex)	15	23	A0A1D5PFB7; F1P3X1; Q8JG72; F1NM49; A0A1D5P603; A0A1D5NYC2; A0A1D5NZY9; Q9DGM5; P02565; Q9PTY2; A0A1D5P600; Q9DGM4; R4GIG1; A0A1D5PUR6; Q8UWA0	A0A1D5PFB7; F1P3X1; Q8JG72; F1NM49; A0A1D5P603; Q910C5; A0A1D5NYC2; A0A1D5PXU1; A0A1D5NZY9; A0A1D5P525; Q9DGM5; P02565; P13538; Q8AY28; Q9PTY2; A0A1D5P600; Q9DGM4; A0A1D5NVW6; Q9IBD4; R4GIG1; A0A1D5NXZ4; A0A1D5PUR6; Q8UWA0	1	5	0.7439	0	1	1	637.348	3182.71	3182.71	1.68	0.00107	HCD (High Energy Collision Dissociation)	MS2	1.76679	94.2	0.563	70.3984	35996	Dg31ZJ_bjhb2_13.raw	F1.13	72.7	96	87.3	101.6	117	116	75.4	96.5	85.2		6.56	2.098e-05	7.352e-06
FALSE	High	Sequest HT (A2)	Unambiguous	[R].kLVIIEGDLER.[AT]	N-Term(TMT6plex); K1(TMT6plex)	6	18	Q8AWI4; A0A1D5P342; A0A1L1RVU7; Q90740; H9L3K0; A0A1L1RU52	Q8AWI4; A0A1D5P342; A0A1L1RVU7; Q90740; Q91005; A0A1D5P2B9; Q5ZLJ7; Q90739; H9L3K0; A0A1D5PSX3; A0A452J839; A0A1L1RJZ6; A0A1L1RU52; P04268; Q91968; A0A1D5P9B0; A0A1D5PV56; H9L074	1	3	0.2665	0	1	1	581.697	1743.08	1743.08	-0.13	-8e-05	HCD (High Energy Collision Dissociation)	MS2	25.0339	105.9	59.258	60.743	30957	Dg31ZJ_bjhb2_8.raw	F1.8	85.3	97.3	100.4	96.5	121.5	120.1	110.9	102.9	118.6		4.09	2.098e-05	3.093e-05
FALSE	High	Sequest HT (A2)	Unambiguous	[K].iTLSQVGDIVR.[A]	N-Term(TMT6plex)	2	2	P02605; P02604	P02605; P02604	0	2	0.6244	0	1	1	715.433	1429.86	1429.86	0.46	0.00033	HCD (High Energy Collision Dissociation)	MS2	2.09685	108	0.092	70.3968	35995	Dg31ZJ_bjhb2_13.raw	F1.13	80	82.7	101.7	131.6	144.5	149	93.1	80.8	108.8		3.94	2.098e-05	4.636e-06
FALSE	High	Sequest HT (A2)	Unambiguous	[R].ePADAmAAGAVEASFk.[C]	N-Term(TMT6plex); M6(Oxidation); K16(TMT6plex)	1	2	A0A1D5P9V0	A0A1D5P9V0; P00548	0	3	0.739	0	1	1	680.355	2039.05	2039.05	-1.46	-0.00099	HCD (High Energy Collision Dissociation)	MS2	61.8736	86.4	96	70.3905	35992	Dg31ZJ_bjhb2_13.raw	F1.13	70.7	75.3	85.9	84.5	96.4	76.8	83.7	113.1	91		4.33	2.098e-05	1.862e-06
FALSE	High	Sequest HT (A2)	Unambiguous	[K].ecPVDRPGQVADFTEAYNEQYGAVR.[T]	N-Term(TMT6plex); C2(Carbamidomethyl)	1	1	A0A1D5NXB3	A0A1D5NXB3	0	3	0.7127	0	1	1	1034.16	3100.47	3100.46	2.03	0.0021	HCD (High Energy Collision Dissociation)	MS2	0	40.8	96	60.8309	31003	Dg31ZJ_bjhb2_8.raw	F1.8	45.9	52.1	49.7	29.6	35.2	30.2	36.3	55.2	32.7		5.5	2.098e-05	6.81e-12
FALSE	High	Sequest HT (A2)	Unambiguous	[K].aAFDmFDADGGGDISTk.[E]	N-Term(TMT6plex); M5(Oxidation); K17(TMT6plex)	1	1	P02588	P02588	0	3	0.7512	0	1	1	731.354	2192.05	2192.06	-5.05	-0.00369	HCD (High Energy Collision Dissociation)	MS2	57.9065	99	96	70.3734	35983	Dg31ZJ_bjhb2_13.raw	F1.13	98	88.3	93.1	106.9	109.8	112.9	85.1	89.3	107.8		4.1	2.098e-05	1.122e-05
FALSE	High	Sequest HT (A2)	Unambiguous	[K].gcDVVVIPAGVPR.[K]	N-Term(TMT6plex); C2(Carbamidomethyl)	1	1	E1BVT3	E1BVT3	0	2	0.6062	0	1	1	784.442	1567.88	1567.88	-4.47	-0.0035	HCD (High Energy Collision Dissociation)	MS2	61.3322	254.2	96	60.868	31023	Dg31ZJ_bjhb2_8.raw	F1.8	293.5	318.9	295.5	152.7	134.3	163.8	300	359.4	269.3		2.92	2.098e-05	3.874e-06
FALSE	High	Sequest HT (A2)	Unambiguous	[K].lISSDGHEFIVk.[R]	N-Term(TMT6plex); K12(TMT6plex)	1	1	Q5ZJT7	Q5ZJT7	0	3	0.6561	0	1	1	601.686	1803.04	1803.04	0.8	0.00048	HCD (High Energy Collision Dissociation)	MS2	6.88709	79.4	96	60.8698	31024	Dg31ZJ_bjhb2_8.raw	F1.8	46.3	80.2	62.4	86	100.3	78.7	81.1	86.1	93.6		3.78	2.098e-05	6.97e-05
FALSE	High	Sequest HT (A2)	Unambiguous	[K].nQVAMNPTNTVFDAk.[R]	N-Term(TMT6plex); K15(TMT6plex)	2	4	O73885; A0A1D5PFJ6	O73885; A0A1D5PFJ6; A0A1D5PYK0; F1NWP3	0	3	0.7833	0	1	1	703.379	2108.12	2108.12	0.09	6e-05	HCD (High Energy Collision Dissociation)	MS2	3.02259	48.8	6.904	60.899	31040	Dg31ZJ_bjhb2_8.raw	F1.8	58.5	44.9	48.1	48.6	40.1	57.3	40.5	51.8	49		5.03	2.098e-05	4.928e-06
FALSE	High	Sequest HT (A2)	Unambiguous	[R].wGGGGQVVTTYcPANNEPIAR.[V]	N-Term(TMT6plex); C12(Carbamidomethyl)	1	1	E1C4W4	E1C4W4	0	3	0.8254	0	1	1	826.078	2476.22	2476.22	-1.95	-0.00161	HCD (High Energy Collision Dissociation)	MS2	28.3063	20.8	96	60.9328	31058	Dg31ZJ_bjhb2_8.raw	F1.8	23.4	20.2	21.3	17.5	18.9	15.9	24.7	24.2	21.2		6.93	2.098e-05	1.575e-09
FALSE	High	Sequest HT (A2)	Unambiguous	[K].kLEVAMDEEGLADEEk.[K]	N-Term(TMT6plex); K1(TMT6plex); K16(TMT6plex)	1	3	Q5ZLR3	Q5ZLR3; F1P1V1; A0A1D5PD57	1	3	0.776	0	1	1	831.784	2493.34	2493.34	0.64	0.00053	HCD (High Energy Collision Dissociation)	MS2	0	38.7	96	60.979	31083	Dg31ZJ_bjhb2_8.raw	F1.8	39.7	35.6	43.1	37	37.1	38.9	30.2	47.4	39.3		5.76	2.098e-05	5.9e-10
FALSE	High	Sequest HT (A2)	Unambiguous	[K].lLGSIDIDHTQYk.[F]	N-Term(TMT6plex); K13(TMT6plex)	1	1	F1P3X1	F1P3X1	0	3	0.5857	0	1	1	654.375	1961.11	1961.11	0.21	0.00014	HCD (High Energy Collision Dissociation)	MS2	23.9278	133.4	1.654	60.9834	31085	Dg31ZJ_bjhb2_8.raw	F1.8	83.1	96.7	104.3	199.1	239.3	212.8	98.9	54.4	112.4		4.2	2.098e-05	0.00013
FALSE	High	Sequest HT (A2)	Unambiguous	[R].lLAEPVPGIk.[A]	N-Term(TMT6plex); K10(TMT6plex)	1	4	Q5F405	A0A3Q2UEL0; Q5F405; A0A1L1RY95; A0A1D5PNL3	0	2	0.4639	0	1	1	747.985	1494.96	1494.97	-2.31	-0.00172	HCD (High Energy Collision Dissociation)	MS2	22.5139	160.7	96	70.3505	35971	Dg31ZJ_bjhb2_13.raw	F1.13	147.9	164.4	169.8	151.5	173	166.9	154.8	157.2	161		3.6	2.098e-05	0.0002518
FALSE	High	Sequest HT (A2)	Unambiguous	[R].vAPEEHPTLLTEAPLNPk.[A]	N-Term(TMT6plex); K18(TMT6plex)	2	7	F1P476; P68139	P63270; A0A3Q3AWV3; A0A1D5PK53; F1P476; P68139; P68034; P08023	0	3	0.8256	0	1	1	805.461	2414.37	2414.37	-0.35	-0.00028	HCD (High Energy Collision Dissociation)	MS2	4.82163	93.4	22.208	61.0351	31114	Dg31ZJ_bjhb2_8.raw	F1.8	109.7	80.4	98.4	98.8	78.4	108	93.4	87.7	86.1		7.34	2.098e-05	1.011e-10
FALSE	High	Sequest HT (A2)	Unambiguous	[K].eLAEASEDSILk.[-]	N-Term(TMT6plex); K12(TMT6plex)	1	1	Q9YH14	Q9YH14	0	3	0.6799	0	1	1	588.334	1762.99	1762.98	1.67	0.00098	HCD (High Energy Collision Dissociation)	MS2	6.05965	54.5	86.182	61.6384	31438	Dg31ZJ_bjhb2_8.raw	F1.8	65.3	61.3	59.8	40.1	36.6	40.5	51.9	75.3	59.3		4.03	2.098e-05	7.434e-05
FALSE	High	Sequest HT (A2)	Unambiguous	[K].hMPDkLEYLETNPSFk.[K]	N-Term(TMT6plex); K5(TMT6plex); K16(TMT6plex)	1	1	R4GIV3	R4GIV3	1	4	0.6688	0	1	1	659.864	2636.43	2636.44	-0.71	-0.00047	HCD (High Energy Collision Dissociation)	MS2	14.7456	57.2	96	63.7499	32560	Dg31ZJ_bjhb2_8.raw	F1.8	50.6	77.6	64.5	51.6	48.3	48.2	57.5	50.8	66		4.8	2.098e-05	8.158e-05
FALSE	High	Sequest HT (A2)	Unambiguous	[K].nQAGLAPVIDVVR.[S]	N-Term(TMT6plex)	1	1	F1NBX4	F1NBX4	0	2	0.7211	0	1	1	790.97	1580.93	1580.93	-0.08	-7e-05	HCD (High Energy Collision Dissociation)	MS2	11.6627	113.1	41.522	63.7624	32567	Dg31ZJ_bjhb2_8.raw	F1.8	140.9	134.3	137.8	90.8	87.9	80.8	105.3	121.6	118.1		4.59	2.098e-05	3.106e-07
FALSE	High	Sequest HT (A2)	Unambiguous	[K].kQDVENILNWk.[V]	N-Term(TMT6plex); K1(TMT6plex); K11(TMT6plex)	1	3	A0A1D5PQV0	A0A1D5PQV0; F1NY25; Q90875	1	3	0.7166	0	1	1	692.084	2074.24	2074.23	5.58	0.00386	HCD (High Energy Collision Dissociation)	MS2	8.7151	206.4	96	70.0774	35830	Dg31ZJ_bjhb2_13.raw	F1.13	259.5	252.1	261.2	113	130.5	119.2	219.9	305.8	196.8		5.61	2.098e-05	2.405e-07
FALSE	High	Sequest HT (A2)	Unambiguous	[K].lcLNIcVGESGDR.[L]	N-Term(TMT6plex); C2(Carbamidomethyl); C6(Carbamidomethyl)	1	2	A0A1D5P3B1	A0A1D5P3B1; Q5ZI56	0	3	0.6875	0	1	1	574.621	1721.85	1721.85	-1.46	-0.00084	HCD (High Energy Collision Dissociation)	MS2	69.6403	27.3	96	66.0864	33803	Dg31ZJ_bjhb2_8.raw	F1.8	30.3	35.6	46.6	21.7	23.6	19.2	21.7	19.3	27.8		3.36	2.098e-05	0.0001805
FALSE	High	Sequest HT (A2)	Unambiguous	[K].aSHNIGVAMDTEQGLIVPNVk.[N]	N-Term(TMT6plex); K21(TMT6plex)	1	2	Q98UJ6	Q98UJ6; A0A1D5PWD8	0	3	0.8253	0	1	1	884.489	2651.45	2651.46	-2.28	-0.00201	HCD (High Energy Collision Dissociation)	MS2	0	15.2	96	66.0975	33809	Dg31ZJ_bjhb2_8.raw	F1.8	16.5	15.1	18.9	12.3	11.6	11.9	13.5	19.1	18.1		5.78	2.098e-05	1.695e-11
FALSE	High	Sequest HT (A2)	Unambiguous	[K].nETGGGEGIQVLINEPYEkDDEk.[G]	N-Term(TMT6plex); K19(TMT6plex); K23(TMT6plex)	1	1	Q5ZIY2	Q5ZIY2	1	4	0.656	0	1	1	806.177	3221.68	3221.68	1.99	0.0016	HCD (High Energy Collision Dissociation)	MS2	93.7601	43.6	96	66.1201	33821	Dg31ZJ_bjhb2_8.raw	F1.8	40	39.5	43.2	44.5	53.4	49.8	38.7	40.1	43.5		5	2.098e-05	2.553e-07
[truncated: 84,623 more rows]
