# Supplementary material for: Breast Meat Fatty Acid Profiling and Proteomic Analysis of Beijing-You Chicken During the Laying Period
Source: Front Vet Sci. 2022 Jun 15;9:908862. doi: 10.3389/fvets.2022.908862 (PMC9240433; doi:10.3389/fvets.2022.908862)
Supplement: Supplementary Table S2 — The identified 41,768 peptides and 4,935 proteins list in skinless breast meat of BYC by TMT. [file Table_2.XLSX]

## Sheet: PeptideGroups
Checked	Confidence	Annotated Sequence	Modifications	Modifications in Master Proteins	Qvality PEP	Qvality q-value	# Protein Groups	# Proteins	# PSMs	Master Protein Accessions	Positions in Master Proteins	# Missed Cleavages	Theo. MH+ [Da]	Abundance Ratio: (F1, 127C) / (F1, 126)	Abundance Ratio: (F1, 128N) / (F1, 126)	Abundance Ratio: (F1, 128C) / (F1, 126)	Abundance Ratio: (F1, 129N) / (F1, 126)	Abundance Ratio: (F1, 129C) / (F1, 126)	Abundance Ratio: (F1, 130N) / (F1, 126)	Abundance Ratio: (F1, 130C) / (F1, 126)	Abundance Ratio: (F1, 131) / (F1, 126)	Abundances (Scaled): F1: 126, Control	Abundances (Scaled): F1: 127C, Sample	Abundances (Scaled): F1: 128N, Sample	Abundances (Scaled): F1: 128C, Sample	Abundances (Scaled): F1: 129N, Sample	Abundances (Scaled): F1: 129C, Sample	Abundances (Scaled): F1: 130N, Sample	Abundances (Scaled): F1: 130C, Sample	Abundances (Scaled): F1: 131, Sample	Abundances Count: F1: 126, Control	Abundances Count: F1: 127C, Sample	Abundances Count: F1: 128N, Sample	Abundances Count: F1: 128C, Sample	Abundances Count: F1: 129N, Sample	Abundances Count: F1: 129C, Sample	Abundances Count: F1: 130N, Sample	Abundances Count: F1: 130C, Sample	Abundances Count: F1: 131, Sample	Quan Info	Found in Sample: [S1] F1: 126, Control	Found in Sample: [S2] F1: 127C, Sample	Found in Sample: [S3] F1: 128N, Sample	Found in Sample: [S4] F1: 128C, Sample	Found in Sample: [S5] F1: 129N, Sample	Found in Sample: [S6] F1: 129C, Sample	Found in Sample: [S7] F1: 130N, Sample	Found in Sample: [S8] F1: 130C, Sample	Found in Sample: [S9] F1: 131, Sample
FALSE	High	[K].GILGYTEDQVVSCDFNGDSHSSTFDAGAGIALNDHFVK.[L]	1xCarbamidomethyl [C13]; 1xTMT6plex [K38]; 1xTMT6plex [N-Term]		1.83385e-22	3.28854e-05	1	1	32	P00356	P00356 [270-307]	0	4502.16	1.471	1.194	2.215	3.012	1.977	1.42	1.098	1.586	60.1	88.4	71.8	133.2	181.1	118.8	85.4	66	95.3	20	20	20	20	20	20	20	20	20		High	High	High	High	High	High	High	High	High
FALSE	High	[K].LGQMLSIQDDAFINPHLQR.[I]	1xTMT6plex [N-Term]		3.69323e-13	3.28854e-05	1	1	2	F1NGM2	F1NGM2 [275-293]	0	2425.29	0.922	0.975	0.653	0.469	0.53	0.92	0.951	0.932	122.4	112.8	119.3	79.9	57.4	64.9	112.7	116.4	114.1	1	1	1	1	1	1	1	1	1		High	High	High	High	High	High	High	High	High
FALSE	High	[K].ISGADINSICQEGGMLAVR.[E]	1xCarbamidomethyl [C10]; 1xTMT6plex [N-Term]		1.21453e-08	3.28854e-05	1	1	1	A0A3Q3AMS8	A0A3Q3AMS8 [62-80]	0	2220.13	1.05	1.009	1.839	1.691	1.505	1.903	1.342	2.769	63.8	67	64.3	117.3	107.8	96	121.4	85.6	176.6	1	1	1	1	1	1	1	1	1		High	High	High	High	High	High	High	High	High
FALSE	High	[R].LSGADGTPPGFLTK.[A]	1xTMT6plex [K14]; 1xTMT6plex [N-Term]		6.53165e-08	3.28854e-05	1	1	8	A0A1D5PNK3	A0A1D5PNK3 [99-112]	0	1819.04	0.995	0.96	0.675	0.954	0.659	1.024	1.084	0.966	108.2	107.7	103.9	73.1	103.2	71.3	110.8	117.3	104.6	8	8	8	8	8	8	8	8	8		High	High	High	High	High	High	High	High	High
FALSE	High	[K].ISFTGSVPTGVK.[I]	1xTMT6plex [K12]; 1xTMT6plex [N-Term]		3.6393e-07	3.28854e-05	1	1	6	F1NMN7	F1NMN7 [313-324]	0	1650.98	0.971	1.072	0.927	0.888	0.958	1.084	1.095	1.03	99.7	96.8	106.9	92.5	88.5	95.5	108.1	109.2	102.7	6	6	6	6	6	6	6	6	6		High	High	High	High	High	High	High	High	High
FALSE	High	[K].ISFTGSTATGK.[I]	1xTMT6plex [K11]; 1xTMT6plex [N-Term]		3.74625e-06	3.28854e-05	1	1	2	A0A1D5PFY7	A0A1D5PFY7 [293-303]	0	1527.88	0.972	0.865	0.79	0.603	0.762	1.04	1.149	0.89	111.5	108.4	96.4	88.1	67.2	85	116	128.1	99.2	2	2	2	2	2	2	2	2	2		High	High	High	High	High	High	High	High	High
FALSE	High	[R].ISFPVILLDEALK.[F]	1xTMT6plex [K13]; 1xTMT6plex [N-Term]		8.32414e-09	3.28854e-05	1	1	6	P13585	P13585 [973-985]	0	1916.19	1.029	1.358	1.574	1.576	1.614	1.366	0.863	1.5	75.8	78	102.9	119.3	119.4	122.2	103.5	65.4	113.6	5	5	5	5	5	5	5	5	5		High	High	High	High	High	High	High	High	High
FALSE	High	[R].LSFLYLITGNLEK.[L]	1xTMT6plex [K13]; 1xTMT6plex [N-Term]		4.31008e-05	3.28854e-05	1	3	1	Q5F354	Q5F354 [703-715]	0	1969.18	1.26	1.064	1.12	0.752	1.154	0.851	0.87	0.984	99.4	125.2	105.8	111.4	74.8	114.7	84.6	86.5	97.8	1	1	1	1	1	1	1	1	1		High	High	High	High	High	High	High	High	High
FALSE	High	[K].ISFLENNLEQLTK.[V]	1xTMT6plex [K13]; 1xTMT6plex [N-Term]		1.00975e-05	3.28854e-05	1	5	1	E1C3A1	E1C3A1 [832-844]	0	2007.15	1.081	1.061	0.955	0.818	0.759	0.731	0.913	0.928	109.1	117.9	115.8	104.2	89.3	82.9	79.8	99.7	101.3	1	1	1	1	1	1	1	1	1		High	High	High	High	High	High	High	High	High
FALSE	High	[K].ISFFVPFEHQDSPPQPTDSDVFVEER.[K]	1xTMT6plex [N-Term]		1.22895e-08	3.28854e-05	1	1	1	A0A3Q2UFC0	A0A3Q2UFC0 [93-118]	0	3278.58	0.965	1.284	1.017	0.957	0.794	0.751	0.839	1.171	102.5	98.9	131.7	104.3	98.1	81.4	77	86	120	1	1	1	1	1	1	1	1	1		High	High	High	High	High	High	High	High	High
FALSE	High	[R].ISFEEFCAVVGGLDIHK.[K]	1xCarbamidomethyl [C7]; 1xTMT6plex [K17]; 1xTMT6plex [N-Term]		3.23563e-08	3.28854e-05	1	1	2	Q6VN51	Q6VN51 [148-164]	0	2379.28	1.156	1.293	1.235	1.188	1.201	1.382	1.342	1.237	81.6	94.3	105.5	100.7	96.9	98	112.7	109.5	100.9	2	2	2	2	2	2	2	2	2		High	High	High	High	High	High	High	High	High
FALSE	High	[R].LSFEECEAGTHR.[L]	1xCarbamidomethyl [C6]; 1xTMT6plex [N-Term]		2.77245e-06	3.28854e-05	1	1	3	A0A3Q3AWE6	A0A3Q3AWE6 [548-559]	0	1664.79	0.894	0.61	0.271	0.38	0.287	0.564	1.068	0.513	161.1	144	98.3	43.7	61.1	46.3	90.9	172	82.6	3	3	3	3	3	3	3	3	3		High	High	High	High	High	High	High	High	High
FALSE	High	[K].ISFDLLSSVALSGTNHEHDQPAHLTLK.[D]	1xTMT6plex [K27]; 1xTMT6plex [N-Term]		7.26737e-09	3.28854e-05	1	2	1	F1NY29	F1NY29 [516-542]	0	3388.83	2.315	2.238	2.218	2.873	2.357	2.546	2.849	3.543	41	95	91.8	91	117.9	96.7	104.4	116.9	145.3	1	1	1	1	1	1	1	1	1		High	High	High	High	High	High	High	High	High
FALSE	High	[R].ISFDEFISIFQNLK.[S]	1xTMT6plex [K14]; 1xTMT6plex [N-Term]		1.45582e-05	3.28854e-05	1	2	1	A0A3Q2U676	A0A3Q2U676 [66-79]	0	2159.22	0.992	1.24	0.939	0.696	0.684	1.097	0.85	0.805	108.4	107.6	134.4	101.8	75.5	74.2	118.9	92.1	87.2	1	1	1	1	1	1	1	1	1		High	High	High	High	High	High	High	High	High
FALSE	High	[K].LSEVLQPVTDHDIPQQLVER.[L]	1xTMT6plex [N-Term]		6.74032e-12	3.28854e-05	1	2	1	A0A1D5PPD3	A0A1D5PPD3 [524-543]	0	2545.38	0.874	0.854	0.82	0.85	0.555	0.772	1.08	0.986	115.5	100.9	98.6	94.7	98.2	64.1	89.2	124.8	113.9	1	1	1	1	1	1	1	1	1		High	High	High	High	High	High	High	High	High
FALSE	High	[K].LSEVIGTGK.[D]	1xTMT6plex [K9]; 1xTMT6plex [N-Term]		0.000115267	3.28854e-05	1	2	2	Q98UJ6	Q98UJ6 [190-198]	0	1361.84	1.002	1.019	0.448	0.483	0.476	0.934	1.037	0.75	125.9	126.1	128.3	56.4	60.9	59.9	117.6	130.5	94.4	2	2	2	2	2	2	2	2	2		High	High	High	High	High	High	High	High	High
FALSE	High	[K].LSETEAGLEPGLHAPGFTELK.[I]	1xTMT6plex [K21]; 1xTMT6plex [N-Term]		1.86687e-06	3.28854e-05	1	2	1	A0A3Q2U9Y8	A0A3Q2U9Y8 [476-496]	0	2654.44	0.996	1.01	0.721	0.604	0.685	0.682	0.77	0.663	126.2	125.7	127.5	91	76.2	86.4	86.1	97.1	83.7	1	1	1	1	1	1	1	1	1		High	High	High	High	High	High	High	High	High
FALSE	High	[K].ISETDLSQLTASIR.[A]	1xTMT6plex [N-Term]		1.28775e-07	3.28854e-05	1	1	5	Q90WF0	Q90WF0 [1910-1923]	0	1762.97	0.962	0.97	1.013	1.152	0.989	0.918	1.077	0.964	99.5	95.8	96.5	100.7	114.6	98.4	91.3	107.2	95.9	4	4	4	4	4	4	4	4	4		High	High	High	High	High	High	High	High	High
FALSE	High	[R].ISEQTYQLSR.[W]	1xTMT6plex [N-Term]		0.00015285	3.28854e-05	1	3	2	A0A1D5PHU2	A0A1D5PHU2 [468-477]	0	1453.78	0.947	1.032	1.168	1.074	0.989	0.943	0.845	0.936	100.7	95.4	104	117.6	108.2	99.6	95	85.1	94.3	2	2	2	2	2	2	2	2	2		High	High	High	High	High	High	High	High	High
FALSE	High	[K].ISEQIVIGTPGTVLDWCSK.[L]	1xCarbamidomethyl [C17]; 1xTMT6plex [K19]; 1xTMT6plex [N-Term]		3.29344e-08	3.28854e-05	1	2	2	Q5ZMC1	Q5ZMC1 [209-227]	0	2561.4	0.972	1.071	0.96	1.044	1.006	0.866	0.984	0.883	102.4	99.5	109.7	98.4	106.9	103.1	88.7	100.8	90.4	2	2	2	2	2	2	2	2	2		High	High	High	High	High	High	High	High	High
FALSE	High	[K].LSEQLQAAEK.[Q]	1xTMT6plex [K10]; 1xTMT6plex [N-Term]		1.26358e-05	3.28854e-05	1	1	3	O42184	O42184 [783-792]	0	1574.92	1.027	1.023	1.247	1.215	1.229	0.956	1.178	1.121	90	92.5	92.1	112.3	109.4	110.7	86	106.1	100.9	3	3	3	3	3	3	3	3	3		High	High	High	High	High	High	High	High	High
FALSE	High	[R].ISEQFTAMFR.[R]	1xTMT6plex [N-Term]		0.000111269	3.28854e-05	3	9	3	F1NYB1; P32882; P09244	F1NYB1 [381-390]; P32882 [381-390]; P09244 [381-390]	0	1458.76	1.02	0.989	0.972	1.006	0.934	1.095	0.888	1.248	98.3	100.3	97.2	95.6	99	91.8	107.7	87.3	122.7	3	3	3	3	3	3	3	3	3	Shared	High	High	High	High	High	High	High	High	High
FALSE	High	[K].ISENTGIQNLLSSK.[I]	1xTMT6plex [K14]; 1xTMT6plex [N-Term]		1.85427e-05	3.28854e-05	1	2	1	E1C6R7	E1C6R7 [227-240]	0	1962.13	0.997	0.927	1.089	1.056	1.121	0.915	1.18	0.923	97.7	97.5	90.6	106.5	103.2	109.6	89.4	115.3	90.2	1	1	1	1	1	1	1	1	1		High	High	High	High	High	High	High	High	High
FALSE	High	[K].LSENNIQTIFAVTEEFQAVYK.[E]	1xTMT6plex [K21]; 1xTMT6plex [N-Term]		6.34169e-08	3.28854e-05	2	3	1	A0A1D5PNB4; F1N8N7	A0A1D5PNB4 [346-366]; F1N8N7 [330-350]	0	2902.56	1.223	1.272	1.919	1.689	1.456	1.279	1.178	1.548	71.6	87.6	91.1	137.4	121	104.3	91.6	84.4	110.9	1	1	1	1	1	1	1	1	1	Shared	High	High	High	High	High	High	High	High	High
FALSE	High	[R].LSEMAAEAAYQSGADQASVTAR.[S]	1xTMT6plex [N-Term]		5.28633e-10	3.28854e-05	1	1	1	F1NT58	F1NT58 [158-179]	0	2456.19	0.955	1.09	1.411	1.374	1.112	1.105	1.109	1.069	88	84	95.9	124.2	120.9	97.9	97.3	97.6	94.1	1	1	1	1	1	1	1	1	1		High	High	High	High	High	High	High	High	High
FALSE	High	[K].LSEIVSLAK.[Q]	1xTMT6plex [K9]; 1xTMT6plex [N-Term]		0.000347123	3.28854e-05	1	1	1	Q5F3B9	Q5F3B9 [443-451]	0	1417.9	0.974	0.954	0.686	0.569	0.823	0.928	0.959	0.768	117.5	114.4	112.1	80.6	66.8	96.7	109.1	112.7	90.2	1	1	1	1	1	1	1	1	1		High	High	High	High	High	High	High	High	High
FALSE	High	[R].LSGAEPELGR.[Y]	1xTMT6plex [N-Term]		0.000281272	3.28854e-05	1	1	1	A0A1D5PUD5	A0A1D5PUD5 [69-78]	0	1257.7	1.012	0.973	0.985	0.977	1.063	0.854	0.861	0.814	105.4	106.7	102.5	103.8	103	112	90	90.8	85.8	1	1	1	1	1	1	1	1	1		High	High	High	High	High	High	High	High	High
FALSE	High	[R].ISGDIHEGDLSELPELHALTAGLK.[A]	1xTMT6plex [K24]; 1xTMT6plex [N-Term]		5.53064e-06	3.28854e-05	1	2	1	Q5ZM10	Q5ZM10 [356-379]	0	2973.63																											No Quan Values	High	High	High	High	High	High	High	High	High
FALSE	High	[R].ISGETIFVTAQHEATAGIIGVNR.[K]	1xTMT6plex [N-Term]		1.47786e-11	3.28854e-05	1	3	1	F1NW23	F1NW23 [298-320]	0	2613.42	0.967	1.064	1.212	1.294	1.151	0.931	0.923	1.221	92.2	89.2	98	111.8	119.3	106.1	85.8	85.1	112.5	1	1	1	1	1	1	1	1	1		High	High	High	High	High	High	High	High	High
FALSE	High	[R].LSGGHSLHETSSVLVETVTR.[G]	1xTMT6plex [N-Term]		2.92372e-06	3.28854e-05	1	1	1	Q90WF0	Q90WF0 [2531-2550]	0	2338.26	0.788	1.098	1.029	0.9	0.781	0.87	0.897	0.737	111.1	87.6	122	114.3	100	86.8	96.6	99.7	81.9	1	1	1	1	1	1	1	1	1		High	High	High	High	High	High	High	High	High
FALSE	High	[K].LSLEEETLWLR.[I]	1xTMT6plex [N-Term]		0.000108681	3.28854e-05	1	1	1	A0A1D5P768	A0A1D5P768 [678-688]	0	1617.9	0.941	0.932	0.689	0.573	0.936	0.732	0.996	0.85	117.7	110.7	109.7	81	67.4	110.1	86.1	117.2	100.1	1	1	1	1	1	1	1	1	1		High	High	High	High	High	High	High	High	High
FALSE	High	[R].LSIDGQQHSGGLK.[Q]	1xTMT6plex [K13]; 1xTMT6plex [N-Term]		6.417e-08	3.28854e-05	1	2	2	E1BV78	E1BV78 [421-433]	0	1798.02	1.842	1.392	0.857	1.078	0.635	1.039	0.806	0.756	95.7	176.3	133.2	82	103.2	60.8	99.4	77.1	72.4	2	2	2	2	2	2	2	2	2		High	High	High	High	High	High	High	High	High
FALSE	High	[K].LSLCGEESFGTGSDHIR.[E]	1xCarbamidomethyl [C4]; 1xTMT6plex [N-Term]		3.55955e-10	3.28854e-05	1	2	4	F1NN63	F1NN63 [371-387]	0	2094.01	0.962	1.1	1.478	1.584	1.387	0.996	0.806	1.089	86.5	83.2	95.2	127.9	137.1	120	86.2	69.7	94.2	4	4	4	4	4	4	4	4	4		High	High	High	High	High	High	High	High	High
FALSE	High	[R].ISLANNELK.[A]	1xTMT6plex [K9]; 1xTMT6plex [N-Term]		0.00040394	3.28854e-05	1	1	1	A0A1D5P009	A0A1D5P009 [55-63]	0	1459.89	1	0.947	1.679	1.795	1.29	2.298	1.144	2.939	63.9	63.9	60.5	107.3	114.6	82.4	146.7	73.1	187.7	1	1	1	1	1	1	1	1	1		High	High	High	High	High	High	High	High	High
FALSE	High	[K].ISLALEDQTVR.[L]	1xTMT6plex [N-Term]		3.15689e-06	3.28854e-05	3	8	10	A0A1D5PBR5; A0A3Q2UBY4; A0A1D5PCL3	A0A1D5PBR5 [467-477]; A0A3Q2UBY4 [432-442]; A0A1D5PCL3 [456-466]	0	1473.85	1	1.062	0.692	0.729	0.608	1.246	1.342	1.154	101.9	101.9	108.2	70.5	74.3	62	126.9	136.7	117.5	10	10	10	10	10	10	10	10	10	Shared	High	High	High	High	High	High	High	High	High
FALSE	High	[R].ISLADIAQK.[L]	1xTMT6plex [K9]; 1xTMT6plex [N-Term]		9.32606e-05	3.28854e-05	1	3	2	A0A1D5NXL7	A0A1D5NXL7 [402-410]	0	1416.88	0.953	0.886	0.73	0.69	0.721	0.778	0.981	0.832	118.9	113.3	105.4	86.8	82.1	85.7	92.5	116.6	98.9	2	2	2	2	2	2	2	2	2		High	High	High	High	High	High	High	High	High
FALSE	High	[K].LSKPVTTPEEIAQVATISANGDQEIGNIISDAMK.[K]	2xTMT6plex [K3; K34]; 1xTMT6plex [N-Term]		2.65623e-15	3.28854e-05	1	1	2	Q5ZL72	Q5ZL72 [158-191]	0	4228.3	1.011	0.909	0.578	0.489	0.461	0.931	1.089	0.924	121.7	123	110.6	70.4	59.6	56.2	113.4	132.6	112.5	2	2	2	2	2	2	2	2	2		High	High	High	High	High	High	High	High	High
FALSE	High	[K].ISHNNPVASESSSSEFPSLLSAK.[S]	1xTMT6plex [K23]; 1xTMT6plex [N-Term]		1.9786e-05	3.28854e-05	1	1	1	E1BZE1	E1BZE1 [284-306]	0	2846.49																											No Quan Values	High	High	High	High	High	High	High	High	High
FALSE	High	[R].ISHLFFHK.[E]	1xTMT6plex [K8]; 1xTMT6plex [N-Term]		7.81593e-05	3.28854e-05	1	2	1	A0A1D5PPD3	A0A1D5PPD3 [154-161]	0	1486.89	1.205	1.029	1.212	1.25	1.13	1.485	1.142	2.058	78.2	94.2	80.4	94.7	97.8	88.3	116.1	89.3	160.9	1	1	1	1	1	1	1	1	1		High	High	High	High	High	High	High	High	High
FALSE	High	[R].ISHLEVENQNLHSVVADLQK.[A]	1xTMT6plex [K20]; 1xTMT6plex [N-Term]		9.26175e-10	3.28854e-05	1	2	1	A0A1D5PPL7	A0A1D5PPL7 [84-103]	0	2731.51	1.071	1.16	0.706	0.769	1.078	0.891	0.921	0.871	106.3	113.9	123.3	75	81.7	114.6	94.8	97.9	92.6	1	1	1	1	1	1	1	1	1		High	High	High	High	High	High	High	High	High
FALSE	High	[K].LSHETVTIELK.[N]	1xTMT6plex [K11]; 1xTMT6plex [N-Term]		3.52707e-05	3.28854e-05	1	1	2	A0A1D5PGA0	A0A1D5PGA0 [10-20]	0	1728.03	1.103	1.083	1.367	1.401	1.373	1.367	1.195	1.546	78.7	86.8	85.3	107.6	110.3	108	107.6	94.1	121.7	2	2	2	2	2	2	2	2	2		High	High	High	High	High	High	High	High	High
FALSE	High	[K].LSHEQLLEVK.[R]	1xTMT6plex [K10]; 1xTMT6plex [N-Term]		6.98837e-05	3.28854e-05	1	9	2	A0A3Q2UC74	A0A3Q2UC74 [503-512]	0	1653.99	1.075	1.11	0.983	0.946	1.093	1.038	0.948	0.987	98	105.4	108.8	96.3	92.8	107.2	101.8	92.9	96.8	2	2	2	2	2	2	2	2	2		High	High	High	High	High	High	High	High	High
FALSE	High	[K].LSELSGIPLENIEFAK.[G]	1xTMT6plex [K16]; 1xTMT6plex [N-Term]		2.22852e-06	3.28854e-05	1	3	1	E1C1R4	E1C1R4 [1259-1274]	0	2218.27	1.05	1.041	0.954	0.976	0.991	1.016	1.05	1.102	98	103	102	93.5	95.7	97.2	99.6	102.9	108	1	1	1	1	1	1	1	1	1		High	High	High	High	High	High	High	High	High
FALSE	High	[K].LSHADVMQK.[I]	1xTMT6plex [K9]; 1xTMT6plex [N-Term]		0.000287931	3.28854e-05	1	1	1	E1BQW2	E1BQW2 [345-353]	0	1486.85	1.056	0.983	1.091	1.022	1.124	1.069	1.059	1.06	95.1	100.4	93.5	103.8	97.2	106.9	101.6	100.7	100.8	1	1	1	1	1	1	1	1	1		High	High	High	High	High	High	High	High	High
FALSE	High	[K].LSGVPAENMVVTDVYNHR.[F]	1xTMT6plex [N-Term]		9.76709e-10	3.28854e-05	1	3	1	Q5ZKD8	Q5ZKD8 [550-567]	0	2230.15	1.276	1.231	1.407	1.108	1.362	1.057	1.028	1.362	83.1	106	102.3	116.9	92.1	113.1	87.9	85.4	113.2	1	1	1	1	1	1	1	1	1		High	High	High	High	High	High	High	High	High
FALSE	High	[R].LSGVEDHVK.[N]	1xTMT6plex [K9]; 1xTMT6plex [N-Term]		0.000226482	3.28854e-05	1	2	1	A0A1D5PPU2	A0A1D5PPU2 [710-718]	0	1441.84	1.034	0.939	1.119	1.445	1.186	0.998	0.979	1.079	92	95.2	86.5	102.9	133	109.1	91.9	90.1	99.3	1	1	1	1	1	1	1	1	1		High	High	High	High	High	High	High	High	High
FALSE	High	[R].ISGVECLIVANDATVK.[G]	1xCarbamidomethyl [C6]; 1xTMT6plex [K16]; 1xTMT6plex [N-Term]		1.74951e-06	3.28854e-05	1	1	1	F1P531	F1P531 [123-138]	0	2147.21	1.242	1.107	1.49	1.419	1.457	1.285	0.966	1.112	81.2	100.9	90	121	115.3	118.3	104.4	78.5	90.4	1	1	1	1	1	1	1	1	1		High	High	High	High	High	High	High	High	High
FALSE	High	[R].ISGTNDKPGGPHYILR.[W]	1xTMT6plex [K7]; 1xTMT6plex [N-Term]		6.52448e-06	3.28854e-05	1	1	1	A0A1D5PXI1	A0A1D5PXI1 [513-528]	0	2183.23	1.169	1.014	0.702	0.554	0.65	0.847	1.145	1	111.4	130.2	113	78.2	61.7	72.4	94.3	127.5	111.3	1	1	1	1	1	1	1	1	1		High	High	High	High	High	High	High	High	High
FALSE	High	[R].LSGTGSAGATVR.[L]	1xTMT6plex [N-Term]		7.65158e-06	3.28854e-05	1	2	15	F1NN63	F1NN63 [504-515]	0	1305.73	1.03	1.065	1.32	1.315	1.34	1.106	0.725	1.042	90.5	93.3	96.4	119.5	119	121.3	100.1	65.6	94.3	15	15	15	15	15	15	15	15	15		High	High	High	High	High	High	High	High	High
FALSE	High	[K].LSGSDDDPLHK.[Q]	1xTMT6plex [K11]; 1xTMT6plex [N-Term]		7.21306e-06	3.28854e-05	1	3	2	A0A3Q2U8J3	A0A3Q2U8J3 [645-655]	0	1641.88	1.382	1.148	1.907	2.58	2.304	1.676	1.521	1.522	59.8	82.7	68.7	114.1	154.4	137.9	100.3	91	91.1	2	2	2	2	2	2	2	2	2		High	High	High	High	High	High	High	High	High
FALSE	High	[R].LSGNWQQNYFPMR.[I]	1xTMT6plex [N-Term]		4.50097e-07	3.28854e-05	1	5	1	A0A3Q2TRY3	A0A3Q2TRY3 [338-350]	0	1869.93	1.233	1.109	0.647	0.86	0.69	0.857	0.993	0.865	109	134.4	120.9	70.6	93.8	75.2	93.5	108.2	94.3	1	1	1	1	1	1	1	1	1		High	High	High	High	High	High	High	High	High
FALSE	High	[K].LSGNNPYTSVTPQVINSK.[W]	1xTMT6plex [K18]; 1xTMT6plex [N-Term]		1.35002e-07	3.28854e-05	2	3	1	A0A1D5NXS9; Q90734	A0A1D5NXS9 [598-615]; Q90734 [598-615]	0	2377.31	0.847	0.881	0.943	0.789	0.82	0.777	0.779	0.726	119	100.8	104.8	112.2	94	97.6	92.5	92.7	86.3	1	1	1	1	1	1	1	1	1	Shared	High	High	High	High	High	High	High	High	High
FALSE	High	[K].ISGNMGMAMK.[L]	1xTMT6plex [K10]; 1xTMT6plex [N-Term]		2.2264e-05	3.28854e-05	1	2	1	Q07598	Q07598 [525-534]	0	1497.8	1.158	1.074	0.731	0.785	0.735	0.869	1.079	0.874	108.4	125.5	116.4	79.2	85.1	79.6	94.2	117	94.7	1	1	1	1	1	1	1	1	1		High	High	High	High	High	High	High	High	High
FALSE	High	[K].LSGLQELNIQK.[I]	1xTMT6plex [K11]; 1xTMT6plex [N-Term]		7.36887e-05	3.28854e-05	2	2	1	Q197X2; F1NV02	Q197X2 [1247-1257]; F1NV02 [1247-1257]	0	1701.03	1.033	1.137	1.962	1.723	1.65	2.14	2.228	1.709	61.7	63.8	70.2	121.1	106.3	101.9	132.1	137.5	105.5	1	1	1	1	1	1	1	1	1	Shared	High	High	High	High	High	High	High	High	High
FALSE	High	[R].ISGLIYEETR.[G]	1xTMT6plex [N-Term]		2.2264e-05	3.28854e-05	1	3	7	P62801	P62801 [47-56]	0	1409.78	1.092	1.052	0.836	0.873	0.802	0.971	0.981	0.892	105.9	115.6	111.4	88.5	92.4	84.9	102.9	103.8	94.5	7	7	7	7	7	7	7	7	7		High	High	High	High	High	High	High	High	High
FALSE	High	[R].LSGGIDFNQPLIITR.[I]	1xTMT6plex [N-Term]		3.03368e-09	3.28854e-05	2	3	4	Q9PU47; F1NHA9	Q9PU47 [17-31]; F1NHA9 [17-31]	0	1873.07	1.014	1.132	1.422	1.639	1.724	1.352	1.249	1.516	74.7	75.7	84.5	106.2	122.4	128.8	101	93.3	113.2	4	4	4	4	4	4	4	4	4	Shared	High	High	High	High	High	High	High	High	High
FALSE	High	[K].ISGWTNALPDLVISHLFGK.[E]	1xTMT6plex [K19]; 1xTMT6plex [N-Term]		3.73529e-12	3.28854e-05	1	1	1	A0A3Q3A8D7	A0A3Q3A8D7 [180-198]	0	2526.45	1.076	1.105	0.832	0.744	0.646	0.931	1.008	0.874	109.5	117.9	121.1	91.1	81.5	70.8	102	110.4	95.8	1	1	1	1	1	1	1	1	1		High	High	High	High	High	High	High	High	High
FALSE	High	[R].LSEISGCSPEPR.[I]	1xCarbamidomethyl [C7]; 1xTMT6plex [N-Term]		1.36537e-06	3.28854e-05	1	2	1	F1NBV3	F1NBV3 [245-256]	0	1560.79	0.977	1.023	0.649	0.585	0.739	1.158	1.129	0.928	109.9	107.4	112.4	71.3	64.3	81.3	127.3	124.1	102	1	1	1	1	1	1	1	1	1		High	High	High	High	High	High	High	High	High
FALSE	High	[R].ISELQANIVNLLK.[T]	1xTMT6plex [K13]; 1xTMT6plex [N-Term]		7.04912e-07	3.28854e-05	2	7	2	A0A1D5PGD5; A0A3Q2UMJ2	A0A1D5PGD5 [1007-1019]; A0A3Q2UMJ2 [807-819]	0	1913.18	0.956	0.948	0.965	1.121	0.816	0.88	0.995	0.791	106.2	101.6	100.7	102.5	119.1	86.7	93.5	105.7	84	2	2	2	2	2	2	2	2	2	Shared	High	High	High	High	High	High	High	High	High
FALSE	High	[R].LSEIINQEHENVK.[Y]	1xTMT6plex [K13]; 1xTMT6plex [N-Term]		1.95815e-07	3.28854e-05	1	2	1	F1NFY2	F1NFY2 [80-92]	0	2011.12	0.666	0.623	0.364	0.352	0.302	0.698	0.873	0.563	165.4	110.1	103	60.3	58.3	49.9	115.4	144.5	93.1	1	1	1	1	1	1	1	1	1		High	High	High	High	High	High	High	High	High
FALSE	High	[K].LSDLHAHK.[L]	1xTMT6plex [K8]; 1xTMT6plex [N-Term]		0.000100677	3.28854e-05	1	1	3	P01994	P01994 [84-91]	0	1378.82	1.384	0.967	0.888	1.272	0.855	1.161	1.202	1.082	91.7	127	88.7	81.4	116.7	78.5	106.5	110.3	99.2	3	3	3	3	3	3	3	3	3		High	High	High	High	High	High	High	High	High
FALSE	High	[K].LSDIGEGITEVTVK.[E]	1xTMT6plex [K14]; 1xTMT6plex [N-Term]		2.50776e-06	3.28854e-05	1	2	2	Q98UJ6	Q98UJ6 [69-82]	0	1919.11	0.903	1.019	0.551	0.55	0.536	1.038	1.133	0.976	116.8	105.5	119	64.4	64.2	62.7	121.3	132.3	113.9	2	2	2	2	2	2	2	2	2		High	High	High	High	High	High	High	High	High
FALSE	High	[R].LSDGFTFSIPELHLK.[A]	1xTMT6plex [K15]; 1xTMT6plex [N-Term]		0.000331284	3.28854e-05	2	2	1	Q197X2; F1NV02	Q197X2 [3720-3734]; F1NV02 [3720-3734]	0	2162.23	0.937	1.156	1.756	2.158	1.622	1.843	1.859	1.684	64.2	60.2	74.2	112.7	138.6	104.1	118.4	119.4	108.1	1	1	1	1	1	1	1	1	1	Shared	High	High	High	High	High	High	High	High	High
FALSE	High	[R].LSDGELLFECSGHK.[D]	1xCarbamidomethyl [C10]; 1xTMT6plex [K14]; 1xTMT6plex [N-Term]		3.83974e-08	3.28854e-05	1	1	1	Q5ZLQ3	Q5ZLQ3 [110-123]	0	2050.07	1.072	0.798	1.135	1.203	0.908	0.862	1.025	0.935	100.7	108	80.4	114.3	121.2	91.4	86.8	103.2	94.1	1	1	1	1	1	1	1	1	1		High	High	High	High	High	High	High	High	High
FALSE	High	[K].LSDFTESLK.[K]	1xTMT6plex [K9]; 1xTMT6plex [N-Term]		0.000378861	3.28854e-05	1	5	1	A0A1L1RP85	A0A1L1RP85 [546-554]	0	1497.86	1.047	1.11	1.442	1.176	1.249	1.119	1.299	1.079	85.5	89.6	95	123.4	100.6	106.9	95.7	111.1	92.3	1	1	1	1	1	1	1	1	1		High	High	High	High	High	High	High	High	High
FALSE	High	[K].LSDFGLCTGLK.[K]	1xCarbamidomethyl [C7]; 1xTMT6plex [K11]; 1xTMT6plex [N-Term]		4.31636e-06	3.28854e-05	2	4	1	Q5ZLR3; E1C8Z7	Q5ZLR3 [227-237]; E1C8Z7 [228-238]	0	1668.94	0.995	0.968	1.084	0.975	1.088	1.025	0.969	1.018	98.7	98.2	95.5	106.9	96.1	107.4	101.1	95.6	100.4	1	1	1	1	1	1	1	1	1	Shared	High	High	High	High	High	High	High	High	High
FALSE	High	[R].LSDETLIDIMAR.[F]	1xTMT6plex [N-Term]		2.50908e-07	3.28854e-05	1	1	3	Q8AYP8	Q8AYP8 [31-42]	0	1605.87	1.003	1.014	0.777	0.913	1.136	0.873	0.936	0.864	105.7	106	107.2	82.1	96.5	120.1	92.3	98.9	91.3	1	1	1	1	1	1	1	1	1		High	High	High	High	High	High	High	High	High
FALSE	High	[R].LSDESHQGPDTPESK.[K]	1xTMT6plex [K15]; 1xTMT6plex [N-Term]		2.40626e-06	3.28854e-05	1	3	1	A0A1D5P7D0	A0A1D5P7D0 [2113-2127]	0	2085.05	0.925	0.565	0.479	0.527	0.413	0.715	0.979	0.715	142.5	131.8	80.5	68.2	75.1	58.8	101.8	139.5	101.8	1	1	1	1	1	1	1	1	1		High	High	High	High	High	High	High	High	High
FALSE	High	[R].LSDEHLAALFTLLSSSER.[E]	1xTMT6plex [N-Term]		8.82163e-07	3.28854e-05	1	1	1	F1NKW9	F1NKW9 [41-58]	0	2218.19	1.01	0.889	1.132	1.052	1.189	0.955	1.025	1.109	96.1	97.1	85.5	108.8	101.1	114.4	91.8	98.5	106.7	1	1	1	1	1	1	1	1	1		High	High	High	High	High	High	High	High	High
FALSE	High	[R].LSDEEIEMTR.[M]	1xTMT6plex [N-Term]		0.00010247	3.28854e-05	1	1	2	Q5ZJ49	Q5ZJ49 [170-179]	0	1451.72	0.989	1.028	1.21	1.24	1.094	1.009	0.906	1.017	94.8	93.8	97.5	114.7	117.6	103.7	95.7	85.9	96.4	2	2	2	2	2	2	2	2	2		High	High	High	High	High	High	High	High	High
FALSE	High	[R].ISDEDWDIIHR.[I]	1xTMT6plex [N-Term]		6.54983e-05	3.28854e-05	1	2	2	O42484	O42484 [111-121]	0	1627.83	1.058	1.003	0.863	0.765	0.655	0.819	0.97	0.806	113.4	120	113.7	97.8	86.7	74.3	92.9	109.9	91.3	2	2	2	2	2	2	2	2	2		High	High	High	High	High	High	High	High	High
FALSE	High	[K].LSDDNTIGK.[E]	1xTMT6plex [K9]; 1xTMT6plex [N-Term]		0.000294745	3.28854e-05	2	9	3	A0A3Q2U5Z2; A0A3Q2TVB7	A0A3Q2U5Z2 [1801-1809]; A0A3Q2TVB7 [1829-1837]	0	1420.8	0.956	1.072	0.547	0.531	0.491	0.68	0.834	0.614	133.8	128	143.5	73.2	71	65.7	91	111.6	82.1	3	3	3	3	3	3	3	3	3	Shared	High	High	High	High	High	High	High	High	High
FALSE	High	[K].LSDDGTVALR.[G]	1xTMT6plex [N-Term]		0.000118011	3.28854e-05	2	2	2	Q5ZMI7; F1NUS2	Q5ZMI7 [119-128]; F1NUS2 [251-260]	0	1275.71	0.885	0.916	0.909	0.874	0.913	0.785	0.754	0.796	114.9	101.8	105.2	104.4	100.4	104.9	90.2	86.7	91.5	2	2	2	2	2	2	2	2	2	Shared	High	High	High	High	High	High	High	High	High
FALSE	High	[K].LSDDEENEIQEQMNLLNSR.[W]	1xTMT6plex [N-Term]		6.86074e-12	3.28854e-05	2	11	3	A0A3Q3ABK2; P11533	A0A3Q3ABK2 [414-432]; P11533 [414-432]	0	2506.19	0.882	1.177	0.955	0.897	0.908	0.924	0.796	0.903	106.6	94.1	125.5	101.8	95.6	96.8	98.5	84.8	96.3	3	3	3	3	3	3	3	3	3	Shared	High	High	High	High	High	High	High	High	High
FALSE	High	[K].LSDALGTDEEQVGPVPLSATEASAGIR.[E]	1xTMT6plex [N-Term]		4.37855e-11	3.28854e-05	1	4	1	E1C2P9	E1C2P9 [86-112]	0	2912.51	1.069	1.166	1.364	1.083	1.192	1.019	0.969	1.153	89.9	96.1	104.8	122.6	97.3	107.1	91.6	87.1	103.6	1	1	1	1	1	1	1	1	1		High	High	High	High	High	High	High	High	High
FALSE	High	[K].ISCTTHLFVK.[E]	1xCarbamidomethyl [C3]; 1xTMT6plex [K10]; 1xTMT6plex [N-Term]		8.38827e-05	3.28854e-05	1	3	3	A6BM71	A6BM71 [3827-3836]	0	1663.96	1.318	1.205	1.771	2.358	1.64	1.549	1.386	1.605	65.1	85.7	78.4	115.3	153.4	106.7	100.8	90.2	104.4	3	3	3	3	3	3	3	3	3		High	High	High	High	High	High	High	High	High
FALSE	High	[K].LSCSQTEQLQVDYILNK.[E]	1xCarbamidomethyl [C3]; 1xTMT6plex [K17]; 1xTMT6plex [N-Term]		8.93515e-09	3.28854e-05	1	1	2	F1NK40	F1NK40 [459-475]	0	2497.34	1.211	1.235	1.155	1.351	0.946	0.946	0.884	0.895	93.5	113.3	115.5	108	126.4	88.4	88.4	82.7	83.7	2	2	2	2	2	2	2	2	2		High	High	High	High	High	High	High	High	High
FALSE	High	[R].LSCSESSGPDSVR.[C]	1xCarbamidomethyl [C3]; 1xTMT6plex [N-Term]		1.07747e-05	3.28854e-05	1	2	1	A0A3Q2UCA1	A0A3Q2UCA1 [759-771]	0	1609.77	1.203	1.017	0.515	0.498	0.6	0.716	0.828	0.712	126.9	152.8	129.1	65.4	63.2	76.2	90.9	105.2	90.4	1	1	1	1	1	1	1	1	1		High	High	High	High	High	High	High	High	High
FALSE	High	[R].ISCPNPATK.[T]	1xCarbamidomethyl [C3]; 1xTMT6plex [K9]; 1xTMT6plex [N-Term]		0.000217376	3.28854e-05	1	2	1	Q4AEJ1	Q4AEJ1 [354-362]	0	1445.82	1.464	1.297	0.759	0.904	0.715	0.852	0.571	0.78	107.9	157.9	140	81.9	97.6	77.1	91.9	61.6	84.2	1	1	1	1	1	1	1	1	1		High	High	High	High	High	High	High	High	High
FALSE	High	[R].ISCPAHSHYELCALDCSR.[T]	3xCarbamidomethyl [C3; C12; C16]; 1xTMT6plex [N-Term]		3.74625e-06	3.28854e-05	1	1	1	A0A1D5P6F4	A0A1D5P6F4 [1112-1129]	0	2405.1	1.118	1.247	1.233	1.102	1.177	1.414	1.29	1.138	84	93.9	104.7	103.5	92.5	98.8	118.8	108.3	95.5	1	1	1	1	1	1	1	1	1		High	High	High	High	High	High	High	High	High
FALSE	High	[K].ISCLDACGDLVVMLQSVSR.[Q]	2xCarbamidomethyl [C3; C7]; 1xTMT6plex [N-Term]		1.60363e-09	3.28854e-05	1	1	1	A0A1D5PJL7	A0A1D5PJL7 [498-516]	0	2352.19	0.949	0.865	0.791	0.625	0.828	0.777	0.832	0.848	119.8	113.7	103.6	94.7	74.8	99.2	93	99.6	101.6	1	1	1	1	1	1	1	1	1		High	High	High	High	High	High	High	High	High
FALSE	High	[K].LSCGTETAVTATTEPSR.[C]	1xCarbamidomethyl [C3]; 1xTMT6plex [N-Term]		1.84859e-10	3.28854e-05	1	2	2	A0A3Q2U374	A0A3Q2U374 [319-335]	0	2010	1.08	1.031	0.859	0.972	0.888	1.359	1.058	1.464	92.7	100.1	95.6	79.6	90	82.3	126	98	135.7	2	2	2	2	2	2	2	2	2		High	High	High	High	High	High	High	High	High
FALSE	High	[K].ISCDHSNGIIEMVMDK.[F]	1xCarbamidomethyl [C3]; 2xOxidation [M12; M14]; 1xTMT6plex [K16]; 1xTMT6plex [N-Term]		1.3724e-05	3.28854e-05	1	3	1	F1NNW0	F1NNW0 [1052-1067]	0	2339.14	1.017	1.119	2.218	2.87	2.174	2.062	1.48	1.73	57.4	58.4	64.3	127.4	164.8	124.9	118.4	85	99.3	1	1	1	1	1	1	1	1	1		High	High	High	High	High	High	High	High	High
FALSE	High	[K].ISCDHSNGIIEMVMDK.[F]	1xCarbamidomethyl [C3]; 1xOxidation [M]; 1xTMT6plex [K16]; 1xTMT6plex [N-Term]		2.24288e-07	3.28854e-05	1	3	9	F1NNW0	F1NNW0 [1052-1067]	0	2323.15	1.153	1.074	1.328	1.481	1.168	1.271	1.29	1.359	80.9	93.3	86.9	107.4	119.9	94.5	102.8	104.3	110	7	7	7	7	7	7	7	7	7		High	High	High	High	High	High	High	High	High
FALSE	High	[K].ISCDHSNGIIEMVMDK.[F]	1xCarbamidomethyl [C3]; 1xTMT6plex [K16]; 1xTMT6plex [N-Term]		8.56933e-08	3.28854e-05	1	3	6	F1NNW0	F1NNW0 [1052-1067]	0	2307.15	1.147	0.983	1.736	2.06	1.64	1.343	1.119	1.562	71.5	82	70.3	124.1	147.3	117.2	96	80	111.7	5	5	5	5	5	5	5	5	5		High	High	High	High	High	High	High	High	High
FALSE	High	[K].LSDLLEEEQK.[L]	1xTMT6plex [K10]; 1xTMT6plex [N-Term]		1.9786e-05	3.28854e-05	1	1	3	F1P310	F1P310 [155-164]	0	1661.94	0.992	0.982	0.547	0.506	0.552	1.115	1.133	1.089	113.7	112.8	111.7	62.2	57.5	62.7	126.8	128.8	123.8	3	3	3	3	3	3	3	3	3		High	High	High	High	High	High	High	High	High
FALSE	High	[R].ISDLPPVNPEHIGGYR.[L]	1xTMT6plex [N-Term]		7.31039e-09	3.28854e-05	2	3	5	A0A1D5PSJ5; A0A1D5PP62	A0A1D5PSJ5 [593-608]; A0A1D5PP62 [626-641]	0	1993.07	0.973	0.87	0.494	0.503	0.542	0.978	1.088	0.858	123.2	119.9	107.2	60.9	61.9	66.8	120.5	134	105.7	5	5	5	5	5	5	5	5	5	Shared	High	High	High	High	High	High	High	High	High
FALSE	High	[K].ISDNTPSALAIMENANVLAR.[Y]	1xTMT6plex [N-Term]		4.72549e-10	3.28854e-05	1	1	1	R4GM10	R4GM10 [154-173]	0	2329.24	0.877	0.856	0.424	0.452	0.519	0.727	0.836	0.786	138.9	121.9	118.9	58.8	62.8	72.1	101	116.2	109.3	1	1	1	1	1	1	1	1	1		High	High	High	High	High	High	High	High	High
FALSE	High	[R].ISDQDNDGTLNDAELNFFQR.[I]	1xTMT6plex [N-Term]		3.72625e-07	3.28854e-05	1	3	1	A0A1D5P0T2	A0A1D5P0T2 [174-193]	0	2541.21	1.17	1.141	1.456	1.582	1.468	0.722	0.911	0.894	87	101.8	99.3	126.7	137.6	127.7	62.8	79.3	77.8	1	1	1	1	1	1	1	1	1		High	High	High	High	High	High	High	High	High
FALSE	High	[K].ISELGAGNGGVVFK.[V]	1xTMT6plex [K14]; 1xTMT6plex [N-Term]		4.94394e-06	3.28854e-05	1	2	1	Q5ZIF0	Q5ZIF0 [71-84]	0	1806.05	0.848	0.803	1.276	1.292	1.724	1.228	1.607	1.531	79.6	67.5	63.9	101.5	102.8	137.2	97.7	127.9	121.9	1	1	1	1	1	1	1	1	1		High	High	High	High	High	High	High	High	High
FALSE	High	[K].ISELETECQELR.[S]	1xCarbamidomethyl [C8]; 1xTMT6plex [N-Term]		2.15098e-06	3.28854e-05	1	2	1	A0A1D5PIC1	A0A1D5PIC1 [138-149]	0	1735.87	0.761	0.906	1.175	1.323	1.167	0.928	0.801	0.943	100	76.1	90.5	117.4	132.3	116.7	92.8	80	94.2	1	1	1	1	1	1	1	1	1		High	High	High	High	High	High	High	High	High
FALSE	High	[R].LSELEQNIEK.[L]	1xTMT6plex [K10]; 1xTMT6plex [N-Term]		3.40445e-05	3.28854e-05	1	7	1	A0A3Q2UE53	A0A3Q2UE53 [458-467]	0	1660.95	1.016	1.039	1.013	0.986	1.089	0.969	1.065	1.029	97.8	99.3	101.6	99.1	96.4	106.4	94.7	104.2	100.6	1	1	1	1	1	1	1	1	1		High	High	High	High	High	High	High	High	High
FALSE	High	[K].LSELEDLLPARPEFPNVIGDAEEVDLQEFDTTR.[G]	1xTMT6plex [N-Term]		1.26637e-09	3.28854e-05	1	1	1	Q5ZIZ7	Q5ZIZ7 [348-380]	0	3987.01																											No Quan Values	High	High	High	High	High	High	High	High	High
FALSE	High	[R].ISEIEDAAFLAR.[E]	1xTMT6plex [N-Term]		5.43675e-07	3.28854e-05	2	3	2	Q5F3C5; F1NBD0	Q5F3C5 [244-255]; F1NBD0 [242-253]	0	1563.86	0.97	1	0.905	0.829	0.799	0.819	0.68	0.754	116	112.5	116	105.1	96.2	92.8	95.1	78.9	87.4	2	2	2	2	2	2	2	2	2	Shared	High	High	High	High	High	High	High	High	High
FALSE	High	[K].LSEIDVSIEGVK.[G]	1xTMT6plex [K12]; 1xTMT6plex [N-Term]		2.90948e-08	3.28854e-05	1	1	2	Q49B65	Q49B65 [174-185]	0	1747.03	1.002	1.07	0.617	0.595	0.493	0.682	0.804	0.819	127.1	127.4	136	78.4	75.6	62.6	86.6	102.2	104.1	2	2	2	2	2	2	2	2	2		High	High	High	High	High	High	High	High	High
FALSE	High	[K].LSELCIDFNK.[N]	1xCarbamidomethyl [C5]; 1xTMT6plex [K10]; 1xTMT6plex [N-Term]		0.000385544	3.28854e-05	1	1	1	E1C0D8	E1C0D8 [189-198]	0	1696.93	1.011	1.093	0.759	0.953	0.81	1.086	1.219	1.115	99.5	100.6	108.8	75.5	94.8	80.6	108	121.3	110.9	1	1	1	1	1	1	1	1	1		High	High	High	High	High	High	High	High	High
FALSE	High	[K].LSEKEEFVDPVTK.[K]	2xTMT6plex [K4; K13]; 1xTMT6plex [N-Term]		2.2264e-05	3.28854e-05	1	1	1	R4GL39	R4GL39 [290-302]	1	2208.27	1.005	0.974	0.949	0.854	1.041	1.015	1.193	1.074	98.8	99.4	96.2	93.8	84.4	102.9	100.3	118	106.2	1	1	1	1	1	1	1	1	1		High	High	High	High	High	High	High	High	High
FALSE	High	[R].LSEGYAIHSR.[D]	1xTMT6plex [N-Term]		0.000135103	3.28854e-05	1	1	1	Q6JLB2	Q6JLB2 [53-62]	0	1361.74	1.15	1.019	1.229	1.339	1.201	1.304	1.072	1.081	86.6	99.6	88.2	106.4	115.9	104	112.9	92.8	93.6	1	1	1	1	1	1	1	1	1		High	High	High	High	High	High	High	High	High
FALSE	High	[R].LSEGQEEENLENEMK.[K]	1xTMT6plex [K15]; 1xTMT6plex [N-Term]		2.59816e-06	3.28854e-05	1	1	1	A0A1L1RJY0	A0A1L1RJY0 [83-97]	0	2237.1	1.092	1.138	1.678	1.64	1.65	1.31	1.178	1.296	75.1	82	85.4	126.1	123.2	123.9	98.4	88.5	97.3	1	1	1	1	1	1	1	1	1		High	High	High	High	High	High	High	High	High
FALSE	High	[K].LSEGANNGSDFDVFAFISNDTDKER.[E]	1xTMT6plex [K23]; 1xTMT6plex [N-Term]		5.45785e-15	3.28854e-05	1	3	1	E1BY44	E1BY44 [487-511]	1	3206.56	0.981	0.906	0.716	1.044	0.649	1.137	1.026	0.94	107.1	105.1	97	76.7	111.9	69.6	121.9	110	100.7	1	1	1	1	1	1	1	1	1		High	High	High	High	High	High	High	High	High
FALSE	High	[K].LSEFLTTSCR.[T]	1xCarbamidomethyl [C9]; 1xTMT6plex [N-Term]		0.000229152	3.28854e-05	1	3	1	E1BQZ7	E1BQZ7 [604-613]	0	1442.75	1.024	1.127	1.426	1.388	1.371	1.104	0.836	1.176	86.1	88.2	97.1	122.8	119.5	118	95.1	72	101.3	1	1	1	1	1	1	1	1	1		High	High	High	High	High	High	High	High	High
FALSE	High	[K].LSLEGDHSLPPSAYATVK.[A]	1xTMT6plex [K18]; 1xTMT6plex [N-Term]		9.30295e-07	3.28854e-05	1	1	6	P17785	P17785 [11-28]	0	2343.3	1.181	1.099	1.041	0.934	0.834	1.173	1.057	1.012	96.5	113.9	106	100.4	90.1	80.5	113.1	101.9	97.6	6	6	6	6	6	6	6	6	6		High	High	High	High	High	High	High	High	High
FALSE	High	[K].LSEFGLIQEK.[F]	1xTMT6plex [K10]; 1xTMT6plex [N-Term]		3.63262e-05	3.28854e-05	2	2	3	F1NEF6; Q5ZJ68	F1NEF6 [328-337]; Q5ZJ68 [328-337]	0	1621.96	1.081	1.118	0.444	0.411	0.495	1.165	1.246	0.941	113.9	123.1	127.4	50.5	46.8	56.4	132.7	141.9	107.2	3	3	3	3	3	3	3	3	3	Shared	High	High	High	High	High	High	High	High	High
FALSE	High	[KR].LSEELSGGR.[LI]	1xTMT6plex [N-Term]		0.000213586	3.28854e-05	2	3	2	Q90WD0; F1NW48	Q90WD0 [349-357]; F1NW48 [349-357]	0	1176.64	0.915	0.974	0.846	0.732	0.796	0.818	0.879	0.808	115.8	106	112.9	98	84.8	92.2	94.7	101.9	93.6	2	2	2	2	2	2	2	2	2	Shared	High	High	High	High	High	High	High	High	High
FALSE	High	[K].ISEEDEVDTK.[L]	1xTMT6plex [K10]; 1xTMT6plex [N-Term]		1.15654e-05	3.28854e-05	1	1	1	A0A3Q2UPE8	A0A3Q2UPE8 [89-98]	0	1622.85	0.991	1.198	0.661	0.618	0.72	0.951	1.036	0.812	112.7	111.7	135	74.5	69.6	81.2	107.1	116.8	91.5	1	1	1	1	1	1	1	1	1		High	High	High	High	High	High	High	High	High
FALSE	High	[K].ISEEDEQGWCK.[G]	1xCarbamidomethyl [C10]; 1xTMT6plex [K11]; 1xTMT6plex [N-Term]		2.73992e-06	3.28854e-05	1	2	2	Q1G1I6	Q1G1I6 [406-416]	0	1838.9	1.014	1.08	0.929	0.964	1.025	0.83	0.876	0.891	104.5	106	112.9	97.1	100.7	107.1	86.7	91.6	93.2	2	2	2	2	2	2	2	2	2		High	High	High	High	High	High	High	High	High
FALSE	High	[R].LSEDTLQEVSER.[F]	1xTMT6plex [N-Term]		2.3921e-06	3.28854e-05	1	8	1	A0A3Q2UC74	A0A3Q2UC74 [55-66]	0	1634.84	1.123	1.254	0.81	0.889	0.806	1.351	1.613	1.635	85.9	96.4	107.7	69.5	76.3	69.2	116	138.5	140.4	1	1	1	1	1	1	1	1	1		High	High	High	High	High	High	High	High	High
FALSE	High	[K].LSEAVEETEGNELK.[L]	1xTMT6plex [K14]; 1xTMT6plex [N-Term]		1.60126e-06	3.28854e-05	1	2	2	A6BM71	A6BM71 [4226-4239]	0	2006.07	0.807	1.014	1.134	0.902	1.157	0.902	0.896	0.97	102.5	82.7	103.9	116.2	92.5	118.5	92.5	91.8	99.5	2	2	2	2	2	2	2	2	2		High	High	High	High	High	High	High	High	High
FALSE	High	[R].LSEAEDSDESLLGHLMIVGK.[K]	1xOxidation [M16]; 1xTMT6plex [K20]; 1xTMT6plex [N-Term]		2.53127e-13	3.28854e-05	1	1	7	Q9I882	Q9I882 [63-82]	0	2617.38	1.322	1.182	1.856	1.838	1.697	1.267	1.193	1.369	70.7	93.5	83.6	131.3	130	120	89.6	84.4	96.9	6	6	6	6	6	6	6	6	6		High	High	High	High	High	High	High	High	High
FALSE	High	[R].LSEAEDSDESLLGHLMIVGK.[K]	1xTMT6plex [K20]; 1xTMT6plex [N-Term]		3.42373e-15	3.28854e-05	1	1	6	Q9I882	Q9I882 [63-82]	0	2601.38	1.262	1.141	1.797	1.997	1.847	1.224	1.186	1.401	70	88.4	79.9	125.8	139.8	129.3	85.7	83	98.1	6	6	6	6	6	6	6	6	6		High	High	High	High	High	High	High	High	High
FALSE	High	[K].ISDYFPKPYPNPEAAR.[A]	1xTMT6plex [K7]; 1xTMT6plex [N-Term]		2.47963e-07	3.28854e-05	1	1	2	D0VX26	D0VX26 [87-102]	0	2323.25	1.173	1.026	0.629	1.743	0.627	1.128	1.42	0.941	92.9	109	95.3	58.4	161.9	58.2	104.8	131.9	87.4	2	2	2	2	2	2	2	2	2		High	High	High	High	High	High	High	High	High
FALSE	High	[K].LSDWQGAIESCSEALQIDPANTK.[A]	1xCarbamidomethyl [C11]; 1xTMT6plex [K23]; 1xTMT6plex [N-Term]		9.41343e-07	3.28854e-05	1	1	1	E1BXG9	E1BXG9 [286-308]	0	2991.51	1.099	1.135	0.851	1.007	0.724	0.665	0.895	0.987	107.6	118.2	122.1	91.6	108.3	78	71.6	96.3	106.3	1	1	1	1	1	1	1	1	1		High	High	High	High	High	High	High	High	High
FALSE	High	[R].LSDSTAGADSLLDVSSETEQQDLLMLMQAK.[I]	1xTMT6plex [K30]; 1xTMT6plex [N-Term]		1.59055e-05	3.28854e-05	1	2	1	E1C6R7	E1C6R7 [324-353]	0	3654.85	1.422	1.088	1.666	1.867	1.636	1.658	1.724	1.582	66	93.8	71.8	109.9	123.2	107.9	109.4	113.7	104.4	1	1	1	1	1	1	1	1	1		High	High	High	High	High	High	High	High	High
FALSE	High	[K].ISDQGGGVPLR.[K]	1xTMT6plex [N-Term]		1.14974e-05	3.28854e-05	1	3	1	Q5ZLT2	Q5ZLT2 [285-295]	0	1327.75	0.998	1.004	0.563	0.591	0.522	1.026	1.008	0.76	120.4	120.2	120.9	67.8	71.2	62.8	123.6	121.4	91.5	1	1	1	1	1	1	1	1	1		High	High	High	High	High	High	High	High	High
FALSE	High	[R].LSDQFYDTLIR.[K]	1xTMT6plex [N-Term]		5.24453e-06	3.28854e-05	1	1	1	F1NHD8	F1NHD8 [113-123]	0	1599.86	0.915	0.951	1.046	1.157	1.159	0.857	0.835	0.905	102	93.4	97	106.7	118	118.2	87.4	85.2	92.3	1	1	1	1	1	1	1	1	1		High	High	High	High	High	High	High	High	High
FALSE	High	[R].LSEEQALGMK.[E]	1xTMT6plex [K10]; 1xTMT6plex [N-Term]		5.79805e-06	3.28854e-05	1	2	2	D3KCC4	D3KCC4 [7-16]	0	1563.88	1.469	1.264	0.927	1.181	1.567	1.009	0.782	1.006	88.2	129.6	111.5	81.8	104.1	138.2	89	69	88.7	2	2	2	2	2	2	2	2	2		High	High	High	High	High	High	High	High	High
FALSE	High	[R].ISIEMHGTLEDQLNHLR.[Q]	1xTMT6plex [N-Term]		6.04918e-08	3.28854e-05	1	4	2	A0A1D5P9P3	A0A1D5P9P3 [657-673]	0	2235.18	1.271	1.059	0.877	0.993	0.795	1.076	1.394	1.126	93.8	119.3	99.4	82.3	93.2	74.6	100.9	130.8	105.7	2	2	2	2	2	2	2	2	2		High	High	High	High	High	High	High	High	High
FALSE	High	[R].ISIEMHGTLEDQLQHLK.[H]	1xTMT6plex [K17]; 1xTMT6plex [N-Term]		1.69195e-10	3.28854e-05	2	3	1	A0A1D5NXS9; Q90734	A0A1D5NXS9 [668-684]; Q90734 [668-684]	0	2450.35	1.83	1.604	1.379	1.416	1.338	1.387	1.561	1.803	67.6	123.7	108.4	93.2	95.7	90.4	93.8	105.5	121.8	1	1	1	1	1	1	1	1	1	Shared	High	High	High	High	High	High	High	High	High
FALSE	High	[K].LSLEPLACYQLELDAAVAEVK.[L]	1xCarbamidomethyl [C8]; 1xTMT6plex [K21]; 1xTMT6plex [N-Term]		5.60777e-10	3.28854e-05	1	1	1	A0A1D5PBW1	A0A1D5PBW1 [165-185]	0	2790.54	0.86	1.145	1.046	0.929	1.179	0.771	0.965	0.936	101.9	87.6	116.7	106.6	94.7	120.1	78.5	98.3	95.4	1	1	1	1	1	1	1	1	1		High	High	High	High	High	High	High	High	High
FALSE	High	[K].ISSVFEDQNAATHLIR.[H]	1xTMT6plex [N-Term]		1.80371e-08	3.28854e-05	1	3	1	A0A3Q2U1S2	A0A3Q2U1S2 [491-506]	0	2030.09	1.021	1.292	1.358	1.435	1.39	1.061	1.195	1.083	83.1	84.8	107.4	112.8	119.2	115.4	88.1	99.3	90	1	1	1	1	1	1	1	1	1		High	High	High	High	High	High	High	High	High
FALSE	High	[K].ISSVAEVMK.[E]	1xTMT6plex [K9]; 1xTMT6plex [N-Term]		0.000126641	3.28854e-05	2	3	2	A0A3Q3AHD7; Q5ZMI2	A0A3Q3AHD7 [112-120]; Q5ZMI2 [112-120]	0	1421.84	0.974	0.938	0.742	0.623	0.702	0.974	1.046	0.905	113.9	110.9	106.8	84.5	71	79.9	110.9	119.1	103	2	2	2	2	2	2	2	2	2	Shared	High	High	High	High	High	High	High	High	High
FALSE	High	[R].LSSTPFSSDESGGLTAR.[S]	1xTMT6plex [N-Term]		9.04563e-10	3.28854e-05	1	1	2	E1C2H4	E1C2H4 [232-248]	0	1940.98	1.107	1.03	0.884	0.875	0.749	0.881	0.959	0.798	108.7	120.3	111.9	96	95.1	81.4	95.7	104.2	86.7	2	2	2	2	2	2	2	2	2		High	High	High	High	High	High	High	High	High
FALSE	High	[K].LSSSVFRPQLDEPIPLYEAK.[V]	1xTMT6plex [K20]; 1xTMT6plex [N-Term]		8.50916e-06	3.28854e-05	1	2	1	A0A1D5P7R7	A0A1D5P7R7 [319-338]	0	2747.54	0.984	0.845	0.983	0.954	0.82	0.958	0.973	1.02	105.4	103.7	89	103.6	100.6	86.5	101	102.5	107.6	1	1	1	1	1	1	1	1	1		High	High	High	High	High	High	High	High	High
FALSE	High	[K].LSSSLPDVEALR.[L]	1xTMT6plex [N-Term]		5.02405e-05	3.28854e-05	1	1	1	F1NCH3	F1NCH3 [203-214]	0	1515.86	0.943	0.987	0.878	0.907	0.8	0.897	0.965	1.002	107.4	101.3	106	94.3	97.4	85.9	96.3	103.7	107.6	1	1	1	1	1	1	1	1	1		High	High	High	High	High	High	High	High	High
FALSE	High	[K].LSSQLVEHCQK.[L]	1xCarbamidomethyl [C9]; 1xTMT6plex [K11]; 1xTMT6plex [N-Term]		2.78887e-06	3.28854e-05	2	11	2	A0A3Q3ABK2; P11533	A0A3Q3ABK2 [1034-1044]; P11533 [1034-1044]	0	1786.99	1.088	1.023	1.11	1.199	1.025	1.067	1.164	1.092	92.1	100.2	94.3	102.3	110.4	94.4	98.4	107.3	100.6	2	2	2	2	2	2	2	2	2	Shared	High	High	High	High	High	High	High	High	High
FALSE	High	[K].ISSQGQYELR.[V]	1xTMT6plex [N-Term]		0.000203797	3.28854e-05	1	9	1	Q90995	Q90995 [1577-1586]	0	1409.76	0.991	0.932	0.766	0.671	0.61	0.977	0.939	0.853	116.3	115.3	108.4	89	78	70.9	113.6	109.2	99.2	1	1	1	1	1	1	1	1	1		High	High	High	High	High	High	High	High	High
FALSE	High	[K].LSSNPLASHDYILK.[I]	1xTMT6plex [K14]; 1xTMT6plex [N-Term]		4.68092e-05	3.28854e-05	1	1	1	E1C2I3	E1C2I3 [177-190]	0	2016.15	1.322	1.275	0.972	1.01	0.998	1.115	1.057	1.035	92	121.7	117.3	89.4	92.9	91.8	102.6	97.2	95.2	1	1	1	1	1	1	1	1	1		High	High	High	High	High	High	High	High	High
FALSE	High	[K].ISSLSENHR.[D]	1xTMT6plex [N-Term]		0.000357399	3.28854e-05	1	1	1	A0A1D5NUQ6	A0A1D5NUQ6 [139-147]	0	1271.69	0.967	0.769	0.906	0.734	0.804	0.917	0.927	0.881	113.9	110.2	87.5	103.1	83.6	91.5	104.4	105.5	100.3	1	1	1	1	1	1	1	1	1		High	High	High	High	High	High	High	High	High
FALSE	High	[R].ISSINSISALCEATGADVEEVAR.[A]	1xCarbamidomethyl [C11]; 1xTMT6plex [N-Term]		8.87386e-07	3.28854e-05	1	1	1	Q5F3T9	Q5F3T9 [231-253]	0	2621.33	0.878	0.939	0.725	0.639	0.672	0.873	0.973	0.686	121.9	107	114.5	88.4	77.9	81.9	106.4	118.5	83.6	1	1	1	1	1	1	1	1	1		High	High	High	High	High	High	High	High	High
FALSE	High	[R].LSSFVGAIAIGDLVK.[S]	1xTMT6plex [K15]; 1xTMT6plex [N-Term]		2.93772e-05	3.28854e-05	1	1	1	Q5F424	Q5F424 [26-40]	0	1948.19	0.958	0.965	0.869	0.821	0.937	0.82	0.899	0.881	110.4	105.8	106.6	96	90.6	103.4	90.6	99.3	97.3	1	1	1	1	1	1	1	1	1		High	High	High	High	High	High	High	High	High
FALSE	High	[R].LSSEPIPLTLDPMELK.[E]	1xTMT6plex [K16]; 1xTMT6plex [N-Term]		3.17558e-06	3.28854e-05	1	1	1	Q800L1	Q800L1 [108-123]	0	2241.28	0.958	1.052	1.384	1.463	1.255	0.901	0.885	0.963	91.3	87.5	96	126.3	133.5	114.5	82.2	80.8	87.9	1	1	1	1	1	1	1	1	1		High	High	High	High	High	High	High	High	High
FALSE	High	[K].LSSENEEKKEEDSDEIK.[I]	3xTMT6plex [K8; K9; K17]; 1xTMT6plex [N-Term]		3.00786e-05	3.28854e-05	1	2	1	Q5ZML4	Q5ZML4 [136-152]	2	2925.57	0.918	0.855	0.495	0.485	0.486	0.621	0.833	0.711	140.5	129	120.2	69.5	68.1	68.3	87.3	117.1	99.9	1	1	1	1	1	1	1	1	1		High	High	High	High	High	High	High	High	High
FALSE	High	[K].ISSELSEVIK.[N]	1xTMT6plex [K10]; 1xTMT6plex [N-Term]		3.00786e-05	3.28854e-05	1	1	4	F1NSZ5	F1NSZ5 [549-558]	0	1562.94	1.046	0.903	0.802	1.105	0.691	1.129	1.185	1.011	101.4	106.1	91.6	81.4	112.1	70.1	114.5	120.2	102.6	4	4	4	4	4	4	4	4	4		High	High	High	High	High	High	High	High	High
FALSE	High	[R].LSSEEAAEGK.[W]	1xTMT6plex [K10]; 1xTMT6plex [N-Term]		1.36433e-05	3.28854e-05	1	1	1	A0A1L1RV84	A0A1L1RV84 [276-285]	0	1478.81	1.118	1.184	0.462	0.433	0.596	0.959	1.24	0.871	114.5	128	135.5	52.8	49.5	68.3	109.7	142	99.7	1	1	1	1	1	1	1	1	1		High	High	High	High	High	High	High	High	High
FALSE	High	[K].LSSDVLVLR.[I]	1xTMT6plex [N-Term]		0.000279631	3.28854e-05	1	2	1	Q5ZIF3	Q5ZIF3 [40-48]	0	1230.76	0.9	1.086	0.838	0.946	0.901	0.974	0.958	0.983	104.8	94.4	113.8	87.8	99.1	94.5	102.1	100.4	103.1	1	1	1	1	1	1	1	1	1		High	High	High	High	High	High	High	High	High
FALSE	High	[K].LSSAMSAAK.[A]	1xTMT6plex [K9]; 1xTMT6plex [N-Term]		0.000120112	3.28854e-05	1	3	5	A0A452J7S4	A0A452J7S4 [441-449]	0	1323.77	0.942	0.906	0.631	0.56	0.626	0.891	1.122	0.855	119.5	112.5	108.3	75.4	66.9	74.8	106.4	134.1	102.1	5	5	5	5	5	5	5	5	5		High	High	High	High	High	High	High	High	High
FALSE	High	[R].ISSALCHNEK.[F]	1xCarbamidomethyl [C6]; 1xTMT6plex [K10]; 1xTMT6plex [N-Term]		0.00014669	3.28854e-05	1	2	1	A0A1L1S0P6	A0A1L1S0P6 [398-407]	0	1616.88	0.975	0.873	0.936	1.111	0.919	1.204	1.218	1.158	95.8	93.4	83.6	89.7	106.4	88.1	115.3	116.7	111	1	1	1	1	1	1	1	1	1		High	High	High	High	High	High	High	High	High
FALSE	High	[K].LSQYQEPLHVPSVR.[V]	1xTMT6plex [N-Term]		6.30742e-09	3.28854e-05	1	3	1	F1P0M2	F1P0M2 [402-415]	0	1882.04	1.132	0.918	1.336	0.932	0.917	1.383	1.319	1.108	89.6	101.4	82.2	119.7	83.5	82.2	123.9	118.2	99.2	1	1	1	1	1	1	1	1	1		High	High	High	High	High	High	High	High	High
FALSE	High	[K].LSQVLGDSQEISEDEPQRPTSLK.[I]	1xTMT6plex [K23]; 1xTMT6plex [N-Term]		7.09085e-07	3.28854e-05	1	1	1	A0A1D5PJ15	A0A1D5PJ15 [372-394]	0	3014.6	0.674	0.716	0.622	0.497	0.559	0.572	0.764	0.475	153.1	103.1	109.7	95.2	76.1	85.6	87.6	117	72.7	1	1	1	1	1	1	1	1	1		High	High	High	High	High	High	High	High	High
FALSE	High	[K].ISQTAPEWTAQAMEAQMAQ.[-]	1xTMT6plex [N-Term]		4.68818e-06	3.28854e-05	1	1	3	Q5ZJV0	Q5ZJV0 [393-411]	0	2321.11	1.01	1.014	1.184	0.836	1.044	1.257	0.864	1.28	94.8	95.8	96.2	112.3	79.3	99.1	119.2	81.9	121.4	3	3	3	3	3	3	3	3	3		High	High	High	High	High	High	High	High	High
FALSE	High	[R].LSQSDEDVIR.[L]	1xTMT6plex [N-Term]		0.000294745	3.28854e-05	1	4	1	A0A1D5PWJ6	A0A1D5PWJ6 [104-113]	0	1390.74	1.095	0.852	0.778	1.197	0.726	1.105	1.254	1.021	99.7	109.2	84.9	77.5	119.3	72.3	110.2	125	101.8	1	1	1	1	1	1	1	1	1		High	High	High	High	High	High	High	High	High
FALSE	High	[R].ISQPTYIPTQQDVLR.[T]	1xTMT6plex [N-Term]		7.70553e-08	3.28854e-05	1	3	1	Q90846	Q90846 [162-176]	0	1988.1	0.779	0.888	0.797	0.684	0.969	0.764	0.762	0.646	123.5	96.2	109.7	98.4	84.4	119.7	94.3	94	79.8	1	1	1	1	1	1	1	1	1		High	High	High	High	High	High	High	High	High
FALSE	High	[K].LSQNNFALGYK.[A]	1xTMT6plex [K11]; 1xTMT6plex [N-Term]		9.80391e-06	3.28854e-05	1	4	3	A0A1L1RZW1	A0A1L1RZW1 [164-174]	0	1712.97	0.974	0.963	0.886	0.762	0.843	1.142	1.104	1.201	101.4	98.8	97.7	89.9	77.3	85.4	115.8	112	121.8	3	3	3	3	3	3	3	3	3		High	High	High	High	High	High	High	High	High
FALSE	High	[R].LSQLSVADSGEYVCR.[A]	1xCarbamidomethyl [C14]; 1xTMT6plex [N-Term]		1.0361e-09	3.28854e-05	2	7	3	A0A1L1RJ69; Q6KDZ1	A0A1L1RJ69 [2330-2344]; Q6KDZ1 [2683-2697]	0	1912.96	0.943	1.022	1.023	1.087	0.91	0.941	0.868	0.94	103	97.2	105.3	105.4	112	93.8	96.9	89.5	96.8	3	3	3	3	3	3	3	3	3	Shared	High	High	High	High	High	High	High	High	High
FALSE	High	[K].ISSVQSIVPALEIANSHR.[K]	1xTMT6plex [N-Term]		5.97819e-08	3.28854e-05	1	1	2	Q5ZL72	Q5ZL72 [251-268]	0	2150.21	0.878	0.881	0.94	0.929	0.983	0.906	0.943	0.956	106.9	93.9	94.2	100.5	99.4	105.1	96.9	100.9	102.2	2	2	2	2	2	2	2	2	2		High	High	High	High	High	High	High	High	High
FALSE	High	[R].LSSVTEDEEEQDAAYTIVTVLDK.[V]	1xTMT6plex [K23]; 1xTMT6plex [N-Term]		1.11928e-10	3.28854e-05	1	1	1	R4GKM8	R4GKM8 [18-40]	0	3013.55	0.968	1.022	0.832	0.898	0.81	0.666	0.562	0.618	122	118.1	124.7	101.6	109.6	98.8	81.2	68.6	75.4	1	1	1	1	1	1	1	1	1		High	High	High	High	High	High	High	High	High
FALSE	High	[K].LSSWDQAETPGHTPSLR.[W]	1xTMT6plex [N-Term]		2.66164e-07	3.28854e-05	1	1	1	E1C2C3	E1C2C3 [213-229]	0	2111.07	1.211	0.978	0.929	1.071	1.199	1.123	0.979	1.495	90.1	109.2	88.2	83.8	96.5	108.1	101.2	88.2	134.7	1	1	1	1	1	1	1	1	1		High	High	High	High	High	High	High	High	High
FALSE	High	[K].LSTASQFLSAVQELNHCLSLR.[T]	1xCarbamidomethyl [C17]; 1xTMT6plex [N-Term]		2.90075e-14	3.28854e-05	1	4	1	A0A3Q2TSP8	A0A3Q2TSP8 [89-109]	0	2603.38	1.081	0.917	0.697	0.654	0.64	1.004	1.219	0.941	110.4	119.4	101.2	76.9	72.2	70.6	110.9	134.6	103.8	1	1	1	1	1	1	1	1	1		High	High	High	High	High	High	High	High	High
FALSE	High	[K].LSVLCIDFNK.[N]	1xCarbamidomethyl [C5]; 1xTMT6plex [K10]; 1xTMT6plex [N-Term]		2.92045e-05	3.28854e-05	1	2	2	A0A1D5PIZ1	A0A1D5PIZ1 [168-177]	0	1666.96	1.252	1.236	1.208	1.378	1.06	0.869	0.99	1.011	90	112.6	111.2	108.7	124	95.3	78.1	89	91	2	2	2	2	2	2	2	2	2		High	High	High	High	High	High	High	High	High
FALSE	High	[R].ISVFPSPQELGSALAQLVVQR.[A]	1xTMT6plex [N-Term]		5.44205e-09	3.28854e-05	1	1	1	Q5ZJY1	Q5ZJY1 [5-25]	0	2468.41	1.024	0.904	1.166	1.272	1.24	1.092	1.033	1.368	89.1	91.3	80.5	103.9	113.4	110.5	97.3	92.1	121.9	1	1	1	1	1	1	1	1	1		High	High	High	High	High	High	High	High	High
FALSE	High	[K].LSVFAETYENQTK.[L]	1xTMT6plex [K13]; 1xTMT6plex [N-Term]		1.59997e-05	3.28854e-05	1	5	1	F1NZL2	F1NZL2 [872-884]	0	1988.07	1.033	1.242	1.207	1.098	1.043	0.93	1.071	1.088	92.7	95.7	115.1	111.8	101.7	96.7	86.2	99.2	100.8	1	1	1	1	1	1	1	1	1		High	High	High	High	High	High	High	High	High
FALSE	High	[R].LSVEVWDWDR.[T]	1xTMT6plex [N-Term]		0.000293026	3.28854e-05	1	2	2	R4GHL2	R4GHL2 [240-249]	0	1533.79	1.069	0.805	1.101	1.236	0.991	0.913	0.86	1.237	97.7	104.5	78.7	107.6	120.8	96.9	89.2	84	120.8	2	2	2	2	2	2	2	2	2		High	High	High	High	High	High	High	High	High
FALSE	High	[K].LSVEECEELK.[N]	1xCarbamidomethyl [C6]; 1xTMT6plex [K10]; 1xTMT6plex [N-Term]		1.50829e-05	3.28854e-05	1	2	1	E1C6R7	E1C6R7 [565-574]	0	1693.91	0.908	0.97	1.013	0.984	1.015	0.907	0.932	0.935	103.9	94.3	100.8	105.2	102.3	105.4	94.2	96.8	97.1	1	1	1	1	1	1	1	1	1		High	High	High	High	High	High	High	High	High
FALSE	High	[K].LSVEALNSLEGEFKGRYYPLK.[A]	2xTMT6plex [K14; K21]; 1xTMT6plex [N-Term]		1.95539e-05	3.28854e-05	1	2	1	P00565	P00565 [157-177]	2	3100.76	1.015	0.846	0.956	0.951	1.512	0.69	0.765	0.792	105.6	107.1	89.3	100.9	100.3	159.6	72.8	80.7	83.6	1	1	1	1	1	1	1	1	1		High	High	High	High	High	High	High	High	High
FALSE	High	[K].LSVEALNSLEGEFKGR.[Y]	1xTMT6plex [K14]; 1xTMT6plex [N-Term]		5.86689e-06	3.28854e-05	1	2	1	P00565	P00565 [157-172]	1	2207.24	0.793	0.965	1.363	1.454	1.12	1.039	0.964	0.914	93.6	74.2	90.4	127.6	136.1	104.9	97.3	90.3	85.5	1	1	1	1	1	1	1	1	1		High	High	High	High	High	High	High	High	High
FALSE	High	[K].LSVEALNSLEGEFK.[G]	1xTMT6plex [K14]; 1xTMT6plex [N-Term]		1.24475e-10	3.28854e-05	1	2	80	P00565	P00565 [157-170]	0	1994.12	0.984	1.13	1.767	1.864	1.935	1.105	0.965	1.23	75.1	73.9	84.9	132.7	140	145.3	83	72.5	92.4	70	70	70	70	70	70	70	70	70		High	High	High	High	High	High	High	High	High
FALSE	High	[K].LSVEALGSLGGDLK.[G]	1xTMT6plex [K14]; 1xTMT6plex [N-Term]		1.87792e-06	3.28854e-05	1	1	2	P05122	P05122 [157-170]	0	1817.08	1.109	1.273	0.484	0.49	0.539	1.201	1.694	1.033	102	113.1	129.9	49.4	50	55	122.5	172.8	105.4	2	2	2	2	2	2	2	2	2		High	High	High	High	High	High	High	High	High
FALSE	High	[K].LSVCDGDLAQK.[T]	1xCarbamidomethyl [C4]; 1xTMT6plex [K11]; 1xTMT6plex [N-Term]		0.000213586	3.28854e-05	1	1	1	Q5ZJB7	Q5ZJB7 [422-432]	0	1663.91	0.837	0.911	0.868	0.885	0.861	0.877	0.864	0.969	111.5	93.4	101.6	96.8	98.6	96	97.8	96.4	108	1	1	1	1	1	1	1	1	1		High	High	High	High	High	High	High	High	High
FALSE	High	[K].LSVAEEMLK.[E]	1xTMT6plex [K9]; 1xTMT6plex [N-Term]		0.00019106	3.28854e-05	1	1	1	F1NSZ5	F1NSZ5 [422-430]	0	1477.87	1.068	1.237	0.829	0.865	0.793	0.904	0.873	0.797	107.6	114.8	133.1	89.2	93.1	85.3	97.3	93.9	85.8	1	1	1	1	1	1	1	1	1		High	High	High	High	High	High	High	High	High
FALSE	High	[R].LSTVVDADEILVLDK.[G]	1xTMT6plex [K15]; 1xTMT6plex [N-Term]		1.68949e-07	3.28854e-05	1	1	1	E1C0W9	E1C0W9 [598-612]	0	2088.22	0.906	0.918	0.599	0.551	0.681	1.107	1.238	1.183	110	99.6	101	65.9	60.6	74.9	121.8	136.1	130.1	1	1	1	1	1	1	1	1	1		High	High	High	High	High	High	High	High	High
FALSE	High	[R].LSQIQIQQQEQCEQFTDEVK.[M]	1xCarbamidomethyl [C12]; 1xTMT6plex [K20]; 1xTMT6plex [N-Term]		6.81048e-09	3.28854e-05	1	1	1	Q5ZK19	Q5ZK19 [128-147]	0	2937.5	1.028	0.925	0.857	1.049	0.797	0.769	0.912	0.711	111.8	115	103.5	95.9	117.3	89.1	85.9	102	79.5	1	1	1	1	1	1	1	1	1		High	High	High	High	High	High	High	High	High
FALSE	High	[K].LSTTYCIDK.[A]	1xCarbamidomethyl [C6]; 1xTMT6plex [K9]; 1xTMT6plex [N-Term]		0.000294745	3.28854e-05	1	1	1	R4GIV3	R4GIV3 [2796-2804]	0	1558.86	1.116	1.162	1.705	1.87	1.548	1.203	1.061	1.249	75.5	84.3	87.8	128.8	141.3	116.9	90.9	80.2	94.3	1	1	1	1	1	1	1	1	1		High	High	High	High	High	High	High	High	High
FALSE	High	[K].ISTSMPVLDLIDAIQPGSIK.[Y]	1xTMT6plex [K20]; 1xTMT6plex [N-Term]		0.000111926	3.28854e-05	1	2	1	A0A3Q2U676	A0A3Q2U676 [552-571]	0	2556.47	1.015	1.036	0.709	0.801	0.738	1.04	0.944	0.861	110.5	112.1	114.6	78.3	88.5	81.5	114.9	104.4	95.2	1	1	1	1	1	1	1	1	1		High	High	High	High	High	High	High	High	High
FALSE	High	[K].ISTPLNPGNPVNNQMFIQEYVANLLK.[S]	1xTMT6plex [K26]; 1xTMT6plex [N-Term]		5.24757e-07	3.28854e-05	1	1	1	A0A1D5P8H7	A0A1D5P8H7 [958-983]	0	3372.84	1.208	1.019	0.941	0.975	1.231	0.993	0.998	1.001	96.1	116.1	97.9	90.4	93.7	118.3	95.4	95.9	96.2	1	1	1	1	1	1	1	1	1		High	High	High	High	High	High	High	High	High
FALSE	High	[R].ISTPAGIEVILR.[R]	1xTMT6plex [N-Term]		0.000363709	3.28854e-05	1	1	1	A0A1D5PAI1	A0A1D5PAI1 [96-107]	0	1497.92	1.069	0.956	0.715	0.627	0.811	1	1.228	1.042	106.5	113.9	101.8	76.2	66.8	86.4	106.5	130.9	111	1	1	1	1	1	1	1	1	1		High	High	High	High	High	High	High	High	High
FALSE	High	[K].LSTNIQVVLLSATMPMDVLEVTK.[K]	1xTMT6plex [K23]; 1xTMT6plex [N-Term]		5.3517e-11	3.28854e-05	1	4	1	Q8JFP1	Q8JFP1 [204-226]	0	2960.68	0.965	1.028	1.125	1.141	1.035	0.956	1.089	0.981	96.6	93.2	99.3	108.6	110.1	99.9	92.3	105.2	94.8	1	1	1	1	1	1	1	1	1		High	High	High	High	High	High	High	High	High
FALSE	High	[K].ISTLTINFGPQHPAAHGVLR.[L]	1xTMT6plex [N-Term]		8.82601e-08	3.28854e-05	1	3	1	A0A1D5PBM6	A0A1D5PBM6 [375-394]	0	2358.32	1.036	0.959	0.954	0.961	1.005	1.053	1.146	0.965	99.1	102.7	95.1	94.6	95.3	99.6	104.4	113.6	95.7	1	1	1	1	1	1	1	1	1		High	High	High	High	High	High	High	High	High
FALSE	High	[R].ISTLTIEEGNLDIQRPK.[R]	1xTMT6plex [K17]; 1xTMT6plex [N-Term]		1.27106e-05	3.28854e-05	1	2	1	F1N9I1	F1N9I1 [180-196]	0	2385.38	1.099	0.807	0.614	0.511	0.619	0.841	1.556	0.84	114.1	125.4	92	70.1	58.3	70.7	95.9	177.6	95.9	1	1	1	1	1	1	1	1	1		High	High	High	High	High	High	High	High	High
FALSE	High	[R].LSTIQLWFTHLITK.[Q]	1xTMT6plex [K14]; 1xTMT6plex [N-Term]		1.63228e-09	3.28854e-05	1	14	1	P14092	P14092 [43-56]	0	2159.3	0.979	0.924	0.591	0.45	0.661	0.849	1.159	0.868	120.3	117.8	111.1	71.1	54.2	79.5	102.2	139.5	104.5	1	1	1	1	1	1	1	1	1		High	High	High	High	High	High	High	High	High
FALSE	High	[K].LSTLAALDILVK.[N]	1xTMT6plex [K12]; 1xTMT6plex [N-Term]		3.53346e-07	3.28854e-05	1	2	3	E1BVC2	E1BVC2 [669-680]	0	1715.11	1.104	0.892	0.907	0.956	1.747	0.911	1.13	1.153	91.8	101.4	82	83.3	87.8	160.4	83.7	103.7	105.9	3	3	3	3	3	3	3	3	3		High	High	High	High	High	High	High	High	High
FALSE	High	[K].LSTGEEGIIDGGFGQSGK.[F]	1xTMT6plex [K18]; 1xTMT6plex [N-Term]		5.18853e-08	3.28854e-05	1	2	2	A0A3Q3AKC4	A0A3Q3AKC4 [494-511]	0	2210.17	0.677	0.85	0.863	0.811	0.813	0.864	0.962	0.928	115.8	78.4	98.5	100	93.9	94.2	100.1	111.5	107.5	2	2	2	2	2	2	2	2	2		High	High	High	High	High	High	High	High	High
FALSE	High	[R].ISTFINELDSGFR.[L]	1xTMT6plex [N-Term]		4.92008e-08	3.28854e-05	1	2	2	F1NT44	F1NT44 [170-182]	0	1727.92	1.018	1.038	1.11	1.104	1.112	0.894	0.894	0.959	98.6	100.4	102.3	109.5	108.8	109.6	88.1	88.1	94.5	2	2	2	2	2	2	2	2	2		High	High	High	High	High	High	High	High	High
FALSE	High	[K].ISTETDVSAR.[S]	1xTMT6plex [N-Term]		4.06329e-05	3.28854e-05	2	2	3	F1NJM8; Q90662	F1NJM8 [1100-1109]; Q90662 [1100-1109]	0	1307.7	0.727	0.712	0.884	1.151	1.023	0.805	0.653	0.571	119.6	86.9	85.1	105.7	137.6	122.3	96.3	78.1	68.3	3	3	3	3	3	3	3	3	3	Shared	High	High	High	High	High	High	High	High	High
FALSE	High	[K].LSTCDLCEIAR.[N]	2xCarbamidomethyl [C4; C7]; 1xTMT6plex [N-Term]		4.63316e-06	3.28854e-05	1	1	2	F1NG97	F1NG97 [686-696]	0	1566.78	1.304	2.245	1.36	1.895	1.554	2.169	1.83	1.266	61.5	80.3	138.2	83.7	116.6	95.6	133.5	112.6	77.9	2	2	2	2	2	2	2	2	2		High	High	High	High	High	High	High	High	High
FALSE	High	[R].LSTSQTPQQQLK.[M]	1xTMT6plex [K12]; 1xTMT6plex [N-Term]		2.40626e-06	3.28854e-05	1	1	4	Q2PP41	Q2PP41 [161-172]	0	1817.05	1.126	1.016	0.436	0.419	0.478	1.089	1.188	1.053	115.3	129.9	117.1	50.2	48.3	55.1	125.6	137.1	121.4	4	4	4	4	4	4	4	4	4		High	High	High	High	High	High	High	High	High
FALSE	High	[K].LSCAVESSVLSIR.[E]	1xCarbamidomethyl [C3]; 1xTMT6plex [N-Term]		2.79035e-07	3.28854e-05	1	1	5	P79757	P79757 [503-515]	0	1649.91	0.848	0.905	0.896	0.786	0.97	0.907	0.997	0.911	109.5	92.8	99.1	98.1	86.1	106.2	99.3	109.1	99.8	5	5	5	5	5	5	5	5	5		High	High	High	High	High	High	High	High	High
FALSE	High	[K].LSQLQESHQEVNK.[S]	1xTMT6plex [K13]; 1xTMT6plex [N-Term]		1.4584e-08	3.28854e-05	1	3	1	A0A1D5PD59	A0A1D5PD59 [568-580]	0	1998.1	0.769	0.873	0.806	0.833	0.666	0.912	1.086	1.101	111.9	86	97.7	90.2	93.2	74.5	102.1	121.4	123.1	1	1	1	1	1	1	1	1	1		High	High	High	High	High	High	High	High	High
FALSE	High	[R].LSQLEGVNVER.[Y]	1xTMT6plex [N-Term]		7.08648e-06	3.28854e-05	1	3	2	A0A1L1RWX8	A0A1L1RWX8 [227-237]	0	1472.83	1.019	1.012	0.811	0.832	0.805	0.797	0.999	0.863	110.6	112.7	111.9	89.7	92	89	88.1	110.5	95.4	2	2	2	2	2	2	2	2	2		High	High	High	High	High	High	High	High	High
FALSE	High	[R].LSMWDRPDDLIGR.[A]	1xTMT6plex [N-Term]		1.45582e-05	3.28854e-05	1	2	1	F1NT10	F1NT10 [440-452]	0	1802.94	1.12	1	1.003	0.872	0.927	0.956	1.088	1.008	100.3	112.3	100.3	100.6	87.5	93	95.9	109.1	101.1	1	1	1	1	1	1	1	1	1		High	High	High	High	High	High	High	High	High
FALSE	High	[R].ISMVDELEK.[T]	1xTMT6plex [K9]; 1xTMT6plex [N-Term]		5.26664e-05	3.28854e-05	2	3	2	Q5ZKP8; A0A1D5PUJ4	Q5ZKP8 [391-399]; A0A1D5PUJ4 [373-381]	0	1521.86	0.953	0.9	0.998	0.951	0.969	0.881	0.86	0.941	106.5	101.5	95.9	106.3	101.3	103.2	93.8	91.5	100.2	2	2	2	2	2	2	2	2	2	Shared	High	High	High	High	High	High	High	High	High
FALSE	High	[R].ISMEVAESK.[G]	1xTMT6plex [K9]; 1xTMT6plex [N-Term]		0.000254634	3.28854e-05	1	1	3	A0A1D5PUB7	A0A1D5PUB7 [187-195]	0	1451.82	0.96	1.082	0.905	0.768	0.861	0.871	0.87	0.794	110.9	106.5	120.1	100.4	85.2	95.5	96.7	96.6	88.1	3	3	3	3	3	3	3	3	3		High	High	High	High	High	High	High	High	High
FALSE	High	[R].LSLVGPQDAQLLGHLMVVAAR.[T]	1xTMT6plex [N-Term]		4.0371e-14	3.28854e-05	1	2	2	A0A3Q2UCL2	A0A3Q2UCL2 [200-220]	0	2417.39	1.017	0.872	0.933	0.847	1.009	1.021	0.986	0.975	103.9	105.7	90.7	97	88	104.8	106.1	102.5	101.3	2	2	2	2	2	2	2	2	2		High	High	High	High	High	High	High	High	High
FALSE	High	[K].LSIVGLADFAPGKPLK.[C]	2xTMT6plex [K13; K16]; 1xTMT6plex [N-Term]		1.7504e-07	3.28854e-05	1	2	2	Q5ZMW1	Q5ZMW1 [726-741]	0	2313.45	0.954	0.9	0.569	0.523	0.574	0.984	1.066	0.864	121.1	115.5	109	68.9	63.4	69.4	119.1	129.1	104.6	2	2	2	2	2	2	2	2	2		High	High	High	High	High	High	High	High	High
FALSE	High	[K].ISIVEALMLLNNHK.[L]	1xTMT6plex [K14]; 1xTMT6plex [N-Term]		8.53538e-12	3.28854e-05	1	1	1	E1C7K8	E1C7K8 [112-125]	0	2053.22	1.243	1.109	0.941	0.65	0.681	0.961	1.074	1.063	103.2	128.2	114.4	97.1	67.1	70.2	99.2	110.8	109.7	1	1	1	1	1	1	1	1	1		High	High	High	High	High	High	High	High	High
FALSE	High	[K].ISLVDLAGSER.[A]	1xTMT6plex [N-Term]		8.6389e-05	3.28854e-05	2	10	1	E1C889; A0A1D5PMN6	E1C889 [244-254]; A0A1D5PMN6 [244-254]	0	1388.79	1.005	1.048	0.95	1.054	1.065	0.946	1.053	1.052	98.1	98.6	102.8	93.2	103.4	104.5	92.8	103.4	103.2	1	1	1	1	1	1	1	1	1	Shared	High	High	High	High	High	High	High	High	High
FALSE	High	[K].LSLTQDPVVK.[V]	1xTMT6plex [K10]; 1xTMT6plex [N-Term]		2.20028e-05	3.28854e-05	1	3	1	Q5F3J8	Q5F3J8 [761-770]	0	1557.96	1.066	1.222	0.927	0.787	0.854	0.766	0.841	1.002	106.3	113.3	130	98.5	83.7	90.8	81.4	89.5	106.5	1	1	1	1	1	1	1	1	1		High	High	High	High	High	High	High	High	High
FALSE	High	[R].LSLSSPPAEKEPPSVGER.[S]	1xTMT6plex [K10]; 1xTMT6plex [N-Term]		3.3886e-06	3.28854e-05	1	4	1	F1NVA3	F1NVA3 [560-577]	1	2338.3	0.982	1.014	1.344	1.543	1.363	1.039	1.108	1.056	86.1	84.6	87.3	115.7	132.9	117.4	89.5	95.5	90.9	1	1	1	1	1	1	1	1	1		High	High	High	High	High	High	High	High	High
FALSE	High	[R].LSLSSPPAEK.[E]	1xTMT6plex [K10]; 1xTMT6plex [N-Term]		0.000199071	3.28854e-05	1	4	2	F1NVA3	F1NVA3 [560-569]	0	1486.89	0.877	1.035	1.252	1.226	1.203	0.94	0.915	1.033	94.9	83.3	98.2	118.9	116.4	114.2	89.2	86.9	98.1	2	2	2	2	2	2	2	2	2		High	High	High	High	High	High	High	High	High
FALSE	High	[K].LSLSNAISTVLPITQLR.[W]	1xTMT6plex [N-Term]		3.39044e-07	3.28854e-05	1	1	2	F1NKL4	F1NKL4 [4581-4597]	0	2055.24	0.907	1.035	1.281	0.89	1.514	0.862	1.136	1.683	87.3	79.2	90.4	111.9	77.7	132.2	75.3	99.2	147	1	1	1	1	1	1	1	1	1		High	High	High	High	High	High	High	High	High
FALSE	High	[R].ISISGSYDVK.[D]	1xTMT6plex [K10]; 1xTMT6plex [N-Term]		4.18487e-05	3.28854e-05	1	1	2	F1NPN5	F1NPN5 [315-324]	0	1526.88	1.238	1.246	0.757	1.239	0.501	0.6	0.426	0.566	118.8	147.1	148.1	90	147.3	59.6	71.3	50.6	67.3	2	2	2	2	2	2	2	2	2		High	High	High	High	High	High	High	High	High
FALSE	High	[K].ISLQQAEYEFLSFVR.[Q]	1xTMT6plex [N-Term]		4.09533e-07	3.28854e-05	1	1	1	A0A1L1RK74	A0A1L1RK74 [111-125]	0	2059.11	0.536	0.968	0.682	0.84	0.894	0.902	0.626	0.83	123.7	66.3	119.7	84.4	103.9	110.5	111.6	77.4	102.6	1	1	1	1	1	1	1	1	1		High	High	High	High	High	High	High	High	High
FALSE	High	[K].ISLPVILLDETLK.[Y]	1xTMT6plex [K13]; 1xTMT6plex [N-Term]		1.80036e-05	3.28854e-05	1	2	2	Q03669	Q03669 [972-984]	0	1912.21	0.984	0.95	0.209	0.187	0.215	0.581	1.106	0.565	155.2	152.7	147.5	32.5	29	33.4	90.2	171.7	87.7	2	2	2	2	2	2	2	2	2		High	High	High	High	High	High	High	High	High
FALSE	High	[R].LSIPLPLDLENK.[S]	1xTMT6plex [K12]; 1xTMT6plex [N-Term]		1.99031e-05	3.28854e-05	1	1	2	A0A3Q2UFS4	A0A3Q2UFS4 [195-206]	0	1810.11	0.972	0.958	0.867	0.942	0.921	0.82	0.921	0.899	108.4	105.4	103.9	94	102.2	99.8	88.9	99.9	97.5	2	2	2	2	2	2	2	2	2		High	High	High	High	High	High	High	High	High
FALSE	High	[K].ISLPGQLPSASLSPLK.[D]	1xTMT6plex [K16]; 1xTMT6plex [N-Term]		1.15654e-05	3.28854e-05	1	1	1	Q5F353	Q5F353 [213-228]	0	2066.26	1.046	0.971	0.72	0.779	0.842	0.818	0.811	0.87	114.5	119.8	111.3	82.5	89.2	96.4	93.7	92.9	99.6	1	1	1	1	1	1	1	1	1		High	High	High	High	High	High	High	High	High
FALSE	High	[R].ISLNTLTLNVR.[S]	1xTMT6plex [N-Term]		2.14897e-05	3.28854e-05	1	4	1	A0A1D5PWD7	A0A1D5PWD7 [154-164]	0	1472.9	1.034	1.042	0.907	0.942	0.847	0.84	0.894	0.827	108	111.6	112.6	97.9	101.8	91.5	90.8	96.5	89.3	1	1	1	1	1	1	1	1	1		High	High	High	High	High	High	High	High	High
FALSE	High	[R].LSLNIDLDAK.[V]	1xTMT6plex [K10]; 1xTMT6plex [N-Term]		7.50024e-05	3.28854e-05	1	4	3	A0A1D5PPN9	A0A1D5PPN9 [744-753]	0	1559.94	0.941	1.046	0.82	0.872	0.784	0.816	0.78	0.753	115.2	108.4	120.5	94.5	100.4	90.3	94	89.9	86.7	2	2	2	2	2	2	2	2	2		High	High	High	High	High	High	High	High	High
FALSE	High	[K].LSLLVVSGDDLVEIPTAVCESTTGLK.[F]	1xCarbamidomethyl [C19]; 1xTMT6plex [K26]; 1xTMT6plex [N-Term]		5.9166e-11	3.28854e-05	1	1	2	F1NW31	F1NW31 [286-311]	0	3174.76	0.783	1.044	2.413	1.831	1.427	1.698	2.407	2.564	59.3	46.5	61.9	143.2	108.7	84.7	100.7	142.9	152.2	1	1	1	1	1	1	1	1	1		High	High	High	High	High	High	High	High	High
FALSE	High	[K].LSLLNSNWIAVTSR.[A]	1xTMT6plex [N-Term]		5.7362e-08	3.28854e-05	2	11	1	A0A3Q3ABK2; P11533	A0A3Q3ABK2 [1655-1668]; P11533 [1655-1668]	0	1803.03	0.859	1	1.019	1.035	0.825	0.941	0.894	0.963	105.4	90.6	105.5	107.5	109.1	87	99.2	94.3	101.5	1	1	1	1	1	1	1	1	1	Shared	High	High	High	High	High	High	High	High	High
FALSE	High	[R].ISLLHDNTGR.[I]	1xTMT6plex [N-Term]		8.48764e-05	3.28854e-05	1	1	4	A0A1D5NT92	A0A1D5NT92 [411-420]	0	1354.76	1.022	0.886	0.712	0.677	0.683	1.059	1.33	1.141	105.8	108.1	93.7	75.3	71.6	72.2	112	140.7	120.7	4	4	4	4	4	4	4	4	4		High	High	High	High	High	High	High	High	High
FALSE	High	[R].LSILDQSEGPER.[Q]	1xTMT6plex [N-Term]		6.66663e-05	3.28854e-05	1	2	1	E1C626	E1C626 [455-466]	0	1572.84	1.005	0.929	0.879	0.85	0.857	0.836	0.917	0.924	109.8	110.4	102	96.5	93.4	94.1	91.8	100.7	101.4	1	1	1	1	1	1	1	1	1		High	High	High	High	High	High	High	High	High
FALSE	High	[K].LSLLDGENIVDVAVTYNR.[E]	1xTMT6plex [N-Term]		7.26385e-08	3.28854e-05	1	2	1	F1NYK3	F1NYK3 [589-606]	0	2220.21																											No Quan Values	High	High	High	High	High	High	High	High	High
FALSE	High	[R].ISLGLPVGAVINCADNTGAK.[N]	1xCarbamidomethyl [C13]; 1xTMT6plex [K20]; 1xTMT6plex [N-Term]		9.70492e-09	3.28854e-05	1	1	1	E1BY89	E1BY89 [16-35]	0	2428.36																											No Quan Values	Not Found	Not Found	Not Found	Not Found	Not Found	Not Found	Not Found	Not Found	Not Found
FALSE	High	[R].LSLETIPDTVNLEEPFDITCK.[I]	1xCarbamidomethyl [C20]; 1xTMT6plex [K21]; 1xTMT6plex [N-Term]		7.92738e-06	3.28854e-05	1	4	2	E1C0E0	E1C0E0 [287-307]	0	2892.53																											No Quan Values	High	High	High	High	High	High	High	High	High
FALSE	High	[R].ISNGALEEGKPVDLVLSCVDNFEAR.[M]	1xCarbamidomethyl [C18]; 1xTMT6plex [K10]; 1xTMT6plex [N-Term]		0.000209862	3.28854e-05	1	2	1	A0A1D5PY98	A0A1D5PY98 [154-178]	0	3190.68	0.783	0.727	0.84	1.005	0.786	0.621	0.902	0.804	120.5	94.4	87.6	101.3	121.2	94.7	74.8	108.7	96.8	1	1	1	1	1	1	1	1	1		High	High	High	High	High	High	High	High	High
FALSE	High	[R].LSNLALVKPDK.[A]	2xTMT6plex [K8; K11]; 1xTMT6plex [N-Term]		4.08732e-05	3.28854e-05	1	1	1	E1BXI3	E1BXI3 [57-67]	0	1885.21	0.919	0.9	1.072	1.042	1.181	0.81	0.888	0.886	103.5	95.1	93.2	110.9	107.8	122.2	83.8	91.9	91.6	1	1	1	1	1	1	1	1	1		High	High	High	High	High	High	High	High	High
FALSE	High	[R].LSNIFVIGK.[G]	1xTMT6plex [K9]; 1xTMT6plex [N-Term]		0.000263737	3.28854e-05	1	1	1	P47836	P47836 [222-230]	0	1448.92	1.041	1.037	0.771	0.754	0.725	0.818	0.875	0.81	115	119.6	119.2	88.7	86.6	83.3	94	100.6	93.1	1	1	1	1	1	1	1	1	1		High	High	High	High	High	High	High	High	High
FALSE	High	[K].LSNLNLDDHAK.[K]	1xTMT6plex [K11]; 1xTMT6plex [N-Term]		4.69084e-07	3.28854e-05	1	1	2	A0A1D5P7Q3	A0A1D5P7Q3 [240-250]	0	1697.96	0.98	0.947	0.656	0.576	0.539	0.813	0.96	0.825	123.4	120.9	116.8	81	71	66.4	100.4	118.4	101.8	2	2	2	2	2	2	2	2	2		High	High	High	High	High	High	High	High	High
FALSE	High	[K].LSQHPKFEEILHR.[L]	1xTMT6plex [K6]; 1xTMT6plex [N-Term]		3.94525e-05	3.28854e-05	1	1	1	P00565	P00565 [302-314]	1	2092.21	0.918	0.759	0.801	0.852	0.721	0.629	0.725	1.093	120	110.2	91.1	96.2	102.3	86.5	75.5	87	131.1	1	1	1	1	1	1	1	1	1		High	High	High	High	High	High	High	High	High
FALSE	High	[R].LSQHPDESLYYAVNK.[A]	1xTMT6plex [K15]; 1xTMT6plex [N-Term]		2.45172e-08	3.28854e-05	1	2	1	A0A1D5P8Q8	A0A1D5P8Q8 [663-677]	0	2222.19	1.208	0.834	0.636	0.684	0.644	1.344	1.616	1.28	97.3	117.5	81.2	61.9	66.5	62.7	130.8	157.3	124.6	1	1	1	1	1	1	1	1	1		High	High	High	High	High	High	High	High	High
FALSE	High	[K].LSQEEAVPADLTAIQAHR.[S]	1xTMT6plex [N-Term]		1.31687e-05	3.28854e-05	1	5	1	E1C245	E1C245 [1138-1155]	0	2178.17	0.786	0.814	1.081	0.95	1.07	1.351	1.037	1.253	96.3	75.7	78.4	104.1	91.6	103.1	130.2	99.9	120.7	1	1	1	1	1	1	1	1	1		High	High	High	High	High	High	High	High	High
FALSE	High	[R].LSQDSQSPK.[-]	1xTMT6plex [K9]; 1xTMT6plex [N-Term]		0.000385544	3.28854e-05	2	2	3	F1NHL4; Q5ZJU9	F1NHL4 [541-549]; Q5ZJU9 [522-530]	0	1447.82	1.121	1.312	0.834	0.687	0.826	1.324	1.647	1.19	90.5	101.5	118.8	75.5	62.2	74.8	119.9	149.1	107.7	3	3	3	3	3	3	3	3	3	Shared	High	High	High	High	High	High	High	High	High
FALSE	High	[KR].ISQAVHAAHAEINEAGR.[EGK]	1xTMT6plex [N-Term]		6.80384e-07	3.28854e-05	1	254	1	A0A2H4Y897	A0A2H4Y897 [324-340]	0	2003.06	1.059	0.957	1.06	0.865	0.964	1.348	1.091	1.077	95.5	101.2	91.4	101.2	82.6	92.1	128.8	104.2	102.9	1	1	1	1	1	1	1	1	1		High	High	High	High	High	High	High	High	High
FALSE	High	[K].LSPYECGFDPLGSAR.[L]	1xCarbamidomethyl [C6]; 1xTMT6plex [N-Term]		4.17054e-08	3.28854e-05	1	8	2	A0A343CVU8	A0A343CVU8 [35-49]	0	1897.93	0.87	0.808	0.6	0.458	0.473	0.977	1.173	0.868	124.5	108.3	100.7	74.7	57	58.9	121.7	146.1	108.1	2	2	2	2	2	2	2	2	2		High	High	High	High	High	High	High	High	High
FALSE	High	[K].LSPYADELR.[S]	1xTMT6plex [N-Term]		0.000260668	3.28854e-05	1	3	2	O93601	O93601 [134-142]	0	1292.7	1.121	0.967	0.584	0.496	0.484	0.788	0.987	0.723	125.9	141.1	121.7	73.6	62.4	60.9	99.2	124.2	91	2	2	2	2	2	2	2	2	2		High	High	High	High	High	High	High	High	High
FALSE	High	[R].LSPVDESTQR.[I]	1xTMT6plex [N-Term]		0.000349154	3.28854e-05	1	1	1	A0A1D5P9J0	A0A1D5P9J0 [122-131]	0	1360.73	0.988	0.878	0.772	0.751	0.725	0.77	0.831	0.9	118.2	116.8	103.7	91.2	88.7	85.7	91	98.3	106.4	1	1	1	1	1	1	1	1	1		High	High	High	High	High	High	High	High	High
FALSE	High	[R].ISPTFADAYSNMGNTLK.[E]	1xTMT6plex [K17]; 1xTMT6plex [N-Term]		5.4981e-06	3.28854e-05	1	1	1	A0A1D5P0Y1	A0A1D5P0Y1 [380-396]	0	2288.2	0.889	0.902	0.962	0.915	1.02	0.777	0.788	0.914	110.2	98	99.4	106	100.9	112.4	85.6	86.8	100.8	1	1	1	1	1	1	1	1	1		High	High	High	High	High	High	High	High	High
FALSE	High	[K].ISPQLIFQIWDNDK.[F]	1xTMT6plex [K14]; 1xTMT6plex [N-Term]		0.000200242	3.28854e-05	1	5	1	F1NZL2	F1NZL2 [1918-1931]	0	2175.22	1.052	1.003	1.211	1.077	1.119	1.047	0.997	0.952	95.1	100.1	95.4	115.2	102.5	106.5	99.6	94.9	90.6	1	1	1	1	1	1	1	1	1		High	High	High	High	High	High	High	High	High
FALSE	High	[R].LSPQAVSAITR.[R]	1xTMT6plex [N-Term]		4.08732e-05	3.28854e-05	1	4	1	A0A1D5PGW7	A0A1D5PGW7 [136-146]	0	1371.82	0.968	0.949	0.503	0.61	0.639	0.814	0.695	0.665	131.5	127.3	124.8	66.2	80.2	84.1	107.1	91.4	87.5	1	1	1	1	1	1	1	1	1		High	High	High	High	High	High	High	High	High
FALSE	High	[K].LSPPELGEDTPHEK.[S]	1xTMT6plex [K14]; 1xTMT6plex [N-Term]		1.89001e-07	3.28854e-05	1	2	1	A0A1D5PLW8	A0A1D5PLW8 [629-642]	0	2007.08	1.052	0.874	0.73	0.665	0.627	0.869	1.082	0.868	115.9	121.9	101.3	84.6	77	72.7	100.7	125.3	100.6	1	1	1	1	1	1	1	1	1		High	High	High	High	High	High	High	High	High
FALSE	High	[R].LSQLLESTMQIR.[S]	1xTMT6plex [N-Term]		2.08951e-07	3.28854e-05	2	3	3	F1NFL6; P02845	F1NFL6 [831-842]; P02845 [831-842]	0	1647.93	1.083	1.101	1.683	1.74	1.392	2.368	2.874	2.165	58.4	63.2	64.3	98.3	101.7	81.3	138.3	167.9	126.5	3	3	3	3	3	3	3	3	3	Shared	High	High	High	High	High	High	High	High	High
FALSE	High	[K].LSPNEASDLGSK.[Q]	1xTMT6plex [K12]; 1xTMT6plex [N-Term]		4.21565e-06	3.28854e-05	1	1	2	R4GIV3	R4GIV3 [3120-3131]	0	1675.93	1.159	1.207	1.761	1.806	1.678	0.949	0.814	1.125	78.3	90.7	94.5	137.8	141.4	131.3	74.3	63.7	88.1	2	2	2	2	2	2	2	2	2		High	High	High	High	High	High	High	High	High
FALSE	High	[R].ISPIQKPQGLDPVEILQER.[E]	1xTMT6plex [K6]; 1xTMT6plex [N-Term]		2.82349e-07	3.28854e-05	1	4	1	E1C2F7	E1C2F7 [323-341]	0	2618.53	1.092	0.913	0.673	0.587	0.649	0.8	0.807	0.664	125.3	136.8	114.4	84.3	73.5	81.3	100.2	101.1	83.2	1	1	1	1	1	1	1	1	1		High	High	High	High	High	High	High	High	High
FALSE	High	[K].LSPGGLLADTWANQEGTHPR.[D]	1xTMT6plex [N-Term]		8.12194e-07	3.28854e-05	1	3	1	A0A3Q2UB48	A0A3Q2UB48 [474-493]	0	2349.21	0.857	0.865	1.286	1.156	1.025	0.997	1.031	0.929	98.4	84.3	85.1	126.6	113.8	100.9	98.2	101.4	91.4	1	1	1	1	1	1	1	1	1		High	High	High	High	High	High	High	High	High
FALSE	High	[K].ISPGDELTVSYVDFLNVSEER.[R]	1xTMT6plex [N-Term]		8.67529e-09	3.28854e-05	2	4	3	Q8UWK0; A0A1L1RPT1	Q8UWK0 [237-257]; A0A1L1RPT1 [242-262]	0	2598.31	0.773	0.737	0.871	0.819	0.793	0.801	0.906	0.918	118.1	91.3	87.1	102.9	96.7	93.7	94.7	107	108.4	3	3	3	3	3	3	3	3	3	Shared	High	High	High	High	High	High	High	High	High
FALSE	High	[K].ISPFEHQTYCQR.[T]	1xCarbamidomethyl [C10]; 1xTMT6plex [N-Term]		0.000331284	3.28854e-05	1	3	1	Q8UWG6	Q8UWG6 [64-75]	0	1794.88	1.468	1.747	3.717	3.768	2.017	2.821	2.195	1.757	43.9	64.5	76.8	163.3	165.5	88.6	123.9	96.4	77.2	1	1	1	1	1	1	1	1	1		High	High	High	High	High	High	High	High	High
FALSE	High	[R].LSPEPWTPETGLVTDAFK.[L]	1xTMT6plex [K18]; 1xTMT6plex [N-Term]		0.000254634	3.28854e-05	1	1	1	F1ND19	F1ND19 [632-649]	0	2446.33	0.936	0.94	0.641	0.641	0.593	0.808	0.957	0.873	121.8	114	114.5	78	78.1	72.3	98.4	116.5	106.4	1	1	1	1	1	1	1	1	1		High	High	High	High	High	High	High	High	High
FALSE	High	[R].LSPDDADFVDVLHTYTR.[G]	1xTMT6plex [N-Term]		4.72092e-08	3.28854e-05	1	2	1	Q9PSV4	Q9PSV4 [198-214]	0	2193.1	1.205	1.22	1.502	1.139	1.158	1.251	1.657	1.432	77.8	93.8	95	116.9	88.7	90.1	97.3	128.9	111.4	1	1	1	1	1	1	1	1	1		High	High	High	High	High	High	High	High	High
FALSE	High	[R].ISPALPSDAGTYR.[C]	1xTMT6plex [N-Term]		0.000200242	3.28854e-05	2	7	1	A0A1L1RJ69; Q6KDZ1	A0A1L1RJ69 [2702-2714]; Q6KDZ1 [3055-3067]	0	1576.85	0.811	0.743	0.786	0.85	1.11	0.913	1.028	1.077	108.2	87.7	80.4	85	92	120.1	98.8	111.2	116.6	1	1	1	1	1	1	1	1	1	Shared	High	High	High	High	High	High	High	High	High
FALSE	High	[K].ISPAAFAPLKK.[L]	2xTMT6plex [K10; K11]; 1xTMT6plex [N-Term]		3.11984e-06	3.28854e-05	1	2	2	P28675	P28675 [118-128]	1	1830.18	1.004	1.103	1.355	2.019	1.202	1.246	0.957	0.895	83.5	83.8	92.1	113.1	168.5	100.3	104	79.9	74.7	2	2	2	2	2	2	2	2	2		High	High	High	High	High	High	High	High	High
FALSE	High	[K].ISPAAFAPLK.[K]	1xTMT6plex [K10]; 1xTMT6plex [N-Term]		4.49168e-05	3.28854e-05	1	2	3	P28675	P28675 [118-127]	0	1472.92	1.06	1.318	1.538	2.264	1.363	1.348	0.904	0.928	76.8	81.4	101.1	118.1	173.8	104.6	103.5	69.4	71.3	3	3	3	3	3	3	3	3	3		High	High	High	High	High	High	High	High	High
FALSE	High	[R].ISNRPAFMPSEGK.[M]	1xOxidation [M8]; 1xTMT6plex [K13]; 1xTMT6plex [N-Term]		0.00018445	3.28854e-05	2	7	10	A0A1D5P9P3; P20111	A0A1D5P9P3 [348-360]; P20111 [357-369]	0	1908.04	0.985	0.939	1.178	1.107	1.076	1.215	1.071	1.301	91.2	89.8	85.6	107.4	100.9	98.1	110.7	97.7	118.6	10	10	10	10	10	10	10	10	10	Shared	High	High	High	High	High	High	High	High	High
FALSE	High	[R].LSNRPAFMPSEGK.[M]	1xTMT6plex [K13]; 1xTMT6plex [N-Term]		1.79309e-08	3.28854e-05	2	7	5	A0A1D5P9P3; P20111	A0A1D5P9P3 [348-360]; P20111 [357-369]	0	1892.05	0.902	0.956	0.936	0.908	0.925	0.963	0.925	1.008	105.6	95.2	100.9	98.8	95.9	97.7	101.7	97.7	106.4	5	5	5	5	5	5	5	5	5	Shared	High	High	High	High	High	High	High	High	High
FALSE	High	[K].LSNQVSTIVSLLSTLCR.[G]	1xCarbamidomethyl [C16]; 1xTMT6plex [N-Term]		2.49431e-07	3.28854e-05	1	1	1	E1C040	E1C040 [272-288]	0	2120.19																											No Quan Values	High	High	High	Not Found	High	High	Not Found	High	High
FALSE	High	[K].LSPNAELHLIFNEK.[E]	1xTMT6plex [K14]; 1xTMT6plex [N-Term]		1.63149e-08	3.28854e-05	1	1	3	F1P4D2	F1P4D2 [972-985]	0	2083.2	1.095	0.925	0.385	0.757	0.431	1.536	1.935	1.476	94.3	103.3	87.3	36.3	71.4	40.7	144.9	182.6	139.2	3	3	3	3	3	3	3	3	3		High	High	High	High	High	High	High	High	High
FALSE	High	[K].LSAVSDQANQR.[D]	1xTMT6plex [N-Term]		4.47196e-06	3.28854e-05	1	7	1	A0A3Q2UDG5	A0A3Q2UDG5 [1639-1649]	0	1417.76	1.218	1.419	1.002	1.035	0.95	0.787	0.875	0.853	98.5	120	139.7	98.7	101.9	93.6	77.5	86.2	84	1	1	1	1	1	1	1	1	1		High	High	High	High	High	High	High	High	High
FALSE	High	[R].LSASSTCGLR.[RQ]	1xCarbamidomethyl [C7]; 1xTMT6plex [N-Term]		9.43651e-05	3.28854e-05	2	3	1	O57484; F1NJ23	O57484 [62-71]; F1NJ23 [48-57]	0	1280.68	0.959	1.042	0.902	1.041	0.862	0.895	0.959	0.847	105.8	101.5	110.2	95.5	110.1	91.2	94.6	101.5	89.6	1	1	1	1	1	1	1	1	1	Shared	High	High	High	High	High	High	High	High	High
FALSE	High	[R].ISASPQNLTAFEEAVAK.[S]	1xTMT6plex [K17]; 1xTMT6plex [N-Term]		2.10079e-06	3.28854e-05	2	5	1	A0A1D5PQE1; Q5ZJ47	A0A1D5PQE1 [299-315]; Q5ZJ47 [321-337]	0	2234.24	1.254	1.152	1.256	1.089	1.044	0.943	1.058	1.144	90.5	113.5	104.3	113.7	98.6	94.5	85.4	95.8	103.6	1	1	1	1	1	1	1	1	1	Shared	High	High	High	High	High	High	High	High	High
FALSE	High	[R].LQNWAHELDEQIK.[E]	1xTMT6plex [K13]; 1xTMT6plex [N-Term]		1.27106e-05	3.28854e-05	1	5	1	A0A1D5PQT0	A0A1D5PQT0 [630-642]	0	2082.14	1.087	1.059	0.92	1.181	1.159	1.126	1.015	0.889	95.4	103.6	101	87.7	112.7	110.6	107.4	96.8	84.8	1	1	1	1	1	1	1	1	1		High	High	High	High	High	High	High	High	High
FALSE	High	[R].IQNNDPDLEEVNLNNIMNIPVPTLK.[A]	1xTMT6plex [K25]; 1xTMT6plex [N-Term]		3.35228e-08	3.28854e-05	1	2	1	Q9DEA6	Q9DEA6 [176-200]	0	3305.78	0.776	0.854	0.323	0.273	0.282	0.779	1.165	0.902	141.6	109.9	121	45.8	38.7	39.9	110.4	165	127.8	1	1	1	1	1	1	1	1	1		High	High	High	High	High	High	High	High	High
FALSE	High	[K].LQNLQLQPGK.[A]	1xTMT6plex [K10]; 1xTMT6plex [N-Term]		0.000367976	3.28854e-05	1	2	3	Q07598	Q07598 [535-544]	0	1596.98	0.969	1.009	0.772	0.914	0.796	0.934	1.179	0.944	105.7	102.4	106.6	81.6	96.6	84.1	98.7	124.6	99.8	3	3	3	3	3	3	3	3	3		High	High	High	High	High	High	High	High	High
FALSE	High	[R].IQNILAEQPTVTR.[IV]	1xTMT6plex [N-Term]		1.9786e-05	3.28854e-05	2	2	1	F1NCU9; Q90952	F1NCU9 [306-318]; Q90952 [306-318]	0	1711.99	0.965	1.061	0.955	0.92	0.895	0.973	1.035	1.092	101.2	97.6	107.3	96.7	93.1	90.6	98.4	104.7	110.5	1	1	1	1	1	1	1	1	1	Shared	High	High	High	High	High	High	High	High	High
FALSE	High	[K].IQNLEALLQK.[S]	1xTMT6plex [K10]; 1xTMT6plex [N-Term]		0.000248739	3.28854e-05	1	3	1	A0A3Q3AUG2	A0A3Q3AUG2 [518-527]	0	1628.01	1.1	1.024	1.19	0.999	1.06	0.936	1.072	1.032	95.6	105.2	97.9	113.7	95.5	101.4	89.5	102.5	98.7	1	1	1	1	1	1	1	1	1		High	High	High	High	High	High	High	High	High
FALSE	High	[K].LQNLDALTNLTVLSIQSNR.[L]	1xTMT6plex [N-Term]		4.83372e-08	3.28854e-05	1	2	2	A0A1L1RLA6	A0A1L1RLA6 [217-235]	0	2342.32	1.004	0.955	0.79	0.72	0.868	1.048	1.026	1.072	106.1	106.5	101.3	83.9	76.4	92.1	111.2	108.8	113.8	2	2	2	2	2	2	2	2	2		High	High	High	High	High	High	High	High	High
FALSE	High	[R].LQNEVEDLMVDVER.[S]	1xOxidation [M9]; 1xTMT6plex [N-Term]		1.16422e-06	3.28854e-05	1	2	23	A0A1D5NYC2	A0A1D5NYC2 [1424-1437]	0	1933.97	1.091	0.897	1.788	1.272	1.812	1.151	0.921	1.34	79.8	87.1	71.6	142.8	101.5	144.7	91.9	73.5	107	19	19	19	19	19	19	19	19	19		High	High	High	High	High	High	High	High	High
FALSE	High	[R].LQNEVEDLMVDVER.[S]	1xTMT6plex [N-Term]		2.67599e-06	3.28854e-05	1	2	6	A0A1D5NYC2	A0A1D5NYC2 [1424-1437]	0	1917.98	0.848	0.565	0.916	0.614	1.124	0.73	0.915	0.757	120.5	102.1	68	110.4	74	135.5	87.9	110.3	91.2	5	5	5	5	5	5	5	5	5		High	High	High	High	High	High	High	High	High
FALSE	High	[R].LQNEVEDLMIDVER.[AS]	1xOxidation [M9]; 1xTMT6plex [N-Term]		3.6393e-07	3.28854e-05	9	12	65	F1P3X1; Q8JG72; A0A1D5P603; Q9DGM5; P02565; Q9PTY2; Q9DGM4; R4GIG1; A0A1D5PUR6	F1P3X1 [1427-1440]; Q8JG72 [1429-1442]; A0A1D5P603 [1425-1438]; Q9DGM5 [1429-1442]; P02565 [1426-1439]; Q9PTY2 [1425-1438]; Q9DGM4 [1426-1439]; R4GIG1 [1426-1439]; A0A1D5PUR6 [1425-1438]	0	1947.99	1.114	1.049	1.259	1.288	1.2	1.083	1	1.135	88.9	99	93.2	111.9	114.4	106.6	96.3	88.9	100.8	47	47	47	47	47	47	47	47	47	Shared	High	High	High	High	High	High	High	High	High
FALSE	High	[R].LQNEVEDLMIDVER.[AS]	1xTMT6plex [N-Term]		1.03e-09	3.28854e-05	9	12	27	F1P3X1; Q8JG72; A0A1D5P603; Q9DGM5; P02565; Q9PTY2; Q9DGM4; R4GIG1; A0A1D5PUR6	F1P3X1 [1427-1440]; Q8JG72 [1429-1442]; A0A1D5P603 [1425-1438]; Q9DGM5 [1429-1442]; P02565 [1426-1439]; Q9PTY2 [1425-1438]; Q9DGM4 [1426-1439]; R4GIG1 [1426-1439]; A0A1D5PUR6 [1425-1438]	0	1931.99	0.999	1.08	1.387	1.357	1.232	1.193	1.08	1.265	85	84.9	91.8	117.8	115.3	104.7	101.3	91.8	107.5	22	22	22	22	22	22	22	22	22	Shared	High	High	High	High	High	High	High	High	High
FALSE	High	[R].LQNEIEDLMADLER.[S]	1xOxidation [M9]; 1xTMT6plex [N-Term]		1.92108e-05	3.28854e-05	1	3	2	A0A1D5PFB7	A0A1D5PFB7 [1383-1396]	0	1933.97	1.077	1.659	0.89	0.884	0.754	0.668	0.773	0.896	104.6	112.7	173.6	93.1	92.5	78.9	69.9	80.9	93.7	1	1	1	1	1	1	1	1	1		High	High	High	High	High	High	High	High	High
FALSE	High	[R].LQNEIEDLMADLER.[S]	1xTMT6plex [N-Term]		5.67162e-09	3.28854e-05	1	3	5	A0A1D5PFB7	A0A1D5PFB7 [1383-1396]	0	1917.98	1.643	3.08	0.01	0.142	0.024	0.192	0.187	0.091	141.5	232.6	435.9		20.1	3.4	27.2	26.4	12.9	1	1	1		1	1	1	1	1		High	High	High	High	High	High	High	High	High
FALSE	High	[K].LQNELDNVSSLLEEAEKK.[G]	2xTMT6plex [K17; K18]; 1xTMT6plex [N-Term]		7.61134e-07	3.28854e-05	1	6	4	Q789A6	Q789A6 [1285-1302]	1	2746.54	1.15	0.7	0.892	0.732	0.844	0.861	0.962	0.844	112.7	129.6	78.9	100.6	82.5	95.1	97	108.5	95.2	3	3	3	3	3	3	3	3	3		High	High	High	High	High	High	High	High	High
FALSE	High	[K].LQNELDNVSSLLEEAEK.[K]	1xTMT6plex [K17]; 1xTMT6plex [N-Term]		2.1029e-08	3.28854e-05	1	6	2	Q789A6	Q789A6 [1285-1301]	0	2389.29	1.004	0.752	0.49	0.435	0.501	0.902	1.376	0.962	121.3	121.8	91.2	59.4	52.7	60.8	109.4	166.9	116.6	2	2	2	2	2	2	2	2	2		High	High	High	High	High	High	High	High	High
FALSE	High	[K].LQNELDMLK.[Q]	1xTMT6plex [K9]; 1xTMT6plex [N-Term]		0.000218655	3.28854e-05	1	1	2	O42184	O42184 [1110-1118]	0	1561.9	1.065	0.979	1.23	1.272	1.31	1.381	1.084	1.571	82.6	88	80.9	101.6	105.1	108.2	114.1	89.5	129.8	2	2	2	2	2	2	2	2	2		High	High	High	High	High	High	High	High	High
FALSE	High	[K].LQNCGVPEGYPVR.[L]	1xCarbamidomethyl [C4]; 1xTMT6plex [N-Term]		2.64598e-07	3.28854e-05	1	1	1	F1P2E9	F1P2E9 [849-861]	0	1717.89	0.91	0.947	1.097	1.189	1.096	0.943	0.977	0.942	98.9	90	93.6	108.5	117.6	108.4	93.2	96.7	93.1	1	1	1	1	1	1	1	1	1		High	High	High	High	High	High	High	High	High
FALSE	High	[R].LQNASSEAEDKK.[D]	2xTMT6plex [K11; K12]; 1xTMT6plex [N-Term]		4.32298e-09	3.28854e-05	1	1	1	E1C310	E1C310 [230-241]	1	2007.13	0.959	0.941	0.789	0.853	0.78	0.91	1.138	1.069	106.6	102.3	100.4	84.2	91	83.2	97	121.4	114	1	1	1	1	1	1	1	1	1		High	High	High	High	High	High	High	High	High
FALSE	High	[R].LQNASSEAEDK.[K]	1xTMT6plex [K11]; 1xTMT6plex [N-Term]		2.92045e-05	3.28854e-05	1	1	2	E1C310	E1C310 [230-240]	0	1649.87	0.936	0.955	1.087	1.021	0.926	1.035	1.083	1.017	99.3	92.9	94.9	108	101.4	92	102.8	107.6	101.1	2	2	2	2	2	2	2	2	2		High	High	High	High	High	High	High	High	High
FALSE	High	[R].LQNAADLPANMDGHALK.[K]	1xTMT6plex [K17]; 1xTMT6plex [N-Term]		6.06674e-14	3.28854e-05	1	3	1	Q5ZIZ4	Q5ZIZ4 [9-25]	0	2237.21	1.197	1.23	0.746	0.705	0.825	1.192	1.165	1.064	98.6	118.1	121.3	73.6	69.6	81.4	117.6	114.9	105	1	1	1	1	1	1	1	1	1		High	High	High	High	High	High	High	High	High
FALSE	High	[K].LQMWVDLFPK.[S]	1xTMT6plex [K10]; 1xTMT6plex [N-Term]		0.000188831	3.28854e-05	1	5	3	F1NZL2	F1NZL2 [1799-1808]	0	1735	1.059	0.944	0.951	0.966	0.942	0.879	1.026	0.95	103.2	109.4	97.4	98.2	99.8	97.2	90.7	106	98.1	3	3	3	3	3	3	3	3	3		High	High	High	High	High	High	High	High	High
FALSE	High	[K].LQMSVPGILNPHEIPEEMCD.[-]	1xCarbamidomethyl [C19]; 1xTMT6plex [N-Term]		2.67599e-06	3.28854e-05	1	1	1	A0A1D5P8H7	A0A1D5P8H7 [1052-1071]	0	2538.22																											No Quan Values	High	High	High	High	High	High	High	High	High
FALSE	High	[K].LQMSSDDGTK.[M]	1xTMT6plex [K10]; 1xTMT6plex [N-Term]		6.39727e-05	3.28854e-05	1	1	1	A0A1D5NUR5	A0A1D5NUR5 [432-441]	0	1539.81	1.01	1.114	1.53	1.334	1.19	1.057	0.974	1.155	86.8	87.7	96.8	132.8	115.8	103.4	91.8	84.6	100.3	1	1	1	1	1	1	1	1	1		High	High	High	High	High	High	High	High	High
FALSE	High	[R].IQMNQSEGK.[E]	1xTMT6plex [K9]; 1xTMT6plex [N-Term]		0.000160205	3.28854e-05	1	2	2	P01875	P01875 [70-78]	0	1492.82	1.461	1.361	1.123	1.088	0.848	1.267	0.816	0.905	91.2	133.2	124.1	102.4	99.2	77.3	115.6	74.4	82.5	2	2	2	2	2	2	2	2	2		High	High	High	High	High	High	High	High	High
FALSE	High	[R].IQMLDYVIGTFYPEIQEAHADNSIQR.[N]	1xTMT6plex [N-Term]		1.58405e-08	3.28854e-05	1	1	1	A0A1D5PL85	A0A1D5PL85 [464-489]	0	3280.65	1.036	1.088	0.785	0.644	1.143	0.942	1.077	0.877	104.7	108.6	113.9	82.2	67.5	119.7	98.7	112.8	91.8	1	1	1	1	1	1	1	1	1		High	High	High	High	High	High	High	High	High
FALSE	High	[K].IQMGAPWYQSDADVFNLFK.[S]	1xTMT6plex [K19]; 1xTMT6plex [N-Term]		2.76028e-09	3.28854e-05	1	2	2	A0A3Q3ANZ2	A0A3Q3ANZ2 [158-176]	0	2688.39	1.136	1.102	0.663	0.932	0.813	0.962	1.279	1.011	101.1	114.9	111.4	67.1	94.2	82.2	97.3	129.4	102.2	2	2	2	2	2	2	2	2	2		High	High	High	High	High	High	High	High	High
FALSE	High	[K].LQPDTPYAITVSSMYADGEGGR.[M]	1xTMT6plex [N-Term]		2.22852e-06	3.28854e-05	1	4	1	F1NX22	F1NX22 [1815-1836]	0	2557.24	1.308	1.011	1.611	1.62	1.084	1.589	1.595	1.623	72.3	94.6	73.1	116.6	117.2	78.4	114.9	115.4	117.4	1	1	1	1	1	1	1	1	1		High	High	High	High	High	High	High	High	High
FALSE	High	[K].LQMCHLLNYFCDCELQHR.[V]	3xCarbamidomethyl [C4; C11; C13]; 1xTMT6plex [N-Term]		4.75347e-10	3.28854e-05	1	2	1	A0A1D5PCL0	A0A1D5PCL0 [1798-1815]	0	2666.23	0.921	0.967	1.075	1.058	1.465	0.837	0.919	0.9	98.4	90.6	95.2	105.8	104.2	144.2	82.4	90.5	88.6	1	1	1	1	1	1	1	1	1		High	High	High	High	High	High	High	High	High
FALSE	High	[K].LQPHEFQGGTFTISNLGMYGIK.[N]	1xTMT6plex [K22]; 1xTMT6plex [N-Term]		1.07397e-10	3.28854e-05	1	1	1	E1C6N5	E1C6N5 [538-559]	0	2896.54	1.161	0.999	0.795	0.719	0.765	1.189	1.554	1.042	97.6	113.3	97.4	77.6	70.2	74.6	116	151.6	101.7	1	1	1	1	1	1	1	1	1		High	High	High	High	High	High	High	High	High
FALSE	High	[K].LQPLSPVPSDIEISR.[A]	1xTMT6plex [N-Term]		9.14421e-08	3.28854e-05	1	1	4	F1NCS6	F1NCS6 [363-377]	0	1880.07	1.23	1.016	1.062	1.011	1.014	1.281	1.122	1.255	90.1	110.8	91.5	95.7	91.1	91.4	115.4	101.1	113.1	4	4	4	4	4	4	4	4	4		High	High	High	High	High	High	High	High	High
FALSE	High	[K].LQQLWLEWSTK.[Q]	1xTMT6plex [K11]; 1xTMT6plex [N-Term]		1.34832e-05	3.28854e-05	1	1	2	A0A1D5P6V5	A0A1D5P6V5 [293-303]	0	1890.09	0.882	0.898	0.357	0.287	0.308	1.022	1.1	0.736	136.6	120.4	122.7	48.7	39.2	42.1	139.6	150.3	100.5	2	2	2	2	2	2	2	2	2		High	High	High	High	High	High	High	High	High
FALSE	High	[K].IQQLTALGAAQGATTK.[A]	1xTMT6plex [K16]; 1xTMT6plex [N-Term]		2.39451e-08	3.28854e-05	1	2	1	A0A1D5NXK7	A0A1D5NXK7 [139-154]	0	2030.2	0.952	0.934	0.978	0.765	1.021	0.86	0.887	0.918	108.2	103	101.1	105.9	82.8	110.5	93.1	96	99.3	1	1	1	1	1	1	1	1	1		High	High	High	High	High	High	High	High	High
FALSE	High	[R].LQQLSGSSAISSADLFGEAENVHSGGVSIGNVLPAADIAQFK.[Q]	1xTMT6plex [K42]; 1xTMT6plex [N-Term]		3.60531e-12	3.28854e-05	1	2	1	A0A1D5PQF9	A0A1D5PQF9 [471-512]	0	4643.44																											No Quan Values	High	High	High	High	High	High	High	High	High
FALSE	High	[K].IQQIIVQGEQLIEK.[S]	1xTMT6plex [K14]; 1xTMT6plex [N-Term]		1.34039e-05	3.28854e-05	1	5	1	A0A1D5P9Z2	A0A1D5P9Z2 [7678-7691]	0	2097.27																											No Quan Values	High	High	High	High	High	High	High	High	High
FALSE	High	[K].LQQHEEQCTQLLDAR.[M]	1xCarbamidomethyl [C8]; 1xTMT6plex [N-Term]		1.68036e-08	3.28854e-05	1	2	1	A0A1D5P2P4	A0A1D5P2P4 [5479-5493]	0	2098.05	1.104	0.981	1.108	1.141	1.158	1.035	0.98	1.047	94.2	104	92.4	104.4	107.5	109.1	97.5	92.3	98.6	1	1	1	1	1	1	1	1	1		High	High	High	High	High	High	High	High	High
FALSE	High	[R].LQQGYDHSYFFIATFINDHIK.[H]	1xTMT6plex [K21]; 1xTMT6plex [N-Term]		3.75558e-11	3.28854e-05	1	1	1	E1BXC2	E1BXC2 [254-274]	0	3015.58	1.013	1.063	1.437	1.463	1.529	1.062	1.103	1.321	81.9	82.9	87	117.6	119.8	125.2	87	90.3	108.2	1	1	1	1	1	1	1	1	1		High	High	High	High	High	High	High	High	High
FALSE	High	[R].IQQGSGTSSSAATTPSVSTPVTGHK.[R]	1xTMT6plex [K25]; 1xTMT6plex [N-Term]		2.60835e-14	3.28854e-05	1	2	1	Q5F464	Q5F464 [140-164]	0	2844.51	1.891	1.334	1.143	1.754	0.47	1.641	2.213	1.884	67.5	127.7	90.1	77.2	118.4	31.7	110.8	149.4	127.2	1	1	1	1	1	1	1	1	1		High	High	High	High	High	High	High	High	High
FALSE	High	[K].LQQFFNHHMFVLEQEEYKK.[E]	1xOxidation [M9]; 2xTMT6plex [K18; K19]; 1xTMT6plex [N-Term]		2.82349e-07	3.28854e-05	15	23	19	A0A1D5PFB7; F1P3X1; Q8JG72; F1NM49; A0A1D5P603; A0A1D5NYC2; A0A1D5NZY9; Q9DGM5; P02565; Q9PTY2; A0A1D5P600; Q9DGM4; R4GIG1; A0A1D5PUR6; Q8UWA0	A0A1D5PFB7 [410-428]; F1P3X1 [488-506]; Q8JG72 [488-506]; F1NM49 [485-503]; A0A1D5P603 [488-506]; A0A1D5NYC2 [488-506]; A0A1D5NZY9 [489-507]; Q9DGM5 [488-506]; P02565 [488-506]; Q9PTY2 [488-506]; A0A1D5P600 [478-496]; Q9DGM4 [488-506]; R4GIG1 [488-506]; A0A1D5PUR6 [487-505]; Q8UWA0 [489-507]	1	3198.7	1.062	1.01	1.402	1.451	1.497	1.036	1.025	1.076	85.2	90.5	86.1	119.5	123.7	127.6	88.3	87.3	91.7	19	19	19	19	19	19	19	19	19	Shared	High	High	High	High	High	High	High	High	High
FALSE	High	[K].LQQFFNHHMFVLEQEEYKK.[E]	2xTMT6plex [K18; K19]; 1xTMT6plex [N-Term]		7.13635e-08	3.28854e-05	15	23	11	A0A1D5PFB7; F1P3X1; Q8JG72; F1NM49; A0A1D5P603; A0A1D5NYC2; A0A1D5NZY9; Q9DGM5; P02565; Q9PTY2; A0A1D5P600; Q9DGM4; R4GIG1; A0A1D5PUR6; Q8UWA0	A0A1D5PFB7 [410-428]; F1P3X1 [488-506]; Q8JG72 [488-506]; F1NM49 [485-503]; A0A1D5P603 [488-506]; A0A1D5NYC2 [488-506]; A0A1D5NZY9 [489-507]; Q9DGM5 [488-506]; P02565 [488-506]; Q9PTY2 [488-506]; A0A1D5P600 [478-496]; Q9DGM4 [488-506]; R4GIG1 [488-506]; A0A1D5PUR6 [487-505]; Q8UWA0 [489-507]	1	3182.71	1.023	0.933	1.365	1.385	1.378	1.015	1.015	1.051	88.5	90.5	82.6	120.9	122.6	122	89.9	89.8	93	10	10	10	10	10	10	10	10	10	Shared	High	High	High	High	High	High	High	High	High
FALSE	High	[K].LQQFFNHHMFVLEQEEYK.[K]	1xOxidation [M9]; 1xTMT6plex [K18]; 1xTMT6plex [N-Term]		9.47387e-08	3.28854e-05	15	23	25	A0A1D5PFB7; F1P3X1; Q8JG72; F1NM49; A0A1D5P603; A0A1D5NYC2; A0A1D5NZY9; Q9DGM5; P02565; Q9PTY2; A0A1D5P600; Q9DGM4; R4GIG1; A0A1D5PUR6; Q8UWA0	A0A1D5PFB7 [410-427]; F1P3X1 [488-505]; Q8JG72 [488-505]; F1NM49 [485-502]; A0A1D5P603 [488-505]; A0A1D5NYC2 [488-505]; A0A1D5NZY9 [489-506]; Q9DGM5 [488-505]; P02565 [488-505]; Q9PTY2 [488-505]; A0A1D5P600 [478-495]; Q9DGM4 [488-505]; R4GIG1 [488-505]; A0A1D5PUR6 [487-504]; Q8UWA0 [489-506]	0	2841.44	0.979	1.066	1.382	1.392	1.41	1.093	1.025	1.139	85.8	84	91.5	118.6	119.4	121	93.8	87.9	97.8	24	24	24	24	24	24	24	24	24	Shared	High	High	High	High	High	High	High	High	High
FALSE	High	[K].LQQFFNHHMFVLEQEEYK.[K]	1xTMT6plex [K18]; 1xTMT6plex [N-Term]		6.16321e-10	3.28854e-05	15	23	11	A0A1D5PFB7; F1P3X1; Q8JG72; F1NM49; A0A1D5P603; A0A1D5NYC2; A0A1D5NZY9; Q9DGM5; P02565; Q9PTY2; A0A1D5P600; Q9DGM4; R4GIG1; A0A1D5PUR6; Q8UWA0	A0A1D5PFB7 [410-427]; F1P3X1 [488-505]; Q8JG72 [488-505]; F1NM49 [485-502]; A0A1D5P603 [488-505]; A0A1D5NYC2 [488-505]; A0A1D5NZY9 [489-506]; Q9DGM5 [488-505]; P02565 [488-505]; Q9PTY2 [488-505]; A0A1D5P600 [478-495]; Q9DGM4 [488-505]; R4GIG1 [488-505]; A0A1D5PUR6 [487-504]; Q8UWA0 [489-506]	0	2825.45	1.028	1.129	1.62	1.725	1.649	1.23	1.056	1.288	76.8	78.9	86.6	124.3	132.4	126.6	94.4	81.1	98.9	11	11	11	11	11	11	11	11	11	Shared	High	High	High	High	High	High	High	High	High
FALSE	High	[R].IQQFDDNEEEEDIWEEK.[E]	1xTMT6plex [K17]; 1xTMT6plex [N-Term]		3.81715e-08	3.28854e-05	1	1	1	A0A1D5P3R3	A0A1D5P3R3 [625-641]	0	2654.25	0.91	0.806	0.768	0.651	0.8	0.849	1.045	0.727	119.1	108.4	96	91.5	77.5	95.3	101.1	124.5	86.6	1	1	1	1	1	1	1	1	1		High	High	High	High	High	High	High	High	High
FALSE	High	[R].IQQFDDGGSDEEDIWEEK.[H]	1xTMT6plex [K18]; 1xTMT6plex [N-Term]		9.10902e-05	3.28854e-05	1	2	1	Q5F471	Q5F471 [609-626]	0	2598.22	0.519	0.83	0.729	0.623	0.754	0.843	1.007	0.42	133.8	69.5	111.1	97.6	83.4	100.9	112.9	134.7	56.2	1	1	1	1	1	1	1	1	1		High	High	High	High	High	High	High	High	High
FALSE	High	[R].LQQETAELEHCIESGK.[A]	1xCarbamidomethyl [C11]; 1xTMT6plex [K16]; 1xTMT6plex [N-Term]		5.943e-08	3.28854e-05	1	3	1	F1NLF0	F1NLF0 [493-508]	0	2330.21	1.035	1.041	1.225	1.228	1.446	1.085	1.121	1.234	86.4	89.4	90	105.9	106.1	125	93.8	96.9	106.6	1	1	1	1	1	1	1	1	1		High	High	High	High	High	High	High	High	High
FALSE	High	[R].LQQELEDKLEVEQQGK.[R]	2xTMT6plex [K8; K16]; 1xTMT6plex [N-Term]		2.19161e-08	3.28854e-05	1	7	1	A0A3Q2UDG5	A0A3Q2UDG5 [1392-1407]	1	2601.47	1.074	1.018	0.874	0.845	0.771	0.769	0.848	0.844	111.9	120.1	113.9	97.8	94.6	86.3	86.1	94.9	94.5	1	1	1	1	1	1	1	1	1		High	High	High	High	High	High	High	High	High
FALSE	High	[R].LQQELDDLVVDLDNQR.[Q]	1xTMT6plex [N-Term]		1.74951e-06	3.28854e-05	1	2	1	A0A1D5P287	A0A1D5P287 [1430-1445]	0	2142.12	0.695	0.635	0.546	0.466	0.436	0.769	0.598	0.56	157.8	109.6	100.1	86.1	73.5	68.8	121.4	94.4	88.3	1	1	1	1	1	1	1	1	1		High	High	High	High	High	High	High	High	High
FALSE	High	[R].LQQELDDLMVDLDHQR.[Q]	1xTMT6plex [N-Term]		1.9862e-12	3.28854e-05	1	6	1	Q789A6	Q789A6 [1425-1440]	0	2197.11	0.897	0.731	0.502	0.514	0.528	0.821	1.689	1.019	116.9	104.9	85.5	58.6	60	61.7	95.9	197.4	119.1	1	1	1	1	1	1	1	1	1		High	High	High	High	High	High	High	High	High
FALSE	High	[R].LQQELDDIAVDLDHQR.[Q]	1xTMT6plex [N-Term]		7.02466e-12	3.28854e-05	1	2	1	A0A1D5PM19	A0A1D5PM19 [1418-1433]	0	2137.11	1.196	1.167	0.763	0.624	0.532	0.868	1.014	0.668	114.9	137.5	134	87.7	71.7	61.2	99.7	116.5	76.8	1	1	1	1	1	1	1	1	1		High	High	High	High	High	High	High	High	High
FALSE	High	[R].IQQEIAVQNPLVSER.[L]	1xTMT6plex [N-Term]		8.55953e-06	3.28854e-05	1	2	1	A0A1D5NTA0	A0A1D5NTA0 [36-50]	0	1953.1	1.065	1.097	1.638	1.506	1.822	1.393	0.999	1.219	76.7	81.6	84.1	125.6	115.5	139.7	106.8	76.6	93.5	1	1	1	1	1	1	1	1	1		High	High	High	High	High	High	High	High	High
FALSE	High	[R].LQQDIENLK.[A]	1xTMT6plex [K9]; 1xTMT6plex [N-Term]		0.000122251	3.28854e-05	1	2	1	Q5ZKI4	Q5ZKI4 [415-423]	0	1558.92	0.763	0.87	1.205	1.078	1.266	0.896	0.838	0.858	102.6	78.3	89.2	123.6	110.6	129.8	91.9	86	88	1	1	1	1	1	1	1	1	1		High	High	High	High	High	High	High	High	High
FALSE	High	[K].LQQCCVLFDFMDSVSDLK.[G]	2xCarbamidomethyl [C4; C5]; 1xTMT6plex [K18]; 1xTMT6plex [N-Term]		2.25726e-08	3.28854e-05	1	1	1	E1C5A3	E1C5A3 [65-82]	0	2663.33	1.012	0.789	0.504	0.513	0.456	0.598	0.842	0.647	141.5	143.2	111.6	71.4	72.6	64.5	84.6	119.1	91.5	1	1	1	1	1	1	1	1	1		High	High	High	High	High	High	High	High	High
FALSE	High	[K].IQPVIEQVFPFSEVPK.[A]	1xTMT6plex [K16]; 1xTMT6plex [N-Term]		8.21312e-06	3.28854e-05	1	2	1	F1NL88	F1NL88 [329-344]	0	2315.34	1.093	0.933	0.869	0.768	0.876	1.638	1.543	1.257	90.2	98.6	84.2	78.4	69.3	79	147.8	139.2	113.3	1	1	1	1	1	1	1	1	1		High	High	High	High	High	High	High	High	High
FALSE	High	[K].LQPSIIFIDEIDSFLR.[S]	1xTMT6plex [N-Term]		2.30661e-05	3.28854e-05	1	1	1	F1NT80	F1NT80 [184-199]	0	2135.19	1.615	1.161	1.27	1.349	0.918	1.176	1.046	1.161	84.1	135.9	97.7	106.9	113.5	77.3	99	88	97.7	1	1	1	1	1	1	1	1	1		High	High	High	High	High	High	High	High	High
FALSE	High	[R].IQPQMDMIEK.[N]	1xTMT6plex [K10]; 1xTMT6plex [N-Term]		0.000376659	3.28854e-05	1	2	2	R4GG02	R4GG02 [184-193]	0	1690.93	1.086	0.997	0.934	1.09	1.036	1.391	1.213	1.197	90.5	98.3	90.2	84.6	98.6	93.8	125.9	109.8	108.4	2	2	2	2	2	2	2	2	2		High	High	High	High	High	High	High	High	High
FALSE	High	[K].LQPQITMIPPSAQPPR.[T]	1xTMT6plex [N-Term]		6.78551e-05	3.28854e-05	1	3	1	F1P4A7	F1P4A7 [485-500]	0	2003.13	0.847	1.383	1.007	1.193	1.043	0.984	0.768	1.072	96.8	82	133.9	97.5	115.5	101	95.3	74.3	103.8	1	1	1	1	1	1	1	1	1		High	High	High	High	High	High	High	High	High
FALSE	High	[R].IQPIILIADEGWTIVQNEALSK.[LH]	1xTMT6plex [K22]; 1xTMT6plex [N-Term]		8.29006e-05	3.28854e-05	1	2	1	F1N9T9	F1N9T9 [310-331]	0	2909.68																											No Quan Values	High	High	High	High	High	High	High	High	High
FALSE	High	[R].LQMALEESR.[R]	1xTMT6plex [N-Term]		0.000221233	3.28854e-05	1	5	1	A0A3Q3B230	A0A3Q3B230 [248-256]	0	1305.7	1.148	1.018	0.892	1.004	0.97	0.975	0.958	0.899	101.5	116.6	103.4	90.5	101.9	98.5	99	97.2	91.3	1	1	1	1	1	1	1	1	1		High	High	High	High	High	High	High	High	High
FALSE	High	[R].LQIYEEVSK.[R]	1xTMT6plex [K9]; 1xTMT6plex [N-Term]		0.000222534	3.28854e-05	1	1	2	A0A1D5PMZ2	A0A1D5PMZ2 [280-288]	0	1566.91	1.097	1.169	1.074	1.096	1.079	0.918	0.985	0.968	95.9	105.2	112.1	102.9	105.1	103.5	88	94.5	92.8	2	2	2	2	2	2	2	2	2		High	High	High	High	High	High	High	High	High
FALSE	High	[K].LQIWDTAGQESFR.[S]	1xTMT6plex [N-Term]		1.30305e-07	3.28854e-05	1	2	3	Q90965	Q90965 [57-69]	0	1779.92	0.874	1.021	0.856	0.897	0.78	0.878	0.915	0.887	111	97	113.3	95	99.6	86.6	97.5	101.6	98.4	3	3	3	3	3	3	3	3	3		High	High	High	High	High	High	High	High	High
FALSE	High	[R].IQLELNQIK.[SA]	1xTMT6plex [K9]; 1xTMT6plex [N-Term]		9.38113e-05	3.28854e-05	3	5	12	A0A1D5NYC2; A0A1D5NZY9; Q8UWA0	A0A1D5NYC2 [1564-1572]; A0A1D5NZY9 [1569-1577]; Q8UWA0 [1569-1577]	0	1556.98	0.931	0.521	0.935	0.701	1.016	0.531	1.079	0.745	120.7	112.3	62.9	112.9	84.5	122.6	64	130.2	89.9	11	11	11	11	11	11	11	11	11	Shared	High	High	High	High	High	High	High	High	High
FALSE	High	[K].LQLDSPEDAEFIVAK.[A]	1xTMT6plex [K15]; 1xTMT6plex [N-Term]		3.39537e-10	3.28854e-05	1	3	1	A0A1D5NXL7	A0A1D5NXL7 [411-425]	0	2133.18	1.063	1.092	0.812	1.032	0.989	0.965	1.039	1.016	99.9	106.2	109.1	81.1	103.1	98.8	96.4	103.8	101.5	1	1	1	1	1	1	1	1	1		High	High	High	High	High	High	High	High	High
FALSE	High	[K].LQLDLFHCQIMDGNLSR.[N]	1xCarbamidomethyl [C8]; 1xTMT6plex [N-Term]		0.000229152	3.28854e-05	1	1	1	A0A1D5P8C3	A0A1D5P8C3 [305-321]	0	2289.17	0.96	1.186	1.58	1.272	1.268	1.228	0.95	1.03	85.9	82.5	101.9	135.8	109.3	109	105.5	81.7	88.5	1	1	1	1	1	1	1	1	1		High	High	High	High	High	High	High	High	High
FALSE	High	[K].LQIASDENYKDPSNLQGK.[L]	2xTMT6plex [K10; K18]; 1xTMT6plex [N-Term]		2.11535e-08	3.28854e-05	2	8	3	A0A3Q2U5Z2; A0A3Q2TVB7	A0A3Q2U5Z2 [73-90]; A0A3Q2TVB7 [83-100]	1	2707.49	1.035	0.911	0.797	0.824	0.797	0.866	1.119	0.844	109.9	113.7	100.1	87.6	90.5	87.6	95.1	122.9	92.8	3	3	3	3	3	3	3	3	3	Shared	High	High	High	High	High	High	High	High	High
FALSE	High	[K].IQIAPDSGGMPERPCVLTGTPESIEQAK.[R]	1xCarbamidomethyl [C15]; 1xTMT6plex [K28]; 1xTMT6plex [N-Term]		1.85427e-05	3.28854e-05	1	7	1	Q5ZM76	Q5ZM76 [129-156]	0	3439.8	0.667	0.862	0.751	0.391	0.927	0.613	0.556	0.478	144.1	96.1	124.2	108.2	56.3	133.6	88.4	80.1	68.9	1	1	1	1	1	1	1	1	1		High	High	High	High	High	High	High	High	High
FALSE	High	[K].LQLAESTPNLLEIGSNQDETR.[K]	1xTMT6plex [N-Term]		0.0004063	3.28854e-05	1	1	1	F1NI10	F1NI10 [41-61]	0	2557.33																											No Quan Values	High	High	High	High	High	High	High	High	High
FALSE	High	[K].IQHSITAQDHQPTPDSCILSMVVGQLK.[A]	1xCarbamidomethyl [C17]; 1xTMT6plex [K27]; 1xTMT6plex [N-Term]		1.57472e-08	3.28854e-05	1	3	3	F1NLL4	F1NLL4 [64-90]	0	3461.83	0.929	0.854	0.739	0.777	0.824	0.854	0.877	0.846	116.9	108.6	99.8	86.3	90.9	96.4	99.8	102.6	98.9	2	2	2	2	2	2	2	2	2		High	High	High	High	High	High	High	High	High
FALSE	High	[K].LQHLNPLLPACLNEEESK.[T]	1xCarbamidomethyl [C11]; 1xTMT6plex [K18]; 1xTMT6plex [N-Term]		2.89094e-07	3.28854e-05	1	2	1	F1NXK0	F1NXK0 [309-326]	0	2563.4	0.955	0.949	1.099	0.698	0.929	0.821	0.817	1.04	108.3	103.5	102.8	119	75.6	100.6	89	88.5	112.6	1	1	1	1	1	1	1	1	1		High	High	High	High	High	High	High	High	High
FALSE	High	[K].IQHILCTGNLCTK.[DE]	2xCarbamidomethyl [C6; C11]; 1xTMT6plex [K13]; 1xTMT6plex [N-Term]		3.45101e-07	3.28854e-05	1	5	2	A0A1D5PNV6	A0A1D5PNV6 [31-43]	0	2016.11	1.058	1.104	1.585	1.657	1.547	1.18	1.026	1.23	79	83.6	87.3	125.3	131	122.3	93.3	81.1	97.2	2	2	2	2	2	2	2	2	2		High	High	High	High	High	High	High	High	High
FALSE	High	[R].LQHLELQLEER.[Q]	1xTMT6plex [N-Term]		0.000260668	3.28854e-05	1	2	1	A0A1D5P2P4	A0A1D5P2P4 [2921-2931]	0	1636.92	1.062	1.043	0.655	0.7	0.711	0.964	1.115	0.89	110.6	117.5	115.3	72.5	77.3	78.6	106.6	123.2	98.4	1	1	1	1	1	1	1	1	1		High	High	High	High	High	High	High	High	High
FALSE	High	[K].LQHGTIMGFPK.[A]	1xTMT6plex [K11]; 1xTMT6plex [N-Term]		5.36059e-05	3.28854e-05	2	3	1	P00368; A0A1D5NT61	P00368 [299-309]; A0A1D5NT61 [348-358]	0	1686.98	0.928	0.935	1.113	1.188	1.199	1.028	1.052	1.064	94.7	87.9	88.5	105.4	112.4	113.5	97.3	99.6	100.8	1	1	1	1	1	1	1	1	1	Shared	High	High	High	High	High	High	High	High	High
FALSE	High	[R].LQHEVQELIR.[D]	1xTMT6plex [N-Term]		0.000122251	3.28854e-05	1	6	2	A0A1D5PGQ9	A0A1D5PGQ9 [106-115]	0	1493.86	1.035	1.178	1.193	1.07	1.179	0.899	1.137	1.402	89.2	92.3	105.1	106.4	95.4	105.1	80.1	101.4	125	2	2	2	2	2	2	2	2	2		High	High	High	High	High	High	High	High	High
FALSE	High	[K].IQHELEEAEER.[A]	1xTMT6plex [N-Term]		4.68092e-05	3.28854e-05	10	15	6	F1P3X1; Q8JG72; A0A1D5P603; A0A1D5NYC2; Q9DGM5; P02565; Q9PTY2; Q9DGM4; R4GIG1; A0A1D5PUR6	F1P3X1 [1905-1915]; Q8JG72 [1907-1917]; A0A1D5P603 [1903-1913]; A0A1D5NYC2 [1902-1912]; Q9DGM5 [1907-1917]; P02565 [1904-1914]; Q9PTY2 [1903-1913]; Q9DGM4 [1904-1914]; R4GIG1 [1904-1914]; A0A1D5PUR6 [1903-1913]	0	1611.82	0.95	1.156	1.261	1.387	1.219	1.331	1.167	1.44	82.5	78.3	95.4	104	114.4	100.5	109.8	96.2	118.8	6	6	6	6	6	6	6	6	6	Shared	High	High	High	High	High	High	High	High	High
FALSE	High	[R].LQHAADLVK.[T]	1xTMT6plex [K9]; 1xTMT6plex [N-Term]		0.000128895	3.28854e-05	1	2	3	Q5ZJ70	Q5ZJ70 [281-289]	0	1452.89	0.827	0.862	0.821	0.943	0.868	0.819	1.073	0.839	111.8	92.4	96.3	91.7	105.4	97	91.6	120	93.8	3	3	3	3	3	3	3	3	3		High	High	High	High	High	High	High	High	High
FALSE	High	[K].LQGSNIFTIAK.[R]	1xTMT6plex [K11]; 1xTMT6plex [N-Term]		6.83993e-06	3.28854e-05	1	3	1	A0A1D5PXH0	A0A1D5PXH0 [886-896]	0	1650	1.03	0.905	0.691	0.77	0.806	0.802	0.801	0.804	118.3	121.9	107.1	81.7	91	95.3	94.9	94.8	95.1	1	1	1	1	1	1	1	1	1		High	High	High	High	High	High	High	High	High
FALSE	High	[K].LQGSCTSCPSSIITLK.[N]	2xCarbamidomethyl [C5; C8]; 1xTMT6plex [K16]; 1xTMT6plex [N-Term]		5.36059e-05	3.28854e-05	1	2	1	A0A1D5NZB9	A0A1D5NZB9 [203-218]	0	2210.19	0.712	0.807	0.771	0.578	0.724	0.715	0.735	0.741	132.7	94.5	107.1	102.3	76.7	96	94.9	97.5	98.3	1	1	1	1	1	1	1	1	1		High	High	High	High	High	High	High	High	High
FALSE	High	[K].LQGPQTSAEVYR.[I]	1xTMT6plex [N-Term]		2.80687e-07	3.28854e-05	1	1	1	F1P0W8	F1P0W8 [301-312]	0	1577.85	0.926	0.98	0.527	0.442	0.508	1.025	1.516	1.133	111.7	103.5	109.4	58.9	49.4	56.7	114.4	169.4	126.6	1	1	1	1	1	1	1	1	1		High	High	High	High	High	High	High	High	High
FALSE	High	[K].LQGPQTSAEVYK.[I]	1xTMT6plex [K12]; 1xTMT6plex [N-Term]		1.96872e-06	3.28854e-05	1	2	1	F1NFY2	F1NFY2 [327-338]	0	1779.01	0.744	0.73	0.4	0.287	0.259	0.868	0.825	0.431	162.3	120.7	118.5	65	46.6	42.1	140.9	133.9	69.9	1	1	1	1	1	1	1	1	1		High	High	High	High	High	High	High	High	High
FALSE	High	[K].LQGPQTSAELNHILK.[T]	1xTMT6plex [K15]; 1xTMT6plex [N-Term]		6.73381e-10	3.28854e-05	1	2	2	A0A3Q8WI14	A0A3Q8WI14 [297-311]	0	2107.23	1.186	1.324	1.621	1.763	1.694	1.137	0.965	1.277	75.2	89.2	99.6	121.9	132.6	127.4	85.5	72.6	96	2	2	2	2	2	2	2	2	2		High	High	High	High	High	High	High	High	High
FALSE	High	[R].LQGMALEMEEAQNVQHSK.[D]	1xTMT6plex [K18]; 1xTMT6plex [N-Term]		4.48533e-12	3.28854e-05	1	1	1	F1NN84	F1NN84 [26-43]	0	2501.29	1.059	1.107	1.258	1.358	1.16	1.179	1.159	1.043	87.2	92.3	96.5	109.7	118.4	101.1	102.8	101.1	90.9	1	1	1	1	1	1	1	1	1		High	High	High	High	High	High	High	High	High
FALSE	High	[K].LQGLQSQLEFLEQSMVDK.[S]	1xTMT6plex [K18]; 1xTMT6plex [N-Term]		3.71933e-05	3.28854e-05	1	7	1	A0A3Q2UDG5	A0A3Q2UDG5 [1800-1817]	0	2551.38																											No Quan Values	High	High	High	High	High	High	High	High	High
FALSE	High	[R].LQGLQEAMDELDLK.[L]	1xTMT6plex [K14]; 1xTMT6plex [N-Term]		6.22731e-07	3.28854e-05	2	11	1	A0A3Q3ABK2; P11533	A0A3Q3ABK2 [2933-2946]; P11533 [2933-2946]	0	2061.13	0.952	1.152	1.001	1.223	0.935	1.07	1.023	1.026	95.9	91.4	110.5	96.1	117.3	89.6	102.6	98.1	98.4	1	1	1	1	1	1	1	1	1	Shared	High	High	High	High	High	High	High	High	High
FALSE	High	[K].LQGILNSAPLLLPGR.[H]	1xTMT6plex [N-Term]		1.37481e-08	3.28854e-05	1	1	2	E1C6A1	E1C6A1 [763-777]	0	1791.11	0.942	1.124	0.633	0.584	0.586	1.301	1.478	1.138	102.4	96.5	115.2	64.8	59.8	60	133.3	151.4	116.6	1	1	1	1	1	1	1	1	1		High	High	High	High	High	High	High	High	High
FALSE	High	[K].LQGLGFDISVAEVTAPAPAACR.[L]	1xCarbamidomethyl [C21]; 1xTMT6plex [N-Term]		2.45528e-11	3.28854e-05	1	1	1	A0A1D5PR69	A0A1D5PR69 [66-87]	0	2472.31	0.846	1.108	1.236	1.064	1.022	0.928	0.873	1.073	98.4	83.2	109	121.6	104.7	100.5	91.3	85.9	105.5	1	1	1	1	1	1	1	1	1		High	High	High	High	High	High	High	High	High
FALSE	High	[K].IQGIDIHFVHVKPPR.[L]	1xTMT6plex [K12]; 1xTMT6plex [N-Term]		6.13876e-05	3.28854e-05	1	1	1	F1P4R1	F1P4R1 [119-133]	0	2214.33	1.011	0.948	1.569	1.498	1.514	1.284	1.376	1.366	77.8	78.7	73.8	122.1	116.5	117.8	99.9	107.1	106.3	1	1	1	1	1	1	1	1	1		High	High	High	High	High	High	High	High	High
FALSE	High	[R].LQLELNQVK.[S]	1xTMT6plex [K9]; 1xTMT6plex [N-Term]		0.000104911	3.28854e-05	7	10	19	F1P3X1; Q8JG72; A0A1D5P603; Q9DGM5; Q9PTY2; Q9DGM4; A0A1D5PUR6	F1P3X1 [1567-1575]; Q8JG72 [1569-1577]; A0A1D5P603 [1565-1573]; Q9DGM5 [1569-1577]; Q9PTY2 [1565-1573]; Q9DGM4 [1566-1574]; A0A1D5PUR6 [1565-1573]	0	1542.96	1.009	1.141	1.666	1.787	1.635	1.254	0.913	1.257	77.2	77.9	88	128.6	137.9	126.2	96.7	70.5	97	19	19	19	19	19	19	19	19	19	Shared	High	High	High	High	High	High	High	High	High
FALSE	High	[R].LQLELNQVKSEIDR.[K]	1xTMT6plex [K9]; 1xTMT6plex [N-Term]		2.5052e-05	3.28854e-05	7	10	2	F1P3X1; Q8JG72; A0A1D5P603; Q9DGM5; Q9PTY2; Q9DGM4; A0A1D5PUR6	F1P3X1 [1567-1580]; Q8JG72 [1569-1582]; A0A1D5P603 [1565-1578]; Q9DGM5 [1569-1582]; Q9PTY2 [1565-1578]; Q9DGM4 [1566-1579]; A0A1D5PUR6 [1565-1578]	1	2143.25	1.002	1.04	2.054	2.354	1.949	1.207	0.8	1.301	70.8	71	73.7	145.5	166.7	138	85.5	56.7	92.2	2	2	2	2	2	2	2	2	2	Shared	High	High	High	High	High	High	High	High	High
FALSE	High	[K].IQLEIQAGSR.[A]	1xTMT6plex [N-Term]		9.32606e-05	3.28854e-05	2	3	1	F1NFL6; P02845	F1NFL6 [1042-1051]; P02845 [1042-1051]	0	1343.78	0.99	0.793	1.655	1.628	1.319	2.253	2.572	1.877	63.9	63.2	50.7	105.7	104	84.3	143.9	164.3	119.9	1	1	1	1	1	1	1	1	1	Shared	High	High	High	High	High	High	High	High	High
FALSE	High	[R].LQLENTDLPR.[H]	1xTMT6plex [N-Term]		6.78551e-05	3.28854e-05	1	3	1	Q5ZHQ6	Q5ZHQ6 [301-310]	0	1427.81	1.03	0.89	0.696	0.603	0.591	0.648	0.771	0.709	129.7	133.6	115.4	90.2	78.3	76.6	84.1	100	92	1	1	1	1	1	1	1	1	1		High	High	High	High	High	High	High	High	High
FALSE	High	[RK].IQIWDTAGQER.[FY]	1xTMT6plex [N-Term]		1.43139e-06	3.28854e-05	2	8	4	Q5ZHV1; Q1KME6	Q5ZHV1 [82-92]; Q1KME6 [64-74]	0	1545.82	1.08	1.056	0.995	0.987	0.873	1.051	1.018	1.159	97.6	105.4	103.1	97.1	96.3	85.2	102.6	99.4	113.1	4	4	4	4	4	4	4	4	4	Shared	High	High	High	High	High	High	High	High	High
FALSE	High	[K].LQLVESLLAR.[I]	1xTMT6plex [N-Term]		1.82174e-05	3.28854e-05	1	2	1	F1NCU5	F1NCU5 [841-850]	0	1370.86	1.055	0.981	0.734	0.764	0.792	0.802	0.904	0.926	113.1	119.4	110.9	83	86.4	89.6	90.7	102.2	104.7	1	1	1	1	1	1	1	1	1		High	High	High	High	High	High	High	High	High
FALSE	High	[R].IQLVEEELDRAQER.[L]	1xTMT6plex [N-Term]		5.15248e-06	3.28854e-05	11	30	1	Q8AWI4; A0A1D5P342; A0A3Q3ACB9; A0A1L1RVU7; Q05705; Q90740; A0A3Q2U9X8; A0A1D5P9X2; A0A1L1RPQ6; H9L3K0; A0A1L1RU52	Q8AWI4 [92-105]; A0A1D5P342 [92-105]; A0A3Q3ACB9 [136-149]; A0A1L1RVU7 [56-69]; Q05705 [56-69]; Q90740 [92-105]; A0A3Q2U9X8 [136-149]; A0A1D5P9X2 [92-105]; A0A1L1RPQ6 [56-69]; H9L3K0 [92-105]; A0A1L1RU52 [56-69]	1	1957.06	0.996	1.341	0.887	1.67	1.548	0.947	0.94	0.926	87.8	87.4	117.6	77.8	146.6	135.9	83.1	82.5	81.2	1	1	1	1	1	1	1	1	1	Shared	High	High	High	High	High	High	High	High	High
FALSE	High	[R].IQLVEEELDR.[A]	1xTMT6plex [N-Term]		1.71736e-05	3.28854e-05	11	30	21	Q8AWI4; A0A1D5P342; A0A3Q3ACB9; A0A1L1RVU7; Q05705; Q90740; A0A3Q2U9X8; A0A1D5P9X2; A0A1L1RPQ6; H9L3K0; A0A1L1RU52	Q8AWI4 [92-101]; A0A1D5P342 [92-101]; A0A3Q3ACB9 [136-145]; A0A1L1RVU7 [56-65]; Q05705 [56-65]; Q90740 [92-101]; A0A3Q2U9X8 [136-145]; A0A1D5P9X2 [92-101]; A0A1L1RPQ6 [56-65]; H9L3K0 [92-101]; A0A1L1RU52 [56-65]	0	1472.82	1.061	1.074	1.44	1.428	1.431	1.154	0.889	1.017	85.8	91	92.1	123.5	122.5	122.7	99	76.2	87.2	20	20	20	20	20	20	20	20	20	Shared	High	High	High	High	High	High	High	High	High
FALSE	High	[R].IQLSEALCGFK.[K]	1xCarbamidomethyl [C8]; 1xTMT6plex [K11]; 1xTMT6plex [N-Term]		4.80018e-06	3.28854e-05	1	1	2	A0A1D5NYA8	A0A1D5NYA8 [265-275]	0	1723.98	0.956	0.835	0.458	0.452	0.486	0.778	0.93	0.743	135.6	129.7	113.1	62.1	61.2	65.9	105.5	126	100.8	2	2	2	2	2	2	2	2	2		High	High	High	High	High	High	High	High	High
FALSE	High	[R].LQLQTVLEELQEK.[K]	1xTMT6plex [K13]; 1xTMT6plex [N-Term]		1.1717e-07	3.28854e-05	1	1	1	E1C2E9	E1C2E9 [156-168]	0	2029.19	0.969	0.875	0.395	0.376	0.384	0.666	0.759	0.669	147.7	143.2	129.3	58.4	55.5	56.7	98.3	112.1	98.8	1	1	1	1	1	1	1	1	1		High	High	High	High	High	High	High	High	High
FALSE	High	[K].LQIQCVVEDDKVGTDMLEER.[I]	1xCarbamidomethyl [C5]; 1xTMT6plex [K11]; 1xTMT6plex [N-Term]		1.27572e-12	3.28854e-05	1	2	2	F1NYA9	F1NYA9 [186-205]	1	2835.46	1.074	1.175	0.782	0.768	0.831	0.997	0.919	0.971	105.7	113.5	124.1	82.6	81.2	87.8	105.3	97.1	102.6	2	2	2	2	2	2	2	2	2		High	High	High	High	High	High	High	High	High
FALSE	High	[K].LQIQCVVEDDKVGTDILEEEITK.[F]	1xCarbamidomethyl [C5]; 2xTMT6plex [K11; K23]; 1xTMT6plex [N-Term]		4.69314e-08	3.28854e-05	1	2	1	A0A1D5PPL7	A0A1D5PPL7 [253-275]	1	3361.84	0.994	1.159	0.795	0.98	0.927	0.978	0.894	0.923	104.1	103.4	120.6	82.7	102	96.4	101.8	93	96	1	1	1	1	1	1	1	1	1		High	High	High	High	High	High	High	High	High
FALSE	High	[K].LQIQCVVEDDK.[V]	1xCarbamidomethyl [C5]; 1xTMT6plex [K11]; 1xTMT6plex [N-Term]		2.30886e-06	3.28854e-05	2	5	2	F1NYA9; A0A1D5PPL7	F1NYA9 [186-196]; A0A1D5PPL7 [253-263]	0	1804.99	0.897	1.108	0.758	0.736	0.862	0.886	0.918	0.933	111.1	99.7	123.2	84.3	81.8	95.8	98.4	102	103.7	2	2	2	2	2	2	2	2	2	Shared	High	High	High	High	High	High	High	High	High
FALSE	High	[R].LQLPVFLQQMQNPDSLSILTNPR.[A]	1xTMT6plex [N-Term]		6.73706e-11	3.28854e-05	1	2	1	A0A1D5P624	A0A1D5P624 [450-472]	0	2881.58	0.789	0.847	1.055	0.747	1.037	0.968	1.249	3.18	82.8	65.3	70.1	87.3	61.9	85.9	80.1	103.4	263.2	1	1	1	1	1	1	1	1	1		High	High	High	High	High	High	High	High	High
FALSE	High	[R].LQINAQNCVHCK.[T]	2xCarbamidomethyl [C8; C11]; 1xTMT6plex [K12]; 1xTMT6plex [N-Term]		4.83839e-10	3.28854e-05	1	2	1	F1NY29	F1NY29 [581-592]	0	1943.04	0.983	1.036	0.509	0.474	0.528	0.89	1.081	0.776	123.7	121.6	128.1	62.9	58.6	65.4	110	133.7	96	1	1	1	1	1	1	1	1	1		High	High	High	High	High	High	High	High	High
FALSE	High	[K].IQLISNMLDK.[V]	1xOxidation [M7]; 1xTMT6plex [K10]; 1xTMT6plex [N-Term]		0.000217376	3.28854e-05	1	2	3	F1NU17	F1NU17 [221-230]	0	1648.97	0.8	0.939	1.088	0.885	1.166	0.749	0.683	0.828	110.6	88.5	103.9	120.3	97.8	129	82.9	75.5	91.5	3	3	3	3	3	3	3	3	3		High	High	High	High	High	High	High	High	High
FALSE	High	[K].IQQPVLEFLK.[DV]	1xTMT6plex [K10]; 1xTMT6plex [N-Term]		3.38443e-05	3.28854e-05	1	3	2	A5HUJ9	A5HUJ9 [362-371]	0	1673.04	1	1.116	0.94	0.971	1.013	1.179	1.08	1.298	93.8	93.7	104.6	88.2	91.1	95	110.6	101.3	121.7	2	2	2	2	2	2	2	2	2		High	High	High	High	High	High	High	High	High
FALSE	High	[K].IQLISNMLDK.[V]	1xTMT6plex [K10]; 1xTMT6plex [N-Term]		9.32606e-05	3.28854e-05	1	2	5	F1NU17	F1NU17 [221-230]	0	1632.98	1.04	1.094	1.641	1.569	1.887	0.936	0.652	0.986	83.3	86.6	91.1	136.7	130.7	157.2	78	54.3	82.1	5	5	5	5	5	5	5	5	5		High	High	High	High	High	High	High	High	High
FALSE	High	[R].LQLLEPFDKWDGKDLEDMLILIK.[V]	3xTMT6plex [K9; K13; K23]; 1xTMT6plex [N-Term]		3.83575e-06	3.28854e-05	1	2	1	Q5ZMW1	Q5ZMW1 [567-589]	2	3689.14	1.046	0.85	0.528	0.464	0.524	0.746	1.084	0.738	128.9	134.9	109.6	68	59.8	67.5	96.2	139.8	95.2	1	1	1	1	1	1	1	1	1		High	High	High	High	High	High	High	High	High
FALSE	High	[R].LQLLEPFDKWDGK.[D]	2xTMT6plex [K9; K13]; 1xTMT6plex [N-Term]		2.56502e-05	3.28854e-05	1	2	5	Q5ZMW1	Q5ZMW1 [567-579]	1	2276.33	0.904	0.904	0.702	0.691	0.742	0.853	1.002	0.745	119.3	107.9	107.8	83.8	82.4	88.5	101.8	119.6	88.9	5	5	5	5	5	5	5	5	5		High	High	High	High	High	High	High	High	High
FALSE	High	[K].IQLLDLPGIIEGAK.[D]	1xTMT6plex [K14]; 1xTMT6plex [N-Term]		3.97403e-06	3.28854e-05	1	2	2	F1NX13	F1NX13 [113-126]	0	1938.2	1.019	1.121	1.09	1.063	1.08	1.065	1.112	1.052	93.7	95.5	105.1	102.2	99.6	101.2	99.8	104.3	98.6	2	2	2	2	2	2	2	2	2		High	High	High	High	High	High	High	High	High
FALSE	High	[R].LQLLAQAEAEAEAMR.[V]	1xTMT6plex [N-Term]		1.28775e-07	3.28854e-05	1	4	4	A0A1D5PWD7	A0A1D5PWD7 [416-430]	0	1873.01	0.958	0.979	1.177	1.189	0.963	0.852	0.717	0.731	105.1	100.7	102.9	123.7	124.9	101.2	89.5	75.3	76.8	2	2	2	2	2	2	2	2	2		High	High	High	High	High	High	High	High	High
FALSE	High	[K].LQIHNVKPECLEAYNK.[L]	1xCarbamidomethyl [C10]; 2xTMT6plex [K7; K16]; 1xTMT6plex [N-Term]		6.26726e-08	3.28854e-05	1	2	2	Q5ZJ12	Q5ZJ12 [74-89]	0	2643.49	0.977	0.969	0.809	0.677	0.846	1.008	1.076	0.911	108.8	106.3	105.4	88	73.6	92.1	109.7	117	99.1	2	2	2	2	2	2	2	2	2		High	High	High	High	High	High	High	High	High
FALSE	High	[R].LQLGIHGLLPPCFLSQDVQVLR.[V]	1xCarbamidomethyl [C12]; 1xTMT6plex [N-Term]		2.12684e-07	3.28854e-05	1	3	1	E1C740	E1C740 [186-207]	0	2732.55	1.154	0.966	1.428	1.165	1.289	0.827	1.114	1.232	88.5	102.1	85.5	126.3	103.1	114	73.2	98.5	109	1	1	1	1	1	1	1	1	1		High	High	High	High	High	High	High	High	High
FALSE	High	[K].LQLGGEAEMEER.[A]	1xTMT6plex [N-Term]		2.96002e-07	3.28854e-05	1	1	1	A0A1D5PY54	A0A1D5PY54 [11-22]	0	1590.8	0.872	0.883	0.723	0.855	0.753	0.967	1.171	0.994	109.5	95.5	96.7	79.2	93.6	82.4	105.9	128.3	108.8	1	1	1	1	1	1	1	1	1		High	High	High	High	High	High	High	High	High
FALSE	High	[R].IQLFNSIFGGTGPLPETLEK.[S]	1xTMT6plex [K20]; 1xTMT6plex [N-Term]		3.18037e-09	3.28854e-05	1	1	1	R4GIV3	R4GIV3 [240-259]	0	2619.48	0.941	1.067	1.279	1.254	1.239	1.044	0.832	1.123	92	86.6	98.2	117.7	115.4	114	96.1	76.5	103.4	1	1	1	1	1	1	1	1	1		High	High	High	High	High	High	High	High	High
FALSE	High	[R].LQLEVLEGHGDGPGR.[L]	1xTMT6plex [N-Term]		4.92246e-09	3.28854e-05	1	2	1	A0A3Q2UH21	A0A3Q2UH21 [152-166]	0	1805.97	0.932	0.956	0.972	0.842	0.934	1.064	1.101	0.933	103.1	96.1	98.5	100.1	86.8	96.3	109.6	113.5	96.1	1	1	1	1	1	1	1	1	1		High	High	High	High	High	High	High	High	High
FALSE	High	[K].LQIEVENVTSLLNEAESK.[N]	1xTMT6plex [K18]; 1xTMT6plex [N-Term]		1.92378e-07	3.28854e-05	1	2	1	A0A1D5P287	A0A1D5P287 [1290-1307]	0	2474.38	0.448	0.655	0.915	0.599	0.287	0.926	0.871	0.645	141.8	63.5	92.9	129.8	85	40.7	131.4	123.6	91.4	1	1	1	1	1	1	1	1	1		High	High	High	High	High	High	High	High	High
FALSE	High	[K].LQIETDHAGTVALAVVDK.[A]	1xTMT6plex [K18]; 1xTMT6plex [N-Term]		2.38042e-08	3.28854e-05	2	3	1	A0A1D5PU94; A0A290WNG2	A0A1D5PU94 [576-593]; A0A290WNG2 [576-593]	0	2338.34	1.127	1.394	0.806	1.13	1.091	1.325	1.289	1.594	83.7	94.3	116.6	67.4	94.6	91.3	110.9	107.9	133.4	1	1	1	1	1	1	1	1	1	Shared	High	High	High	High	High	High	High	High	High
FALSE	High	[R].LQLESCESR.[T]	1xCarbamidomethyl [C6]; 1xTMT6plex [N-Term]		0.00040394	3.28854e-05	1	2	3	A0A3Q2U5W6	A0A3Q2U5W6 [333-341]	0	1350.69	0.948	1.022	0.967	0.837	0.782	1.033	1.078	1.021	103.6	98.2	105.8	100.2	86.7	81	107	111.7	105.7	3	3	3	3	3	3	3	3	3		High	High	High	High	High	High	High	High	High
FALSE	High	[R].LQLILLPPALFIPVPENEEQR.[A]	1xTMT6plex [N-Term]		2.19161e-08	3.28854e-05	1	3	1	A0A3Q2U8J3	A0A3Q2U8J3 [403-423]	0	2658.54	1.169	0.603	0.895	2.243	0.942	1.298	1.59	1.488	80.2	93.7	48.4	71.7	179.8	75.5	104	127.5	119.3	1	1	1	1	1	1	1	1	1		High	High	High	High	High	High	High	High	High
FALSE	High	[R].LQQQIDSSVEGLK.[G]	1xTMT6plex [K13]; 1xTMT6plex [N-Term]		1.18619e-08	3.28854e-05	1	3	5	O93601	O93601 [185-197]	0	1903.09	1.348	1.124	0.465	0.464	0.454	0.625	0.487	0.507	139	187.4	156.2	64.7	64.4	63.2	86.9	67.7	70.5	5	5	5	5	5	5	5	5	5		High	High	High	High	High	High	High	High	High
FALSE	High	[R].LQQQLEVAK.[C]	1xTMT6plex [K9]; 1xTMT6plex [N-Term]		0.000218655	3.28854e-05	1	5	4	A0A1D5PGQ9	A0A1D5PGQ9 [177-185]	0	1514.93	1.043	1.034	1.053	1.042	0.956	0.949	1.031	1.033	98.5	102.7	101.8	103.7	102.6	94.1	93.4	101.5	101.7	4	4	4	4	4	4	4	4	4		High	High	High	High	High	High	High	High	High
FALSE	High	[K].LQQQTILSAQELK.[A]	1xTMT6plex [K13]; 1xTMT6plex [N-Term]		1.00449e-06	3.28854e-05	1	3	1	A0A3Q3AUG2	A0A3Q3AUG2 [989-1001]	0	1958.17	1.147	1.176	1.318	1.022	1.308	1.009	0.997	1.018	90.1	103.3	105.9	118.7	92	117.8	90.8	89.8	91.7	1	1	1	1	1	1	1	1	1		High	High	High	High	High	High	High	High	High
FALSE	High	[K].IRPFLDQFSAK.[W]	1xTMT6plex [K11]; 1xTMT6plex [N-Term]		2.40626e-06	3.28854e-05	1	1	2	P08250	P08250 [120-130]	0	1780.05	1.273	1.076	0.282	0.457	0.234	0.356	0.274	0.32	170.7	217.3	183.7	48.1	78	40	60.8	46.8	54.6	2	2	2	2	2	2	2	2	2		High	High	High	High	High	High	High	High	High
FALSE	High	[R].LRPEVLGDICVGNVLQPGAGALIAR.[V]	1xCarbamidomethyl [C10]; 1xTMT6plex [N-Term]		4.01334e-14	3.28854e-05	1	1	1	F1NB64	F1NB64 [86-110]	0	2817.6	0.968	0.92	0.736	0.874	0.873	1.076	0.885	0.93	108.9	105.5	100.2	80.2	95.2	95.1	117.2	96.4	101.3	1	1	1	1	1	1	1	1	1		High	High	High	High	High	High	High	High	High
FALSE	High	[K].LRPEDMFETWEDDMEGIHIVAFAEEDDPDGFEFLEILK.[Q]	1xTMT6plex [K38]; 1xTMT6plex [N-Term]		4.04686e-19	3.28854e-05	1	6	4	F1NQT9	F1NQT9 [252-289]	0	4986.38	1.072	1.141	1.394	1.71	1.29	1.035	1.006	1.223	82.8	88.8	94.5	115.4	141.6	106.8	85.7	83.3	101.3	3	3	3	3	3	3	3	3	3		High	High	High	High	High	High	High	High	High
FALSE	High	[R].LRPDSALAQAQK.[C]	1xTMT6plex [K12]; 1xTMT6plex [N-Term]		1.4153e-07	3.28854e-05	1	1	2	F1NNH9	F1NNH9 [405-416]	0	1756.05	0.963	0.91	0.674	0.72	0.691	0.925	1.063	0.972	113.6	109.5	103.4	76.6	81.9	78.6	105.2	120.8	110.4	2	2	2	2	2	2	2	2	2		High	High	High	High	High	High	High	High	High
FALSE	High	[K].LREEVVTLIR.[S]	1xTMT6plex [N-Term]		1.87628e-05	3.28854e-05	1	1	1	A0A1D5PIZ8	A0A1D5PIZ8 [893-902]	1	1456.9	0.976	0.981	0.786	0.967	0.933	0.967	0.925	1.019	105.2	102.7	103.3	82.7	101.7	98.1	101.7	97.3	107.2	1	1	1	1	1	1	1	1	1		High	High	High	High	High	High	High	High	High
FALSE	High	[R].IREDYYVHLIADNLPVATR.[L]	1xTMT6plex [N-Term]		0.000122972	3.28854e-05	1	1	1	F1NVX7	F1NVX7 [151-169]	1	2487.36																											No Quan Values	High	High	High	High	High	High	High	High	High
FALSE	High	[K].LREDMAPYYK.[E]	1xTMT6plex [K10]; 1xTMT6plex [N-Term]		4.33557e-05	3.28854e-05	1	1	2	P08250	P08250 [83-92]	1	1743.95	1.323	1.114	0.303	0.529	0.261	0.292	0.274	0.243	168.5	222.9	187.8	51.1	89.2	43.9	49.2	46.3	41	2	2	2	2	2	2	2	2	2		High	High	High	High	High	High	High	High	High
FALSE	High	[K].IREDLPNLESTEETEQINK.[H]	1xTMT6plex [K19]; 1xTMT6plex [N-Term]		1.89458e-12	3.28854e-05	1	3	2	A0A1L1RWX8	A0A1L1RWX8 [750-768]	1	2716.44	1.032	0.87	0.714	0.821	0.732	0.797	0.903	0.873	116.3	120	101.1	83	95.5	85.1	92.6	105	101.5	2	2	2	2	2	2	2	2	2		High	High	High	High	High	High	High	High	High
FALSE	High	[K].LRDSYGAMADCCSK.[A]	2xCarbamidomethyl [C11; C12]; 1xTMT6plex [K14]; 1xTMT6plex [N-Term]		1.0407e-06	3.28854e-05	2	2	1	P19121; A0A1D5NW68	P19121 [107-120]; A0A1D5NW68 [57-70]	1	2092	1.128	1.035	1.19	1.187	1.355	1.323	1.184	1.369	83.6	94.2	86.5	99.4	99.2	113.2	110.6	98.9	114.4	1	1	1	1	1	1	1	1	1	Shared	High	High	High	High	High	High	High	High	High
FALSE	High	[K].LRDPSFPDVSYGVLIHK.[V]	1xTMT6plex [K17]; 1xTMT6plex [N-Term]		5.89069e-05	3.28854e-05	1	2	1	O42417	O42417 [324-340]	1	2401.36	1.265	1.314	1.738	4.8	1.847	1.156	1.47	2.084	54	68.3	70.9	93.8	259.1	99.7	62.4	79.3	112.5	1	1	1	1	1	1	1	1	1		High	High	High	High	High	High	High	High	High
FALSE	High	[R].LRDPLQVHLPIQQIDEKD.[-]	1xTMT6plex [K17]; 1xTMT6plex [N-Term]		3.97403e-06	3.28854e-05	1	3	1	A0A1D5P9H3	A0A1D5P9H3 [327-344]	2	2615.49	1.079	0.914	0.747	0.463	0.629	0.733	1.285	0.801	117.6	126.9	107.6	87.8	54.5	73.9	86.2	151.2	94.3	1	1	1	1	1	1	1	1	1		High	High	High	High	High	High	High	High	High
FALSE	High	[R].LRDPLQVHLPIQQIDEK.[D]	1xTMT6plex [K17]; 1xTMT6plex [N-Term]		3.01129e-06	3.28854e-05	1	3	1	A0A1D5P9H3	A0A1D5P9H3 [327-343]	1	2500.47	0.968	1.016	1.122	0.688	0.767	0.947	1.184	1.001	103.5	100.2	105.1	116.1	71.3	79.4	98.1	122.5	103.7	1	1	1	1	1	1	1	1	1		High	High	High	High	High	High	High	High	High
FALSE	High	[K].IRDEMVATEQER.[T]	1xTMT6plex [N-Term]		7.79319e-07	3.28854e-05	1	2	2	Q03669	Q03669 [235-246]	1	1705.87	1.055	0.702	0.36	0.27	0.249	0.661	1.345	0.698	141.9	149.8	99.6	51.1	38.3	35.4	93.8	190.9	99.1	2	2	2	2	2	2	2	2	2		High	High	High	High	High	High	High	High	High
FALSE	High	[K].IRDEMAATEQDKTPLQQK.[L]	1xOxidation [M5]; 2xTMT6plex [K12; K18]; 1xTMT6plex [N-Term]		1.07188e-06	3.28854e-05	1	1	12	P13585	P13585 [235-252]	2	2805.54	1.05	1.2	1.424	1.591	1.488	1.2	0.851	1.29	81.1	85.2	97.4	115.5	129.1	120.7	97.4	69.1	104.7	12	12	12	12	12	12	12	12	12		High	High	High	High	High	High	High	High	High
FALSE	High	[K].IRDEMAATEQDKTPLQQK.[L]	2xTMT6plex [K12; K18]; 1xTMT6plex [N-Term]		1.55775e-10	3.28854e-05	1	1	7	P13585	P13585 [235-252]	2	2789.54	1.112	1.347	1.565	2.032	1.649	1.666	0.879	1.615	70	77.8	94.2	109.5	142.1	115.3	116.5	61.5	113	6	6	6	6	6	6	6	6	6		High	High	High	High	High	High	High	High	High
FALSE	High	[K].IRDEMAATEQDK.[T]	1xOxidation [M5]; 1xTMT6plex [K12]; 1xTMT6plex [N-Term]		1.15654e-05	3.28854e-05	1	1	19	P13585	P13585 [235-246]	1	1880.98	1.068	1.203	1.373	1.424	1.315	1.244	0.92	1.287	83.1	88.7	99.9	114.1	118.3	109.3	103.3	76.4	106.9	19	19	19	19	19	19	19	19	19		High	High	High	High	High	High	High	High	High
FALSE	High	[K].IRDEMAATEQDK.[T]	1xTMT6plex [K12]; 1xTMT6plex [N-Term]		3.10616e-09	3.28854e-05	1	1	6	P13585	P13585 [235-246]	1	1864.98	1.062	1.231	1.451	1.482	1.358	1.305	0.932	1.323	80.8	85.8	99.4	117.2	119.7	109.6	105.4	75.2	106.9	6	6	6	6	6	6	6	6	6		High	High	High	High	High	High	High	High	High
FALSE	High	[K].IQYLAVEGDFK.[V]	1xTMT6plex [K11]; 1xTMT6plex [N-Term]		9.38113e-05	3.28854e-05	1	1	2	P23668	P23668 [117-127]	0	1740.99	0.778	0.842	1.745	1.255	1.629	0.571	0.707	0.64	98.2	76.4	82.7	171.3	123.2	160	56.1	69.4	62.8	2	2	2	2	2	2	2	2	2		High	High	High	High	High	High	High	High	High
FALSE	High	[K].LQYGCSLEDDIVSDTSSMFR.[R]	1xCarbamidomethyl [C5]; 1xTMT6plex [N-Term]		2.16694e-09	3.28854e-05	1	3	2	A0A1D5PTL7	A0A1D5PTL7 [126-145]	0	2552.18	0.995	0.932	1.055	0.971	1.132	0.969	0.99	1.095	98.5	98	91.8	103.9	95.6	111.5	95.5	97.5	107.8	2	2	2	2	2	2	2	2	2		High	High	High	High	High	High	High	High	High
FALSE	High	[K].LQYDHQNDGSTQALASCQR.[D]	1xCarbamidomethyl [C17]; 1xTMT6plex [N-Term]		8.03448e-09	3.28854e-05	1	3	1	Q5F3E6	Q5F3E6 [167-185]	0	2421.14	1.001	0.968	1.207	1.467	1.027	0.959	0.765	0.756	98.4	98.5	95.2	118.8	144.4	101	94.3	75.2	74.3	1	1	1	1	1	1	1	1	1		High	High	High	High	High	High	High	High	High
FALSE	High	[K].LQVVEMPLAHK.[L]	1xTMT6plex [K11]; 1xTMT6plex [N-Term]		3.25479e-08	3.28854e-05	1	1	2	P13731	P13731 [240-250]	0	1723.03	1.089	1.083	0.766	0.734	0.735	0.636	0.706	0.624	122	132.9	132.2	93.5	89.6	89.8	77.6	86.1	76.2	2	2	2	2	2	2	2	2	2		High	High	High	High	High	High	High	High	High
FALSE	High	[K].IQVTIQAGDQAPTK.[M]	1xTMT6plex [K14]; 1xTMT6plex [N-Term]		4.42197e-07	3.28854e-05	1	2	1	A0A1D5NUW2	A0A1D5NUW2 [1041-1054]	0	1928.12	0.81	0.921	1.715	1.713	1.441	2.315	2.058	2.017	64.3	52.1	59.3	110.3	110.2	92.7	148.9	132.4	129.8	1	1	1	1	1	1	1	1	1		High	High	High	High	High	High	High	High	High
FALSE	High	[K].IQVTFGELFER.[Y]	1xTMT6plex [N-Term]		4.36761e-06	3.28854e-05	1	1	1	A0A1D5P0B7	A0A1D5P0B7 [351-361]	0	1567.87	1.001	1.839	1.438	1.243	1.157	2.261	2.285	1.934	63.6	63.7	116.9	91.4	79	73.5	143.7	145.2	122.9	1	1	1	1	1	1	1	1	1		High	High	High	High	High	High	High	High	High
FALSE	High	[K].LQVQNVHGAFNALEGADK.[L]	1xTMT6plex [K18]; 1xTMT6plex [N-Term]		2.04372e-10	3.28854e-05	1	1	1	E1C2I3	E1C2I3 [159-176]	0	2369.3	1.001	1.116	0.807	0.913	0.789	0.764	0.769	0.739	114	114	127.2	91.9	104	89.9	87	87.7	84.2	1	1	1	1	1	1	1	1	1		High	High	High	High	High	High	High	High	High
FALSE	High	[R].LQVNQVVIHEDFIQSCFDR.[L]	1xCarbamidomethyl [C16]; 1xTMT6plex [N-Term]		2.40752e-07	3.28854e-05	1	2	1	E1BWJ5	E1BWJ5 [804-822]	0	2576.31	0.86	1.015	1.311	0.877	0.951	1.09	0.94	1.795	91.5	78.7	92.8	119.9	80.2	87	99.7	86	164.2	1	1	1	1	1	1	1	1	1		High	High	High	High	High	High	High	High	High
FALSE	High	[K].IRPGEFEQFESTIGFK.[L]	1xTMT6plex [K16]; 1xTMT6plex [N-Term]		7.56179e-06	3.28854e-05	1	10	1	A0A1D5PTD2	A0A1D5PTD2 [357-372]	0	2343.27	1.099	1.343	0.916	1.199	1.168	0.793	1.083	0.757	96.2	105.7	129.2	88.1	115.3	112.3	76.3	104.2	72.8	1	1	1	1	1	1	1	1	1		High	High	High	High	High	High	High	High	High
FALSE	High	[K].IRPGEQEQYESTIGFK.[L]	1xTMT6plex [K16]; 1xTMT6plex [N-Term]		2.87533e-08	3.28854e-05	1	11	1	A0A3Q2U333	A0A3Q2U333 [591-606]	0	2340.26	1.134	0.933	0.815	0.867	0.683	0.864	0.868	0.739	113.9	129.1	106.3	92.8	98.7	77.8	98.3	98.9	84.2	1	1	1	1	1	1	1	1	1		High	High	High	High	High	High	High	High	High
FALSE	High	[K].IRPGEYEQFESTIGFK.[L]	1xTMT6plex [K16]; 1xTMT6plex [N-Term]		7.38537e-06	3.28854e-05	1	10	1	A0A3Q3AXE4	A0A3Q3AXE4 [338-353]	0	2359.27	0.924	1.007	0.753	0.692	0.734	1.064	0.996	0.867	112	103.5	112.8	84.3	77.5	82.2	119.1	111.6	97.1	1	1	1	1	1	1	1	1	1		High	High	High	High	High	High	High	High	High
FALSE	High	[K].LRPGSGGEKPPEEPPFTYQLK.[A]	2xTMT6plex [K9; K21]; 1xTMT6plex [N-Term]		1.35198e-10	3.28854e-05	4	6	5	A6BM71; A6BM73; A6BLM8; A6BLM7	A6BM71 [5329-5349]; A6BM73 [547-567]; A6BLM8 [574-594]; A6BLM7 [378-398]	0	3014.69	1.082	1.064	1.63	1.632	1.509	1.227	0.976	1.276	79	85.5	84	128.7	128.9	119.2	96.9	77	100.8	5	5	5	5	5	5	5	5	5	Shared	High	High	High	High	High	High	High	High	High
FALSE	High	[R].ISASNPYSTVTVEEIR.[T]	1xTMT6plex [N-Term]		5.84716e-11	3.28854e-05	1	3	13	P20111	P20111 [596-611]	0	1995.06	1.04	1.007	1.242	1.245	1.157	1.111	1.155	1.176	88.8	92.4	89.4	110.3	110.6	102.7	98.7	102.6	104.4	12	12	12	12	12	12	12	12	12		High	High	High	High	High	High	High	High	High
FALSE	High	[R].ISAPTPEEKEEWIK.[SC]	2xTMT6plex [K9; K14]; 1xTMT6plex [N-Term]		3.61126e-05	3.28854e-05	1	5	1	E1C5T7	E1C5T7 [358-371]	1	2344.34	1.042	0.87	1.11	1.042	1.125	0.851	0.942	0.9	101.3	105.6	88.2	112.5	105.5	114	86.2	95.4	91.2	1	1	1	1	1	1	1	1	1		High	High	High	High	High	High	High	High	High
FALSE	High	[K].LSAPLDHLNLHLR.[E]	1xTMT6plex [N-Term]		6.35968e-05	3.28854e-05	1	1	1	A0A1D5P2Y5	A0A1D5P2Y5 [786-798]	0	1728.01	1.139	1.043	0.85	1.048	0.994	1.273	1.352	1.172	91.2	103.8	95.1	77.5	95.6	90.6	116	123.3	106.9	1	1	1	1	1	1	1	1	1		High	High	High	High	High	High	High	High	High
FALSE	High	[K].ISAPGGELEDAFPALTKPLK.[A]	2xTMT6plex [K17; K20]; 1xTMT6plex [N-Term]		6.74683e-14	3.28854e-05	1	4	3	F1NZL2	F1NZL2 [482-501]	0	2741.61	1.053	1.017	1.118	1.088	1.133	0.928	0.977	0.919	97.5	102.7	99.1	108.9	106.1	110.4	90.5	95.3	89.5	3	3	3	3	3	3	3	3	3		High	High	High	High	High	High	High	High	High
FALSE	High	[R].ISAMNSVHCEHVEEGGESR.[Y]	1xCarbamidomethyl [C9]; 1xTMT6plex [N-Term]		1.65984e-07	3.28854e-05	1	1	1	A0A1D5PYK4	A0A1D5PYK4 [524-542]	0	2357.08	1.098	1.123	0.97	1.243	0.869	1.155	0.93	1.163	94.2	103.5	105.9	91.4	117.1	81.9	108.8	87.6	109.6	1	1	1	1	1	1	1	1	1		High	High	High	High	High	High	High	High	High
FALSE	High	[R].ISAMNAVGTGEPAVIPSVEIK.[E]	1xOxidation [M4]; 1xTMT6plex [K21]; 1xTMT6plex [N-Term]		1.98428e-10	3.28854e-05	1	1	5	A0A3Q2TS15	A0A3Q2TS15 [184-204]	0	2557.43	0.978	0.963	1.312	1.36	1.224	0.997	1.102	1.093	89.7	87.7	86.4	117.7	122.1	109.9	89.5	98.9	98.1	5	5	5	5	5	5	5	5	5		High	High	High	High	High	High	High	High	High
FALSE	High	[R].ISAMNAVGTGEPAVIPSVEIK.[E]	1xTMT6plex [K21]; 1xTMT6plex [N-Term]		1.88252e-11	3.28854e-05	1	1	5	A0A3Q2TS15	A0A3Q2TS15 [184-204]	0	2541.44	1.108	1.083	1.577	1.791	1.609	1.224	1.103	1.424	75.5	83.7	81.7	119.1	135.3	121.5	92.4	83.3	107.5	4	4	4	4	4	4	4	4	4		High	High	High	High	High	High	High	High	High
FALSE	High	[R].LSAIYGGTYMLNKPIEEIVIENGK.[V]	2xTMT6plex [K13; K24]; 1xTMT6plex [N-Term]		3.66795e-11	3.28854e-05	1	2	1	F1NCZ2	F1NCZ2 [432-455]	0	3339.88	1.13	1.292	1.246	1.303	1.102	1.201	1.2	1.25	83.9	94.9	108.4	104.6	109.4	92.5	100.8	100.7	104.9	1	1	1	1	1	1	1	1	1		High	High	High	High	High	High	High	High	High
FALSE	High	[K].LSAIPLSAFCGPETK.[R]	1xCarbamidomethyl [C10]; 1xTMT6plex [K15]; 1xTMT6plex [N-Term]		1.60208e-07	3.28854e-05	1	3	1	E1C934	E1C934 [406-420]	0	2049.15	0.988	0.982	0.649	0.767	0.738	1.041	1.127	0.965	109	107.7	107	70.7	83.6	80.4	113.5	122.8	105.2	1	1	1	1	1	1	1	1	1		High	High	High	High	High	High	High	High	High
FALSE	High	[R].LSALGNVTTCNDYVALVHPDLDR.[E]	1xCarbamidomethyl [C10]; 1xTMT6plex [N-Term]		1.89458e-12	3.28854e-05	1	2	1	A0A1D5PNG3	A0A1D5PNG3 [101-123]	0	2772.42	1.128	1.016	1.084	1.366	1.091	1.14	0.974	1.396	88.3	99.6	89.7	95.7	120.6	96.3	100.6	86	123.2	1	1	1	1	1	1	1	1	1		High	High	High	High	High	High	High	High	High
FALSE	High	[K].LSALDYHNPGGFNCR.[D]	1xCarbamidomethyl [C14]; 1xTMT6plex [N-Term]		0.000188831	3.28854e-05	1	2	1	Q90706	Q90706 [6-20]	0	1949.95	0.954	0.895	1.077	1.024	1.064	1.052	1.183	0.996	97.3	92.8	87.2	104.9	99.6	103.6	102.4	115.2	97	1	1	1	1	1	1	1	1	1		High	High	High	High	High	High	High	High	High
FALSE	High	[K].ISALAATLEGALSSTAR.[I]	1xTMT6plex [N-Term]		3.95476e-08	3.28854e-05	2	3	1	A0A3Q3AHD7; Q5ZMI2	A0A3Q3AHD7 [204-220]; Q5ZMI2 [177-193]	0	1861.06																											Shared	High	High	High	High	High	High	High	High	High
FALSE	High	[R].LQVNLLVTPSTK.[I]	1xTMT6plex [K12]; 1xTMT6plex [N-Term]		2.25499e-06	3.28854e-05	1	1	2	F1NER9	F1NER9 [386-397]	0	1771.11	0.92	0.902	0.816	0.76	0.859	0.936	1.147	0.905	109.2	100.4	98.5	89.1	83	93.8	102.1	125.2	98.8	2	2	2	2	2	2	2	2	2		High	High	High	High	High	High	High	High	High
FALSE	High	[R].ISAGSWSLESFVER.[F]	1xTMT6plex [N-Term]		6.08499e-08	3.28854e-05	1	1	2	A0A3Q2UB73	A0A3Q2UB73 [176-189]	0	1796.94	1.298	1.06	1.317	1.311	1.555	1.299	1.418	1.517	76.4	99.2	81	100.7	100.2	118.8	99.3	108.4	116	2	2	2	2	2	2	2	2	2		High	High	High	High	High	High	High	High	High
FALSE	High	[R].ISAENEYGIGLPAETSDPIK.[V]	1xTMT6plex [K20]; 1xTMT6plex [N-Term]		1.32171e-12	3.28854e-05	1	1	5	A0A3Q2TS15	A0A3Q2TS15 [2543-2562]	0	2562.37	0.91	0.966	1.361	1.24	1.189	1.023	0.897	1.04	93.5	85.1	90.4	127.3	115.9	111.1	95.6	83.9	97.2	5	5	5	5	5	5	5	5	5		High	High	High	High	High	High	High	High	High
FALSE	High	[R].ISAEEALQHPYFTDFCPP.[-]	1xCarbamidomethyl [C16]; 1xTMT6plex [N-Term]		5.3068e-06	3.28854e-05	1	1	1	B6E1W1	B6E1W1 [275-292]	0	2351.12	0.998	1.106	1.754	1.329	2.089	1.428	1.55	1.465	70.8	70.6	78.2	124.1	94	147.8	101	109.7	103.7	1	1	1	1	1	1	1	1	1		High	High	High	High	High	High	High	High	High
FALSE	High	[R].LSAEDLVLEGAGLR.[V]	1xTMT6plex [N-Term]		4.29754e-09	3.28854e-05	1	3	4	F1NI05	F1NI05 [584-597]	0	1671.95	0.96	1.007	0.836	1.01	0.911	0.914	0.854	0.858	107.8	103.5	108.5	90.1	108.8	98.2	98.5	92	92.5	3	3	3	3	3	3	3	3	3		High	High	High	High	High	High	High	High	High
FALSE	High	[R].ISADTIFVTASHEPTSGIIGVNK.[K]	1xTMT6plex [K23]; 1xTMT6plex [N-Term]		2.92812e-09	3.28854e-05	1	5	1	A0A1D5P650	A0A1D5P650 [298-320]	0	2815.56	1.084	1.009	0.922	0.818	0.997	0.914	1.123	1.09	100.5	108.9	101.4	92.7	82.2	100.2	91.8	112.9	109.5	1	1	1	1	1	1	1	1	1		High	High	High	High	High	High	High	High	High
FALSE	High	[K].LSADTEVVCGAPSIYLDFAR.[Q]	1xCarbamidomethyl [C9]; 1xTMT6plex [N-Term]		2.35931e-14	3.28854e-05	1	1	11	P00940	P00940 [33-52]	0	2413.23	1.088	1.105	1.526	1.469	1.715	1.027	0.83	1.042	83.3	90.6	92.1	127.2	122.4	142.9	85.5	69.2	86.8	9	9	9	9	9	9	9	9	9		High	High	High	High	High	High	High	High	High
FALSE	High	[R].ISAALYHLDQVEQPLR.[S]	1xTMT6plex [N-Term]		1.25091e-08	3.28854e-05	1	2	2	A0A1D5PCL0	A0A1D5PCL0 [3448-3463]	0	2082.15	1.056	1.107	1.437	1.198	2.697	0.984	0.955	1.386	76.1	80.4	84.3	109.4	91.3	205.4	74.9	72.7	105.6	2	2	2	2	2	2	2	2	2		High	High	High	High	High	High	High	High	High
FALSE	High	[R].LSAALEEAAR.[E]	1xTMT6plex [N-Term]		6.33476e-06	3.28854e-05	1	3	1	A0A1D5P7D0	A0A1D5P7D0 [1006-1015]	0	1259.72	1.043	1.075	0.969	0.79	0.867	0.812	0.871	0.894	108.2	112.8	116.3	104.8	85.4	93.8	87.8	94.3	96.6	1	1	1	1	1	1	1	1	1		High	High	High	High	High	High	High	High	High
FALSE	High	[R].IRPVFEEDPVFR.[R]	1xTMT6plex [N-Term]		2.4205e-06	3.28854e-05	1	7	2	A0A3Q3ATJ1	A0A3Q3ATJ1 [146-157]	0	1732.96	1.106	1.111	1.276	1.116	1.363	0.967	0.893	0.962	91.9	101.6	102.1	117.3	102.6	125.3	88.8	82.1	88.4	2	2	2	2	2	2	2	2	2		High	High	High	High	High	High	High	High	High
FALSE	High	[K].IRPNYFAPELPAVAEFSTSETMGHSADR.[L]	1xTMT6plex [N-Term]		2.71576e-12	3.28854e-05	1	1	2	E1BTT4	E1BTT4 [202-229]	0	3322.64	1.313	1.168	0.798	0.876	0.876	1.016	1.144	1.154	96.3	126.4	112.5	76.9	84.4	84.3	97.9	110.1	111.2	2	2	2	2	2	2	2	2	2		High	High	High	High	High	High	High	High	High
FALSE	High	[R].LRPNAEQTLEHPWFK.[T]	1xTMT6plex [K15]; 1xTMT6plex [N-Term]		7.19727e-05	3.28854e-05	1	3	2	A0A3Q2TVP3	A0A3Q2TVP3 [1891-1905]	0	2324.29	0.984	1.083	0.981	0.971	0.995	0.898	0.826	0.895	104.2	102.6	112.9	102.3	101.2	103.7	93.7	86.1	93.3	2	2	2	2	2	2	2	2	2		High	High	High	High	High	High	High	High	High
FALSE	High	[K].IRPLGWECELNPPVFR.[Q]	1xCarbamidomethyl [C8]; 1xTMT6plex [N-Term]		2.87672e-09	3.28854e-05	1	1	1	F1N9B4	F1N9B4 [111-126]	0	2212.19	1.047	1.061	0.769	0.757	0.843	0.916	0.918	0.873	110	115.2	116.7	84.5	83.2	92.7	100.8	100.9	96	1	1	1	1	1	1	1	1	1		High	High	High	High	High	High	High	High	High
FALSE	High	[K].IRPHIFFDDQMFHVEGAK.[E]	1xTMT6plex [K18]; 1xTMT6plex [N-Term]		1.21245e-05	3.28854e-05	1	2	1	F1NE11	F1NE11 [360-377]	0	2645.41	1.074	0.766	0.77	0.68	0.971	0.889	1.084	0.884	110.9	119.1	84.9	85.4	75.4	107.7	98.6	120.2	97.9	1	1	1	1	1	1	1	1	1		High	High	High	High	High	High	High	High	High
FALSE	High	[R].ISAGAIEECVLR.[H]	1xCarbamidomethyl [C9]; 1xTMT6plex [N-Term]		2.80232e-05	3.28854e-05	1	1	2	F1P5S5	F1P5S5 [548-559]	0	1546.85	0.766	0.962	1.08	0.702	1.237	0.782	0.75	0.737	112.3	86	108	121.3	78.8	138.9	87.8	84.1	82.8	1	1	1	1	1	1	1	1	1		High	High	High	High	High	High	High	High	High
FALSE	High	[R].LSVLGAITSVQQR.[L]	1xTMT6plex [N-Term]		3.28609e-05	3.28854e-05	1	1	1	A0A1L1RX26	A0A1L1RX26 [69-81]	0	1600.96	1.081	0.961	1.099	0.892	1.099	0.882	1.133	1.161	96.7	104.5	93	106.3	86.2	106.3	85.2	109.6	112.2	1	1	1	1	1	1	1	1	1		High	High	High	High	High	High	High	High	High
FALSE	High	[K].IQVMPEPSNEAPPSLFHK.[K]	1xTMT6plex [K18]; 1xTMT6plex [N-Term]		2.29759e-08	3.28854e-05	2	4	4	Q8UWK0; A0A1L1RPT1	Q8UWK0 [467-484]; A0A1L1RPT1 [472-489]	0	2479.34	1.105	0.872	0.905	1.006	0.777	1.059	1.254	1.076	99.4	109.8	86.7	90	100	77.2	105.3	124.7	106.9	4	4	4	4	4	4	4	4	4	Shared	High	High	High	High	High	High	High	High	High
FALSE	High	[R].LQVLEQDVVLQSIDR.[A]	1xTMT6plex [N-Term]		0.000262198	3.28854e-05	1	2	1	E1C7M3	E1C7M3 [56-70]	0	1984.13																											No Quan Values	High	High	High	High	High	High	High	High	High
FALSE	High	[K].LQTASDESYKDPTNIQSK.[H]	2xTMT6plex [K10; K18]; 1xTMT6plex [N-Term]		4.72321e-09	3.28854e-05	1	2	3	A0A3Q2TVB7	A0A3Q2TVB7 [1570-1587]	1	2712.47	1.132	0.875	0.509	0.449	0.502	0.838	1.167	0.878	122.4	138.6	107.1	62.4	55	61.5	102.6	142.9	107.5	3	3	3	3	3	3	3	3	3		High	High	High	High	High	High	High	High	High
FALSE	High	[K].LQTASDESYKDPTNIQLSK.[L]	2xTMT6plex [K10; K19]; 1xTMT6plex [N-Term]		5.25268e-09	3.28854e-05	1	6	1	A0A3Q2U5Z2	A0A3Q2U5Z2 [1537-1555]	1	2825.55	0.964	0.973	0.722	0.736	0.642	0.856	0.835	0.738	120.6	116.2	117.3	87	88.7	77.4	103.2	100.6	89	1	1	1	1	1	1	1	1	1		High	High	High	High	High	High	High	High	High
FALSE	High	[K].IQSTAEGIR.[L]	1xTMT6plex [N-Term]		9.83345e-05	3.28854e-05	2	3	5	F1N9Z6; Q90724	F1N9Z6 [1374-1382]; Q90724 [1339-1347]	0	1203.69	1.064	1.074	1.462	1.33	1.517	1.202	1.126	1.299	81.3	86.5	87.3	118.9	108.1	123.3	97.7	91.5	105.6	5	5	5	5	5	5	5	5	5	Shared	High	High	High	High	High	High	High	High	High
FALSE	High	[R].LQSSSSSDAVDQLLNK.[T]	1xTMT6plex [K16]; 1xTMT6plex [N-Term]		2.95843e-06	3.28854e-05	1	3	1	A0A3Q2UET9	A0A3Q2UET9 [542-557]	0	2150.17	1.166	1.119	1.076	1.123	1.214	1.103	1.172	1.233	88.2	102.8	98.7	94.9	99.1	107.1	97.3	103.3	108.7	1	1	1	1	1	1	1	1	1		High	High	High	High	High	High	High	High	High
FALSE	High	[K].IQSSEGALQITMK.[M]	1xTMT6plex [K13]; 1xTMT6plex [N-Term]		6.23339e-09	3.28854e-05	1	2	2	A0A3Q2UEL1	A0A3Q2UEL1 [299-311]	0	1864.06	1.07	1.053	1.18	1.189	1.219	1.137	1.212	1.124	88.4	94.6	93	104.3	105	107.8	100.5	107.1	99.3	2	2	2	2	2	2	2	2	2		High	High	High	High	High	High	High	High	High
FALSE	High	[K].LQSSDGEIFEVDVEIAK.[Q]	1xTMT6plex [K17]; 1xTMT6plex [N-Term]		0.000289619	3.28854e-05	1	1	3	Q5ZKF5	Q5ZKF5 [6-22]	0	2337.26	1.007	1.033	1.281	1.251	1.372	1.014	0.862	1.057	91.1	91.7	94.2	116.7	114	125	92.4	78.6	96.3	3	3	3	3	3	3	3	3	3		High	High	High	High	High	High	High	High	High
FALSE	High	[R].IQSQYLYVALATK.[E]	1xTMT6plex [K13]; 1xTMT6plex [N-Term]		6.26418e-07	3.28854e-05	2	3	2	Q9DEH4; A0A3Q3A4C6	Q9DEH4 [1181-1193]; A0A3Q3A4C6 [1544-1556]	0	1956.16	1.097	1.008	1.147	1.268	1.271	1.131	1.122	1.124	88.5	97.1	89.2	101.5	112.3	112.5	100.1	99.3	99.5	2	2	2	2	2	2	2	2	2	Shared	High	High	High	High	High	High	High	High	High
FALSE	High	[K].IQSQWDDVHGYLQNR.[R]	1xTMT6plex [N-Term]		3.19766e-08	3.28854e-05	2	11	1	A0A3Q3ABK2; P11533	A0A3Q3ABK2 [2554-2568]; P11533 [2554-2568]	0	2088.05	1.115	1.194	1.186	0.957	0.881	0.992	0.866	1.102	96.8	107.9	115.6	114.8	92.7	85.4	96.1	83.9	106.7	1	1	1	1	1	1	1	1	1	Shared	High	High	High	High	High	High	High	High	High
FALSE	High	[R].IQSQTVAQGTDAHFR.[V]	1xTMT6plex [N-Term]		1.32043e-10	3.28854e-05	3	4	6	A6BM71; Q9YH41; Q9IAR9	A6BM71 [1811-1825]; Q9YH41 [396-410]; Q9IAR9 [1988-2002]	0	1887.99	1.095	0.989	1.276	2.279	1.337	1.152	1.165	1.19	78.4	85.8	77.5	100	178.6	104.8	90.3	91.3	93.3	6	6	6	6	6	6	6	6	6	Shared	High	High	High	High	High	High	High	High	High
FALSE	High	[K].LQSQLLSLEK.[E]	1xTMT6plex [K10]; 1xTMT6plex [N-Term]		3.71933e-05	3.28854e-05	1	3	1	A0A1D5PI72	A0A1D5PI72 [300-309]	0	1617	0.952	0.879	1.427	1.129	1.425	0.779	0.762	0.91	97.2	92.5	85.4	138.6	109.7	138.4	75.7	74	88.4	1	1	1	1	1	1	1	1	1		High	High	High	High	High	High	High	High	High
FALSE	High	[R].LQSPQFQALFTPGLR.[S]	1xTMT6plex [N-Term]		0.000289619	3.28854e-05	1	1	1	A0A1D5P668	A0A1D5P668 [30-44]	0	1932.09	0.738	0.748	0.784	0.726	0.631	0.779	0.768	0.838	128.4	94.7	96.1	100.6	93.2	81	100	98.5	107.5	1	1	1	1	1	1	1	1	1		High	High	High	High	High	High	High	High	High
FALSE	High	[K].IQSPQEWEAIQALTVLESCMK.[S]	1xCarbamidomethyl [C19]; 1xTMT6plex [K21]; 1xTMT6plex [N-Term]		6.90651e-05	3.28854e-05	1	1	1	A0A1D5PRZ0	A0A1D5PRZ0 [51-71]	0	2919.54																											No Quan Values	High	High	High	High	High	High	High	High	High
FALSE	High	[R].LQSPIISIDPHSMAVAPGEDATFK.[C]	1xTMT6plex [K24]; 1xTMT6plex [N-Term]		5.47427e-09	3.28854e-05	2	7	2	A0A1L1RJ69; Q6KDZ1	A0A1L1RJ69 [2370-2393]; Q6KDZ1 [2723-2746]	0	2982.6	1.1	1.095	1.011	1.276	0.816	1.113	1.15	0.936	94.8	104.2	103.7	95.8	120.9	77.4	105.5	109	88.7	2	2	2	2	2	2	2	2	2	Shared	High	High	High	High	High	High	High	High	High
FALSE	High	[R].LQSPENLLPMSPEEFDEVSR.[M]	1xTMT6plex [N-Term]		5.36982e-06	3.28854e-05	1	1	1	Q5ZJK3	Q5ZJK3 [719-738]	0	2546.26	1.435	1.252	1.557	2.38	1.554	1.471	1.248	1.439	67.5	96.9	84.5	105.1	160.6	104.9	99.2	84.2	97.1	1	1	1	1	1	1	1	1	1		High	High	High	High	High	High	High	High	High
FALSE	High	[K].IQSLQQVADEAEER.[A]	1xTMT6plex [N-Term]		4.6403e-09	3.28854e-05	1	2	2	Q05705	Q05705 [14-27]	0	1844.96	1.125	1.27	1.528	1.456	1	1.531	1.637	1.106	77.2	86.9	98.1	118	112.5	77.2	118.3	126.4	85.4	2	2	2	2	2	2	2	2	2		High	High	High	High	High	High	High	High	High
FALSE	High	[R].LQSLFTSPDFTK.[I]	1xTMT6plex [K12]; 1xTMT6plex [N-Term]		0.000223842	3.28854e-05	1	1	1	E1C7H6	E1C7H6 [332-343]	0	1842.04	1.166	1.078	1.206	28.618	3.634	2.771	3.798	1.593	20.1	23.4	21.6	24.2	574.1	72.9	55.6	76.2	31.9	1	1	1	1	1	1	1	1	1		High	High	High	High	High	High	High	High	High
FALSE	High	[K].LQSLDLAEASAK.[M]	1xTMT6plex [K12]; 1xTMT6plex [N-Term]		1.5647e-07	3.28854e-05	1	2	2	F1NJ23	F1NJ23 [1384-1395]	0	1703.99	1.06	1.293	1.444	0.908	0.845	0.99	1.115	0.998	93.2	98.9	120.5	134.6	84.6	78.8	92.3	104	93.1	2	2	2	2	2	2	2	2	2		High	High	High	High	High	High	High	High	High
FALSE	High	[R].LQSEVAELK.[I]	1xTMT6plex [K9]; 1xTMT6plex [N-Term]		0.000206202	3.28854e-05	1	1	1	A0A1L1RLR2	A0A1L1RLR2 [110-118]	0	1474.89	1.031	0.978	1.224	1.238	1.191	1.045	1.057	1.049	91.7	94.5	89.7	112.3	113.6	109.3	95.8	97	96.2	1	1	1	1	1	1	1	1	1		High	High	High	High	High	High	High	High	High
FALSE	High	[K].IQSELTSHEISLEEMK.[K]	1xTMT6plex [K16]; 1xTMT6plex [N-Term]		2.17871e-08	3.28854e-05	2	11	2	A0A3Q3ABK2; P11533	A0A3Q3ABK2 [1415-1430]; P11533 [1415-1430]	0	2332.25	0.976	1.111	1.457	1.295	1.282	0.914	0.953	1.116	89.1	86.9	99	129.8	115.4	114.2	81.4	84.9	99.4	2	2	2	2	2	2	2	2	2	Shared	High	High	High	High	High	High	High	High	High
FALSE	High	[K].IQRPPEDSIQPYEK.[I]	1xTMT6plex [K14]; 1xTMT6plex [N-Term]		5.22177e-09	3.28854e-05	1	3	3	A0A1D5P0A1	A0A1D5P0A1 [78-91]	0	2158.19	1.002	0.958	1.117	1.166	1.06	1.089	0.991	1.092	95	95.2	91	106.1	110.7	100.7	103.4	94.2	103.7	3	3	3	3	3	3	3	3	3		High	High	High	High	High	High	High	High	High
FALSE	High	[R].LQQWDSEEPVPR.[R]	1xTMT6plex [N-Term]		1.38976e-06	3.28854e-05	1	1	3	F1NX57	F1NX57 [29-40]	0	1712.88	0.985	1.056	0.848	0.913	0.865	0.817	0.877	0.811	110.1	108.5	116.3	93.4	100.6	95.3	90	96.5	89.3	3	3	3	3	3	3	3	3	3		High	High	High	High	High	High	High	High	High
FALSE	High	[R].LQQVLQMESHIQSTSDR.[I]	1xTMT6plex [N-Term]		2.46126e-05	3.28854e-05	1	1	1	A0A1D5P1W7	A0A1D5P1W7 [558-574]	0	2229.15	0.966	1.087	1.291	1.205	1.112	1.195	1.118	1.219	88.3	85.3	96	114	106.4	98.2	105.5	98.7	107.6	1	1	1	1	1	1	1	1	1		High	High	High	High	High	High	High	High	High
FALSE	High	[R].LQQTQHQVDEVVDIMR.[V]	1xTMT6plex [N-Term]		2.20459e-08	3.28854e-05	1	1	1	F1P4I3	F1P4I3 [19-34]	0	2168.13	1.015	1.036	0.877	0.885	0.97	0.979	0.874	0.813	106.5	108.1	110.3	93.4	94.3	103.3	104.3	93.1	86.6	1	1	1	1	1	1	1	1	1		High	High	High	High	High	High	High	High	High
FALSE	High	[R].LQQTQAQVDEVVDIMR.[M]	1xTMT6plex [N-Term]		2.20237e-06	3.28854e-05	1	1	1	A0A1D5PLR5	A0A1D5PLR5 [30-45]	0	2102.11	0.969	1.037	0.997	0.866	1.192	0.85	0.684	0.821	106.9	103.7	110.9	106.6	92.6	127.4	90.9	73.1	87.8	1	1	1	1	1	1	1	1	1		High	High	High	High	High	High	High	High	High
FALSE	High	[R].LQQSHPINASQIQVK.[R]	1xTMT6plex [K15]; 1xTMT6plex [N-Term]		1.02244e-06	3.28854e-05	2	8	2	A0A3Q2U5Z2; A0A3Q2TVB7	A0A3Q2U5Z2 [330-344]; A0A3Q2TVB7 [340-354]	0	2149.25	1.007	0.866	0.927	0.911	0.926	0.952	1.116	0.904	104.6	105.3	90.6	96.9	95.2	96.8	99.5	116.6	94.5	2	2	2	2	2	2	2	2	2	Shared	High	High	High	High	High	High	High	High	High
FALSE	High	[R].IQTDSVVEMLR.[E]	1xTMT6plex [N-Term]		1.3414e-06	3.28854e-05	1	2	1	A0A1L1RTK6	A0A1L1RTK6 [12-22]	0	1519.84	1.344	1.074	0.793	0.882	0.986	0.989	2.196	1.563	83.1	111.8	89.2	65.9	73.3	82	82.2	182.5	129.9	1	1	1	1	1	1	1	1	1		High	High	High	High	High	High	High	High	High
FALSE	High	[R].LQTEAGEYSR.[Q]	1xTMT6plex [N-Term]		2.85235e-05	3.28854e-05	1	2	11	Q9DGM4	Q9DGM4 [1285-1294]	0	1382.71	0.986	0.921	0.983	0.825	0.943	1.797	1.016	1.479	90.4	89.2	83.3	88.9	74.7	85.3	162.5	91.9	133.8	11	11	11	11	11	11	11	11	11		High	High	High	High	High	High	High	High	High
FALSE	High	[R].LQTEIEDLSVDLER.[A]	1xTMT6plex [N-Term]		1.53798e-08	3.28854e-05	2	3	13	A0A1D5NZY9; Q8UWA0	A0A1D5NZY9 [1429-1442]; Q8UWA0 [1429-1442]	0	1889.01	0.896	0.578	0.333	0.344	0.343	0.608	1.256	0.652	149.7	134.2	86.6	49.9	51.5	51.3	91.1	188.1	97.7	9	9	9	9	9	9	9	9	9	Shared	High	High	High	High	High	High	High	High	High
FALSE	High	[KR].LQTENGELSR.[QL]	1xTMT6plex [N-Term]		3.42459e-05	3.28854e-05	2	4	3	A0A1D5NZY9; Q8UWA0	A0A1D5NZY9 [1288-1297]; Q8UWA0 [1288-1297]	0	1375.74	0.885	0.615	0.165	0.153	0.17	0.471	1.184	0.491	175.3	155.1	107.8	29	26.9	29.7	82.5	207.6	86.1	3	3	3	3	3	3	3	3	3	Shared	High	High	High	High	High	High	High	High	High
FALSE	High	[K].IQVIDISMILAEAIR.[R]	1xTMT6plex [N-Term]		6.26418e-07	3.28854e-05	1	2	1	F1NIP5	F1NIP5 [287-301]	0	1914.13																											No Quan Values	High	High	High	High	High	High	High	High	High
FALSE	High	[K].LQVLATELLPWAVR.[S]	1xTMT6plex [N-Term]		1.72897e-06	3.28854e-05	1	1	1	F1NEN7	F1NEN7 [207-220]	0	1838.11	1.148	0.381	0.465	0.254	0.386	1.11	2.648	1.091	106.1	121.8	40.4	49.3	26.9	41	117.7	280.9	115.8	1	1	1	1	1	1	1	1	1		High	High	High	High	High	High	High	High	High
FALSE	High	[K].LQVIADQLVEK.[F]	1xTMT6plex [K11]; 1xTMT6plex [N-Term]		0.000259146	3.28854e-05	1	2	1	A0A1D5PKQ5	A0A1D5PKQ5 [249-259]	0	1714.05	0.968	0.924	1.413	1.279	1.193	0.76	0.983	0.937	95.2	92.1	87.9	134.4	121.7	113.5	72.3	93.6	89.2	1	1	1	1	1	1	1	1	1		High	High	High	High	High	High	High	High	High
FALSE	High	[K].IQVHYYEDGNVQLVSHK.[D]	1xTMT6plex [K17]; 1xTMT6plex [N-Term]		2.73184e-12	3.28854e-05	2	2	5	P28497; P13127	P28497 [194-210]; P13127 [194-210]	0	2487.34	1.129	1.14	1.619	1.608	1.464	1.217	1.116	1.205	78.3	88.4	89.3	126.7	125.9	114.6	95.3	87.3	94.3	5	5	5	5	5	5	5	5	5	Shared	High	High	High	High	High	High	High	High	High
FALSE	High	[R].LQVGQELLEYLGDPAR.[S]	1xTMT6plex [N-Term]		9.08587e-07	3.28854e-05	1	5	1	A0A3Q2U2T5	A0A3Q2U2T5 [22-37]	0	2030.11																											No Quan Values	High	High	High	High	Not Found	High	High	High	Not Found
FALSE	High	[R].LQVGQELIDYFSDK.[Q]	1xTMT6plex [K14]; 1xTMT6plex [N-Term]		5.56664e-07	3.28854e-05	1	5	2	A0A1D5NYY2	A0A1D5NYY2 [21-34]	0	2113.16	1.022	0.916	0.781	0.892	0.777	0.926	1.101	0.771	110	112.3	100.7	85.8	98.1	85.4	101.8	121.1	84.8	2	2	2	2	2	2	2	2	2		High	High	High	High	High	High	High	High	High
FALSE	High	[R].LQVGGFEHAR.[A]	1xTMT6plex [N-Term]		1.60943e-05	3.28854e-05	1	1	1	E1C309	E1C309 [369-378]	0	1342.74	1.07	1.006	0.939	0.987	1.034	1.094	1.357	1.023	94.6	101.3	95.2	88.9	93.4	97.9	103.5	128.4	96.8	1	1	1	1	1	1	1	1	1		High	High	High	High	High	High	High	High	High
FALSE	High	[R].LQVFLNTYGIQTQTPQQVEPIQIWAQK.[E]	1xTMT6plex [K27]; 1xTMT6plex [N-Term]		9.36721e-09	3.28854e-05	2	5	1	A0A1D5P1V6; Q5ZME3	A0A1D5P1V6 [510-536]; Q5ZME3 [499-525]	0	3630.01	1.179	0.982	1.675	1.65	1.712	0.944	0.725	1.158	81.6	96.2	80.2	136.7	134.7	139.8	77	59.2	94.6	1	1	1	1	1	1	1	1	1	Shared	High	High	High	High	High	High	High	High	High
FALSE	High	[K].LQVEVDENGR.[I]	1xTMT6plex [N-Term]		1.42186e-05	3.28854e-05	1	3	2	A0A3Q2U6D5	A0A3Q2U6D5 [64-73]	0	1387.74	1.085	1.051	0.783	0.657	0.776	0.96	1.136	0.97	106.9	116	112.3	83.7	70.2	83	102.6	121.5	103.7	2	2	2	2	2	2	2	2	2		High	High	High	High	High	High	High	High	High
FALSE	High	[K].LQVELDNVTGLLNQSDSK.[S]	1xTMT6plex [K18]; 1xTMT6plex [N-Term]		2.10392e-09	3.28854e-05	1	2	1	A0A1D5PM19	A0A1D5PM19 [1278-1295]	0	2431.34	1.032	1.013	0.693	0.579	0.603	0.865	0.733	0.689	124.9	128.9	126.6	86.5	72.3	75.4	108	91.5	86	1	1	1	1	1	1	1	1	1		High	High	High	High	High	High	High	High	High
FALSE	High	[R].LQVEHTVTEEITGVDLVQAQLLVAAGR.[S]	1xTMT6plex [N-Term]		1.09963e-10	3.28854e-05	1	1	1	Q8JHF6	Q8JHF6 [329-355]	0	3118.73																											No Quan Values	High	High	High	High	High	High	High	High	High
FALSE	High	[R].LQVEHPVTEMITGTDLVEWQLR.[V]	1xTMT6plex [N-Term]		2.54134e-09	3.28854e-05	1	2	1	F1NYK3	F1NYK3 [376-397]	0	2823.49	1.04	1.259	1.102	0.978	0.921	1.272	1.421	1.044	89.7	93.2	112.9	98.8	87.7	82.6	114	127.4	93.6	1	1	1	1	1	1	1	1	1		High	High	High	High	High	High	High	High	High
FALSE	High	[K].IQVLQQQADDAEER.[A]	1xTMT6plex [N-Term]		2.1289e-09	3.28854e-05	1	5	3	A0A1L1RVU7	A0A1L1RVU7 [14-27]	0	1871.97	1.064	1.02	0.946	0.938	0.919	1.065	1.15	1.047	98.4	104.6	100.3	93	92.3	90.4	104.7	113.1	103	3	3	3	3	3	3	3	3	3		High	High	High	High	High	High	High	High	High
FALSE	High	[R].LQVEGGGCSGFQYK.[F]	1xCarbamidomethyl [C8]; 1xTMT6plex [K14]; 1xTMT6plex [N-Term]		3.2532e-07	3.28854e-05	1	2	1	A0A3Q3A8P1	A0A3Q3A8P1 [88-101]	0	1988.03	1.041	0.959	1.054	1.01	1.059	1.072	1.012	1.068	97	101	93	102.3	98	102.7	104.1	98.2	103.6	1	1	1	1	1	1	1	1	1		High	High	High	High	High	High	High	High	High
FALSE	High	[R].LQVCEIKPR.[D]	1xCarbamidomethyl [C4]; 1xTMT6plex [K7]; 1xTMT6plex [N-Term]		2.16371e-06	3.28854e-05	1	2	2	A6BM71	A6BM71 [7205-7213]	0	1600.96	0.973	0.995	1.142	1.226	1.054	0.986	0.89	0.939	97.8	95.1	97.3	111.6	119.8	103	96.4	87.1	91.8	2	2	2	2	2	2	2	2	2		High	High	High	High	High	High	High	High	High
FALSE	High	[R].LQVAGEITTGPR.[V]	1xTMT6plex [N-Term]		1.92279e-06	3.28854e-05	3	6	3	A0A1D5PSJ5; F1P3D9; A0A1D5PP62	A0A1D5PSJ5 [422-433]; F1P3D9 [460-471]; A0A1D5PP62 [455-466]	0	1470.85	1.074	0.961	0.719	0.627	0.695	0.907	0.983	0.83	115.5	124	111	83	72.4	80.2	104.7	113.5	95.8	3	3	3	3	3	3	3	3	3	Shared	High	High	High	High	High	High	High	High	High
FALSE	High	[R].LQTYSQEIELACQK.[E]	1xCarbamidomethyl [C12]; 1xTMT6plex [K14]; 1xTMT6plex [N-Term]		3.08488e-07	3.28854e-05	1	1	1	F1NH83	F1NH83 [31-44]	0	2169.16	1.049	1.116	1.734	1.425	1.563	1.27	1.157	1.259	77.8	81.6	86.7	134.9	110.8	121.6	98.8	90	97.9	1	1	1	1	1	1	1	1	1		High	High	High	High	High	High	High	High	High
FALSE	High	[K].LQTWTVSVNEGR.[W]	1xTMT6plex [N-Term]		3.42884e-06	3.28854e-05	1	5	2	A0A1D5PLJ8	A0A1D5PLJ8 [419-430]	0	1618.88	0.937	0.976	1.071	1.062	0.998	0.923	0.833	1.066	101.5	95.2	99.1	108.7	107.8	101.3	93.7	84.5	108.3	2	2	2	2	2	2	2	2	2		High	High	High	High	High	High	High	High	High
FALSE	High	[K].IQTTEDATDSSSK.[T]	1xTMT6plex [K13]; 1xTMT6plex [N-Term]		8.76972e-07	3.28854e-05	1	7	1	A0A3Q3AIZ0	A0A3Q3AIZ0 [1174-1186]	0	1840.95	0.97	0.877	0.617	0.635	0.612	1.001	1.083	0.938	116.4	112.9	102	71.8	74	71.3	116.5	126.1	109.1	1	1	1	1	1	1	1	1	1		High	High	High	High	High	High	High	High	High
FALSE	High	[K].IQTSDFKDENEMLTSLR.[K]	1xTMT6plex [K7]; 1xTMT6plex [N-Term]		2.17766e-07	3.28854e-05	2	11	2	A0A3Q3ABK2; P11533	A0A3Q3ABK2 [587-603]; P11533 [587-603]	1	2485.3	0.917	0.971	0.949	0.996	0.904	0.937	0.894	0.905	106.2	97.4	103.2	100.8	105.8	96	99.5	94.9	96.2	2	2	2	2	2	2	2	2	2	Shared	High	High	High	High	High	High	High	High	High
FALSE	High	[R].IQTQPGYANTLR.[Q]	1xTMT6plex [N-Term]		2.46126e-05	3.28854e-05	1	2	4	A0A3S5ZPB7	A0A3S5ZPB7 [186-197]	0	1590.88	0.962	0.975	0.69	0.616	0.625	0.926	0.967	0.844	118.3	113.8	115.4	81.6	72.9	74	109.6	114.5	99.8	4	4	4	4	4	4	4	4	4		High	High	High	High	High	High	High	High	High
FALSE	High	[R].IQTIISQLEDSCR.[S]	1xCarbamidomethyl [C12]; 1xTMT6plex [N-Term]		5.80147e-07	3.28854e-05	1	3	3	A0A1D5P5D3	A0A1D5P5D3 [208-220]	0	1791.95	0.911	0.877	1.425	1.557	1.183	1.467	1.266	1.459	80.8	73.6	70.8	115.1	125.7	95.5	118.5	102.3	117.8	1	1	1	1	1	1	1	1	1		High	High	High	High	High	High	High	High	High
FALSE	High	[R].LQTLKEELEFQK.[N]	2xTMT6plex [K5; K12]; 1xTMT6plex [N-Term]		3.99755e-06	3.28854e-05	1	2	2	P13648	P13648 [196-207]	1	2193.31	1.091	0.831	0.627	0.575	0.573	0.646	0.792	0.61	133.5	145.5	110.9	83.6	76.7	76.5	86.2	105.7	81.4	2	2	2	2	2	2	2	2	2		High	High	High	High	High	High	High	High	High
FALSE	High	[R].LQTETGEYSR.[Q]	1xTMT6plex [N-Term]		2.47582e-05	3.28854e-05	1	2	4	A0A1D5NYC2	A0A1D5NYC2 [1283-1292]	0	1412.72	1.054	0.542	4.903	3.276	5.583	0.573	0.51	1.638	47.2	49.7	25.6	231.3	154.5	263.4	27	24.1	77.3	4	4	4	4	4	4	4	4	4		High	High	High	High	High	High	High	High	High
FALSE	High	[R].LQTESGEYSR.[Q]	1xTMT6plex [N-Term]		1.74803e-05	3.28854e-05	6	8	17	A0A1D5P603; Q9DGM5; P02565; Q9PTY2; R4GIG1; A0A1D5PUR6	A0A1D5P603 [1284-1293]; Q9DGM5 [1288-1297]; P02565 [1285-1294]; Q9PTY2 [1284-1293]; R4GIG1 [1285-1294]; A0A1D5PUR6 [1284-1293]	0	1398.71	1.053	1.127	2.011	2.41	1.802	1.001	0.804	1.22	72.4	76.3	81.6	145.6	174.5	130.5	72.5	58.2	88.3	17	17	17	17	17	17	17	17	17	Shared	High	High	High	High	High	High	High	High	High
FALSE	High	[R].LQTESGEYAR.[Q]	1xTMT6plex [N-Term]		1.81102e-05	3.28854e-05	2	2	4	F1P3X1; Q8JG72	F1P3X1 [1286-1295]; Q8JG72 [1288-1297]	0	1382.71	1.089	1.291	0.583	0.589	0.687	1.685	2.027	1.476	86.3	94	111.4	50.4	50.9	59.3	145.5	175	127.4	4	4	4	4	4	4	4	4	4	Shared	High	High	High	High	High	High	High	High	High
FALSE	High	[R].LQVCTMEGAEWLEEVPEDTTVEK.[L]	1xCarbamidomethyl [C4]; 1xTMT6plex [K23]; 1xTMT6plex [N-Term]		8.57762e-10	3.28854e-05	1	1	1	Q5ZJI9	Q5ZJI9 [16-38]	0	3151.56	0.982	1.062	1.852	1.702	1.667	1.133	0.991	1.352	76.7	75.3	81.4	141.9	130.4	127.8	86.8	76	103.6	1	1	1	1	1	1	1	1	1		High	High	High	High	High	High	High	High	High
FALSE	High	[R].ISVMGGEQAATVLATIAK.[D]	1xTMT6plex [K18]; 1xTMT6plex [N-Term]		1.68036e-08	3.28854e-05	1	1	1	F1P531	F1P531 [467-484]	0	2218.29	1.074	0.994	0.592	0.467	0.595	0.93	1.157	0.938	116.2	124.7	115.5	68.7	54.2	69.2	108.1	134.4	109	1	1	1	1	1	1	1	1	1		High	High	High	High	High	High	High	High	High
FALSE	High	[K].LSVQGEVSTFTGK.[L]	1xTMT6plex [K13]; 1xTMT6plex [N-Term]		0.000213586	3.28854e-05	1	2	1	F1N872	F1N872 [163-175]	0	1811.03	1.008	1.192	0.997	1.337	1.116	1.129	1.073	1.248	89.1	89.8	106.2	88.8	119.1	99.4	100.6	95.6	111.2	1	1	1	1	1	1	1	1	1		High	High	High	High	High	High	High	High	High
FALSE	High	[R].LSVSSADLPAWVHFPDTER.[A]	1xTMT6plex [N-Term]		5.34132e-07	3.28854e-05	1	5	1	A0A1D5P2W2	A0A1D5P2W2 [108-126]	0	2356.21	1.567	1.594	1.53	2.535	1.973	2.836	1.846	2.143	52.9	82.8	84.3	80.9	134	104.3	149.9	97.6	113.3	1	1	1	1	1	1	1	1	1		High	High	High	High	High	High	High	High	High
FALSE	High	[K].IVEGIQYPFGVTSYGK.[N]	1xTMT6plex [K16]; 1xTMT6plex [N-Term]		2.61355e-06	3.28854e-05	1	2	1	A0A1D5PJ08	A0A1D5PJ08 [1052-1067]	0	2216.24	1.038	1.075	0.933	1.001	0.968	0.996	0.836	0.914	102.7	106.6	110.5	95.9	102.8	99.5	102.3	85.8	93.9	1	1	1	1	1	1	1	1	1		High	High	High	High	High	High	High	High	High
FALSE	High	[R].LVEGILHAPEAGWGNLVYVVNYPK.[D]	1xTMT6plex [K24]; 1xTMT6plex [N-Term]		2.1029e-08	3.28854e-05	1	2	1	F1NBY1	F1NBY1 [56-79]	0	3096.73	0.787	1.006	1.395	1.465	1.271	0.911	0.892	1.015	92.4	72.7	92.9	128.9	135.3	117.4	84.2	82.4	93.7	1	1	1	1	1	1	1	1	1		High	High	High	High	High	High	High	High	High
FALSE	High	[K].IVEFLQSFDEITAMTGDGVNDAPALKK.[A]	2xTMT6plex [K26; K27]; 1xTMT6plex [N-Term]		1.87144e-11	3.28854e-05	2	3	2	Q03669; P13585	Q03669 [686-712]; P13585 [687-713]	1	3596.95	1.199	1.023	1.315	1.466	1.464	1.026	0.921	1.156	85.2	102.1	87.1	112	124.8	124.6	87.4	78.4	98.4	2	2	2	2	2	2	2	2	2	Shared	High	High	High	High	High	High	High	High	High
FALSE	High	[K].IVEFLQSFDEITAMTGDGVNDAPALK.[K]	1xOxidation [M14]; 1xTMT6plex [K26]; 1xTMT6plex [N-Term]		1.58634e-11	3.28854e-05	2	3	8	Q03669; P13585	Q03669 [686-711]; P13585 [687-712]	0	3255.69	1.048	1.27	1.421	1.461	1.367	1.197	0.924	1.321	81.8	85.7	103.8	116.2	119.4	111.7	97.8	75.5	108	5	5	5	5	5	5	5	5	5	Shared	High	High	High	High	High	High	High	High	High
FALSE	High	[K].IVEFLQSFDEITAMTGDGVNDAPALK.[K]	1xTMT6plex [K26]; 1xTMT6plex [N-Term]		1.70279e-11	3.28854e-05	2	3	7	Q03669; P13585	Q03669 [686-711]; P13585 [687-712]	0	3239.69	1.018	1.117	1.166	1.314	1.284	1.248	1.049	1.335	85.5	87	95.5	99.6	112.3	109.8	106.6	89.6	114.1	5	5	5	5	5	5	5	5	5	Shared	High	High	High	High	High	High	High	High	High
FALSE	High	[K].LVEEPVFSFYLK.[R]	1xTMT6plex [K12]; 1xTMT6plex [N-Term]		2.8189e-05	3.28854e-05	1	1	1	E1C897	E1C897 [212-223]	0	1929.11	0.877	0.653	2.732	3.744	2.829	4.749	4.33	3.735	36.5	32	23.8	99.8	136.7	103.3	173.4	158.1	136.4	1	1	1	1	1	1	1	1	1		High	High	High	High	High	High	High	High	High
FALSE	High	[K].IVEELQDFYR.[E]	1xTMT6plex [N-Term]		8.89701e-05	3.28854e-05	1	1	1	Q9IBC9	Q9IBC9 [115-124]	0	1540.82	0.842	1.429	0.823	0.57	0.422	0.754	0.854	1.031	116.5	98.1	166.5	95.9	66.4	49.2	87.9	99.5	120.1	1	1	1	1	1	1	1	1	1		High	High	High	High	High	High	High	High	High
FALSE	High	[K].LVEDHLAVQSLIR.[A]	1xTMT6plex [N-Term]		1.80036e-05	3.28854e-05	3	5	3	Q5ZJA7; A0A3Q3ARC0; A0A3Q2U6U8	Q5ZJA7 [122-134]; A0A3Q3ARC0 [122-134]; A0A3Q2U6U8 [122-134]	0	1722.01	1.016	0.991	1.081	0.967	1.047	1.043	1.08	1.276	94.7	96.3	93.9	102.4	91.6	99.2	98.8	102.3	120.8	3	3	3	3	3	3	3	3	3	Shared	High	High	High	High	High	High	High	High	High
FALSE	High	[K].IVEDEEGNEK.[L]	1xTMT6plex [K10]; 1xTMT6plex [N-Term]		4.14166e-06	3.28854e-05	1	2	3	Q5F3G9	Q5F3G9 [450-459]	0	1619.85	1.1	1.012	0.73	0.7	0.699	1.121	1.389	0.966	103.2	113.6	104.5	75.4	72.3	72.1	115.8	143.4	99.7	3	3	3	3	3	3	3	3	3		High	High	High	High	High	High	High	High	High
FALSE	High	[R].IVECVVLCHGAR.[I]	2xCarbamidomethyl [C4; C8]; 1xTMT6plex [N-Term]		1.09749e-06	3.28854e-05	1	1	2	Q5F420	Q5F420 [330-341]	0	1641.88	0.973	0.99	1.19	1.267	1.406	1.075	1.088	1.028	89.9	87.4	88.9	106.9	113.8	126.4	96.6	97.8	92.4	2	2	2	2	2	2	2	2	2		High	High	High	High	High	High	High	High	High
FALSE	High	[K].LVEALIENFLEPDK.[N]	1xTMT6plex [K14]; 1xTMT6plex [N-Term]		6.62747e-05	3.28854e-05	1	2	2	F1NAA5	F1NAA5 [600-613]	0	2088.2	1.422	1.036	1.636	2.857	1.349	1.801	1.873	1.758	61.1	86.9	63.3	99.9	174.6	82.4	110	114.5	107.4	1	1	1	1	1	1	1	1	1		High	High	High	High	High	High	High	High	High
FALSE	High	[K].LVEALCAEHQINLIK.[V]	1xCarbamidomethyl [C6]; 1xTMT6plex [K15]; 1xTMT6plex [N-Term]		3.65884e-06	3.28854e-05	1	3	3	A0A1D5PNC6	A0A1D5PNC6 [59-73]	0	2209.28	0.961	0.985	1.164	1.13	1.042	0.888	0.957	1.047	98.1	94.2	96.6	114.2	110.9	102.2	87.1	93.9	102.8	3	3	3	3	3	3	3	3	3		High	High	High	High	High	High	High	High	High
FALSE	High	[K].LVEAGALLELK.[D]	1xTMT6plex [K11]; 1xTMT6plex [N-Term]		0.000125161	3.28854e-05	1	2	1	F1NYV8	F1NYV8 [172-182]	0	1614.02	0.85	2.097	1.085	1.933	1.716	2.274	2.093	1.672	61.1	52	128.2	66.3	118.2	104.9	139	128	102.2	1	1	1	1	1	1	1	1	1		High	High	High	High	High	High	High	High	High
FALSE	High	[K].IVEAAENEYQTAISENYQTMSDTTFK.[A]	1xTMT6plex [K26]; 1xTMT6plex [N-Term]		1.97355e-11	3.28854e-05	1	1	3	P28497	P28497 [231-256]	0	3441.68	0.993	1.22	1.818	2.208	1.834	1.388	1.103	1.343	69.7	69.2	85.1	126.8	154	127.9	96.8	76.9	93.6	3	3	3	3	3	3	3	3	3		High	High	High	High	High	High	High	High	High
FALSE	High	[K].LVDVQEMNYLAAK.[G]	1xTMT6plex [K13]; 1xTMT6plex [N-Term]		3.19766e-08	3.28854e-05	1	1	3	Q5F420	Q5F420 [492-504]	0	1952.09	0.927	0.976	0.433	0.438	0.43	0.799	1.102	0.761	131.1	121.5	128	56.7	57.4	56.4	104.7	144.5	99.7	3	3	3	3	3	3	3	3	3		High	High	High	High	High	High	High	High	High
FALSE	High	[R].IVDTPCNEMNTDNFLEEIKK.[V]	1xCarbamidomethyl [C6]; 2xTMT6plex [K19; K20]; 1xTMT6plex [N-Term]		3.54203e-12	3.28854e-05	1	1	4	F1NSZ4	F1NSZ4 [184-203]	1	3097.62	0.923	0.887	1.102	1.218	1.171	0.882	0.811	0.864	101.6	93.7	90.1	112	123.7	118.9	89.7	82.4	87.8	4	4	4	4	4	4	4	4	4		High	High	High	High	High	High	High	High	High
FALSE	High	[R].IVDTPCNEMNTDNFLEEIK.[K]	1xCarbamidomethyl [C6]; 1xTMT6plex [K19]; 1xTMT6plex [N-Term]		9.9858e-07	3.28854e-05	1	1	2	F1NSZ4	F1NSZ4 [184-202]	0	2740.36	1.083	1.271	1.414	1.455	1.242	1.314	1.106	1.223	81	87.8	103	114.6	117.9	100.6	106.4	89.6	99.1	2	2	2	2	2	2	2	2	2		High	High	High	High	High	High	High	High	High
FALSE	High	[K].LVDTANFDEYMK.[A]	1xOxidation [M11]; 1xTMT6plex [K12]; 1xTMT6plex [N-Term]		6.45182e-07	3.28854e-05	1	2	29	F1NUQ3	F1NUQ3 [11-22]	0	1919.98	0.913	1.016	0.578	0.584	0.583	0.982	1.244	0.998	114	104.1	115.8	65.9	66.5	66.4	112	141.7	113.7	29	29	29	29	29	29	29	29	29		High	High	High	High	High	High	High	High	High
FALSE	High	[K].LVDTANFDEYMK.[A]	1xTMT6plex [K12]; 1xTMT6plex [N-Term]		1.22113e-07	3.28854e-05	1	2	12	F1NUQ3	F1NUQ3 [11-22]	0	1903.99	1	1.003	0.497	0.493	0.526	1.039	1.331	0.996	114.1	114.2	114.5	56.7	56.3	60	118.6	151.9	113.6	12	12	12	12	12	12	12	12	12		High	High	High	High	High	High	High	High	High
FALSE	High	[K].LVDSLAPSITNVLVQGK.[Q]	1xTMT6plex [K17]; 1xTMT6plex [N-Term]		2.6774e-07	3.28854e-05	2	5	1	A0A1D5P1V6; Q5ZME3	A0A1D5P1V6 [796-812]; Q5ZME3 [785-801]	0	2212.33	0.935	1.167	0.595	0.479	0.594	0.926	0.927	0.887	119.9	112	139.9	71.3	57.4	71.1	111	111.1	106.3	1	1	1	1	1	1	1	1	1	Shared	High	High	High	High	High	High	High	High	High
FALSE	High	[R].LVDQQIVEIVR.[E]	1xTMT6plex [N-Term]		8.26174e-06	3.28854e-05	1	1	2	E1C6C9	E1C6C9 [97-107]	0	1540.93	0.969	0.93	0.714	0.61	0.687	1.06	1.117	0.981	111.6	108.1	103.7	79.6	68	76.6	118.3	124.6	109.4	2	2	2	2	2	2	2	2	2		High	High	High	High	High	High	High	High	High
FALSE	High	[K].LVDQALLTMDTYLGQFPDIK.[S]	1xOxidation [M9]; 1xTMT6plex [K20]; 1xTMT6plex [N-Term]		5.22177e-09	3.28854e-05	1	2	2	F1NZ04	F1NZ04 [118-137]	0	2755.5	1.192	1.239	1.354	1.366	1.404	1.387	1.227	1.278	78.6	93.8	97.4	106.4	107.4	110.4	109.1	96.5	100.4	2	2	2	2	2	2	2	2	2		High	High	High	High	High	High	High	High	High
FALSE	High	[K].LVDQALLTMDTYLGQFPDIK.[S]	1xTMT6plex [K20]; 1xTMT6plex [N-Term]		1.02493e-11	3.28854e-05	1	2	1	F1NZ04	F1NZ04 [118-137]	0	2739.5	1.179	1.122	1.315	1.482	1.513	1.282	1.085	1.388	79.2	93.3	88.8	104.1	117.4	119.8	101.5	85.9	109.9	1	1	1	1	1	1	1	1	1		High	High	High	High	High	High	High	High	High
FALSE	High	[R].LVDPQHGHGSQR.[D]	1xTMT6plex [N-Term]		0.00024156	3.28854e-05	1	2	1	A0A1D5P062	A0A1D5P062 [493-504]	0	1559.82	1.383	0.956	0.746	1.5	0.944	1.37	1.568	1.416	82.7	114.3	79.1	61.7	124.1	78.1	113.3	129.7	117.1	1	1	1	1	1	1	1	1	1		High	High	High	High	High	High	High	High	High
FALSE	High	[K].IVDPQEMLQLIGH.[-]	1xTMT6plex [N-Term]		1.5547e-06	3.28854e-05	1	2	2	A0A3Q2U718	A0A3Q2U718 [507-519]	0	1721.95	0.663	0.555	0.554	0.395	0.503	0.841	0.886	0.785	145.6	96.5	80.8	80.6	57.5	73.3	122.5	129	114.2	1	1	1	1	1	1	1	1	1		High	High	High	High	High	High	High	High	High
FALSE	High	[K].LVEGPPPLPEPR.[K]	1xTMT6plex [N-Term]		0.000161149	3.28854e-05	1	2	1	A0A3Q2U7J1	A0A3Q2U7J1 [174-185]	0	1529.89	0.91	0.988	0.736	0.842	0.62	0.896	0.937	0.787	116.6	106.2	115.2	85.9	98.2	72.3	104.6	109.3	91.8	1	1	1	1	1	1	1	1	1		High	High	High	High	High	High	High	High	High
FALSE	High	[K].LVEGTADLWK.[V]	1xTMT6plex [K10]; 1xTMT6plex [N-Term]		0.000165952	3.28854e-05	1	2	1	F1NM25	F1NM25 [173-182]	0	1589.93	1.292	1.436	1.202	1.177	1.23	1.15	1.149	1.331	82.1	106	117.8	98.7	96.6	101	94.4	94.3	109.2	1	1	1	1	1	1	1	1	1		High	High	High	High	High	High	High	High	High
FALSE	High	[K].IVEIDSHIGCAMSGLIADAK.[T]	1xCarbamidomethyl [C10]; 1xTMT6plex [K20]; 1xTMT6plex [N-Term]		1.51171e-09	3.28854e-05	1	1	2	Q5ZJX9	Q5ZJX9 [67-86]	0	2558.37	0.946	1.011	1.078	1.079	0.95	0.914	0.928	0.926	101.9	96.4	103.1	109.8	109.9	96.8	93.1	94.6	94.4	2	2	2	2	2	2	2	2	2		High	High	High	High	High	High	High	High	High
FALSE	High	[R].LVELLMHNDYK.[V]	1xTMT6plex [K11]; 1xTMT6plex [N-Term]		2.11127e-05	3.28854e-05	3	5	2	A0A452J830; F7B5S0; E1C4J0	A0A452J830 [300-310]; F7B5S0 [300-310]; E1C4J0 [512-522]	0	1833.03	1.066	1.048	1.029	1.14	1.025	0.955	0.975	1.044	97	103.3	101.6	99.8	110.5	99.4	92.6	94.5	101.2	2	2	2	2	2	2	2	2	2	Shared	High	High	High	High	High	High	High	High	High
FALSE	High	[K].LVFLGLDNAGK.[T]	1xTMT6plex [K11]; 1xTMT6plex [N-Term]		5.56338e-06	3.28854e-05	2	3	5	F1NT40; A0A1D5P973	F1NT40 [28-38]; A0A1D5P973 [28-38]	0	1604.98	1.043	1.199	1.171	1.141	1.372	1.326	1.173	1.284	84	87.7	100.8	98.4	95.9	115.3	111.5	98.6	107.9	5	5	5	5	5	5	5	5	5	Shared	High	High	High	High	High	High	High	High	High
FALSE	High	[K].IVFHGEGDQEPDLEPGDVIIVLDQK.[D]	1xTMT6plex [K25]; 1xTMT6plex [N-Term]		2.44678e-05	3.28854e-05	1	1	1	A0A1D5NYA8	A0A1D5NYA8 [223-247]	0	3220.71	1.201	0.987	0.882	0.843	1.033	0.949	1.137	0.918	100.6	120.7	99.2	88.7	84.8	103.9	95.4	114.4	92.3	1	1	1	1	1	1	1	1	1		High	High	High	High	High	High	High	High	High
FALSE	High	[R].IVFFHDAFEK.[K]	1xTMT6plex [K10]; 1xTMT6plex [N-Term]		1.42186e-05	3.28854e-05	1	3	1	A0A3Q2TVP3	A0A3Q2TVP3 [1708-1717]	0	1710.96	0.968	1.109	1.188	1.193	1.09	0.979	0.811	0.98	96.6	93.5	107.1	114.7	115.3	105.3	94.6	78.3	94.7	1	1	1	1	1	1	1	1	1		High	High	High	High	High	High	High	High	High
FALSE	High	[R].LVFDVPLLNEYCK.[M]	1xCarbamidomethyl [C12]; 1xTMT6plex [K13]; 1xTMT6plex [N-Term]		4.91485e-06	3.28854e-05	1	2	1	A0A1D5PCL0	A0A1D5PCL0 [2482-2494]	0	2068.16	0.735	0.76	1.294	1.12	2.568	0.643	0.844	1.046	89.9	66.1	68.3	116.4	100.7	230.9	57.8	75.9	94	1	1	1	1	1	1	1	1	1		High	High	High	High	High	High	High	High	High
FALSE	High	[K].LVFDGCCLTR.[E]	2xCarbamidomethyl [C6; C7]; 1xTMT6plex [N-Term]		0.000291318	3.28854e-05	1	1	1	A0A1D5PA28	A0A1D5PA28 [199-208]	0	1469.74	1.063	1.243	0.868	0.87	0.966	0.967	0.992	0.951	100.9	107.3	125.4	87.5	87.8	97.5	97.6	100.1	96	1	1	1	1	1	1	1	1	1		High	High	High	High	High	High	High	High	High
FALSE	High	[R].IVEYLQSFNEITAMTGDGVNDAPALK.[K]	1xTMT6plex [K26]; 1xTMT6plex [N-Term]		6.11436e-06	3.28854e-05	1	1	6	Q9YGL9	Q9YGL9 [687-712]	0	3254.7	0.929	1.103	1.215	1.26	1.266	1.1	0.905	1.192	90.3	83.9	99.6	109.7	113.7	114.3	99.3	81.7	107.6	6	6	6	6	6	6	6	6	6		High	High	High	High	High	High	High	High	High
FALSE	High	[R].LVEYDIDEVVYDEDSPFQNIK.[I]	1xTMT6plex [K21]; 1xTMT6plex [N-Term]		6.89802e-11	3.28854e-05	1	2	1	F1NBG8	F1NBG8 [131-151]	0	2988.51	1.068	1.057	1.078	1.049	0.927	0.788	0.794	0.898	103.9	111	109.9	112.1	109	96.3	81.9	82.5	93.3	1	1	1	1	1	1	1	1	1		High	High	High	High	High	High	High	High	High
FALSE	High	[R].LVEWIVAQCGSSVGRPDR.[G]	1xCarbamidomethyl [C9]; 1xTMT6plex [N-Term]		1.37547e-09	3.28854e-05	1	1	1	P19966	P19966 [30-47]	0	2258.19	0.576	0.557	0.483	0.342	0.344	0.546	0.595	0.516	181.5	104.5	101.1	87.6	62.1	62.4	99.2	107.9	93.7	1	1	1	1	1	1	1	1	1		High	High	High	High	High	High	High	High	High
FALSE	High	[K].LVEVSEDLDKK.[E]	2xTMT6plex [K10; K11]; 1xTMT6plex [N-Term]		3.81318e-06	3.28854e-05	1	2	1	A0A1D5PLE4	A0A1D5PLE4 [299-309]	1	1962.17	0.979	0.979	0.615	0.588	0.682	0.715	0.746	0.817	126.4	123.7	123.8	77.7	74.3	86.2	90.3	94.3	103.3	1	1	1	1	1	1	1	1	1		High	High	High	High	High	High	High	High	High
FALSE	High	[R].IVEVFDIGPDK.[V]	1xTMT6plex [K11]; 1xTMT6plex [N-Term]		9.86194e-06	3.28854e-05	1	4	2	F1NX22	F1NX22 [1223-1233]	0	1689.98	1.097	0.577	0.612	0.783	0.532	2.183	0.65	1.025	106.4	116.7	61.4	65.1	83.3	56.7	232.2	69.1	109.1	2	2	2	2	2	2	2	2	2		High	High	High	High	High	High	High	High	High
FALSE	High	[R].LVETTDGGGPQPPDSVR.[T]	1xTMT6plex [N-Term]		2.37926e-07	3.28854e-05	2	5	1	Q5F3P5; W0S6J0	Q5F3P5 [304-320]; W0S6J0 [304-320]	0	1954.01	1	0.827	0.745	1.02	0.839	1.163	1.175	1.088	101.6	101.6	84.1	75.7	103.7	85.3	118.2	119.4	110.6	1	1	1	1	1	1	1	1	1	Shared	High	High	High	High	High	High	High	High	High
FALSE	High	[R].IVETLQHIVLNNQQDFHDDVSYR.[F]	1xTMT6plex [N-Term]		3.27564e-09	3.28854e-05	1	2	1	P02845	P02845 [310-332]	0	3012.54	0.684	0.82	0.556	1.168	0.955	0.668	1.47	0.601	113.6	77.8	93.1	63.1	132.7	108.5	75.9	167	68.3	1	1	1	1	1	1	1	1	1		High	High	High	High	High	High	High	High	High
FALSE	High	[K].LVDMGEECDCGSPK.[E]	2xCarbamidomethyl [C8; C10]; 1xTMT6plex [K14]; 1xTMT6plex [N-Term]		4.03941e-05	3.28854e-05	1	2	1	F1NSQ3	F1NSQ3 [418-431]	0	2054.96	0.894	1.038	1.32	1.278	1.143	1.158	1.059	1.094	90.1	80.5	93.6	119	115.2	103	104.4	95.5	98.6	1	1	1	1	1	1	1	1	1		High	High	High	High	High	High	High	High	High
FALSE	High	[R].LVETAIQAMEETGGAAFLMNAK.[Q]	1xTMT6plex [K22]; 1xTMT6plex [N-Term]		1.71287e-11	3.28854e-05	1	1	1	A0A1D5P5D3	A0A1D5P5D3 [283-304]	0	2753.46	1.056	0.918	1.667	1.648	1.445	1.636	1.587	1.62	71.6	75.6	65.7	119.3	117.9	103.4	117.1	113.6	115.9	1	1	1	1	1	1	1	1	1		High	High	High	High	High	High	High	High	High
FALSE	High	[R].IVESMQSTLDAEVR.[S]	1xTMT6plex [N-Term]		3.23719e-09	3.28854e-05	1	1	88	A0A1D5P603	A0A1D5P603 [1597-1610]	0	1806.95	0.954	1.094	2.047	2.252	1.944	0.843	0.841	1.041	74.9	71.5	81.9	153.3	168.7	145.6	63.1	63	78	84	84	84	84	84	84	84	84	84		High	High	High	High	High	High	High	High	High
FALSE	High	[R].IVESMQSTLDAEIR.[S]	1xOxidation [M5]; 1xTMT6plex [N-Term]		5.04007e-09	3.28854e-05	3	6	11	A0A1D5NYC2; Q9DGM5; A0A1D5PUR6	A0A1D5NYC2 [1596-1609]; Q9DGM5 [1601-1614]; A0A1D5PUR6 [1597-1610]	0	1836.96	1.023	0.957	1.332	1.11	1.292	1.221	0.825	1.314	89.3	91.4	85.5	119	99.1	115.4	109.1	73.7	117.4	11	11	11	11	11	11	11	11	11	Shared	High	High	High	High	High	High	High	High	High
FALSE	High	[R].IVESMQSTLDAEIR.[S]	1xTMT6plex [N-Term]		9.53918e-10	3.28854e-05	3	6	48	A0A1D5NYC2; Q9DGM5; A0A1D5PUR6	A0A1D5NYC2 [1596-1609]; Q9DGM5 [1601-1614]; A0A1D5PUR6 [1597-1610]	0	1820.96	1.049	0.96	1.414	1.171	1.424	1.204	0.697	1.359	87.6	91.8	84.1	123.8	102.6	124.7	105.5	61	119	44	44	44	44	44	44	44	44	44	Shared	High	High	High	High	High	High	High	High	High
FALSE	High	[R].IVESLQSSLDAEIR.[S]	1xTMT6plex [N-Term]		7.05942e-10	3.28854e-05	3	4	82	F1P3X1; Q8JG72; Q9DGM4	F1P3X1 [1599-1612]; Q8JG72 [1601-1614]; Q9DGM4 [1598-1611]	0	1788.99	1.036	1.111	0.926	0.727	0.83	1.57	1.533	1.382	89	92.2	98.9	82.4	64.7	73.8	139.7	136.4	123	47	47	47	47	47	47	47	47	47	Shared	High	High	High	High	High	High	High	High	High
FALSE	High	[K].LVESLPQEIK.[A]	1xTMT6plex [K10]; 1xTMT6plex [N-Term]		3.94525e-05	3.28854e-05	1	1	3	A0A1L1RTR9	A0A1L1RTR9 [155-164]	0	1613.99	0.922	0.928	0.55	0.526	0.508	0.854	0.962	0.892	126	116.2	117	69.3	66.2	64.1	107.6	121.2	112.4	3	3	3	3	3	3	3	3	3		High	High	High	High	High	High	High	High	High
FALSE	High	[K].LVESELLEILTYVGK.[Q]	1xTMT6plex [K15]; 1xTMT6plex [N-Term]		3.44913e-06	3.28854e-05	1	1	1	F1NVB3	F1NVB3 [882-896]	0	2164.29	1.004	0.984	0.945	0.899	0.887	0.861	1.115	1.015	103.3	103.7	101.7	97.6	92.9	91.6	89	115.2	104.9	1	1	1	1	1	1	1	1	1		High	High	High	High	High	High	High	High	High
FALSE	High	[K].IVEQQGTDAWWTLPIEQLLSK.[E]	1xTMT6plex [K21]; 1xTMT6plex [N-Term]		2.98187e-10	3.28854e-05	1	4	1	Q5ZKA2	Q5ZKA2 [541-561]	0	2913.61	0.903	0.868	0.6	0.529	0.647	0.986	1.074	0.838	120.9	109.2	105	72.5	63.9	78.2	119.2	129.8	101.3	1	1	1	1	1	1	1	1	1		High	High	High	High	High	High	High	High	High
FALSE	High	[R].IVEQDTMPPK.[G]	1xTMT6plex [K10]; 1xTMT6plex [N-Term]		0.000138317	3.28854e-05	1	2	2	Q5F491	Q5F491 [356-365]	0	1615.91	1.104	1.037	1.289	1.225	1.31	1.072	0.971	1.01	89.8	99.2	93.2	115.8	110	117.7	96.3	87.2	90.7	2	2	2	2	2	2	2	2	2		High	High	High	High	High	High	High	High	High
FALSE	High	[R].IVEPYIAWGYPNLK.[S]	1xTMT6plex [K14]; 1xTMT6plex [N-Term]		1.95815e-07	3.28854e-05	1	1	1	Q5ZJ56	Q5ZJ56 [133-146]	0	2121.21	1.233	1.142	1.995	2.352	2.242	1.14	1.057	0.976	68.5	84.4	78.2	136.7	161.1	153.6	78.1	72.4	66.9	1	1	1	1	1	1	1	1	1		High	High	High	High	High	High	High	High	High
FALSE	High	[R].IVEPLEDIETMEK.[K]	1xOxidation [M11]; 1xTMT6plex [K13]; 1xTMT6plex [N-Term]		3.10315e-07	3.28854e-05	1	2	10	A6BM71	A6BM71 [6973-6985]	0	2020.09	0.991	1.075	1.479	1.317	1.246	1.151	1.105	1.253	84.8	84	91.1	125.4	111.7	105.6	97.6	93.7	106.2	9	9	9	9	9	9	9	9	9		High	High	High	High	High	High	High	High	High
FALSE	High	[R].IVEPLEDIETMEK.[K]	1xTMT6plex [K13]; 1xTMT6plex [N-Term]		1.15654e-05	3.28854e-05	1	2	4	A6BM71	A6BM71 [6973-6985]	0	2004.1	1.07	0.934	1.39	1.413	1.352	1.086	1.039	1.163	86.1	92.2	80.5	119.7	121.7	116.5	93.6	89.5	100.2	4	4	4	4	4	4	4	4	4		High	High	High	High	High	High	High	High	High
FALSE	High	[K].LVEIQSPAEYSVLK.[E]	1xTMT6plex [K14]; 1xTMT6plex [N-Term]		2.43239e-05	3.28854e-05	1	1	2	E1BWX4	E1BWX4 [769-782]	0	2034.19	1.089	1.054	0.692	0.829	0.837	0.933	0.802	1.007	109.2	118.9	115.1	75.5	90.5	91.4	101.9	87.6	109.9	2	2	2	2	2	2	2	2	2		High	High	High	High	High	High	High	High	High
FALSE	High	[R].IVESMQSTLDAEVR.[S]	1xOxidation [M5]; 1xTMT6plex [N-Term]		5.04007e-09	3.28854e-05	1	1	19	A0A1D5P603	A0A1D5P603 [1597-1610]	0	1822.94	0.909	1.074	2.079	2.214	2.258	0.798	0.729	0.943	75	68.2	80.5	155.9	166	169.3	59.8	54.7	70.7	19	19	19	19	19	19	19	19	19		High	High	High	High	High	High	High	High	High
FALSE	High	[K].IVFVPGFSVPLTIMK.[S]	1xTMT6plex [K15]; 1xTMT6plex [N-Term]		1.03999e-05	3.28854e-05	2	2	1	Q5ZM11; A0A1D5PJR5	Q5ZM11 [364-378]; A0A1D5PJR5 [364-378]	0	2106.28	1.034	0.905	0.687	0.836	0.693	0.955	0.833	0.973	113.7	117.6	102.9	78.1	95	78.8	108.6	94.7	110.6	1	1	1	1	1	1	1	1	1	Shared	High	High	High	High	High	High	High	High	High
FALSE	High	[K].LVDIGVNLTDPMFR.[G]	1xTMT6plex [N-Term]		6.3761e-07	3.28854e-05	1	1	1	A0A1D5PNF2	A0A1D5PNF2 [6-19]	0	1819	1.078	1.013	1.551	1.515	1.585	1.034	0.951	1.13	82.9	89.4	83.9	128.6	125.6	131.4	85.7	78.9	93.7	1	1	1	1	1	1	1	1	1		High	High	High	High	High	High	High	High	High
FALSE	High	[R].LVDGPNQCAGR.[V]	1xCarbamidomethyl [C8]; 1xTMT6plex [N-Term]		1.34039e-05	3.28854e-05	1	2	4	Q98TD1	Q98TD1 [361-371]	0	1415.73	1.377	1.385	1.008	1.179	1.001	1.006	0.813	0.882	93.3	128.4	129.1	94	109.9	93.3	93.8	75.8	82.3	4	4	4	4	4	4	4	4	4		High	High	High	High	High	High	High	High	High
FALSE	High	[K].ITYHPDGQDGQAYEIDFTPPFR.[R]	1xTMT6plex [N-Term]		3.33738e-11	3.28854e-05	2	3	1	Q5ZKP8; A0A1D5PUJ4	Q5ZKP8 [368-389]; A0A1D5PUJ4 [350-371]	0	2796.35	0.735	0.742	0.773	0.923	0.689	0.818	0.909	1.029	118.1	86.9	87.7	91.3	109	81.4	96.7	107.4	121.6	1	1	1	1	1	1	1	1	1	Shared	High	High	High	High	High	High	High	High	High
FALSE	High	[R].ITYGETGGSSPVQEFTVPGTMSR.[A]	1xTMT6plex [N-Term]		6.76713e-08	3.28854e-05	2	5	2	F1NJT3; A0A3Q2TW07	F1NJT3 [1575-1597]; A0A3Q2TW07 [1548-1570]	0	2630.3	1.014	0.756	0.781	0.528	0.743	0.931	0.986	0.887	118	119.7	89.2	92.2	62.3	87.7	109.9	116.4	104.6	1	1	1	1	1	1	1	1	1	Shared	High	High	High	High	High	High	High	High	High
FALSE	High	[K].LTYDPDPITK.[N]	1xTMT6plex [K10]; 1xTMT6plex [N-Term]		0.000207415	3.28854e-05	1	1	1	Q5ZJK3	Q5ZJK3 [289-298]	0	1620.92	1.025	1.038	1.256	1.241	1.388	1.273	1.08	1.174	85.9	88.1	89.2	107.9	106.6	119.3	109.4	92.8	100.9	1	1	1	1	1	1	1	1	1		High	High	High	High	High	High	High	High	High
FALSE	High	[K].ITYAQCGDVLR.[A]	1xCarbamidomethyl [C6]; 1xTMT6plex [N-Term]		2.70776e-06	3.28854e-05	1	2	5	F1P5V6	F1P5V6 [70-80]	0	1524.8	0.849	0.66	0.294	0.28	0.294	0.599	1.112	0.594	158.4	134.4	104.6	46.6	44.3	46.6	94.9	176.1	94.1	5	5	5	5	5	5	5	5	5		High	High	High	High	High	High	High	High	High
FALSE	High	[R].LTWPQLLSQETGYYTLQYAPTDDLAAK.[R]	1xTMT6plex [K27]; 1xTMT6plex [N-Term]		1.34403e-10	3.28854e-05	1	1	1	F1NPH3	F1NPH3 [232-258]	0	3544.86	1.3	1.221	1.545	1.671	1.178	1.021	1.224	1.187	79.3	103.1	96.9	122.6	132.6	93.4	81	97.1	94.2	1	1	1	1	1	1	1	1	1		High	High	High	High	High	High	High	High	High
FALSE	High	[K].LTWFVNEGLVDGWDDPR.[F]	1xTMT6plex [N-Term]		5.80147e-07	3.28854e-05	1	3	2	A0A3Q2TSP8	A0A3Q2TSP8 [438-454]	0	2248.12	1.034	0.969	1.206	1.099	1.145	0.975	1.034	1.101	94.1	97.3	91.2	113.5	103.4	107.8	91.8	97.3	103.6	2	2	2	2	2	2	2	2	2		High	High	High	High	High	High	High	High	High
FALSE	High	[R].ITVVPDTDTVEICGALK.[N]	1xCarbamidomethyl [C13]; 1xTMT6plex [K17]; 1xTMT6plex [N-Term]		4.57183e-05	3.28854e-05	1	2	1	F1NFY2	F1NFY2 [218-234]	0	2289.28	0.753	0.803	0.636	0.692	0.491	1.027	0.981	0.685	127.3	95.9	102.3	81	88.1	62.6	130.8	124.9	87.2	1	1	1	1	1	1	1	1	1		High	High	High	High	High	High	High	High	High
FALSE	High	[K].ITVVGVGQVGMACAISILGK.[G]	1xCarbamidomethyl [C13]; 1xOxidation [M11]; 1xTMT6plex [K20]; 1xTMT6plex [N-Term]		0.000171903	3.28854e-05	1	1	1	P00337	P00337 [23-42]	0	2447.41	0.776	0.849	0.974	0.724	0.993	0.725	0.899	0.892	114.9	89.2	97.5	111.9	83.2	114.1	83.3	103.4	102.5	1	1	1	1	1	1	1	1	1		High	High	High	High	High	High	High	High	High
FALSE	High	[K].ITVVGVGQVGMACAISILGK.[G]	1xCarbamidomethyl [C13]; 1xTMT6plex [K20]; 1xTMT6plex [N-Term]		1.10454e-07	3.28854e-05	1	1	2	P00337	P00337 [23-42]	0	2431.42	1.022	1.002	1.15	1.07	1.13	0.991	1.147	1.153	93.1	95.2	93.3	107.1	99.6	105.2	92.3	106.8	107.3	2	2	2	2	2	2	2	2	2		High	High	High	High	High	High	High	High	High
FALSE	High	[R].ITVVEAQGK.[A]	1xTMT6plex [K9]; 1xTMT6plex [N-Term]		7.50024e-05	3.28854e-05	1	1	1	F1NJ88	F1NJ88 [188-196]	0	1402.87	1.001	0.897	0.72	0.778	0.737	0.891	1.151	0.895	111.5	111.6	100	80.3	86.8	82.2	99.4	128.3	99.9	1	1	1	1	1	1	1	1	1		High	High	High	High	High	High	High	High	High
FALSE	High	[R].LTVVDTPGYGDAINSQDCFK.[T]	1xCarbamidomethyl [C18]; 1xTMT6plex [K20]; 1xTMT6plex [N-Term]		5.63552e-08	3.28854e-05	1	1	1	Q5ZMH1	Q5ZMH1 [96-115]	0	2658.35	0.937	0.938	0.641	0.539	0.594	0.667	0.76	0.549	135.9	127.2	127.5	87.1	73.3	80.7	90.6	103.2	74.6	1	1	1	1	1	1	1	1	1		High	High	High	High	High	High	High	High	High
FALSE	High	[K].ITVVDDSNEEWWR.[G]	1xTMT6plex [N-Term]		2.17766e-07	3.28854e-05	1	2	3	A0A3Q2U8Y0	A0A3Q2U8Y0 [273-285]	0	1877.92	1.009	1.105	1.151	1.364	1.127	0.966	0.705	0.99	95.6	96.5	105.6	110	130.3	107.7	92.3	67.4	94.6	3	3	3	3	3	3	3	3	3		High	High	High	High	High	High	High	High	High
FALSE	High	[R].ITVVDDADTVELCGALK.[N]	1xCarbamidomethyl [C13]; 1xTMT6plex [K17]; 1xTMT6plex [N-Term]		2.63169e-08	3.28854e-05	1	1	2	F1P0W8	F1P0W8 [192-208]	0	2277.24	0.903	0.852	0.422	0.558	0.488	0.834	1.149	0.889	126.9	114.5	108.1	53.5	70.8	61.9	105.8	145.7	112.7	2	2	2	2	2	2	2	2	2		High	High	High	High	High	High	High	High	High
FALSE	High	[R].LTVTSLQESGLK.[V]	1xTMT6plex [K12]; 1xTMT6plex [N-Term]		1.81351e-07	3.28854e-05	1	5	1	A0A3Q2U9M2	A0A3Q2U9M2 [2310-2321]	0	1734.04	1.167	1.121	0.618	0.631	0.541	0.938	0.835	0.718	118.9	138.8	133.3	73.5	75	64.3	111.6	99.2	85.4	1	1	1	1	1	1	1	1	1		High	High	High	High	High	High	High	High	High
FALSE	High	[K].ITVTSEVPFSK.[R]	1xTMT6plex [K11]; 1xTMT6plex [N-Term]		2.59816e-06	3.28854e-05	1	2	3	Q98TF8	Q98TF8 [70-80]	0	1665.98	1.02	1.024	0.753	0.793	0.721	0.789	0.887	0.782	115.8	118.1	118.6	87.3	91.9	83.6	91.3	102.8	90.5	3	3	3	3	3	3	3	3	3		High	High	High	High	High	High	High	High	High
FALSE	High	[K].ITVTEAEDAFINK.[E]	1xTMT6plex [K13]; 1xTMT6plex [N-Term]		8.9837e-08	3.28854e-05	1	1	3	A0A3Q3A7W0	A0A3Q3A7W0 [95-107]	0	1909.07	0.84	0.838	0.668	0.663	0.586	0.682	0.766	0.718	133.1	111.8	111.6	89	88.2	78	90.8	101.9	95.6	3	3	3	3	3	3	3	3	3		High	High	High	High	High	High	High	High	High
FALSE	High	[R].LTVSEEQLQVNR.[D]	1xTMT6plex [N-Term]		1.21333e-06	3.28854e-05	1	2	2	A0A1D5NWC3	A0A1D5NWC3 [837-848]	0	1644.91	1.079	1.088	1.471	1.185	1.166	1.013	1.169	1.068	87.9	94.9	95.6	129.3	104.2	102.5	89	102.7	93.9	2	2	2	2	2	2	2	2	2		High	High	High	High	High	High	High	High	High
FALSE	High	[R].ITVPIASIDIPSGWDVEK.[G]	1xTMT6plex [K18]; 1xTMT6plex [N-Term]		4.00366e-09	3.28854e-05	1	1	3	A0A1L1RQQ1	A0A1L1RQQ1 [162-179]	0	2398.36	1.103	0.958	0.824	0.651	0.82	1.055	1.231	0.988	104.3	115	99.9	85.9	67.9	85.5	110	128.4	103	3	3	3	3	3	3	3	3	3		High	High	High	High	High	High	High	High	High
FALSE	High	[K].LTVPFLEQCPVR.[G]	1xCarbamidomethyl [C9]; 1xTMT6plex [N-Term]		4.23451e-05	3.28854e-05	2	2	4	Q5ZMI7; F1NUS2	Q5ZMI7 [49-60]; F1NUS2 [181-192]	0	1687.94	0.948	1.057	1.122	0.992	1.118	0.881	0.792	0.926	101.9	96.6	107.7	114.3	101	113.8	89.8	80.6	94.3	4	4	4	4	4	4	4	4	4	Shared	High	High	High	High	High	High	High	High	High
FALSE	High	[K].LTVPDDAAANCIYLNIPSK.[G]	1xCarbamidomethyl [C11]; 1xTMT6plex [K19]; 1xTMT6plex [N-Term]		2.67599e-06	3.28854e-05	1	2	1	Q7ZTS9	Q7ZTS9 [214-232]	0	2533.37	0.869	0.943	0.993	1.246	0.951	0.782	0.94	0.797	105.6	91.8	99.6	104.9	131.6	100.4	82.6	99.3	84.2	1	1	1	1	1	1	1	1	1		High	High	High	High	High	High	High	High	High
FALSE	High	[R].LTVLPPELGNLDLTGQK.[Q]	1xTMT6plex [K17]; 1xTMT6plex [N-Term]		1.20619e-06	3.28854e-05	1	1	2	A0A1D5PEW1	A0A1D5PEW1 [192-208]	0	2266.34	1.072	0.934	0.938	0.846	0.881	1.128	1.111	1.313	97.6	104.6	91.1	91.6	82.6	85.9	110	108.5	128.1	2	2	2	2	2	2	2	2	2		High	High	High	High	High	High	High	High	High
FALSE	High	[R].LTVLIDIDGK.[Q]	1xTMT6plex [K10]; 1xTMT6plex [N-Term]		4.03941e-05	3.28854e-05	1	1	1	A0A3Q3A395	A0A3Q3A395 [235-244]	0	1544.97	0.832	0.862	0.824	0.864	0.754	0.723	0.821	0.888	118.9	99	102.5	98	102.7	89.6	86	97.6	105.6	1	1	1	1	1	1	1	1	1		High	High	High	High	High	High	High	High	High
FALSE	High	[K].LTVLEPAVIVEKPGPVK.[V]	2xTMT6plex [K12; K17]; 1xTMT6plex [N-Term]		9.05e-11	3.28854e-05	1	2	5	A6BM71	A6BM71 [3551-3567]	0	2476.57	0.932	0.874	0.952	0.981	1.103	0.836	0.835	0.834	107.8	100.5	94.2	102.6	105.8	118.9	90.1	90	90	5	5	5	5	5	5	5	5	5		High	High	High	High	High	High	High	High	High
FALSE	High	[R].LTVIEPAVER.[H]	1xTMT6plex [N-Term]		2.86922e-05	3.28854e-05	1	2	5	A6BM71	A6BM71 [4709-4718]	0	1355.81	1.004	1.031	1.37	1.393	1.234	1.135	1.036	1.202	86.5	86.9	89.2	118.5	120.5	106.8	98.2	89.6	103.9	5	5	5	5	5	5	5	5	5		High	High	High	High	High	High	High	High	High
FALSE	High	[K].LTVLEGDPYFTGK.[L]	1xTMT6plex [K13]; 1xTMT6plex [N-Term]		5.24453e-06	3.28854e-05	1	2	4	A6BM71	A6BM71 [6248-6260]	0	1898.07	0.996	1.019	1.511	1.414	1.335	1.093	0.964	1.196	85.5	85.2	87.1	129.2	120.8	114.1	93.4	82.4	102.2	4	4	4	4	4	4	4	4	4		High	High	High	High	High	High	High	High	High
FALSE	High	[K].LTYTQQLEDLK.[R]	1xTMT6plex [K11]; 1xTMT6plex [N-Term]		1.82331e-06	3.28854e-05	2	7	4	A0A1D5PFB7; A0A1D5P600	A0A1D5PFB7 [1268-1278]; A0A1D5P600 [1301-1311]	0	1810.04	1.561	3.288	0.242	0.326	0.144	0.285	0.29	0.217	122.4	191	402.4	29.6	40	17.7	34.8	35.5	26.6	4	4	4	4	4	4	4	4	4	Shared	High	High	High	High	High	High	High	High	High
FALSE	High	[K].LTYTQQLEDLKR.[Q]	1xTMT6plex [K11]; 1xTMT6plex [N-Term]		4.02736e-09	3.28854e-05	2	7	1	A0A1D5PFB7; A0A1D5P600	A0A1D5PFB7 [1268-1279]; A0A1D5P600 [1301-1312]	1	1966.14	1.71	3.063	0.177	0.312	0.072	0.218	0.197	0.12	131	224.1	401.4	23.1	40.9	9.5	28.5	25.8	15.7	1	1	1	1	1	1	1	1	1	Shared	High	High	High	High	High	High	High	High	High
FALSE	High	[K].LVAALHEANANVDQWK.[K]	1xTMT6plex [K16]; 1xTMT6plex [N-Term]		7.32559e-05	3.28854e-05	1	1	2	E1C5K0	E1C5K0 [196-211]	0	2237.24	1.506	0.602	0.87	1.094	0.338	0.581	0.264	0.809	127.4	191.9	76.7	110.8	139.4	43	74	33.7	103.1	2	2	2	2	2	2	2	2	2		High	High	High	High	High	High	High	High	High
FALSE	High	[K].IVAAITDSPKPPPQR.[I]	1xTMT6plex [K10]; 1xTMT6plex [N-Term]		1.13147e-08	3.28854e-05	1	1	2	Q5ZJY1	Q5ZJY1 [163-177]	0	2048.23	0.898	0.914	0.86	0.841	0.908	0.894	0.909	0.884	111	99.6	101.4	95.4	93.4	100.8	99.3	101	98.1	2	2	2	2	2	2	2	2	2		High	High	High	High	High	High	High	High	High
FALSE	High	[R].LVDFSYEQYQK.[A]	1xTMT6plex [K11]; 1xTMT6plex [N-Term]		5.53064e-06	3.28854e-05	1	2	3	H9L023	H9L023 [88-98]	0	1878	0.967	1.147	1.259	1.154	1.152	1.001	0.861	1.019	94.2	91	108	118.5	108.6	108.4	94.2	81.1	96	3	3	3	3	3	3	3	3	3		High	High	High	High	High	High	High	High	High
FALSE	High	[K].LVDDAVAYGK.[K]	1xTMT6plex [K10]; 1xTMT6plex [N-Term]		2.37567e-05	3.28854e-05	1	2	3	A0A1D5PC23	A0A1D5PC23 [61-70]	0	1508.87	1.23	1.115	0.641	0.635	0.798	0.988	1.081	0.869	107.7	132.5	120	69	68.4	85.9	106.4	116.4	93.6	3	3	3	3	3	3	3	3	3		High	High	High	High	High	High	High	High	High
FALSE	High	[R].IVDAEGHVK.[Q]	1xTMT6plex [K9]; 1xTMT6plex [N-Term]		0.000234587	3.28854e-05	1	2	1	F1N9B4	F1N9B4 [280-288]	0	1425.85	1.154	1.194	1.067	0.913	0.797	1.141	1.036	1.101	95.7	110.5	114.3	102.1	87.3	76.3	109.2	99.1	105.4	1	1	1	1	1	1	1	1	1		High	High	High	High	High	High	High	High	High
FALSE	High	[K].LVCTGLIYASK.[A]	1xCarbamidomethyl [C3]; 1xTMT6plex [K11]; 1xTMT6plex [N-Term]		2.17652e-06	3.28854e-05	1	1	1	F1NYT7	F1NYT7 [253-263]	0	1682.99	1.048	1.126	0.951	0.94	1.077	1.219	1.102	0.953	95.6	100.2	107.6	90.9	89.9	102.9	116.5	105.3	91.1	1	1	1	1	1	1	1	1	1		High	High	High	High	High	High	High	High	High
FALSE	High	[K].IVCQVGHLER.[G]	1xCarbamidomethyl [C3]; 1xTMT6plex [N-Term]		1.96696e-05	3.28854e-05	1	4	1	A0A1D5P4G6	A0A1D5P4G6 [898-907]	0	1439.8	0.897	1.005	0.854	0.91	0.868	0.992	1.023	1.177	103.1	92.5	103.6	88.1	93.8	89.5	102.3	105.5	121.4	1	1	1	1	1	1	1	1	1		High	High	High	High	High	High	High	High	High
FALSE	High	[R].IVCGPHIASAR.[L]	1xCarbamidomethyl [C3]; 1xTMT6plex [N-Term]		5.20491e-05	3.28854e-05	2	3	1	A6BM71; A6BLM8	A6BM71 [4698-4708]; A6BLM8 [30-40]	0	1409.79	0.832	0.903	1.411	1.132	1.105	0.933	0.878	0.866	99.3	82.7	89.7	140.2	112.5	109.8	92.7	87.2	86.1	1	1	1	1	1	1	1	1	1	Shared	High	High	High	High	High	High	High	High	High
FALSE	High	[K].LVCDADGNPAPVFSFFR.[R]	1xCarbamidomethyl [C3]; 1xTMT6plex [N-Term]		1.06713e-09	3.28854e-05	1	6	1	A0A1D5PL70	A0A1D5PL70 [285-301]	0	2141.07	0.897	0.996	0.636	0.575	0.58	0.73	0.584	0.608	136.3	122.2	135.7	86.6	78.3	79	99.5	79.6	82.8	1	1	1	1	1	1	1	1	1		High	High	High	High	High	High	High	High	High
FALSE	High	[R].IVAYHSSGCDPSIMGIGPVPAITEVLK.[K]	1xCarbamidomethyl [C9]; 1xTMT6plex [K27]; 1xTMT6plex [N-Term]		1.57316e-06	3.28854e-05	1	2	1	A0A1D5PL36	A0A1D5PL36 [305-331]	0	3269.77	1.144	0.98	0.536	0.756	0.817	1.072	1.27	1.206	102.5	117.2	100.5	54.9	77.5	83.7	109.9	130.1	123.6	1	1	1	1	1	1	1	1	1		High	High	High	High	High	High	High	High	High
FALSE	High	[R].IVATTLTSPQLFAEWK.[D]	1xTMT6plex [K16]; 1xTMT6plex [N-Term]		1.67047e-08	3.28854e-05	2	2	3	P00504; F1NTM7	P00504 [305-320]; F1NTM7 [305-320]	0	2263.31	1.022	1.007	0.626	0.614	0.749	0.947	1.004	0.861	114.9	117.4	115.7	72	70.5	86.1	108.8	115.5	99	3	3	3	3	3	3	3	3	3	Shared	High	High	High	High	High	High	High	High	High
FALSE	High	[K].LVATSLEGK.[F]	1xTMT6plex [K9]; 1xTMT6plex [N-Term]		0.000151064	3.28854e-05	1	2	1	F6VMK6	F6VMK6 [229-237]	0	1375.86	0.946	1.009	1.195	1.114	1.097	0.996	0.889	1.146	95.8	90.6	96.7	114.5	106.7	105.1	95.5	85.2	109.9	1	1	1	1	1	1	1	1	1		High	High	High	High	High	High	High	High	High
FALSE	High	[R].IVATKPLYVALAQR.[K]	1xTMT6plex [K5]; 1xTMT6plex [N-Term]		3.63262e-05	3.28854e-05	1	2	1	A0A1D5NYB2	A0A1D5NYB2 [357-370]	0	2001.26	0.989	0.957	0.566	0.432	0.407	0.597	0.797	0.528	143.5	141.9	137.3	81.2	62	58.4	85.7	114.3	75.7	1	1	1	1	1	1	1	1	1		High	High	High	High	High	High	High	High	High
FALSE	High	[R].LVATDGAFSMDGDIAPLR.[E]	1xTMT6plex [N-Term]		6.68441e-07	3.28854e-05	1	1	1	F1NBE3	F1NBE3 [198-215]	0	2078.08																											No Quan Values	High	High	High	High	High	High	High	High	High
FALSE	High	[K].LVDGQLVVECDMNGVK.[C]	1xCarbamidomethyl [C10]; 1xTMT6plex [K16]; 1xTMT6plex [N-Term]		5.15546e-07	3.28854e-05	1	2	1	Q5ZIR7	Q5ZIR7 [111-126]	0	2234.19	1.102	1.173	0.859	1.015	0.727	1.379	1.557	1.019	91.5	100.9	107.4	78.6	92.9	66.6	126.3	142.6	93.3	1	1	1	1	1	1	1	1	1		High	High	High	High	High	High	High	High	High
FALSE	High	[K].IVATALCHTDAYTLSGADPEGCFPVILGHEGAGIVESVGEGVTK.[V]	2xCarbamidomethyl [C7; C22]; 1xTMT6plex [K44]; 1xTMT6plex [N-Term]		6.31962e-13	3.28854e-05	2	3	1	Q5ZK81; F1NI89	Q5ZK81 [39-82]; F1NI89 [39-82]	0	4956.52																											Shared	High	High	High	Not Found	Not Found	High	High	High	High
FALSE	High	[R].IVANSGFDVLCHALESYTALPYK.[M]	1xCarbamidomethyl [C11]; 1xTMT6plex [K23]; 1xTMT6plex [N-Term]		3.15859e-07	3.28854e-05	1	1	1	A0A1D5PNX0	A0A1D5PNX0 [233-255]	0	3026.61	1.029	1.248	0.996	0.962	1.004	1.345	1.406	1.176	88.5	91.1	110.5	88.2	85.2	88.8	119.1	124.5	104.1	1	1	1	1	1	1	1	1	1		High	High	High	High	High	High	High	High	High
FALSE	High	[R].IVANPAHVEGR.[E]	1xTMT6plex [N-Term]		0.000221233	3.28854e-05	1	2	1	A0A1D5P8Q8	A0A1D5P8Q8 [871-881]	0	1391.8	0.913	0.768	0.768	0.698	0.621	0.999	1.235	1.011	112.3	102.5	86.2	86.3	78.4	69.7	112.2	138.7	113.5	1	1	1	1	1	1	1	1	1		High	High	High	High	High	High	High	High	High
FALSE	High	[K].LVAIVDVIDQNR.[A]	1xTMT6plex [N-Term]		5.56664e-07	3.28854e-05	1	3	4	A0A1L1RL76	A0A1L1RL76 [24-35]	0	1583.93	1.033	0.941	0.841	0.796	0.69	0.808	0.802	0.932	114.8	118.5	108	96.6	91.3	79.1	92.8	92	107	3	3	3	3	3	3	3	3	3		High	High	High	High	High	High	High	High	High
FALSE	High	[R].IVAISAPLYVR.[Q]	1xTMT6plex [N-Term]		2.09885e-05	3.28854e-05	1	6	1	A0A1D5PL70	A0A1D5PL70 [449-459]	0	1430.89	1.011	0.956	0.727	0.701	0.697	0.837	0.907	0.802	117.8	119.2	112.7	85.6	82.6	82.1	98.7	106.8	94.5	1	1	1	1	1	1	1	1	1		High	High	High	High	High	High	High	High	High
FALSE	High	[K].LVALLNTLDR.[W]	1xTMT6plex [N-Term]		2.09885e-05	3.28854e-05	1	1	1	Q5ZM56	Q5ZM56 [76-85]	0	1356.84	1.003	1.019	1.15	1.303	1.108	1.096	1.02	0.935	93.4	93.7	95.2	107.5	121.7	103.5	102.4	95.3	87.4	1	1	1	1	1	1	1	1	1		High	High	High	High	High	High	High	High	High
FALSE	High	[K].IVAIAEDIK.[N]	1xTMT6plex [K9]; 1xTMT6plex [N-Term]		0.000126641	3.28854e-05	1	1	2	E1BXG9	E1BXG9 [219-227]	0	1429.9	0.847	1.052	0.75	0.756	0.817	0.778	0.82	0.726	119.3	101	125.5	89.4	90.2	97.4	92.8	97.8	86.6	2	2	2	2	2	2	2	2	2		High	High	High	High	High	High	High	High	High
FALSE	High	[R].IVAFADAAVDPIDFPIAPAHAVPK.[I]	1xTMT6plex [K24]; 1xTMT6plex [N-Term]		4.73234e-13	3.28854e-05	1	1	3	E1C0Q5	E1C0Q5 [306-329]	0	2903.64	1.097	1.092	0.677	0.623	0.659	1.074	1.341	0.99	105.2	115.5	114.9	71.2	65.6	69.3	113	141.1	104.2	3	3	3	3	3	3	3	3	3		High	High	High	High	High	High	High	High	High
FALSE	High	[R].IVAEGFEIAK.[E]	1xTMT6plex [K10]; 1xTMT6plex [N-Term]		1.34039e-05	3.28854e-05	1	1	2	Q5ZJ54	Q5ZJ54 [117-126]	0	1534.92	1.011	0.971	0.979	0.821	0.936	0.838	0.877	0.864	108.5	109.7	105.3	106.2	89	101.5	90.9	95.1	93.7	2	2	2	2	2	2	2	2	2		High	High	High	High	High	High	High	High	High
FALSE	High	[K].IVAEGESILQK.[T]	1xTMT6plex [K11]; 1xTMT6plex [N-Term]		0.000286251	3.28854e-05	1	4	1	F1NRP8	F1NRP8 [4938-4948]	0	1644.99	0.712	0.794	0.637	0.748	0.502	0.672	1.023	0.782	131	93.3	104	83.5	98	65.7	88.1	134	102.4	1	1	1	1	1	1	1	1	1		High	High	High	High	High	High	High	High	High
FALSE	High	[K].IVADQLCAK.[Y]	1xCarbamidomethyl [C7]; 1xTMT6plex [K9]; 1xTMT6plex [N-Term]		0.000301719	3.28854e-05	1	1	1	A0A1L1RLR2	A0A1L1RLR2 [119-127]	0	1475.87	1.122	1.118	1.095	1.204	1.114	1.145	1.056	1.201	89.5	100.4	100.1	98	107.8	99.7	102.5	94.5	107.5	1	1	1	1	1	1	1	1	1		High	High	High	High	High	High	High	High	High
FALSE	High	[K].IVADKDYAVTANSK.[I]	2xTMT6plex [K5; K14]; 1xTMT6plex [N-Term]		1.19263e-07	3.28854e-05	1	1	3	P00337	P00337 [77-90]	1	2182.27	1.032	0.957	0.353	0.423	0.292	0.731	1.289	0.856	129.8	133.9	124.2	45.8	54.9	37.9	94.9	167.4	111.1	3	3	3	3	3	3	3	3	3		High	High	High	High	High	High	High	High	High
FALSE	High	[K].IVADFPNYHHTAEISGGK.[L]	1xTMT6plex [K18]; 1xTMT6plex [N-Term]		1.86524e-05	3.28854e-05	1	1	1	F1NUJ7	F1NUJ7 [91-108]	0	2414.29	1.773	1.554	4.201	4.813	2.662	1.797	1.504	2.704	40.9	72.5	63.5	171.8	196.8	108.9	73.5	61.5	110.6	1	1	1	1	1	1	1	1	1		High	High	High	High	High	High	High	High	High
FALSE	High	[K].IVAQYHELVATAR.[E]	1xTMT6plex [N-Term]		2.04075e-07	3.28854e-05	2	3	1	A0A3Q3AHD7; Q5ZMI2	A0A3Q3AHD7 [341-353]; Q5ZMI2 [314-326]	0	1699.97	1.024	0.984	0.501	0.509	0.617	1.024	1.219	0.911	115.6	118.3	113.8	57.8	58.8	71.3	118.3	140.8	105.2	1	1	1	1	1	1	1	1	1	Shared	High	High	High	High	High	High	High	High	High
FALSE	High	[R].LTVIAEPIQFTK.[S]	1xTMT6plex [K12]; 1xTMT6plex [N-Term]		7.90854e-05	3.28854e-05	1	1	2	A6BLM8	A6BLM8 [41-52]	0	1818.11	0.989	0.978	1.081	1.322	1.136	0.832	0.825	0.902	99.3	98.2	97.1	107.3	131.2	112.8	82.6	81.9	89.6	2	2	2	2	2	2	2	2	2		High	High	High	High	High	High	High	High	High
FALSE	High	[K].IVGAIMHFGNMK.[F]	1xTMT6plex [K12]; 1xTMT6plex [N-Term]		3.17729e-07	3.28854e-05	2	2	4	A0A1D5NZY9; Q8UWA0	A0A1D5NZY9 [356-367]; Q8UWA0 [356-367]	0	1776.01	0.934	0.634	0.639	0.613	0.584	0.631	1.161	0.699	130.5	121.9	82.7	83.4	80	76.3	82.3	151.5	91.3	4	4	4	4	4	4	4	4	4	Shared	High	High	High	High	High	High	High	High	High
FALSE	High	[K].LVGAIVYYDGQHNDAR.[M]	1xTMT6plex [N-Term]		4.89349e-09	3.28854e-05	1	1	1	F1NCA2	F1NCA2 [212-227]	0	2020.04	0.857	1.009	1.433	1.477	1.482	1.072	0.734	1.247	87.3	74.8	88.1	125.1	128.9	129.4	93.6	64.1	108.9	1	1	1	1	1	1	1	1	1		High	High	High	High	High	High	High	High	High
FALSE	High	[K].IVPEWAPPKDPIVK.[T]	2xTMT6plex [K9; K14]; 1xTMT6plex [N-Term]		5.08363e-05	3.28854e-05	1	1	1	A0A1D5P5X8	A0A1D5P5X8 [383-396]	1	2276.4	0.99	0.906	0.594	0.509	0.513	0.801	0.828	0.701	131.5	130.2	119.2	78.1	67	67.5	105.3	109	92.1	1	1	1	1	1	1	1	1	1		High	High	High	High	High	High	High	High	High
FALSE	High	[R].LVPEVCFPEQFHDALR.[A]	1xCarbamidomethyl [C6]; 1xTMT6plex [N-Term]		1.30368e-08	3.28854e-05	1	1	2	F1NF25	F1NF25 [149-164]	0	2186.13	1.181	0.797	0.713	0.77	0.715	0.786	0.79	0.786	119.4	141	95.2	85.1	91.9	85.3	93.9	94.3	93.9	2	2	2	2	2	2	2	2	2		High	High	High	High	High	High	High	High	High
FALSE	High	[R].LVPELYSVPPDKVDEEYNNPHTVDR.[I]	1xTMT6plex [K12]; 1xTMT6plex [N-Term]		1.11819e-08	3.28854e-05	1	3	3	E1BQZ7	E1BQZ7 [368-392]	1	3383.75	0.997	1.003	1.176	1.209	1.278	0.918	0.827	0.884	96.8	96.6	97.2	113.9	117.1	123.8	88.9	80.1	85.6	3	3	3	3	3	3	3	3	3		High	High	High	High	High	High	High	High	High
FALSE	High	[R].LVPELDTIVPVESTK.[A]	1xTMT6plex [K15]; 1xTMT6plex [N-Term]		2.32026e-05	3.28854e-05	1	1	1	A0A1D5P592	A0A1D5P592 [290-304]	0	2098.24	1.043	1.114	0.629	0.531	0.605	1.174	1.313	0.951	107.7	112.3	119.9	67.7	57.2	65.1	126.4	141.3	102.4	1	1	1	1	1	1	1	1	1		High	High	High	High	High	High	High	High	High
FALSE	High	[K].LVPEAVGDQK.[A]	1xTMT6plex [K10]; 1xTMT6plex [N-Term]		3.07967e-05	3.28854e-05	1	2	1	Q5F408	Q5F408 [286-295]	0	1513.9	0.815	0.888	0.975	0.976	1	0.849	0.815	0.975	108.5	88.4	96.4	105.8	106	108.5	92.2	88.5	105.7	1	1	1	1	1	1	1	1	1		High	High	High	High	High	High	High	High	High
FALSE	High	[K].LVNVTLDPETAHPR.[L]	1xTMT6plex [N-Term]		1.27106e-05	3.28854e-05	1	4	1	A0A3Q3AFN5	A0A3Q3AFN5 [254-267]	0	1791	0.947	0.953	1.113	0.954	1.235	0.781	0.726	0.887	104.7	99.2	99.7	116.6	99.9	129.3	81.8	76	92.9	1	1	1	1	1	1	1	1	1		High	High	High	High	High	High	High	High	High
FALSE	High	[R].LVNPLAEPLNNCIFVVEGAGLTEGQR.[I]	1xCarbamidomethyl [C12]; 1xTMT6plex [N-Term]		2.42646e-11	3.28854e-05	1	3	2	E1BY44	E1BY44 [617-642]	0	3039.61																											No Quan Values	High	High	High	High	High	High	High	High	High
FALSE	High	[R].IVNNLDVGFDTTR.[I]	1xTMT6plex [N-Term]		0.000399262	3.28854e-05	2	7	1	A0A1D5PGD5; A0A3Q2UMJ2	A0A1D5PGD5 [1264-1276]; A0A3Q2UMJ2 [1064-1076]	0	1692.91	0.938	1.019	0.999	0.86	0.712	1.219	1.177	0.972	101.2	94.9	103.1	101	87	72.1	123.3	119	98.4	1	1	1	1	1	1	1	1	1	Shared	High	High	High	High	High	High	High	High	High
FALSE	High	[K].LVNDGNAHIYVCGDAR.[N]	1xCarbamidomethyl [C12]; 1xTMT6plex [N-Term]		2.01778e-08	3.28854e-05	1	2	1	F1P2T2	F1P2T2 [617-632]	0	2003	0.921	0.95	0.994	0.973	0.907	0.978	1.067	1.04	101.9	93.9	96.9	101.3	99.1	92.5	99.7	108.7	106	1	1	1	1	1	1	1	1	1		High	High	High	High	High	High	High	High	High
FALSE	High	[K].LVNASGGAVYCK.[F]	1xCarbamidomethyl [C11]; 1xTMT6plex [K12]; 1xTMT6plex [N-Term]		3.81318e-06	3.28854e-05	1	3	1	Q5ZMM4	Q5ZMM4 [222-233]	0	1696.95	1.006	0.97	0.542	0.511	0.55	0.847	1.059	0.86	122.5	123.3	118.9	66.4	62.6	67.3	103.8	129.7	105.4	1	1	1	1	1	1	1	1	1		High	High	High	High	High	High	High	High	High
FALSE	High	[R].LVMELSGETVR.[R]	1xTMT6plex [N-Term]		2.6418e-05	3.28854e-05	1	3	2	A0A1D5PBM6	A0A1D5PBM6 [395-405]	0	1462.81	0.915	1.113	0.895	0.934	0.769	1.092	1.053	0.997	102.6	93.9	114.2	91.8	95.9	78.9	112.1	108.1	102.3	1	1	1	1	1	1	1	1	1		High	High	High	High	High	High	High	High	High
FALSE	High	[K].IVMEEEQLR.[A]	1xTMT6plex [N-Term]		0.000337138	3.28854e-05	1	2	1	A0A1D5PCL0	A0A1D5PCL0 [3223-3231]	0	1375.75	1.102	1.183	1.32	1.08	2.696	1.145	1.013	1.511	74.7	82.3	88.3	98.6	80.7	201.4	85.5	75.7	112.9	1	1	1	1	1	1	1	1	1		High	High	High	High	High	High	High	High	High
FALSE	High	[K].LVMEEAPESYK.[N]	1xTMT6plex [K11]; 1xTMT6plex [N-Term]		3.92739e-06	3.28854e-05	1	1	3	F1NYI3	F1NYI3 [466-476]	0	1753.94	0.989	0.957	0.928	0.919	0.977	0.792	0.882	0.862	108.4	107.1	103.7	100.6	99.6	105.9	85.8	95.6	93.4	3	3	3	3	3	3	3	3	3		High	High	High	High	High	High	High	High	High
FALSE	High	[K].IVLWLEHESGLSDEEDTK.[A]	1xTMT6plex [K18]; 1xTMT6plex [N-Term]		2.24288e-07	3.28854e-05	1	4	1	A0A3Q3B0L8	A0A3Q3B0L8 [289-306]	0	2558.34	1.068	1.072	0.935	0.934	0.921	0.992	0.865	1.086	101.4	108.3	108.8	94.8	94.7	93.4	100.6	87.7	110.2	1	1	1	1	1	1	1	1	1		High	High	High	High	High	High	High	High	High
FALSE	High	[R].LVLWDVEAHGLK.[E]	1xTMT6plex [K12]; 1xTMT6plex [N-Term]		1.62854e-05	3.28854e-05	2	2	1	E1BS37; F1NPQ5	E1BS37 [63-74]; F1NPQ5 [63-74]	0	1838.09	0.663	0.873	0.639	0.758	0.78	0.799	1.017	0.809	122.7	81.3	107.1	78.3	92.9	95.7	98	124.8	99.3	1	1	1	1	1	1	1	1	1	Shared	High	High	High	High	High	High	High	High	High
FALSE	High	[K].LVIVTAGAR.[Q]	1xTMT6plex [N-Term]		0.000392344	3.28854e-05	1	3	5	E1BTT8	E1BTT8 [91-99]	0	1128.73	1.065	1.101	1.628	1.565	1.5	1.048	0.793	1.066	83.6	89	92	136.1	130.9	125.4	87.6	66.3	89.1	5	5	5	5	5	5	5	5	5		High	High	High	High	High	High	High	High	High
FALSE	High	[K].LVLVNAIYFK.[G]	1xTMT6plex [K10]; 1xTMT6plex [N-Term]		5.96053e-05	3.28854e-05	2	4	1	F1P1L8; A0A3Q2TTT6	F1P1L8 [159-168]; A0A3Q2TTT6 [159-168]	0	1638.04	0.922	0.856	1.075	1.129	1.171	1.033	1.014	1.129	96.5	88.9	82.6	103.7	108.9	112.9	99.7	97.9	109	1	1	1	1	1	1	1	1	1	Shared	High	High	High	High	High	High	High	High	High
FALSE	High	[K].LVIVGDGACGK.[T]	1xCarbamidomethyl [C9]; 1xTMT6plex [K11]; 1xTMT6plex [N-Term]		1.15654e-05	3.28854e-05	2	3	4	Q9PSX7; O93467	Q9PSX7 [8-18]; O93467 [8-18]	0	1546.9	0.994	1.019	0.977	0.911	0.876	1.149	1.013	1.287	97.5	97	99.4	95.3	88.9	85.5	112.1	98.8	125.5	4	4	4	4	4	4	4	4	4	Shared	High	High	High	High	High	High	High	High	High
FALSE	High	[K].IVLTNPVCTEVGEK.[I]	1xCarbamidomethyl [C8]; 1xTMT6plex [K14]; 1xTMT6plex [N-Term]		5.75345e-05	3.28854e-05	1	2	2	F1NPF0	F1NPF0 [427-440]	0	2017.14	1.653	1.46	1.027	1.214	0.93	1.287	1.101	0.998	84.3	139.5	123.1	86.6	102.4	78.5	108.6	92.9	84.2	2	2	2	2	2	2	2	2	2		High	High	High	High	High	High	High	High	High
FALSE	High	[R].IVLTGPGPWGFR.[L]	1xTMT6plex [N-Term]		0.000212338	3.28854e-05	1	1	3	E1C852	E1C852 [6-17]	0	1528.88	0.935	0.658	0.548	0.438	0.505	0.722	1.072	0.706	136.7	127.7	90	74.9	59.8	69.1	98.7	146.5	96.6	3	3	3	3	3	3	3	3	3		High	High	High	High	High	High	High	High	High
FALSE	High	[R].IVITGDADIDHDEALAQAIK.[E]	1xTMT6plex [K20]; 1xTMT6plex [N-Term]		4.12359e-09	3.28854e-05	1	1	2	A0A1D5NXZ5	A0A1D5NXZ5 [82-101]	0	2566.41	1.045	1.062	1.001	0.984	1.089	0.865	0.826	0.838	103.3	107.9	109.7	103.4	101.7	112.5	89.4	85.4	86.6	2	2	2	2	2	2	2	2	2		High	High	High	High	High	High	High	High	High
FALSE	High	[K].IVISKDDLEGDIQIPGPPTNVHASEISK.[T]	2xTMT6plex [K5; K28]; 1xTMT6plex [N-Term]		1.83504e-07	3.28854e-05	1	3	3	F1NNW0	F1NNW0 [485-512]	1	3660.05	1.224	0.757	1.825	2.455	1.88	1.373	1.019	1.396	69.6	85.2	52.7	127.1	170.9	130.9	95.6	70.9	97.2	3	3	3	3	3	3	3	3	3		High	High	High	High	High	High	High	High	High
FALSE	High	[R].LVLSGEEVLQTLQDK.[G]	1xTMT6plex [K15]; 1xTMT6plex [N-Term]		1.0407e-06	3.28854e-05	1	2	1	F1NQZ9	F1NQZ9 [67-81]	0	2130.24	0.984	0.854	0.745	0.797	0.767	0.673	0.884	0.783	120.2	118.3	102.6	89.5	95.8	92.2	80.9	106.3	94.1	1	1	1	1	1	1	1	1	1		High	High	High	High	High	High	High	High	High
FALSE	High	[K].LVLQYVPYIGGK.[Y]	1xTMT6plex [K12]; 1xTMT6plex [N-Term]		0.000196749	3.28854e-05	1	1	1	E1BXT9	E1BXT9 [40-51]	0	1808.11	0.935	0.653	0.42	0.423	0.504	0.883	1.071	0.799	134.5	125.8	87.9	56.5	56.9	67.8	118.9	144.1	107.5	1	1	1	1	1	1	1	1	1		High	High	High	High	High	High	High	High	High
FALSE	High	[R].LVLQYDAGVDPSK.[R]	1xTMT6plex [K13]; 1xTMT6plex [N-Term]		3.83062e-05	3.28854e-05	1	2	1	A0A1D5PZX4	A0A1D5PZX4 [155-167]	0	1863.06	1.085	0.955	1.096	1.222	1.301	1.084	1.003	1.044	91.9	99.8	87.8	100.8	112.3	119.6	99.7	92.2	96	1	1	1	1	1	1	1	1	1		High	High	High	High	High	High	High	High	High
FALSE	High	[R].LVPFATELQAQLVQDSQR.[L]	1xTMT6plex [N-Term]		1.18619e-08	3.28854e-05	1	3	1	O93601	O93601 [79-96]	0	2272.25	0.935	1.005	1.116	1.17	1.029	0.882	0.856	0.907	101.1	94.6	101.6	112.9	118.3	104	89.2	86.6	91.7	1	1	1	1	1	1	1	1	1		High	High	High	High	High	High	High	High	High
FALSE	High	[R].LVPGGGATEIELAK.[Q]	1xTMT6plex [K14]; 1xTMT6plex [N-Term]		6.57032e-08	3.28854e-05	2	4	2	Q6EE31; A0A1D5PZJ4	Q6EE31 [408-421]; A0A1D5PZJ4 [408-421]	0	1813.08	1.113	1.263	0.819	0.851	0.784	0.754	0.803	0.82	109.7	122	138.5	89.8	93.4	86	82.7	88.1	89.9	2	2	2	2	2	2	2	2	2	Shared	High	High	High	High	High	High	High	High	High
FALSE	High	[R].LVPGWTQPITIGR.[H]	1xTMT6plex [N-Term]		1.99313e-07	3.28854e-05	1	2	3	A0A1D5P8I7	A0A1D5P8I7 [160-172]	0	1666.98	1.103	0.997	0.635	0.62	0.669	1.283	1.565	1.099	100.3	110.7	100	63.7	62.2	67.1	128.7	157	110.3	3	3	3	3	3	3	3	3	3		High	High	High	High	High	High	High	High	High
FALSE	High	[K].LVPLLETGDIIIDGGNSEYR.[D]	1xTMT6plex [N-Term]		3.55612e-08	3.28854e-05	1	1	1	Q5ZIZ0	Q5ZIZ0 [88-107]	0	2403.3																											No Quan Values	High	High	High	High	High	High	High	High	High
FALSE	High	[R].LVQVDEDKYPFSTQPPVYLR.[A]	1xTMT6plex [K8]; 1xTMT6plex [N-Term]		1.66881e-06	3.28854e-05	1	2	1	A0A1D5P8M7	A0A1D5P8M7 [533-552]	1	2852.56	0.798	0.858	0.741	0.82	0.716	0.818	0.741	0.822	123.1	98.2	105.6	91.2	100.9	88.1	100.7	91.1	101.1	1	1	1	1	1	1	1	1	1		High	High	High	High	High	High	High	High	High
FALSE	High	[K].IVQSSHGSAGSEGK.[Q]	1xTMT6plex [K14]; 1xTMT6plex [N-Term]		8.16479e-06	3.28854e-05	1	3	1	A0A3Q3B1M6	A0A3Q3B1M6 [668-681]	0	1801.98	1.457	1.093	1.773	3.041	1.917	1.675	1.221	1.676	60.6	88.3	66.3	107.4	184.2	116.2	101.5	74	101.5	1	1	1	1	1	1	1	1	1		High	High	High	High	High	High	High	High	High
FALSE	High	[R].LVQSPNSYFMDVK.[C]	1xTMT6plex [K13]; 1xTMT6plex [N-Term]		2.46126e-05	3.28854e-05	2	2	1	A0A3Q2TV39; A0A1D5NZ06	A0A3Q2TV39 [24-36]; A0A1D5NZ06 [24-36]	0	1986.08	1.045	0.99	0.789	0.753	0.8	0.692	0.763	0.782	118.2	123.5	117	93.3	89	94.5	81.8	90.2	92.4	1	1	1	1	1	1	1	1	1	Shared	High	High	High	High	High	High	High	High	High
FALSE	High	[R].IVQQLDVGPNK.[V]	1xTMT6plex [K11]; 1xTMT6plex [N-Term]		1.22684e-05	3.28854e-05	2	7	1	A0A1D5PGD5; A0A3Q2UMJ2	A0A1D5PGD5 [1467-1477]; A0A3Q2UMJ2 [1267-1277]	0	1669	1.141	1.074	1.117	1.233	0.718	0.977	1.134	1.135	94.5	107.8	101.5	105.5	116.5	67.8	92.2	107.1	107.2	1	1	1	1	1	1	1	1	1	Shared	High	High	High	High	High	High	High	High	High
FALSE	High	[K].IVQMTEAEVR.[G]	1xTMT6plex [N-Term]		2.85235e-05	3.28854e-05	1	1	1	P62207	P62207 [26-35]	0	1404.77	0.993	0.853	0.454	0.447	0.519	1.015	1.157	1.094	119.5	118.7	101.9	54.3	53.4	62.1	121.3	138.2	130.7	1	1	1	1	1	1	1	1	1		High	High	High	High	High	High	High	High	High
FALSE	High	[K].IVQIPFCGESECEDWIK.[K]	2xCarbamidomethyl [C7; C12]; 1xTMT6plex [K17]; 1xTMT6plex [N-Term]		3.40866e-06	3.28854e-05	1	4	1	A0A3Q2TSP8	A0A3Q2TSP8 [1619-1635]	0	2568.29	0.929	0.789	0.747	0.758	0.908	0.606	0.814	0.951	120	111.5	94.6	89.7	91	108.9	72.7	97.6	114.1	1	1	1	1	1	1	1	1	1		High	High	High	High	High	High	High	High	High
FALSE	High	[K].LVQLILHEYK.[I]	1xTMT6plex [K10]; 1xTMT6plex [N-Term]		2.67315e-05	3.28854e-05	1	2	1	Q5ZL61	Q5ZL61 [202-211]	0	1714.07	0.807	0.807	0.818	0.833	0.888	0.782	0.781	0.763	120.3	97.1	97.1	98.4	100.3	106.8	94.1	94	91.8	1	1	1	1	1	1	1	1	1		High	High	High	High	High	High	High	High	High
FALSE	High	[K].LVQLGEAEK.[K]	1xTMT6plex [K9]; 1xTMT6plex [N-Term]		0.000113919	3.28854e-05	1	1	4	F1P310	F1P310 [165-173]	0	1444.88	0.968	0.944	0.63	0.527	0.553	1.007	1.059	0.907	118.5	114.7	111.8	74.6	62.5	65.5	119.4	125.5	107.5	4	4	4	4	4	4	4	4	4		High	High	High	High	High	High	High	High	High
FALSE	High	[K].LVQIEYALAAVAAGAPSVGIK.[A]	1xTMT6plex [K21]; 1xTMT6plex [N-Term]		2.14358e-11	3.28854e-05	1	2	2	A0A1D5PHL0	A0A1D5PHL0 [19-39]	0	2499.5	0.906	0.943	0.801	0.892	0.899	0.9	0.949	0.928	109.5	99.3	103.3	87.8	97.7	98.4	98.5	103.9	101.7	2	2	2	2	2	2	2	2	2		High	High	High	High	High	High	High	High	High
FALSE	High	[K].IVQLEEQLDMETK.[E]	1xTMT6plex [K13]; 1xTMT6plex [N-Term]		5.26664e-05	3.28854e-05	1	2	1	A0A1D5PM19	A0A1D5PM19 [1816-1828]	0	2034.12	0.986	1.061	0.96	0.981	0.982	1.244	0.91	1.083	97.8	96.4	103.7	93.8	95.9	96	121.6	88.9	105.9	1	1	1	1	1	1	1	1	1		High	High	High	High	High	High	High	High	High
FALSE	High	[R].LVQFHIHWGSCEGQGSEHTVDGVK.[Y]	1xCarbamidomethyl [C11]; 1xTMT6plex [K24]; 1xTMT6plex [N-Term]		5.11368e-05	3.28854e-05	1	1	1	P07630	P07630 [90-113]	0	3165.59	1.011	1.064	1.259	1.627	1.394	1.035	0.919	1.129	86.2	87.2	91.8	108.5	140.3	120.2	89.2	79.3	97.3	1	1	1	1	1	1	1	1	1		High	High	High	High	High	High	High	High	High
FALSE	High	[K].LVQEQGTHSK.[F]	1xTMT6plex [K10]; 1xTMT6plex [N-Term]		1.29376e-05	3.28854e-05	1	6	1	Q789A6	Q789A6 [553-562]	0	1584.91	1.101	1.018	1.459	1.48	1.584	1.003	0.766	0.94	87	95.7	88.5	126.8	128.7	137.7	87.2	66.6	81.8	1	1	1	1	1	1	1	1	1		High	High	High	High	High	High	High	High	High
FALSE	High	[K].LVIQPTGGGEGYLPVAHTCFNLLDLPK.[Y]	1xCarbamidomethyl [C19]; 1xTMT6plex [K27]; 1xTMT6plex [N-Term]		1.70725e-05	3.28854e-05	1	2	1	F1NCH3	F1NCH3 [707-733]	0	3367.85	1.225	1.097	1.065	2.698	0.986	1.044	1.149	1.037	79.6	97.6	87.4	84.8	214.9	78.5	83.1	91.5	82.6	1	1	1	1	1	1	1	1	1		High	High	High	High	High	High	High	High	High
FALSE	High	[R].LVQDYGLESEVAQHLASTYGDK.[A]	1xTMT6plex [K22]; 1xTMT6plex [N-Term]		9.43634e-12	3.28854e-05	1	1	4	F1NCA2	F1NCA2 [483-504]	0	2881.5	1.333	1.193	1.599	1.853	1.519	0.842	0.875	0.929	80.8	107.7	96.4	129.2	149.7	122.7	68	70.6	75	3	3	3	3	3	3	3	3	3		High	High	High	High	High	High	High	High	High
FALSE	High	[R].LVQDLPDELVQAGWEK.[C]	1xTMT6plex [K16]; 1xTMT6plex [N-Term]		7.95526e-05	3.28854e-05	1	1	1	E1BR74	E1BR74 [36-51]	0	2298.27	1.116	1.296	1.104	1.087	1.189	1.238	0.989	1.056	89.3	99.7	115.7	98.6	97.1	106.2	110.6	88.3	94.4	1	1	1	1	1	1	1	1	1		High	High	High	High	High	High	High	High	High
FALSE	High	[K].LVQDLATSPK.[K]	1xTMT6plex [K10]; 1xTMT6plex [N-Term]		0.000165952	3.28854e-05	1	2	1	A0A1D5PCL0	A0A1D5PCL0 [3522-3531]	0	1529.93	0.968	1.002	1.412	1.448	3.304	1.037	0.878	1.388	72.4	70.1	72.5	102.2	104.8	239.1	75	63.5	100.4	1	1	1	1	1	1	1	1	1		High	High	High	High	High	High	High	High	High
FALSE	High	[R].LVQAFQYTDK.[H]	1xTMT6plex [K10]; 1xTMT6plex [N-Term]		3.02565e-05	3.28854e-05	1	2	2	F1NNS8	F1NNS8 [225-234]	0	1670.95	0.928	1.027	0.826	0.766	0.819	0.846	0.833	0.729	115.8	107.4	118.9	95.6	88.7	94.8	98	96.4	84.4	2	2	2	2	2	2	2	2	2		High	High	High	High	High	High	High	High	High
FALSE	High	[R].LVQAFQFTDK.[H]	1xTMT6plex [K10]; 1xTMT6plex [N-Term]		9.38113e-05	3.28854e-05	1	1	2	P0CB50	P0CB50 [159-168]	0	1654.96	0.818	0.771	0.499	0.436	0.581	0.712	0.931	0.616	141.4	115.7	109	70.6	61.6	82.2	100.6	131.7	87.1	2	2	2	2	2	2	2	2	2		High	High	High	High	High	High	High	High	High
FALSE	High	[K].IVQAEGEATAAK.[YM]	1xTMT6plex [K12]; 1xTMT6plex [N-Term]		3.86059e-07	3.28854e-05	1	2	3	Q5ZMN3	Q5ZMN3 [225-236]	0	1645.95	0.984	0.96	0.825	0.727	0.84	1.018	1.009	0.953	108.2	106.5	103.9	89.3	78.7	90.9	110.2	109.2	103.1	3	3	3	3	3	3	3	3	3		High	High	High	High	High	High	High	High	High
FALSE	High	[R].LVQAAPQQVAEDK.[F]	1xTMT6plex [K13]; 1xTMT6plex [N-Term]		2.09885e-05	3.28854e-05	1	1	1	Q5ZK09	Q5ZK09 [10-22]	0	1855.07	0.891	1.122	1.226	1.304	1.047	1.091	0.772	1.07	94.5	84.2	106	115.8	123.3	99	103.2	72.9	101.1	1	1	1	1	1	1	1	1	1		High	High	High	High	High	High	High	High	High
FALSE	High	[R].IVPVDIYVPGCPPTAEALLYGILQLQK.[K]	1xCarbamidomethyl [C11]; 1xTMT6plex [K27]; 1xTMT6plex [N-Term]		1.28079e-08	3.28854e-05	1	1	1	F1NYM3	F1NYM3 [177-203]	0	3425.95	0.93	0.998	0.54	0.482	0.567	1.117	1.243	1.011	114.1	106.1	113.9	61.7	55	64.7	127.5	141.8	115.3	1	1	1	1	1	1	1	1	1		High	High	High	High	High	High	High	High	High
FALSE	High	[R].LVPPPEETYSLHR.[K]	1xTMT6plex [N-Term]		2.59954e-07	3.28854e-05	1	1	5	F1NGM2	F1NGM2 [597-609]	0	1766.96	0.983	0.983	0.975	1.007	0.897	1.054	1.137	1.069	98.8	97.2	97.1	96.4	99.5	88.6	104.2	112.4	105.7	5	5	5	5	5	5	5	5	5		High	High	High	High	High	High	High	High	High
FALSE	High	[K].IVPNVLLEQGK.[A]	1xTMT6plex [K11]; 1xTMT6plex [N-Term]		1.29376e-05	3.28854e-05	1	1	5	A0A1D5PLS2	A0A1D5PLS2 [344-354]	0	1668.05	1.069	0.979	0.564	0.489	0.573	0.896	1.153	0.819	119.3	127.5	116.8	67.4	58.3	68.4	107	137.6	97.8	5	5	5	5	5	5	5	5	5		High	High	High	High	High	High	High	High	High
FALSE	High	[R].LVPNPGQEDSDGDGVGNLCEDDFDR.[D]	1xCarbamidomethyl [C19]; 1xTMT6plex [N-Term]		9.65713e-11	3.28854e-05	1	2	1	E1C8N1	E1C8N1 [506-530]	0	2949.3																											No Quan Values	High	High	High	High	High	High	High	High	High
FALSE	High	[R].LVPNIPFQMLLR.[G]	1xTMT6plex [N-Term]		8.58819e-05	3.28854e-05	1	1	1	Q8JHF6	Q8JHF6 [633-644]	0	1670	0.947	0.887	0.907	0.952	0.853	1.03	1.058	0.945	104.9	99.3	93	95.1	99.9	89.5	108.1	111	99.2	1	1	1	1	1	1	1	1	1		High	High	High	High	High	High	High	High	High
FALSE	High	[K].LVPNLNEIDPDVAYSSVPYEK.[G]	1xTMT6plex [K21]; 1xTMT6plex [N-Term]		1.60286e-08	3.28854e-05	1	2	2	A0A1D5PAE8	A0A1D5PAE8 [434-454]	0	2820.51	1.168	1.128	0.873	0.881	1	0.806	0.868	0.814	105.4	123.1	118.9	92.1	92.8	105.4	84.9	91.5	85.8	2	2	2	2	2	2	2	2	2		High	High	High	High	High	High	High	High	High
FALSE	High	[K].LVQDVANNTNEEAGDGTTTATVLAR.[A]	1xTMT6plex [N-Term]		4.25121e-11	3.28854e-05	1	1	4	Q5ZL72	Q5ZL72 [97-121]	0	2789.41	0.979	0.906	0.887	0.909	0.737	1.075	1.186	1.44	98.7	96.6	89.4	87.6	89.7	72.8	106.1	117	142.1	4	4	4	4	4	4	4	4	4		High	High	High	High	High	High	High	High	High
FALSE	High	[K].IVGAIMHFGNMK.[F]	1xOxidation [M]; 1xTMT6plex [K12]; 1xTMT6plex [N-Term]		8.48764e-05	3.28854e-05	2	2	5	A0A1D5NZY9; Q8UWA0	A0A1D5NZY9 [356-367]; Q8UWA0 [356-367]	0	1792	0.925	0.759	0.639	0.623	0.581	0.727	1.042	0.742	127.9	118.3	97	81.7	79.7	74.3	92.9	133.2	94.9	5	5	5	5	5	5	5	5	5	Shared	High	High	High	High	High	High	High	High	High
FALSE	High	[K].LVIPSVTEANSGR.[Y]	1xTMT6plex [N-Term]		0.000129655	3.28854e-05	2	4	4	A6BM71; Q9IAR9	A6BM71 [65-77]; Q9IAR9 [65-77]	0	1571.9	1.372	0.899	0.746	0.649	0.721	1.684	2.024	1.411	85.7	117.6	77	63.9	55.6	61.8	144.2	173.4	120.9	4	4	4	4	4	4	4	4	4	Shared	High	High	High	High	High	High	High	High	High
FALSE	High	[K].LVLNTFGPVPEFSGEIEQK.[I]	1xTMT6plex [K19]; 1xTMT6plex [N-Term]		2.96002e-07	3.28854e-05	1	2	2	F1P156	F1P156 [258-276]	0	2562.42	1.123	1.307	0.795	0.932	0.836	0.923	0.67	0.821	107	120.2	139.9	85.1	99.8	89.5	98.8	71.7	87.9	1	1	1	1	1	1	1	1	1		High	High	High	High	High	High	High	High	High
FALSE	High	[K].LVKPPIQVYGLEGR.[Y]	1xTMT6plex [K3]; 1xTMT6plex [N-Term]		1.65007e-07	3.28854e-05	1	1	3	A0A1D5P810	A0A1D5P810 [63-76]	0	2027.24	1.122	0.991	0.66	0.651	0.667	1.068	1.25	0.939	107.8	120.9	106.9	71.2	70.2	72	115.1	134.7	101.2	3	3	3	3	3	3	3	3	3		High	High	High	High	High	High	High	High	High
FALSE	High	[R].LVKPGNQNTQVTDAWNK.[I]	2xTMT6plex [K3; K17]; 1xTMT6plex [N-Term]		1.01192e-09	3.28854e-05	1	1	1	A0A1D5P7C6	A0A1D5P7C6 [156-172]	0	2600.48	0.996	1.034	0.745	0.788	0.809	0.72	0.872	0.751	116.6	116.2	120.6	86.9	91.9	94.4	84	101.8	87.6	1	1	1	1	1	1	1	1	1		High	High	High	High	High	High	High	High	High
FALSE	High	[K].LVHYMHVAK.[I]	1xTMT6plex [K9]; 1xTMT6plex [N-Term]		0.000378861	3.28854e-05	1	1	3	A0A3Q2UHZ2	A0A3Q2UHZ2 [221-229]	0	1555.92	1.014	1.007	1.398	1.545	1.358	1.048	1.003	1.179	85.3	86.4	85.9	119.2	131.8	115.8	89.4	85.5	100.6	3	3	3	3	3	3	3	3	3		High	High	High	High	High	High	High	High	High
FALSE	High	[K].IVHSPLTICFPEYTGANK.[Y]	1xCarbamidomethyl [C9]; 1xTMT6plex [K18]; 1xTMT6plex [N-Term]		3.97623e-07	3.28854e-05	1	2	1	P50147	P50147 [279-296]	0	2505.36	0.912	0.905	0.686	0.616	0.679	0.763	0.705	0.682	129.5	118.2	117.1	88.8	79.8	88	98.9	91.3	88.4	1	1	1	1	1	1	1	1	1		High	High	High	High	High	High	High	High	High
FALSE	High	[R].LVHQNSASDDAEASMISK.[L]	1xTMT6plex [K18]; 1xTMT6plex [N-Term]		3.15065e-14	3.28854e-05	1	1	1	A0A1D5P2L3	A0A1D5P2L3 [474-491]	0	2361.21	1.461	1.242	1.42	1.647	1.495	1.404	1.564	1.554	70.4	102.8	87.4	100	115.9	105.2	98.9	110	109.4	1	1	1	1	1	1	1	1	1		High	High	High	High	High	High	High	High	High
FALSE	High	[R].LVHLQTLILNDNPLLHAQLR.[Q]	1xTMT6plex [N-Term]		1.39315e-11	3.28854e-05	1	2	1	Q5ZLR0	Q5ZLR0 [173-192]	0	2550.51	1.017	0.966	0.982	1.247	1.151	0.723	0.886	1.158	98.6	100.2	95.2	96.8	122.9	113.5	71.3	87.4	114.1	1	1	1	1	1	1	1	1	1		High	High	High	High	High	High	High	High	High
FALSE	High	[K].LVHLQEWQLHR.[T]	1xTMT6plex [N-Term]		0.000101271	3.28854e-05	1	1	1	E1C1W4	E1C1W4 [86-96]	0	1687.96	0.95	1.118	1.221	0.887	1.007	1.153	0.841	1.076	97.3	92.4	108.8	118.7	86.3	97.9	112.2	81.8	104.6	1	1	1	1	1	1	1	1	1		High	High	High	High	High	High	High	High	High
FALSE	High	[R].IVHLDIKPDNVVVSGTNALK.[I]	2xTMT6plex [K7; K20]; 1xTMT6plex [N-Term]		6.23339e-09	3.28854e-05	1	3	2	A0A3Q2TVP3	A0A3Q2TVP3 [3206-3225]	0	2819.7	0.953	1.12	1.137	1.199	1.102	1.077	0.965	1.192	92.3	88	103.4	105	110.7	101.8	99.5	89.1	110.1	2	2	2	2	2	2	2	2	2		High	High	High	High	High	High	High	High	High
FALSE	High	[R].IVHELNTTIPTASFVGK.[V]	1xTMT6plex [K17]; 1xTMT6plex [N-Term]		3.79074e-06	3.28854e-05	1	2	1	A0A1L1RZ58	A0A1L1RZ58 [234-250]	0	2285.33	0.987	0.97	1.031	0.995	1.193	1.033	1.016	1.019	97.4	96.1	94.4	100.3	96.9	116.2	100.6	98.9	99.3	1	1	1	1	1	1	1	1	1		High	High	High	High	High	High	High	High	High
FALSE	High	[R].LVHADFTPSSGSTYACK.[V]	1xCarbamidomethyl [C16]; 1xTMT6plex [K17]; 1xTMT6plex [N-Term]		2.55391e-07	3.28854e-05	1	4	2	P21611	P21611 [85-101]	0	2299.18	1.091	1.026	1.291	1.427	1.434	1.179	1.142	1.204	83.4	91	85.6	107.6	118.9	119.5	98.3	95.3	100.4	2	2	2	2	2	2	2	2	2		High	High	High	High	High	High	High	High	High
FALSE	High	[R].IVGVDGAIK.[A]	1xTMT6plex [K9]; 1xTMT6plex [N-Term]		0.000200242	3.28854e-05	1	1	1	E1C040	E1C040 [92-100]	0	1329.85	0.916	0.994	1.113	0.845	1.121	0.719	0.716	0.769	109.9	100.6	109.2	122.3	92.8	123.1	79	78.7	84.5	1	1	1	1	1	1	1	1	1		High	High	High	High	High	High	High	High	High
FALSE	High	[K].IVGSQSLVNELAFTAR.[K]	1xTMT6plex [N-Term]		1.11709e-06	3.28854e-05	1	1	1	A0A1D5PDA1	A0A1D5PDA1 [403-418]	0	1934.09	1.04	1.074	1.252	1.526	1.99	1.079	1.071	1.152	80.5	83.7	86.4	100.7	122.8	160.2	86.8	86.2	92.7	1	1	1	1	1	1	1	1	1		High	High	High	High	High	High	High	High	High
FALSE	High	[K].LVGQVFLGGSIVR.[G]	1xTMT6plex [N-Term]		1.27858e-05	3.28854e-05	1	1	1	H9KYX6	H9KYX6 [344-356]	0	1573.96	0.85	0.931	1.184	1.288	1.278	0.855	0.75	0.797	100.8	85.6	93.8	119.3	129.8	128.8	86.2	75.6	80.3	1	1	1	1	1	1	1	1	1		High	High	High	High	High	High	High	High	High
FALSE	High	[K].LVGQSIIAYLQK.[K]	1xTMT6plex [K12]; 1xTMT6plex [N-Term]		2.99017e-05	3.28854e-05	1	3	1	Q5F354	Q5F354 [620-631]	0	1791.11	0.894	0.932	0.717	0.837	0.704	0.906	0.823	0.898	116.7	104.3	108.8	83.7	97.7	82.1	105.8	96.1	104.8	1	1	1	1	1	1	1	1	1		High	High	High	High	High	High	High	High	High
FALSE	High	[R].LVGPNCPGVINPGECK.[I]	2xCarbamidomethyl [C6; C15]; 1xTMT6plex [K16]; 1xTMT6plex [N-Term]		2.96432e-10	3.28854e-05	1	1	3	Q5ZL83	Q5ZL83 [152-167]	0	2169.16	1.027	0.994	0.848	0.781	0.769	1.096	1.141	0.962	104.4	107.2	103.8	88.5	81.6	80.3	114.4	119.2	100.5	3	3	3	3	3	3	3	3	3		High	High	High	High	High	High	High	High	High
FALSE	High	[R].IVGLDQVTGITETAFGSAYK.[T]	1xTMT6plex [K20]; 1xTMT6plex [N-Term]		5.74453e-11	3.28854e-05	1	7	1	Q789A6	Q789A6 [625-644]	0	2528.4	1.145	0.718	0.476	0.397	0.438	0.686	1.257	0.752	131	150.1	94.1	62.4	52	57.3	89.9	164.7	98.6	1	1	1	1	1	1	1	1	1		High	High	High	High	High	High	High	High	High
FALSE	High	[R].IVGLDQVAGMSETALPGAFK.[T]	1xTMT6plex [K20]; 1xTMT6plex [N-Term]		7.39363e-08	3.28854e-05	1	2	1	A0A1D5PM19	A0A1D5PM19 [618-637]	0	2462.37	1.17	1.034	0.835	0.749	0.744	0.917	0.831	0.831	111	129.8	114.8	92.6	83.1	82.6	101.8	92.2	92.2	1	1	1	1	1	1	1	1	1		High	High	High	High	High	High	High	High	High
FALSE	High	[R].IVGLDQMAK.[M]	1xTMT6plex [K9]; 1xTMT6plex [N-Term]		0.000363709	3.28854e-05	1	2	1	A0A1D5P287	A0A1D5P287 [631-639]	0	1432.86	0.552	0.558	0.4	0.292	0.262	0.571	0.479	0.427	198.2	109.4	110.5	79.3	57.8	52	113.2	95	84.6	1	1	1	1	1	1	1	1	1		High	High	High	High	High	High	High	High	High
FALSE	High	[K].LVGFISAIPANIR.[I]	1xTMT6plex [N-Term]		0.00010553	3.28854e-05	1	1	1	E1BTJ1	E1BTJ1 [224-236]	0	1599.98																											No Quan Values	Not Found	Not Found	High	High	High	High	Not Found	Not Found	Not Found
FALSE	High	[R].IVGEYLTGVHHQQPIAVGGYK.[V]	1xTMT6plex [K21]; 1xTMT6plex [N-Term]		1.19263e-07	3.28854e-05	1	3	1	A0A3Q2U1S2	A0A3Q2U1S2 [454-474]	0	2724.52	0.89	0.921	0.368	0.3	0.424	1.106	1.39	0.924	122.9	109.3	113.2	45.2	36.9	52.1	136	170.8	113.6	1	1	1	1	1	1	1	1	1		High	High	High	High	High	High	High	High	High
FALSE	High	[K].IVGELEQMVSEDVTLDHR.[V]	1xTMT6plex [N-Term]		8.17002e-07	3.28854e-05	1	2	1	E1C3A9	E1C3A9 [1119-1136]	0	2299.18	1.113	1.033	1.212	1.361	0.737	1.081	1.205	1.029	92.1	102.5	95.2	111.6	125.4	67.9	99.6	111	94.8	1	1	1	1	1	1	1	1	1		High	High	High	High	High	High	High	High	High
FALSE	High	[R].LVGEGVISPTDLDVVMSDGLGMR.[Y]	1xTMT6plex [N-Term]		4.32298e-09	3.28854e-05	1	1	3	F1P156	F1P156 [206-228]	0	2589.35	1.658	0.946	0.619	0.463	0.783	0.93	1.512	1.718	93.5	155	88.4	57.8	43.2	73.2	87	141.4	160.6	1	1	1	1	1	1	1	1	1		High	High	High	High	High	High	High	High	High
FALSE	High	[R].LVGEFTTALTNFQR.[L]	1xTMT6plex [N-Term]		0.000132741	3.28854e-05	1	1	1	Q5ZMP2	Q5ZMP2 [91-104]	0	1826	1.152	1.081	1.292	1.229	1.082	1.041	0.868	1.153	90.9	104.7	98.3	117.5	111.8	98.4	94.7	78.9	104.8	1	1	1	1	1	1	1	1	1		High	High	High	High	High	High	High	High	High
FALSE	High	[K].LVGEFLEVTCINPTFICDHPQIMSPLAK.[W]	2xCarbamidomethyl [C10; C17]; 1xTMT6plex [K28]; 1xTMT6plex [N-Term]		2.96432e-10	3.28854e-05	2	3	1	Q5ZKP8; A0A1D5PUJ4	Q5ZKP8 [444-471]; A0A1D5PUJ4 [426-453]	0	3687.94	1.257	1.17	1.343	1.375	1.249	1.132	1.15	1.265	82.3	103.4	96.2	110.5	113.1	102.7	93.1	94.6	104.1	1	1	1	1	1	1	1	1	1	Shared	High	High	High	High	High	High	High	High	High
FALSE	High	[R].IVGCVCEEDNSCVIWFWLHK.[G]	3xCarbamidomethyl [C4; C6; C12]; 1xTMT6plex [K20]; 1xTMT6plex [N-Term]		1.04891e-10	3.28854e-05	1	1	2	A0A1D5PUI6	A0A1D5PUI6 [85-104]	0	3009.48	0.996	0.959	0.854	0.677	0.731	1.045	1.124	0.971	107.7	107.3	103.2	92	72.9	78.7	112.5	121	104.6	2	2	2	2	2	2	2	2	2		High	High	High	High	High	High	High	High	High
FALSE	High	[R].LVLAACSPYFR.[A]	1xCarbamidomethyl [C6]; 1xTMT6plex [N-Term]		0.00040394	3.28854e-05	1	1	2	E1C1U8	E1C1U8 [44-54]	0	1525.84	0.998	1.013	1.15	1.214	1.131	0.95	0.922	1.057	95.4	95.2	96.6	109.7	115.8	107.9	90.6	88	100.8	2	2	2	2	2	2	2	2	2		High	High	High	High	High	High	High	High	High
FALSE	High	[R].LVIADLALASCEFMFEETR.[D]	1xCarbamidomethyl [C11]; 1xTMT6plex [N-Term]		1.11161e-08	3.28854e-05	1	3	1	F1NC38	F1NC38 [294-312]	0	2444.24																											No Quan Values	High	Not Found	High	High	High	Not Found	High	High	Not Found
FALSE	High	[R].LVIAGQLLK.[A]	1xTMT6plex [K9]; 1xTMT6plex [N-Term]		0.000269985	3.28854e-05	1	2	1	A0A1L1RPL6	A0A1L1RPL6 [477-485]	0	1412.96	0.95	0.998	0.805	0.761	0.795	1.173	1.116	0.935	105.5	100.2	105.3	85	80.3	83.8	123.7	117.7	98.6	1	1	1	1	1	1	1	1	1		High	High	High	High	High	High	High	High	High
FALSE	High	[R].LVIASTLYEDGTLDDGEYNPTDDRPSR.[A]	1xTMT6plex [N-Term]		4.26571e-06	3.28854e-05	1	2	1	A0A1D5PED8	A0A1D5PED8 [30-56]	0	3241.57																											No Quan Values	High	High	High	High	High	High	Not Found	High	High
FALSE	High	[K].LVINGHAITIFQER.[D]	1xTMT6plex [N-Term]		6.60596e-07	3.28854e-05	1	2	5	P00356	P00356 [65-78]	0	1840.06	1.001	0.862	1.077	1.022	1.062	0.811	0.77	0.856	106.4	106.5	91.7	114.6	108.7	113	86.2	81.9	91.1	5	5	5	5	5	5	5	5	5		High	High	High	High	High	High	High	High	High
FALSE	High	[R].LVLNAQSFPSNYWDK.[F]	1xTMT6plex [K15]; 1xTMT6plex [N-Term]		2.9267e-08	3.28854e-05	1	1	2	Q90984	Q90984 [273-287]	0	2240.21	1.05	1.003	0.662	0.588	0.828	0.94	0.962	1.107	110.6	116.1	110.9	73.2	65	91.5	104	106.3	122.4	2	2	2	2	2	2	2	2	2		High	High	High	High	High	High	High	High	High
FALSE	High	[K].IVLMPVHTDADIDK.[I]	1xTMT6plex [K14]; 1xTMT6plex [N-Term]		1.99031e-05	3.28854e-05	2	3	1	F1NFL6; P02845	F1NFL6 [1028-1041]; P02845 [1028-1041]	0	2025.15	0.796	0.793	1.574	1.255	1.125	1.723	1.95	1.463	77.1	61.3	61.1	121.3	96.7	86.7	132.7	150.3	112.7	1	1	1	1	1	1	1	1	1	Shared	High	High	High	High	High	High	High	High	High
FALSE	High	[K].LVLLHSIVPEQSTFK.[V]	1xTMT6plex [K15]; 1xTMT6plex [N-Term]		0.00035532	3.28854e-05	2	2	2	F1NAS0; Q5ZIS8	F1NAS0 [184-198]; Q5ZIS8 [35-49]	0	2169.3	0.947	0.931	1.162	1.258	1.257	0.869	0.874	0.935	97.5	92.3	90.7	113.3	122.6	122.5	84.7	85.2	91.1	2	2	2	2	2	2	2	2	2	Shared	High	High	High	High	High	High	High	High	High
FALSE	High	[K].LVLLGESAVGK.[S]	1xTMT6plex [K11]; 1xTMT6plex [N-Term]		3.79074e-06	3.28854e-05	3	3	2	Q5ZIP7; Q98932; Q5ZHW4	Q5ZIP7 [23-33]; Q98932 [24-34]; Q5ZHW4 [23-33]	0	1543.98	0.992	1.026	1.009	0.964	1.056	0.933	1.013	1.001	100	99.3	102.7	101	96.5	105.7	93.4	101.3	100.2	2	2	2	2	2	2	2	2	2	Shared	High	High	High	High	High	High	High	High	High
FALSE	High	[K].LVILEGELER.[A]	1xTMT6plex [N-Term]		0.000149299	3.28854e-05	1	3	1	A0A1L1RPQ6	A0A1L1RPQ6 [133-142]	0	1399.84	1.089	1.034	0.789	0.779	0.781	0.856	0.769	0.822	113.7	123.7	117.5	89.6	88.5	88.8	97.3	87.4	93.5	1	1	1	1	1	1	1	1	1		High	High	High	High	High	High	High	High	High
FALSE	High	[K].LVIIEGDLER.[AT]	1xTMT6plex [N-Term]		2.75317e-05	3.28854e-05	6	18	8	Q8AWI4; A0A1D5P342; A0A1L1RVU7; Q90740; H9L3K0; A0A1L1RU52	Q8AWI4 [169-178]; A0A1D5P342 [169-178]; A0A1L1RVU7 [133-142]; Q90740 [169-178]; H9L3K0 [169-178]; A0A1L1RU52 [133-142]	0	1385.82	0.97	1.058	1.409	1.659	1.499	1.341	1.051	1.335	79.5	77.1	84.1	112	131.9	119.1	106.6	83.5	106.1	8	8	8	8	8	8	8	8	8	Shared	High	High	High	High	High	High	High	High	High
FALSE	High	[R].LVILEDYDQASEWAAK.[Y]	1xTMT6plex [K16]; 1xTMT6plex [N-Term]		3.81528e-07	3.28854e-05	1	3	1	E1C878	E1C878 [3-18]	0	2309.24	0.962	1.046	0.554	0.701	0.762	0.673	0.776	0.804	123.6	119	129.3	68.5	86.7	94.3	83.2	96	99.4	1	1	1	1	1	1	1	1	1		High	High	High	High	High	High	High	High	High
FALSE	High	[K].LVLLDISDTDYIQDVAK.[E]	1xTMT6plex [K17]; 1xTMT6plex [N-Term]		5.47691e-10	3.28854e-05	1	1	3	A0A1D5PDI2	A0A1D5PDI2 [95-111]	0	2379.34	1.066	1.268	0.78	0.855	0.851	0.761	0.879	0.898	107.7	114.8	136.5	84	92.1	91.6	82	94.7	96.7	3	3	3	3	3	3	3	3	3		High	High	High	High	High	High	High	High	High
FALSE	High	[K].LVILDGIHR.[I]	1xTMT6plex [N-Term]		0.000122251	3.28854e-05	1	2	1	A0A1D5P8Q8	A0A1D5P8Q8 [504-512]	0	1264.79	1.353	1.222	1.417	1.605	1.563	1.527	1.504	1.511	70.9	95.9	86.6	100.4	113.7	110.8	108.2	106.5	107.1	1	1	1	1	1	1	1	1	1		High	High	High	High	High	High	High	High	High
FALSE	High	[R].IVLLDCSLEYK.[K]	1xCarbamidomethyl [C6]; 1xTMT6plex [K11]; 1xTMT6plex [N-Term]		9.74622e-06	3.28854e-05	1	2	1	A0A3Q2UA96	A0A3Q2UA96 [313-323]	0	1811.04	1.038	1.035	0.835	0.869	0.906	0.762	0.829	0.813	111.3	115.5	115.2	92.9	96.7	100.9	84.8	92.3	90.5	1	1	1	1	1	1	1	1	1		High	High	High	High	High	High	High	High	High
FALSE	High	[K].LVILANNCPALR.[K]	1xCarbamidomethyl [C8]; 1xTMT6plex [N-Term]		5.21366e-06	3.28854e-05	1	1	2	P67883	P67883 [45-56]	0	1582.93	0.99	0.975	0.729	0.67	0.656	0.849	0.901	0.813	118.7	117.5	115.7	86.5	79.5	77.9	100.7	106.9	96.5	2	2	2	2	2	2	2	2	2		High	High	High	High	High	High	High	High	High
FALSE	High	[R].LVINTPSFPNNYWDK.[F]	1xTMT6plex [K15]; 1xTMT6plex [N-Term]		1.84336e-05	3.28854e-05	1	2	1	A0A1D5PCL0	A0A1D5PCL0 [4530-4544]	0	2266.23	1.165	0.97	1.42	1.254	2.533	0.977	1.081	1.296	76.9	89.6	74.7	109.3	96.5	194.9	75.2	83.2	99.7	1	1	1	1	1	1	1	1	1		High	High	High	High	High	High	High	High	High
FALSE	High	[K].IVIKEDGTQSLIIVPAMPEDSGEWAVIAQNR.[A]	1xTMT6plex [K4]; 1xTMT6plex [N-Term]		1.31076e-07	3.28854e-05	2	3	1	A6BM71; Q9IAR9	A6BM71 [1233-1263]; Q9IAR9 [1410-1440]	1	3838.08																											Shared	High	High	High	High	High	High	High	High	High
FALSE	High	[R].LVIGQNGILSTPAVSCIIR.[K]	1xCarbamidomethyl [C16]; 1xTMT6plex [N-Term]		3.74831e-07	3.28854e-05	2	3	1	F1NN63; F1NM36	F1NN63 [86-104]; F1NM36 [91-109]	0	2240.3	0.867	0.913	1.16	1.22	1.137	1.131	0.855	1.437	92.6	80.3	84.6	107.4	113	105.2	104.7	79.2	133.1	1	1	1	1	1	1	1	1	1	Shared	High	High	High	High	High	High	High	High	High
FALSE	High	[R].LVLGGEMVYHR.[R]	1xTMT6plex [N-Term]		9.68887e-06	3.28854e-05	1	1	1	A0A1D5PQQ6	A0A1D5PQQ6 [171-181]	0	1502.84	0.916	0.945	0.729	0.676	0.769	0.791	0.837	0.811	120.4	110.3	113.8	87.8	81.4	92.6	95.3	100.8	97.7	1	1	1	1	1	1	1	1	1		High	High	High	High	High	High	High	High	High
FALSE	High	[R].LVLEVAQHLGENTVR.[T]	1xTMT6plex [N-Term]		2.07822e-08	3.28854e-05	1	2	4	A0A1L1RY04	A0A1L1RY04 [218-232]	0	1907.09	0.994	0.953	0.682	0.599	0.689	0.923	1.073	0.868	115.7	115	110.3	78.9	69.3	79.7	106.7	124.1	100.3	4	4	4	4	4	4	4	4	4		High	High	High	High	High	High	High	High	High
FALSE	High	[K].LVLEQVVTSIASVADTAEEK.[F]	1xTMT6plex [K20]; 1xTMT6plex [N-Term]		7.83436e-06	3.28854e-05	1	1	1	A0A1D5P2W8	A0A1D5P2W8 [200-219]	0	2560.45	0.86	1.239	1.023	0.813	0.957	0.543	1.112	1.099	104.1	89.5	129	106.5	84.6	99.7	56.6	115.8	114.4	1	1	1	1	1	1	1	1	1		High	High	High	High	High	High	High	High	High
FALSE	High	[K].LVIEFSEEYPNKPPTVR.[F]	1xTMT6plex [K12]; 1xTMT6plex [N-Term]		3.71151e-11	3.28854e-05	1	2	1	A0A1D5NU23	A0A1D5NU23 [55-71]	0	2476.39	1.239	1.158	1.444	1.676	1.524	1.55	1.528	1.326	72.3	89.6	83.8	104.4	121.2	110.2	112.1	110.5	95.9	1	1	1	1	1	1	1	1	1		High	High	High	High	High	High	High	High	High
FALSE	High	[K].IVLEDKDYYLFR.[D]	1xTMT6plex [K6]; 1xTMT6plex [N-Term]		1.02174e-05	3.28854e-05	1	2	2	A0A1L1RZ94	A0A1L1RZ94 [131-142]	1	2032.15	1.009	0.873	0.514	0.462	0.59	0.818	0.962	0.835	127.4	128.6	111.2	65.5	58.9	75.2	104.2	122.6	106.4	2	2	2	2	2	2	2	2	2		High	High	High	High	High	High	High	High	High
FALSE	High	[K].IVLEDGNLHVTEGSGR.[Y]	1xTMT6plex [N-Term]		2.11637e-09	3.28854e-05	1	3	2	Q71SG2	Q71SG2 [556-571]	0	1925.03	1.215	1.193	1.596	1.736	1.591	1.261	1.231	1.361	73.9	89.8	88.1	117.9	128.2	117.5	93.2	90.9	100.5	2	2	2	2	2	2	2	2	2		High	High	High	High	High	High	High	High	High
FALSE	High	[K].IVLDNSVFSEHR.[NY]	1xTMT6plex [N-Term]		7.8621e-05	3.28854e-05	2	8	2	A0A1D5P650; F1NW23	A0A1D5P650 [1011-1022]; F1NW23 [1011-1022]	0	1644.89	1.147	1.155	1.553	1.478	1.398	1.34	1.022	1.479	77.8	89.2	89.8	120.8	114.9	108.8	104.2	79.5	115	2	2	2	2	2	2	2	2	2	Shared	High	High	High	High	High	High	High	High	High
FALSE	High	[R].IVIDGIDISK.[L]	1xTMT6plex [K10]; 1xTMT6plex [N-Term]		6.90651e-05	3.28854e-05	1	3	1	A0A1D5P453	A0A1D5P453 [1366-1375]	0	1530.95	0.912	1.1	1.106	1.24	1.244	0.831	0.658	1.128	97.6	89.1	107.4	107.9	121.1	121.4	81.1	64.2	110.1	1	1	1	1	1	1	1	1	1		High	High	High	High	High	High	High	High	High
FALSE	High	[K].LVIDDVRPEDEGDYTFIPDGYALSLSAK.[L]	1xTMT6plex [K28]; 1xTMT6plex [N-Term]		7.80081e-09	3.28854e-05	1	1	4	P16419	P16419 [487-514]	0	3556.85	1.122	1.08	2.523	2.514	2.472	1.18	0.756	1.459	63.8	71.6	68.9	161	160.4	157.7	75.3	48.3	93.1	4	4	4	4	4	4	4	4	4		High	High	High	High	High	High	High	High	High
FALSE	High	[R].LVLDAGFLEGGHEK.[V]	1xTMT6plex [K14]; 1xTMT6plex [N-Term]		2.89795e-12	3.28854e-05	1	1	2	A0A3Q3B0L2	A0A3Q3B0L2 [121-134]	0	1943.1	1.088	1.228	1.122	1.259	1.08	1.109	0.949	1.107	90.5	98.5	111.1	101.6	114	97.8	100.4	85.9	100.2	2	2	2	2	2	2	2	2	2		High	High	High	High	High	High	High	High	High
FALSE	High	[K].LVLDAFALPLTNLFK.[A]	1xTMT6plex [K15]; 1xTMT6plex [N-Term]		7.90854e-05	3.28854e-05	1	1	1	E1BV44	E1BV44 [175-189]	0	2133.31	1.126	1.079	0.991	0.938	1.376	0.875	0.989	1.458	91.5	103.1	98.8	90.7	85.9	126	80.1	90.5	133.5	1	1	1	1	1	1	1	1	1		High	High	High	High	High	High	High	High	High
FALSE	High	[K].IVIGYQSHADTATK.[S]	1xTMT6plex [K14]; 1xTMT6plex [N-Term]		6.64507e-07	3.28854e-05	1	2	3	A0A1D5PPQ7	A0A1D5PPQ7 [193-206]	0	1962.11	1.121	1.053	0.982	1.11	1.041	1.083	1.022	1.034	95.3	106.8	100.3	93.6	105.7	99.2	103.2	97.4	98.5	3	3	3	3	3	3	3	3	3		High	High	High	High	High	High	High	High	High
FALSE	High	[K].LQGHLISLPFTPQVLHCR.[Y]	1xCarbamidomethyl [C17]; 1xTMT6plex [N-Term]		2.96146e-08	3.28854e-05	2	3	1	Q9DEH4; A0A3Q3A4C6	Q9DEH4 [1054-1071]; A0A3Q3A4C6 [1417-1434]	0	2345.31	1.136	1.194	1.68	1.832	1.596	1.401	1.168	1.731	70.7	80.3	84.3	118.7	129.5	112.8	99	82.5	122.3	1	1	1	1	1	1	1	1	1	Shared	High	High	High	High	High	High	High	High	High
FALSE	High	[R].LTVKPSVQPLFTR.[K]	1xTMT6plex [K4]; 1xTMT6plex [N-Term]		9.57519e-06	3.28854e-05	1	3	1	A0A3Q2TVP3	A0A3Q2TVP3 [1107-1119]	0	1944.2	1.022	1.116	1.095	1.226	1.158	1.119	0.917	0.958	93.6	95.7	104.5	102.6	114.8	108.4	104.8	85.8	89.7	1	1	1	1	1	1	1	1	1		High	High	High	High	High	High	High	High	High
FALSE	High	[K].LTVHELAAEFLTRPQNLEVLEGDK.[A]	1xTMT6plex [K24]; 1xTMT6plex [N-Term]		2.18187e-11	3.28854e-05	1	2	4	A6BM71	A6BM71 [6782-6805]	0	3180.77	1.096	1.112	1.501	1.585	1.393	1.045	0.922	1.232	82.7	90.6	91.9	124.1	131.1	115.2	86.4	76.2	101.9	3	3	3	3	3	3	3	3	3		High	High	High	High	High	High	High	High	High
FALSE	High	[K].LTFDTTFSPNTGK.[K]	1xTMT6plex [K13]; 1xTMT6plex [N-Term]		5.47162e-08	3.28854e-05	1	2	5	F6T197	F6T197 [110-122]	0	1887.03	1.031	0.983	0.802	0.71	0.837	0.96	1.036	0.889	109.1	112.5	107.3	87.5	77.4	91.3	104.8	113.1	97	5	5	5	5	5	5	5	5	5		High	High	High	High	High	High	High	High	High
FALSE	High	[K].LTFDSSFSPNTGK.[K]	1xTMT6plex [K13]; 1xTMT6plex [N-Term]		4.47448e-07	3.28854e-05	1	2	4	E1BYN7	E1BYN7 [97-109]	0	1859	1.06	1.104	0.769	0.777	0.86	0.947	1.03	0.876	106.9	113.2	117.9	82.2	83.1	91.9	101.2	110	93.6	4	4	4	4	4	4	4	4	4		High	High	High	High	High	High	High	High	High
FALSE	High	[KR].LTEWTSSNVMEER.[K]	1xTMT6plex [N-Term]		1.43211e-07	3.28854e-05	1	256	1	A0A2H4Y897	A0A2H4Y897 [265-277]	0	1810.88	0.865	0.913	3.337	3.14	2.932	8.612	2.52	4.263	32.6	28.2	29.8	108.9	102.5	95.7	281	82.2	139.1	1	1	1	1	1	1	1	1	1		High	High	High	High	High	High	High	High	High
FALSE	High	[K].LTEVYETYGYHISK.[T]	1xTMT6plex [K14]; 1xTMT6plex [N-Term]		4.58363e-08	3.28854e-05	1	2	1	F1NAA5	F1NAA5 [474-487]	0	2161.16	1.198	1.09	2.01	2.514	1.932	1.344	1.186	1.757	64.1	76.8	69.9	128.9	161.3	123.9	86.2	76.1	112.7	1	1	1	1	1	1	1	1	1		High	High	High	High	High	High	High	High	High
FALSE	High	[K].LTEVLTDSHVK.[V]	1xTMT6plex [K11]; 1xTMT6plex [N-Term]		1.34934e-06	3.28854e-05	1	2	1	A0A3Q3B2M9	A0A3Q3B2M9 [1517-1527]	0	1700	1.035	0.718	0.588	0.493	1.212	0.646	0.945	0.675	123.1	127.4	88.4	72.4	60.6	149.2	79.6	116.4	83.1	1	1	1	1	1	1	1	1	1		High	High	High	High	High	High	High	High	High
FALSE	High	[K].LTEVFPQLLDK.[L]	1xTMT6plex [K11]; 1xTMT6plex [N-Term]		0.000284582	3.28854e-05	1	1	2	F1NSZ5	F1NSZ5 [792-802]	0	1761.06	0.987	1.041	0.84	0.795	0.769	0.783	0.832	0.848	114	112.5	118.7	95.7	90.6	87.7	89.2	94.9	96.7	2	2	2	2	2	2	2	2	2		High	High	High	High	High	High	High	High	High
FALSE	High	[R].LTESVDVLMPNVGEIVGGSMR.[I]	1xTMT6plex [N-Term]		3.92956e-07	3.28854e-05	1	4	1	A0A1D5PBC6	A0A1D5PBC6 [469-489]	0	2432.27	1.161	1.046	1.412	0.914	1.142	0.903	0.946	0.765	96.9	112.5	101.4	136.8	88.5	110.6	87.5	91.6	74.1	1	1	1	1	1	1	1	1	1		High	High	High	High	High	High	High	High	High
FALSE	High	[R].LTESLNIFETIVNNR.[V]	1xTMT6plex [N-Term]		4.57183e-05	3.28854e-05	1	1	1	A0A1D5PQE8	A0A1D5PQE8 [265-279]	0	1992.1	0.878	0.885	0.56	0.474	0.599	0.669	0.944	0.851	131.2	115.2	116.1	73.5	62.2	78.6	87.8	123.8	111.7	1	1	1	1	1	1	1	1	1		High	High	High	High	High	High	High	High	High
FALSE	High	[R].ITESEEVVSR.[E]	1xTMT6plex [N-Term]		0.000162098	3.28854e-05	1	2	2	P13648	P13648 [62-71]	0	1377.74	1.04	1.088	0.993	0.986	0.954	1.023	1.005	1.032	98.7	102.6	107.3	98	97.3	94.1	101	99.2	101.8	2	2	2	2	2	2	2	2	2		High	High	High	High	High	High	High	High	High
FALSE	High	[R].LTEQTVIGCSGFHGDCLTLTK.[I]	2xCarbamidomethyl [C9; C16]; 1xTMT6plex [K21]; 1xTMT6plex [N-Term]		7.81968e-14	3.28854e-05	1	1	3	Q6JLB2	Q6JLB2 [70-90]	0	2795.45	1.322	1.271	1.192	1.526	1.01	1.145	1.239	1.203	82.5	109	104.9	98.3	125.9	83.3	94.5	102.3	99.3	3	3	3	3	3	3	3	3	3		High	High	High	High	High	High	High	High	High
FALSE	High	[R].LTEQQSVLQR.[I]	1xTMT6plex [N-Term]		6.54983e-05	3.28854e-05	1	1	1	A0A3Q2U278	A0A3Q2U278 [106-115]	0	1430.82	0.899	0.949	1.09	0.943	0.864	0.814	0.792	0.796	110.5	99.3	104.9	120.4	104.2	95.4	89.9	87.5	87.9	1	1	1	1	1	1	1	1	1		High	High	High	High	High	High	High	High	High
FALSE	High	[K].ITEQLIEAINNGDFDAYTK.[I]	1xTMT6plex [K19]; 1xTMT6plex [N-Term]		1.47572e-08	3.28854e-05	1	2	2	F1P1J7	F1P1J7 [382-400]	0	2613.38	0.885	0.973	1.212	1.17	1.019	0.891	0.732	0.973	101.6	90	98.9	123.2	118.9	103.5	90.6	74.4	98.9	2	2	2	2	2	2	2	2	2		High	High	High	High	High	High	High	High	High
FALSE	High	[K].LTEQAVQAINK.[L]	1xTMT6plex [K11]; 1xTMT6plex [N-Term]		1.3414e-06	3.28854e-05	1	1	2	A0A1D5PJC6	A0A1D5PJC6 [68-78]	0	1673	0.915	0.791	0.829	1.067	0.822	1.038	1.258	0.841	105.1	96.2	83.2	87.2	112.2	86.4	109.1	132.2	88.5	2	2	2	2	2	2	2	2	2		High	High	High	High	High	High	High	High	High
FALSE	High	[K].ITENCFMDCIR.[D]	2xCarbamidomethyl [C5; C9]; 1xTMT6plex [N-Term]		6.74565e-05	3.28854e-05	1	1	1	Q5ZIR8	Q5ZIR8 [24-34]	0	1687.78	1.007	1.048	0.813	0.609	0.811	1.075	0.616	0.885	114.4	115.2	119.9	93	69.7	92.8	123	70.5	101.3	1	1	1	1	1	1	1	1	1		High	High	High	High	High	High	High	High	High
FALSE	High	[K].LTELYNAYVETQDQLLLEK.[L]	1xTMT6plex [K19]; 1xTMT6plex [N-Term]		1.34039e-05	3.28854e-05	1	2	1	E1BYQ6	E1BYQ6 [481-499]	0	2741.5																											No Quan Values	High	High	High	High	High	High	High	High	High
FALSE	High	[R].ITEIYEGTSEIQR.[L]	1xTMT6plex [N-Term]		8.97924e-07	3.28854e-05	1	2	3	A0A1L1RPL6	A0A1L1RPL6 [464-476]	0	1767.93	1.065	0.969	0.717	0.644	0.649	1.44	1.332	1.081	101.2	107.7	98	72.6	65.1	65.6	145.7	134.7	109.4	3	3	3	3	3	3	3	3	3		High	High	High	High	High	High	High	High	High
FALSE	High	[R].ITELTSELTDER.[N]	1xTMT6plex [N-Term]		5.83582e-07	3.28854e-05	1	7	1	A0A3Q2UDG5	A0A3Q2UDG5 [1294-1305]	0	1635.86	1.007	1.056	1.008	0.885	0.819	0.766	1.007	0.843	107.3	108	113.3	108.1	94.9	87.8	82.1	108	90.5	1	1	1	1	1	1	1	1	1		High	High	High	High	High	High	High	High	High
FALSE	High	[K].LTELSLQDEELLK.[R]	1xTMT6plex [K13]; 1xTMT6plex [N-Term]		0.000158334	3.28854e-05	1	1	1	E1BXY8	E1BXY8 [69-81]	0	1989.15	0.929	0.922	0.795	0.674	0.817	0.996	1.023	1.094	109.1	101.4	100.5	86.7	73.6	89.1	108.6	111.6	119.3	1	1	1	1	1	1	1	1	1		High	High	High	High	High	High	High	High	High
FALSE	High	[R].ITELQSTAER.[L]	1xTMT6plex [N-Term]		5.26664e-05	3.28854e-05	1	1	2	A0A3Q2U5W6	A0A3Q2U5W6 [11-20]	0	1376.76	0.908	0.918	0.776	0.752	0.657	0.907	0.959	0.909	115.6	105	106.1	89.7	87	75.9	104.8	110.9	105	2	2	2	2	2	2	2	2	2		High	High	High	High	High	High	High	High	High
FALSE	High	[K].LTELGIVNAK.[N]	1xTMT6plex [K10]; 1xTMT6plex [N-Term]		0.000125161	3.28854e-05	1	1	1	A0A1D5PIZ8	A0A1D5PIZ8 [1467-1476]	0	1515.95	1.057	1.092	0.991	1.949	0.763	1.081	1.001	1.148	89.3	94.4	97.5	88.4	174	68.1	96.5	89.4	102.4	1	1	1	1	1	1	1	1	1		High	High	High	High	High	High	High	High	High
FALSE	High	[K].ITEKPSPPEK.[L]	2xTMT6plex [K4; K10]; 1xTMT6plex [N-Term]		9.83345e-05	3.28854e-05	1	1	11	A0A3Q2TS15	A0A3Q2TS15 [5807-5816]	0	1813.1	1.041	1.071	1.285	1.283	1.175	0.974	1.072	1.133	89.7	93.4	96	115.2	115.1	105.4	87.4	96.2	101.6	11	11	11	11	11	11	11	11	11		High	High	High	High	High	High	High	High	High
FALSE	High	[R].LTEEEVDKLMAGQEDANGCINYEAFVK.[H]	1xCarbamidomethyl [C19]; 1xOxidation [M10]; 2xTMT6plex [K8; K27]; 1xTMT6plex [N-Term]		2.75317e-05	3.28854e-05	1	2	5	F1P5V6	F1P5V6 [163-189]	1	3776.9	0.848	0.538	0.236	0.189	0.243	0.422	1.066	0.44	180.6	153.1	97.2	42.7	34.2	43.9	76.3	192.5	79.5	5	5	5	5	5	5	5	5	5		High	High	High	High	High	High	High	High	High
FALSE	High	[R].LTEEEVDKLMAGQEDANGCINYEAFVK.[H]	1xCarbamidomethyl [C19]; 2xTMT6plex [K8; K27]; 1xTMT6plex [N-Term]		8.27914e-10	3.28854e-05	1	2	4	F1P5V6	F1P5V6 [163-189]	1	3760.9	0.939	0.587	0.242	0.21	0.246	0.446	1.127	0.53	168.9	158.7	99.3	40.8	35.4	41.6	75.4	190.4	89.5	4	4	4	4	4	4	4	4	4		High	High	High	High	High	High	High	High	High
FALSE	High	[R].LTEDLEYHELLDR.[A]	1xTMT6plex [N-Term]		1.65899e-06	3.28854e-05	1	1	1	A0A1D5PEE1	A0A1D5PEE1 [502-514]	0	1874.97	0.944	0.956	0.778	0.891	1.265	0.942	1.003	0.916	103.5	97.7	98.9	80.5	92.2	131	97.5	103.8	94.8	1	1	1	1	1	1	1	1	1		High	High	High	High	High	High	High	High	High
FALSE	High	[R].LTEDLEYHELLDK.[A]	1xTMT6plex [K13]; 1xTMT6plex [N-Term]		8.6389e-05	3.28854e-05	1	3	1	A0A3Q3B1M6	A0A3Q3B1M6 [463-475]	0	2076.13	0.912	1.008	0.962	1.048	1.093	0.963	0.822	0.937	102.9	93.8	103.8	99	107.9	112.5	99.1	84.6	96.4	1	1	1	1	1	1	1	1	1		High	High	High	High	High	High	High	High	High
FALSE	High	[K].ITFEEFLPMLQAAANNK.[D]	1xTMT6plex [K17]; 1xTMT6plex [N-Term]		1.55775e-10	3.28854e-05	2	2	10	P02605; P02604	P02605 [64-80]; P02604 [106-122]	0	2395.31	1.037	1.224	2.031	2.239	2.27	1.458	1.11	1.583	64.5	66.9	79	131	144.4	146.4	94	71.6	102.1	6	6	6	6	6	6	6	6	6	Shared	High	High	High	High	High	High	High	High	High
FALSE	High	[K].ITFEEFLPMLQAAANNK.[D]	1xOxidation [M9]; 1xTMT6plex [K17]; 1xTMT6plex [N-Term]		2.20352e-07	3.28854e-05	2	2	14	P02605; P02604	P02605 [64-80]; P02604 [106-122]	0	2411.3	0.978	1.039	1.451	1.445	1.554	1.136	0.952	1.266	83.2	81.4	86.4	120.7	120.2	129.2	94.5	79.2	105.3	14	14	14	14	14	14	14	14	14	Shared	High	High	High	High	High	High	High	High	High
FALSE	High	[R].ITFEGFPGDPEK.[E]	1xTMT6plex [K12]; 1xTMT6plex [N-Term]		5.09202e-06	3.28854e-05	1	2	4	F1NLE7	F1NLE7 [256-267]	0	1794.97	0.989	0.885	0.753	0.758	0.842	0.947	1.066	0.964	109.7	108.5	97.1	82.6	83.2	92.4	103.9	116.9	105.8	4	4	4	4	4	4	4	4	4		High	High	High	High	High	High	High	High	High
FALSE	High	[K].LTFNSGGAIEFGQLMFK.[A]	1xTMT6plex [K17]; 1xTMT6plex [N-Term]		3.51438e-08	3.28854e-05	1	3	1	A0A1L1RRM6	A0A1L1RRM6 [112-128]	0	2318.26	0.967	0.897	1.045	0.782	0.855	0.931	1.169	1.024	103.8	100.4	93.2	108.4	81.1	88.7	96.7	121.4	106.3	1	1	1	1	1	1	1	1	1		High	High	High	High	High	High	High	High	High
FALSE	High	[K].LTHDLQQHVK.[K]	1xTMT6plex [K10]; 1xTMT6plex [N-Term]		7.34191e-06	3.28854e-05	1	1	1	A0A1D5PJF2	A0A1D5PJF2 [532-541]	0	1676.98	0.795	0.831	1.222	1.068	0.833	1.405	0.838	1.143	98.5	78.4	81.8	120.4	105.3	82	138.4	82.6	112.6	1	1	1	1	1	1	1	1	1		High	High	High	High	High	High	High	High	High
FALSE	High	[R].ITHAAFGVVLGEDK.[K]	1xTMT6plex [K14]; 1xTMT6plex [N-Term]		1.62987e-06	3.28854e-05	2	2	1	Q5ZM11; A0A1D5PJR5	Q5ZM11 [437-450]; A0A1D5PJR5 [437-450]	0	1915.11	1.026	1.005	0.907	0.835	0.895	0.905	0.949	0.869	107.3	110	107.8	97.3	89.6	96	97	101.8	93.2	1	1	1	1	1	1	1	1	1	Shared	High	High	High	High	High	High	High	High	High
FALSE	High	[K].ITGYVIEAQR.[K]	1xTMT6plex [N-Term]		3.02565e-05	3.28854e-05	1	1	2	A0A3Q2TS15	A0A3Q2TS15 [432-441]	0	1378.79	1.003	1.074	1.486	1.553	1.337	1.196	1.092	1.18	82.4	82.6	88.5	122.5	128	110.2	98.6	90	97.2	2	2	2	2	2	2	2	2	2		High	High	High	High	High	High	High	High	High
FALSE	High	[K].ITGYIVEMQTK.[G]	1xTMT6plex [K11]; 1xTMT6plex [N-Term]		2.64458e-06	3.28854e-05	1	1	3	A0A3Q2TS15	A0A3Q2TS15 [4763-4773]	0	1741	0.997	1.06	1.409	1.457	1.409	1.082	0.979	1.125	85.6	85.3	90.7	120.5	124.7	120.6	92.6	83.8	96.3	3	3	3	3	3	3	3	3	3		High	High	High	High	High	High	High	High	High
FALSE	High	[K].ITGWGEEQLPDGQVQK.[Y]	1xTMT6plex [K16]; 1xTMT6plex [N-Term]		6.26042e-06	3.28854e-05	1	2	2	F1N8G6	F1N8G6 [401-416]	0	2243.21	0.915	0.767	0.745	0.696	0.55	0.815	0.863	1.147	120	109.9	92.1	89.4	83.5	66	97.8	103.6	137.7	2	2	2	2	2	2	2	2	2		High	High	High	High	High	High	High	High	High
FALSE	High	[K].ITGVVGPYQQTLSTLEEK.[L]	1xTMT6plex [K18]; 1xTMT6plex [N-Term]		1.81258e-06	3.28854e-05	1	2	2	F1NJ23	F1NJ23 [1208-1225]	0	2421.36	0.952	1.125	1.273	1.443	1.138	1.403	1.212	1.207	83.7	79.6	94.2	106.5	120.8	95.2	117.5	101.4	101.1	2	2	2	2	2	2	2	2	2		High	High	High	High	High	High	High	High	High
FALSE	High	[K].LTGTIQNDILK.[E]	1xTMT6plex [K11]; 1xTMT6plex [N-Term]		3.10148e-06	3.28854e-05	1	1	1	E1BY22	E1BY22 [211-221]	0	1674.02	1.018	1.002	0.534	0.501	0.569	0.891	1.053	0.848	121.4	123.6	121.6	64.8	60.8	69	108.2	127.8	102.9	1	1	1	1	1	1	1	1	1		High	High	High	High	High	High	High	High	High
FALSE	High	[R].LTGSYNTMVGNNEGSMVLGLK.[F]	1xTMT6plex [K21]; 1xTMT6plex [N-Term]		3.2197e-10	3.28854e-05	1	2	1	E1C8A2	E1C8A2 [128-148]	0	2643.39	1.022	0.83	0.799	0.995	0.762	1.058	1.14	0.988	104.7	107	86.9	83.7	104.2	79.8	110.8	119.4	103.5	1	1	1	1	1	1	1	1	1		High	High	High	High	High	High	High	High	High
FALSE	High	[K].LTGSVLEDAWK.[E]	1xTMT6plex [K11]; 1xTMT6plex [N-Term]		2.13832e-06	3.28854e-05	1	2	1	E1C6A2	E1C6A2 [218-228]	0	1676.96	0.916	1.083	1.042	0.916	1.017	0.97	0.84	0.9	103.6	94.9	112.2	108	94.9	105.4	100.6	87.1	93.3	1	1	1	1	1	1	1	1	1		High	High	High	High	High	High	High	High	High
FALSE	High	[R].ITGMINEEFITSK.[E]	1xTMT6plex [K13]; 1xTMT6plex [N-Term]		1.93417e-06	3.28854e-05	1	2	2	A0A1D5PLW8	A0A1D5PLW8 [924-936]	0	1941.08	1.139	1.173	1.574	1.593	1.473	1.016	1.059	1.123	80.7	92	94.7	127.1	128.6	118.9	82	85.5	90.7	2	2	2	2	2	2	2	2	2		High	High	High	High	High	High	High	High	High
FALSE	High	[K].ITGMLLEIDNSELLHMLESPESLR.[S]	1xTMT6plex [N-Term]		6.25149e-15	3.28854e-05	2	3	1	A0A1D5NYB2; E1C903	A0A1D5NYB2 [582-605]; E1C903 [577-600]	0	2969.55	1.39	0.91	1.347	1.335	1.128	1.463	1.156	1.341	81.3	113	74	109.5	108.5	91.7	119	93.9	109	1	1	1	1	1	1	1	1	1	Shared	High	High	High	High	High	High	High	High	High
FALSE	High	[K].LTGLHQMWEELESTTQTK.[A]	1xTMT6plex [K18]; 1xTMT6plex [N-Term]		1.07188e-06	3.28854e-05	1	3	2	A0A1D5PJY1	A0A1D5PJY1 [1355-1372]	0	2590.36	1.039	0.82	0.686	0.683	0.65	0.986	1.093	1.062	112.2	116.6	92.1	77	76.7	73	110.7	122.6	119.2	2	2	2	2	2	2	2	2	2		High	High	High	High	High	High	High	High	High
FALSE	High	[K].LTEDDLIILEK.[L]	1xTMT6plex [K11]; 1xTMT6plex [N-Term]		5.73001e-06	3.28854e-05	1	2	2	A0A1L1RWJ7	A0A1L1RWJ7 [567-577]	0	1760.05	1.018	1.07	1.205	1.324	1.104	1.213	1.157	1.347	86.2	87.8	92.3	103.9	114.2	95.2	104.6	99.8	116.1	2	2	2	2	2	2	2	2	2		High	High	High	High	High	High	High	High	High
FALSE	High	[R].ITGLDPAGPTFEYADAPIR.[L]	1xTMT6plex [N-Term]		7.69687e-06	3.28854e-05	1	3	1	Q9PSV4	Q9PSV4 [179-197]	0	2233.17	1.07	0.888	0.988	0.955	1.184	1.368	1.367	1.126	90.5	96.8	80.4	89.4	86.4	107.1	123.8	123.7	101.9	1	1	1	1	1	1	1	1	1		High	High	High	High	High	High	High	High	High
FALSE	High	[R].LTGHEDDAAQR.[T]	1xTMT6plex [N-Term]		5.33822e-06	3.28854e-05	1	2	1	A0A1D5P801	A0A1D5P801 [586-596]	0	1441.72	1.142	1.044	0.96	0.89	0.855	1.165	1.38	1.249	92.9	106.2	97	89.2	82.7	79.4	108.2	128.3	116.1	1	1	1	1	1	1	1	1	1		High	High	High	High	High	High	High	High	High
FALSE	High	[K].ITGCTNPGK.[T]	1xCarbamidomethyl [C4]; 1xTMT6plex [K9]; 1xTMT6plex [N-Term]		0.000225158	3.28854e-05	1	1	2	Q9I8D6	Q9I8D6 [373-381]	0	1405.79	1.067	1.036	0.899	0.814	0.856	0.807	0.873	0.884	109.3	116.6	113.2	98.2	89	93.5	88.2	95.4	96.6	2	2	2	2	2	2	2	2	2		High	High	High	High	High	High	High	High	High
FALSE	High	[K].LTGAVMHYGNLK.[F]	1xOxidation [M6]; 1xTMT6plex [K12]; 1xTMT6plex [N-Term]		4.13581e-05	3.28854e-05	10	14	24	F1P3X1; Q8JG72; A0A1D5P603; A0A1D5NYC2; Q9DGM5; P02565; Q9PTY2; Q9DGM4; R4GIG1; A0A1D5PUR6	F1P3X1 [355-366]; Q8JG72 [355-366]; A0A1D5P603 [355-366]; A0A1D5NYC2 [355-366]; Q9DGM5 [355-366]; P02565 [355-366]; Q9PTY2 [355-366]; Q9DGM4 [355-366]; R4GIG1 [355-366]; A0A1D5PUR6 [354-365]	0	1778	0.981	1.027	1.349	1.418	1.336	1.176	1.019	1.184	85.8	84.2	88.1	115.7	121.6	114.6	100.9	87.4	101.6	24	24	24	24	24	24	24	24	24	Shared	High	High	High	High	High	High	High	High	High
FALSE	High	[K].LTGAVMHYGNLK.[F]	1xTMT6plex [K12]; 1xTMT6plex [N-Term]		3.77051e-07	3.28854e-05	10	14	19	F1P3X1; Q8JG72; A0A1D5P603; A0A1D5NYC2; Q9DGM5; P02565; Q9PTY2; Q9DGM4; R4GIG1; A0A1D5PUR6	F1P3X1 [355-366]; Q8JG72 [355-366]; A0A1D5P603 [355-366]; A0A1D5NYC2 [355-366]; Q9DGM5 [355-366]; P02565 [355-366]; Q9PTY2 [355-366]; Q9DGM4 [355-366]; R4GIG1 [355-366]; A0A1D5PUR6 [354-365]	0	1762.01	0.976	1.096	1.514	1.666	1.554	1.265	0.983	1.295	79.3	77.4	86.9	120.1	132.1	123.2	100.3	78	102.7	19	19	19	19	19	19	19	19	19	Shared	High	High	High	High	High	High	High	High	High
FALSE	High	[R].LTGALATACGDDAIR.[V]	1xCarbamidomethyl [C9]; 1xTMT6plex [N-Term]		3.57717e-08	3.28854e-05	1	2	1	A0A1D5PN77	A0A1D5PN77 [263-277]	0	1733.91	0.989	0.931	0.807	0.843	0.829	0.84	0.833	0.775	114.7	113.4	106.8	92.6	96.6	95.1	96.4	95.5	88.8	1	1	1	1	1	1	1	1	1		High	High	High	High	High	High	High	High	High
FALSE	High	[K].LTFVDFLMFDVLDQNR.[I]	1xTMT6plex [N-Term]		3.71933e-05	3.28854e-05	1	1	1	A0A1D5P470	A0A1D5P470 [152-167]	0	2202.15																											No Quan Values	High	High	High	High	High	High	High	High	High
FALSE	High	[K].LTFVDFLAYDVLDQQR.[M]	1xTMT6plex [N-Term]		1.33418e-07	3.28854e-05	1	1	2	P20136	P20136 [153-168]	0	2172.15	1.016	0.853	1.109	0.951	1.107	0.863	0.687	1.094	103.7	105.3	88.4	115	98.6	114.8	89.5	71.3	113.4	2	2	2	2	2	2	2	2	2		High	High	High	High	High	High	High	High	High
FALSE	High	[R].ITFSGEADQAPGVEPGDIVLLLQEK.[E]	1xTMT6plex [K25]; 1xTMT6plex [N-Term]		4.86469e-09	3.28854e-05	1	1	3	Q5ZIZ7	Q5ZIZ7 [231-255]	0	3084.69	0.991	0.895	0.777	0.852	0.756	0.895	1.035	0.954	110.3	109.4	98.7	85.8	94.1	83.4	98.8	114.2	105.2	2	2	2	2	2	2	2	2	2		High	High	High	High	High	High	High	High	High
FALSE	High	[K].LTFSEHEAEDK.[L]	1xTMT6plex [K11]; 1xTMT6plex [N-Term]		5.39228e-05	3.28854e-05	1	4	1	A0A3Q2TSP8	A0A3Q2TSP8 [1567-1577]	0	1763.92	1.377	1.191	1.234	1.591	1.085	1.417	1.415	1.524	76.1	104.7	90.6	93.9	121	82.5	107.8	107.6	115.9	1	1	1	1	1	1	1	1	1		High	High	High	High	High	High	High	High	High
FALSE	High	[K].LTFSCLGGSDNFK.[H]	1xCarbamidomethyl [C5]; 1xTMT6plex [K13]; 1xTMT6plex [N-Term]		1.61074e-06	3.28854e-05	1	8	1	A0A3Q2UD90	A0A3Q2UD90 [36-48]	0	1904	0.954	0.957	0.867	0.902	0.962	0.778	0.88	0.888	109.9	104.8	105.2	95.3	99.2	105.7	85.5	96.7	97.6	1	1	1	1	1	1	1	1	1		High	High	High	High	High	High	High	High	High
FALSE	High	[K].LTFPGGLLIGCSPGLMNVPK.[I]	1xCarbamidomethyl [C11]; 1xOxidation [M16]; 1xTMT6plex [K20]; 1xTMT6plex [N-Term]		6.68034e-06	3.28854e-05	1	3	1	F1NY29	F1NY29 [379-398]	0	2545.43	0.941	1.167	0.898	0.749	0.728	1.078	1.199	1.084	101.7	95.8	118.8	91.4	76.2	74.1	109.7	122	110.3	1	1	1	1	1	1	1	1	1		High	High	High	High	High	High	High	High	High
FALSE	High	[K].LTFPGGLLIGCSPGLMNVPK.[I]	1xCarbamidomethyl [C11]; 1xTMT6plex [K20]; 1xTMT6plex [N-Term]		3.55784e-09	3.28854e-05	1	3	1	F1NY29	F1NY29 [379-398]	0	2529.43	1.031	1.035	0.788	0.76	0.842	1.259	1.434	0.988	98.5	101.5	102	77.6	74.9	83	124	141.2	97.3	1	1	1	1	1	1	1	1	1		High	High	High	High	High	High	High	High	High
FALSE	High	[K].ITGKPEPQITWTK.[A]	2xTMT6plex [K4; K13]; 1xTMT6plex [N-Term]		2.92372e-06	3.28854e-05	1	2	3	A6BM71	A6BM71 [7951-7963]	0	2186.32	1.056	0.997	1.454	1.328	1.427	1.095	1.017	1.206	85.1	89.8	84.8	123.7	113	121.4	93.1	86.5	102.6	3	3	3	3	3	3	3	3	3		High	High	High	High	High	High	High	High	High
FALSE	High	[K].LTHEQLLQVK.[K]	1xTMT6plex [K10]; 1xTMT6plex [N-Term]		0.000225158	3.28854e-05	2	3	1	F1NZJ2; Q8AYP8	F1NZJ2 [342-351]; Q8AYP8 [479-488]	0	1667.03	1.004	1.075	0.851	0.752	0.821	0.961	0.946	0.897	108.3	108.7	116.4	92.2	81.5	89	104.1	102.5	97.2	1	1	1	1	1	1	1	1	1	Shared	High	High	High	High	High	High	High	High	High
FALSE	High	[K].LTECLQEVYEPDWPGRDDTNK.[I]	1xCarbamidomethyl [C4]; 1xTMT6plex [K21]; 1xTMT6plex [N-Term]		1.18092e-11	3.28854e-05	1	2	1	F1NZ04	F1NZ04 [82-102]	1	3023.48	1.196	1.092	1.248	1.274	1.48	0.976	0.967	1.129	86.8	103.9	94.9	108.4	110.7	128.6	84.8	83.9	98.1	1	1	1	1	1	1	1	1	1		High	High	High	High	High	High	High	High	High
FALSE	High	[R].LTECLETILNK.[A]	1xCarbamidomethyl [C4]; 1xTMT6plex [K11]; 1xTMT6plex [N-Term]		4.2406e-06	3.28854e-05	1	4	3	A0A1D5NV94	A0A1D5NV94 [280-290]	0	1792.03	0.939	0.964	0.756	0.764	0.781	0.82	0.822	0.83	117.3	110.1	113	88.7	89.6	91.6	96.2	96.3	97.3	3	3	3	3	3	3	3	3	3		High	High	High	High	High	High	High	High	High
FALSE	High	[K].ITAQLTGAIGK.[Q]	1xTMT6plex [K11]; 1xTMT6plex [N-Term]		2.41808e-05	3.28854e-05	1	2	3	E1BVC2	E1BVC2 [134-144]	0	1530.96	1.009	0.878	1.097	1.028	1.313	0.808	0.809	0.938	101.3	102.2	89	111.2	104.1	133.1	81.9	82	95.1	3	3	3	3	3	3	3	3	3		High	High	High	High	High	High	High	High	High
FALSE	High	[K].ITAPTPTPEQDTEMK.[E]	1xTMT6plex [K15]; 1xTMT6plex [N-Term]		0.000125161	3.28854e-05	1	1	1	A0A3Q3AWE6	A0A3Q3AWE6 [458-472]	0	2117.12	1.058	1.214	1.185	1.104	1.183	1.031	0.996	0.992	92.2	97.6	111.9	109.2	101.8	109.1	95	91.8	91.4	1	1	1	1	1	1	1	1	1		High	High	High	High	High	High	High	High	High
FALSE	High	[K].LTALITPQVSDPMR.[N]	1xTMT6plex [N-Term]		7.00332e-06	3.28854e-05	1	2	4	A0A1D5PAA8	A0A1D5PAA8 [35-48]	0	1771	0.982	1.127	1.104	1.148	1.141	1.029	0.945	1.065	94.3	92.7	106.3	104.1	108.3	107.6	97.1	89.2	100.4	4	4	4	4	4	4	4	4	4		High	High	High	High	High	High	High	High	High
FALSE	High	[R].LTALEMLHEGVPTTLIADSAAAAAIR.[E]	1xTMT6plex [N-Term]		9.38533e-13	3.28854e-05	1	1	1	A0A1D5PN97	A0A1D5PN97 [202-227]	0	2864.58	1.056	0.923	0.884	0.895	0.905	1.063	1.048	1.072	101.7	107.4	93.9	90	91.1	92.1	108.1	106.6	109.1	1	1	1	1	1	1	1	1	1		High	High	High	High	High	High	High	High	High
FALSE	High	[K].ITALDEFATK.[L]	1xTMT6plex [K10]; 1xTMT6plex [N-Term]		2.5052e-05	3.28854e-05	2	8	3	A0A3Q2U5Z2; A0A3Q2TVB7	A0A3Q2U5Z2 [509-518]; A0A3Q2TVB7 [542-551]	0	1566.91	0.957	1.052	0.701	0.682	0.688	0.931	1.025	0.815	114.6	109.7	120.6	80.3	78.2	78.8	106.8	117.6	93.4	3	3	3	3	3	3	3	3	3	Shared	High	High	High	High	High	High	High	High	High
FALSE	High	[R].ITAHLVHELR.[R]	1xTMT6plex [N-Term]		4.16027e-05	3.28854e-05	1	2	3	A0A1D5PL36	A0A1D5PL36 [387-396]	0	1417.85	1.027	1.028	0.822	0.769	0.897	0.928	1.193	0.937	104.6	107.5	107.6	86	80.4	93.9	97.1	124.8	98.1	3	3	3	3	3	3	3	3	3		High	High	High	High	High	High	High	High	High
FALSE	High	[K].LTAHDCPNYFR.[-]	1xCarbamidomethyl [C6]; 1xTMT6plex [N-Term]		5.29777e-05	3.28854e-05	1	1	1	F1P331	F1P331 [316-326]	0	1622.79	1.26	0.981	1.095	1.426	1.087	1.286	1.21	1.034	86.7	109.2	85.1	94.9	123.7	94.3	111.5	104.9	89.6	1	1	1	1	1	1	1	1	1		High	High	High	High	High	High	High	High	High
FALSE	High	[R].ITAGGTDNEENLKR.[L]	1xTMT6plex [K13]; 1xTMT6plex [N-Term]		9.18769e-06	3.28854e-05	1	8	1	A0A3Q2UBV6	A0A3Q2UBV6 [757-770]	1	1976.08	1.185	1.276	1.056	1.371	1.075	0.766	0.772	0.754	97.2	115.2	124.1	102.7	133.3	104.6	74.5	75	73.3	1	1	1	1	1	1	1	1	1		High	High	High	High	High	High	High	High	High
FALSE	High	[R].ITAFEDYVQSMDVAAFNK.[I]	1xOxidation [M11]; 1xTMT6plex [K18]; 1xTMT6plex [N-Term]		2.36402e-06	3.28854e-05	1	2	2	F1NYA9	F1NYA9 [206-223]	0	2523.28	0.749	1.052	0.716	0.565	0.631	0.751	0.705	0.613	132.7	99.3	139.6	94.9	75	83.8	99.7	93.6	81.4	2	2	2	2	2	2	2	2	2		High	High	High	High	High	High	High	High	High
FALSE	High	[R].ITAFEDYVQSMDVAAFNK.[I]	1xTMT6plex [K18]; 1xTMT6plex [N-Term]		1.15795e-07	3.28854e-05	1	2	2	F1NYA9	F1NYA9 [206-223]	0	2507.29	0.985	1.063	0.772	0.687	0.784	0.88	0.856	0.84	114.4	112.6	121.6	88.3	78.6	89.7	100.7	98	96.1	2	2	2	2	2	2	2	2	2		High	High	High	High	High	High	High	High	High
FALSE	High	[K].LTAEQYVVK.[E]	1xTMT6plex [K9]; 1xTMT6plex [N-Term]		0.00013042	3.28854e-05	1	1	1	E1C897	E1C897 [338-346]	0	1508.91	0.924	0.967	1.136	0.908	0.782	1.033	1.097	1.089	100.7	93.1	97.4	114.5	91.4	78.8	104	110.5	109.7	1	1	1	1	1	1	1	1	1		High	High	High	High	High	High	High	High	High
FALSE	High	[R].LTAEDDALNQIAR.[E]	1xTMT6plex [N-Term]		9.30758e-08	3.28854e-05	1	2	2	F1NCG5	F1NCG5 [17-29]	0	1658.89	0.929	0.943	1.063	1.113	1.126	0.739	0.775	0.87	105.2	97.7	99.2	111.8	117	118.4	77.7	81.5	91.5	2	2	2	2	2	2	2	2	2		High	High	High	High	High	High	High	High	High
FALSE	High	[R].LTADVQEFK.[S]	1xTMT6plex [K9]; 1xTMT6plex [N-Term]		0.000308856	3.28854e-05	1	3	1	A0A1D5P356	A0A1D5P356 [290-298]	0	1508.87	1.046	1.049	0.627	0.647	0.652	1.118	1.215	0.903	109	114	114.3	68.3	70.5	71.1	121.9	132.4	98.4	1	1	1	1	1	1	1	1	1		High	High	High	High	High	High	High	High	High
FALSE	High	[R].LTAAQVLSHPWIVHCDQLPQYQLNR.[Q]	1xCarbamidomethyl [C15]; 1xTMT6plex [N-Term]		2.83306e-14	3.28854e-05	1	2	2	A0A1D5NWT4	A0A1D5NWT4 [668-692]	0	3216.69	1.091	0.97	1.31	1.209	1.1	1.089	1.077	1.215	89.5	97.6	86.8	117.2	108.2	98.4	97.4	96.3	108.6	2	2	2	2	2	2	2	2	2		High	High	High	High	High	High	High	High	High
FALSE	High	[K].LTAALQPTHLHLEDHSPR.[H]	1xTMT6plex [N-Term]		1.36537e-06	3.28854e-05	1	1	2	A0A3Q2UH82	A0A3Q2UH82 [22-39]	0	2265.23	1.099	1.194	1.194	1.065	1.045	1.127	1.29	1.707	83.9	92.3	100.2	100.2	89.4	87.8	94.6	108.3	143.3	2	2	2	2	2	2	2	2	2		High	High	High	High	High	High	High	High	High
FALSE	High	[K].LTAAEACALGLVNEVFPDSTFQK.[E]	1xCarbamidomethyl [C7]; 1xTMT6plex [K23]; 1xTMT6plex [N-Term]		5.6194e-05	3.28854e-05	1	4	1	A0A1D5PNC5	A0A1D5PNC5 [272-294]	0	2939.56																											No Quan Values	High	High	High	High	High	High	High	High	High
FALSE	High	[K].ISYSQDAEDR.[V]	1xTMT6plex [N-Term]		0.000216106	3.28854e-05	1	1	1	F1P5J7	F1P5J7 [151-160]	0	1412.69	0.912	0.859	0.6	0.642	0.61	0.683	0.765	0.574	135.4	123.5	116.3	81.2	87	82.6	92.5	103.6	77.8	1	1	1	1	1	1	1	1	1		High	High	High	High	High	High	High	High	High
FALSE	High	[R].LSYNTASNK.[T]	1xTMT6plex [K9]; 1xTMT6plex [N-Term]		0.00019106	3.28854e-05	1	1	1	A0A1L1S0X5	A0A1L1S0X5 [11-19]	0	1455.82	1.011	0.992	0.691	0.618	0.649	0.742	0.772	0.716	125.2	126.5	124.2	86.5	77.3	81.2	92.8	96.7	89.6	1	1	1	1	1	1	1	1	1		High	High	High	High	High	High	High	High	High
FALSE	High	[R].LSWTQVATDVQALNHK.[V]	1xTMT6plex [K16]; 1xTMT6plex [N-Term]		4.85009e-15	3.28854e-05	1	1	6	A0A3Q2TS15	A0A3Q2TS15 [4283-4298]	0	2269.27	1.049	1.135	1.606	1.539	1.493	1.144	1.054	1.16	80.5	84.4	91.4	129.2	123.9	120.2	92.1	84.9	93.3	6	6	6	6	6	6	6	6	6		High	High	High	High	High	High	High	High	High
FALSE	High	[R].LSWADIHLLEAILMLEEK.[K]	1xTMT6plex [K18]; 1xTMT6plex [N-Term]		0.00015285	3.28854e-05	1	1	1	F1NQS2	F1NQS2 [153-170]	0	2582.47																											No Quan Values	High	High	High	High	High	High	High	High	High
FALSE	High	[R].ISVYYNEATGGK.[Y]	1xTMT6plex [K12]; 1xTMT6plex [N-Term]		4.63316e-06	3.28854e-05	1	1	2	P09244	P09244 [47-58]	0	1759.96	1.112	0.977	0.598	0.574	0.585	0.923	0.887	0.839	120.1	133.5	117.3	71.8	69	70.3	110.8	106.6	100.7	2	2	2	2	2	2	2	2	2		High	High	High	High	High	High	High	High	High
FALSE	High	[K].ISVVGVGAVGMACAISILMK.[D]	1xCarbamidomethyl [C13]; 1xOxidation [M19]; 1xTMT6plex [K20]; 1xTMT6plex [N-Term]		8.12989e-09	3.28854e-05	1	2	1	E1BTT8	E1BTT8 [23-42]	0	2450.39	0.745	0.884	0.932	0.776	1.037	0.962	0.744	0.915	112.6	83.8	99.5	104.9	87.4	116.7	108.3	83.7	103	1	1	1	1	1	1	1	1	1		High	High	High	High	High	High	High	High	High
FALSE	High	[K].ISVVGVGAVGMACAISILMK.[D]	1xCarbamidomethyl [C13]; 1xTMT6plex [K20]; 1xTMT6plex [N-Term]		1.18035e-10	3.28854e-05	1	2	2	E1BTT8	E1BTT8 [23-42]	0	2434.4	0.804	1.007	1.464	1.336	1.755	1.184	0.742	0.981	87.6	70.4	88.3	128.2	117	153.7	103.7	65	86	2	2	2	2	2	2	2	2	2		High	High	High	High	High	High	High	High	High
FALSE	High	[K].LSVTDDKNTVLALNNAILASDIK.[Y]	2xTMT6plex [K7; K23]; 1xTMT6plex [N-Term]		1.10507e-08	3.28854e-05	2	3	2	Q9DEH4; A0A3Q3A4C6	Q9DEH4 [1585-1607]; A0A3Q3A4C6 [1950-1972]	1	3115.82	1.041	1.043	1.534	1.52	1.501	1.054	1.007	1.033	83.9	87.3	87.4	128.7	127.5	125.9	88.4	84.4	86.6	2	2	2	2	2	2	2	2	2	Shared	High	High	High	High	High	High	High	High	High
FALSE	High	[R].LSVTCMAQGFNPPHLFVR.[W]	1xCarbamidomethyl [C5]; 1xTMT6plex [N-Term]		1.81351e-07	3.28854e-05	1	1	1	P01875	P01875 [340-357]	0	2303.2	1.09	0.974	2.529	3.061	2.529	1.256	1.029	1.139	61.6	67.1	60	155.8	188.6	155.8	77.4	63.4	70.2	1	1	1	1	1	1	1	1	1		High	High	High	High	High	High	High	High	High
FALSE	High	[K].ITAVELEDFNR.[Y]	1xTMT6plex [N-Term]		0.000195598	3.28854e-05	1	1	1	E1BT96	E1BT96 [244-254]	0	1535.83	1.154	1.069	0.812	0.686	0.741	1.261	1.204	1.092	99.8	115.1	106.6	81.1	68.5	74	125.9	120.1	109	1	1	1	1	1	1	1	1	1		High	High	High	High	High	High	High	High	High
FALSE	High	[K].LTAVSLSSDAFFPFR.[D]	1xTMT6plex [N-Term]		2.72788e-09	3.28854e-05	1	5	2	P31335	P31335 [532-546]	0	1887.02	0.885	0.951	0.653	0.729	0.673	0.732	0.805	0.907	122.7	108.6	116.6	80.1	89.4	82.6	89.8	98.8	111.4	2	2	2	2	2	2	2	2	2		High	High	High	High	High	High	High	High	High
FALSE	High	[R].ITCLCQVPQETVQK.[G]	2xCarbamidomethyl [C3; C5]; 1xTMT6plex [K14]; 1xTMT6plex [N-Term]		2.44678e-05	3.28854e-05	1	1	1	F1P5J5	F1P5J5 [899-912]	0	2162.17	0.971	1.086	0.97	0.819	0.719	0.806	0.996	0.918	108.6	105.5	118	105.4	88.9	78.1	87.6	108.2	99.7	1	1	1	1	1	1	1	1	1		High	High	High	High	High	High	High	High	High
FALSE	High	[R].LTCPVCLEVFESPVR.[V]	2xCarbamidomethyl [C3; C6]; 1xTMT6plex [N-Term]		4.68092e-05	3.28854e-05	1	2	1	Q6J211	Q6J211 [24-38]	0	2035.06	1.132	1.189	1.34	1.422	1.354	1.179	0.875	1.281	83.5	94.6	99.4	112	118.8	113.1	98.5	73.1	107	1	1	1	1	1	1	1	1	1		High	High	High	High	High	High	High	High	High
FALSE	High	[K].LTEAMGAGWQQEQFDLYK.[I]	1xTMT6plex [K18]; 1xTMT6plex [N-Term]		8.79286e-05	3.28854e-05	1	2	1	F1N8E4	F1N8E4 [146-163]	0	2573.31	0.891	0.833	0.83	0.732	0.579	1.137	0.764	0.89	117.6	104.7	97.9	97.5	86.1	68	133.7	89.8	104.6	1	1	1	1	1	1	1	1	1		High	High	High	High	High	High	High	High	High
FALSE	High	[R].ITEAEEAPVFK.[S]	1xTMT6plex [K11]; 1xTMT6plex [N-Term]		2.05177e-06	3.28854e-05	2	5	2	A0A1D5P1V6; Q5ZME3	A0A1D5P1V6 [677-687]; Q5ZME3 [666-676]	0	1691.96	1.111	1.27	1.677	1.611	1.632	1.092	0.842	1.199	78.7	87.5	99.9	132	126.8	128.5	85.9	66.3	94.4	2	2	2	2	2	2	2	2	2	Shared	High	High	High	High	High	High	High	High	High
FALSE	High	[R].LTEADYLCSHLTDGPHR.[V]	1xCarbamidomethyl [C8]; 1xTMT6plex [N-Term]		9.86194e-06	3.28854e-05	1	2	2	Q9IAY5	Q9IAY5 [113-129]	0	2214.08	1.049	1.026	1.267	1.364	1.17	1.06	1.097	1.048	89.3	93.7	91.6	113.1	121.8	104.4	94.6	97.9	93.6	2	2	2	2	2	2	2	2	2		High	High	High	High	High	High	High	High	High
FALSE	High	[K].LTEAAEQNK.[E]	1xTMT6plex [K9]; 1xTMT6plex [N-Term]		0.000137507	3.28854e-05	1	2	1	F1NUT7	F1NUT7 [294-302]	0	1461.83	0.829	1.695	0.732	0.492	0.406	0.722	0.89	1.027	115.5	95.7	195.8	84.5	56.8	46.9	83.3	102.8	118.6	1	1	1	1	1	1	1	1	1		High	High	High	High	High	High	High	High	High
FALSE	High	[R].LTDYYDVHEEIGR.[G]	1xTMT6plex [N-Term]		2.18941e-06	3.28854e-05	1	3	1	A0A3Q2TVP3	A0A3Q2TVP3 [1648-1660]	0	1838.91	1.094	1.122	1.428	1.445	1.11	1.115	0.808	1.082	88.2	96.5	98.9	125.9	127.4	97.9	98.4	71.2	95.5	1	1	1	1	1	1	1	1	1		High	High	High	High	High	High	High	High	High
FALSE	High	[R].ITDYAMALPFVR.[Q]	1xTMT6plex [N-Term]		3.76345e-05	3.28854e-05	2	2	2	O57660; F1NI29	O57660 [275-286]; F1NI29 [275-286]	0	1625.89	0.957	0.901	0.633	0.648	0.702	0.915	1.138	0.912	115.3	110.4	103.9	73	74.7	80.9	105.5	131.2	105.1	2	2	2	2	2	2	2	2	2	Shared	High	High	High	High	High	High	High	High	High
FALSE	High	[R].LTDVEAEDLMAWMR.[N]	1xTMT6plex [N-Term]		5.43358e-06	3.28854e-05	1	1	2	Q5ZMF6	Q5ZMF6 [574-587]	0	1908.94	1.046	0.996	0.788	0.84	0.871	0.946	0.966	0.97	106.8	111.8	106.4	84.2	89.7	93.1	101.1	103.2	103.7	2	2	2	2	2	2	2	2	2		High	High	High	High	High	High	High	High	High
FALSE	High	[K].LTDQLPLIIVCDR.[F]	1xCarbamidomethyl [C11]; 1xTMT6plex [N-Term]		5.03763e-08	3.28854e-05	2	8	3	A0A1D5P650; F1NW23	A0A1D5P650 [768-780]; F1NW23 [768-780]	0	1785.01	0.954	1.059	1.04	0.892	0.863	0.887	0.949	1.023	103.8	99	110	108	92.7	89.7	92.1	98.5	106.2	2	2	2	2	2	2	2	2	2	Shared	High	High	High	High	High	High	High	High	High
FALSE	High	[R].LTDNTETPVLQLDVVGLGTELK.[L]	1xTMT6plex [K22]; 1xTMT6plex [N-Term]		7.4374e-08	3.28854e-05	1	1	1	A0A1D5PJI9	A0A1D5PJI9 [906-927]	0	2813.59	0.821	0.965	1.152	1.172	1.194	1.097	1.171	0.941	94.6	77.6	91.3	109	110.9	113	103.8	110.8	89	1	1	1	1	1	1	1	1	1		High	High	High	High	High	High	High	High	High
FALSE	High	[R].ITDNLLDLMAHDPSFLMGAVR.[C]	1xTMT6plex [N-Term]		4.86469e-09	3.28854e-05	1	3	1	F1NBQ4	F1NBQ4 [268-288]	0	2558.33	0.866	1.049	1.002	1.018	0.894	1.1	1.086	1.08	99	85.7	103.8	99.2	100.7	88.5	108.9	107.4	106.9	1	1	1	1	1	1	1	1	1		High	High	High	High	High	High	High	High	High
FALSE	High	[K].LTDIINNEHENVK.[Y]	1xTMT6plex [K13]; 1xTMT6plex [N-Term]		1.01573e-05	3.28854e-05	1	1	3	F1P0W8	F1P0W8 [54-66]	0	1997.11	1.076	0.97	1.467	1.558	1.488	1.145	1.226	1.289	80.2	86.3	77.8	117.7	125	119.4	91.8	98.3	103.4	3	3	3	3	3	3	3	3	3		High	High	High	High	High	High	High	High	High
FALSE	High	[K].ITDIHGNSFQYNK.[E]	1xTMT6plex [K13]; 1xTMT6plex [N-Term]		2.74271e-08	3.28854e-05	1	2	1	Q5ZMR5	Q5ZMR5 [261-273]	0	1995.07	1.181	1.059	0.981	1.095	0.844	1.03	1.211	1.078	94.9	112.1	100.5	93.2	104	80.1	97.8	115	102.4	1	1	1	1	1	1	1	1	1		High	High	High	High	High	High	High	High	High
FALSE	High	[K].LTECLQEVYEPDWPGR.[D]	1xCarbamidomethyl [C4]; 1xTMT6plex [N-Term]		8.23042e-10	3.28854e-05	1	2	2	F1NZ04	F1NZ04 [82-97]	0	2221.08	0.887	0.943	1.228	1.394	1.255	1.152	0.961	1.21	89.7	79.6	84.6	110.2	125.1	112.6	103.4	86.2	108.6	2	2	2	2	2	2	2	2	2		High	High	High	High	High	High	High	High	High
FALSE	High	[R].LTDHLDAVQSSLMGHMER.[V]	1xTMT6plex [N-Term]		7.17062e-06	3.28854e-05	1	2	1	A0A1D5P1Q3	A0A1D5P1Q3 [977-994]	0	2269.13	1.442	1.372	1.463	1.501	1.64	1.581	1.346	1.837	68.3	98.4	93.7	99.9	102.5	112	107.9	91.9	125.4	1	1	1	1	1	1	1	1	1		High	High	High	High	High	High	High	High	High
FALSE	High	[R].LTDGNEYLFQAK.[D]	1xTMT6plex [K12]; 1xTMT6plex [N-Term]		8.56933e-08	3.28854e-05	1	3	3	A0A1D5PJY1	A0A1D5PJY1 [2278-2289]	0	1857.02	1.036	0.991	0.751	0.69	0.755	0.86	0.854	0.761	116.9	121.1	115.9	87.8	80.6	88.3	100.5	99.9	89	3	3	3	3	3	3	3	3	3		High	High	High	High	High	High	High	High	High
FALSE	High	[K].LTDFGFSCQLHENEK.[L]	1xCarbamidomethyl [C8]; 1xTMT6plex [K15]; 1xTMT6plex [N-Term]		1.20855e-10	3.28854e-05	1	2	3	Q5ZJ45	Q5ZJ45 [165-179]	0	2283.15	1.201	1.172	2.106	2.272	2.163	1.144	0.769	1.256	68.8	82.6	80.6	144.9	156.3	148.8	78.7	52.9	86.4	3	3	3	3	3	3	3	3	3		High	High	High	High	High	High	High	High	High
FALSE	High	[K].LTDFGFCAQITPEQSK.[R]	1xCarbamidomethyl [C7]; 1xTMT6plex [K16]; 1xTMT6plex [N-Term]		6.53165e-08	3.28854e-05	3	3	1	F1N8W8; E1C3P6; E1BS97	F1N8W8 [402-417]; E1C3P6 [404-419]; E1BS97 [381-396]	0	2300.2	1.122	1.163	1.171	1.227	0.912	1.144	0.929	1.04	92.7	104	107.8	108.5	113.8	84.5	106.1	86.1	96.4	1	1	1	1	1	1	1	1	1	Shared	High	High	High	High	High	High	High	High	High
FALSE	High	[R].ITDETTDSFIVGWTPAPGNVLR.[Y]	1xTMT6plex [N-Term]		4.36761e-06	3.28854e-05	1	4	1	F1NX22	F1NX22 [730-751]	0	2618.37	1.005	0.629	0.849	0.858	0.555	1.012	0.982	0.923	115.2	115.8	72.4	97.8	98.8	63.9	116.6	113.2	106.3	1	1	1	1	1	1	1	1	1		High	High	High	High	High	High	High	High	High
FALSE	High	[R].ITDENYNLTELDAILFTK.[Q]	1xTMT6plex [K18]; 1xTMT6plex [N-Term]		0.000164014	3.28854e-05	1	2	1	E1BY78	E1BY78 [449-466]	0	2571.4	0.648	0.721	0.605	0.676	0.551	0.751	0.925	0.705	136.7	88.6	98.6	82.7	92.4	75.4	102.7	126.5	96.4	1	1	1	1	1	1	1	1	1		High	High	High	High	High	High	High	High	High
FALSE	High	[K].ITDAYLDQYLWYEADK.[R]	1xTMT6plex [K16]; 1xTMT6plex [N-Term]		1.57189e-05	3.28854e-05	1	1	1	E1BZT5	E1BZT5 [917-932]	0	2465.26	0.98	1.095	0.659	0.958	0.806	0.854	0.936	0.881	110.2	108	120.6	72.6	105.5	88.8	94.1	103.1	97.1	1	1	1	1	1	1	1	1	1		High	High	High	High	High	High	High	High	High
FALSE	High	[K].LTDASNTVTATAIVTDK.[K]	1xTMT6plex [K17]; 1xTMT6plex [N-Term]		0.000204996	3.28854e-05	1	3	1	A0A1D5PFZ5	A0A1D5PFZ5 [485-501]	0	2179.22	1.121	1.06	0.737	1.122	0.997	1.632	1.225	1.556	86.1	96.6	91.3	63.5	96.6	85.8	140.5	105.5	134	1	1	1	1	1	1	1	1	1		High	High	High	High	High	High	High	High	High
FALSE	High	[K].LTDAGEVSLTAK.[D]	1xTMT6plex [K12]; 1xTMT6plex [N-Term]		1.46633e-07	3.28854e-05	1	2	11	A6BM71	A6BM71 [6496-6507]	0	1662.97	1.051	1.055	1.47	1.524	1.437	1.164	0.997	1.228	82.4	86.6	86.9	121.1	125.5	118.4	95.9	82.1	101.1	11	11	11	11	11	11	11	11	11		High	High	High	High	High	High	High	High	High
FALSE	High	[K].LTCTPEMAYGATGHPGVIPPNATLLFDVELLR.[L]	1xCarbamidomethyl [C3]; 1xTMT6plex [N-Term]		4.22619e-11	3.28854e-05	1	2	1	Q8QGU2	Q8QGU2 [75-106]	0	3682.92	1.596	1.587	1.534	1.91	1.724	1.435	1.187	1.439	67.1	107.1	106.5	102.9	128.2	115.7	96.3	79.7	96.5	1	1	1	1	1	1	1	1	1		High	High	High	High	High	High	High	High	High
FALSE	High	[K].ITCSGSSGSYGWYQQK.[S]	1xCarbamidomethyl [C3]; 1xTMT6plex [K16]; 1xTMT6plex [N-Term]		4.58138e-07	3.28854e-05	1	1	1	A0A3Q2U9M3	A0A3Q2U9M3 [20-35]	0	2267.12	0.897	0.906	0.766	0.737	0.626	0.935	0.691	0.58	126.1	113.2	114.3	96.6	92.9	78.9	117.9	87.1	73.2	1	1	1	1	1	1	1	1	1		High	High	High	High	High	High	High	High	High
FALSE	High	[K].ITCSGGSGSYGWFQQK.[S]	1xCarbamidomethyl [C3]; 1xTMT6plex [K16]; 1xTMT6plex [N-Term]		2.17652e-06	3.28854e-05	1	1	1	A0A3Q2UFU8	A0A3Q2UFU8 [20-35]	0	2221.11	1.033	0.943	0.938	1.124	0.973	1.041	0.91	0.991	100.5	103.9	94.8	94.3	113	97.8	104.7	91.5	99.6	1	1	1	1	1	1	1	1	1		High	High	High	High	High	High	High	High	High
FALSE	High	[K].ITCSGGGSSSYYGWYQQK.[S]	1xCarbamidomethyl [C3]; 1xTMT6plex [K18]; 1xTMT6plex [N-Term]		3.12304e-08	3.28854e-05	1	1	1	A0A3Q2TZ57	A0A3Q2TZ57 [20-37]	0	2487.2	0.788	0.955	0.702	0.651	0.602	0.606	0.507	0.627	139.8	110.2	133.4	98.1	91	84.1	84.7	70.9	87.7	1	1	1	1	1	1	1	1	1		High	High	High	High	High	High	High	High	High
FALSE	High	[R].ITDGTMLQAIER.[Y]	1xTMT6plex [N-Term]		1.28615e-05	3.28854e-05	1	3	1	A0A1D5PLX0	A0A1D5PLX0 [131-142]	0	1576.86	1.333	1.077	0.958	1.585	0.811	1.076	1.187	1.036	89.4	119.2	96.3	85.7	141.7	72.5	96.2	106.2	92.7	1	1	1	1	1	1	1	1	1		High	High	High	High	High	High	High	High	High
FALSE	High	[K].LTVHELAAEFLTRPQNLEVLEGDKAEFACSVSK.[E]	1xCarbamidomethyl [C29]; 2xTMT6plex [K24; K33]; 1xTMT6plex [N-Term]		1.48589e-10	3.28854e-05	1	2	2	A6BM71	A6BM71 [6782-6814]	1	4389.37	1.23	1.135	1.556	1.996	1.513	1.098	1.024	1.218	76.5	94.1	86.7	119	152.6	115.7	83.9	78.3	93.1	2	2	2	2	2	2	2	2	2		High	High	High	High	High	High	High	High	High
FALSE	High	[K].LTHLDLAHWLVVLR.[I]	1xTMT6plex [N-Term]		3.39537e-10	3.28854e-05	1	1	3	P13585	P13585 [959-972]	0	1915.15	0.951	1.213	1.439	1.376	1.539	0.973	0.709	1.095	87.4	83.1	106	125.8	120.3	134.5	85	62	95.8	3	3	3	3	3	3	3	3	3		High	High	High	High	High	High	High	High	High
FALSE	High	[K].ITKPGLIDSNNQLFAPGGR.[L]	1xTMT6plex [K3]; 1xTMT6plex [N-Term]		1.58405e-08	3.28854e-05	1	5	2	A0A1D5P490	A0A1D5P490 [1113-1131]	0	2456.4	1.06	1.016	1.304	1.315	1.333	1.121	1.034	1.213	86.6	91.7	88	112.9	113.9	115.4	97	89.5	105	2	2	2	2	2	2	2	2	2		High	High	High	High	High	High	High	High	High
FALSE	High	[K].LTSDPTDTPVVCLESDSGNIMIQK.[H]	1xCarbamidomethyl [C12]; 1xTMT6plex [K24]; 1xTMT6plex [N-Term]		7.53301e-10	3.28854e-05	1	2	1	F1NRX4	F1NRX4 [55-78]	0	3078.57	1.148	1.396	1.745	1.766	2.188	1.383	1.251	1.452	67.5	77.5	94.3	117.8	119.2	147.7	93.4	84.5	98.1	1	1	1	1	1	1	1	1	1		High	High	High	High	High	High	High	High	High
FALSE	High	[R].ITQYVDAGGIPR.[T]	1xTMT6plex [N-Term]		2.49047e-05	3.28854e-05	1	2	3	F1NGS8	F1NGS8 [445-456]	0	1518.85	1.081	1.046	1.246	1.287	1.048	1.839	1.349	1.93	76.1	82.3	79.6	94.8	97.9	79.8	139.9	102.6	146.9	3	3	3	3	3	3	3	3	3		High	High	High	High	High	High	High	High	High
FALSE	High	[R].LTQYMDGTGMPK.[T]	1xTMT6plex [K12]; 1xTMT6plex [N-Term]		5.00553e-07	3.28854e-05	2	8	4	A0A1D5NZU2; Q5ZKI0	A0A1D5NZU2 [479-490]; Q5ZKI0 [434-445]	0	1799.94	0.957	0.985	0.959	1.013	0.955	0.958	0.894	0.99	103.3	98.8	101.8	99.1	104.6	98.7	98.9	92.4	102.3	4	4	4	4	4	4	4	4	4	Shared	High	High	High	High	High	High	High	High	High
FALSE	High	[R].LTQVSVADSGEYVCR.[V]	1xCarbamidomethyl [C14]; 1xTMT6plex [N-Term]		1.18676e-09	3.28854e-05	2	7	1	A0A1L1RJ69; Q6KDZ1	A0A1L1RJ69 [2136-2150]; Q6KDZ1 [2489-2503]	0	1912.96	0.987	0.975	0.637	0.805	0.689	0.994	0.938	0.827	114.6	113.1	111.8	73	92.3	79	113.9	107.5	94.8	1	1	1	1	1	1	1	1	1	Shared	High	High	High	High	High	High	High	High	High
FALSE	High	[K].ITQVISSCFTR.[L]	1xCarbamidomethyl [C8]; 1xTMT6plex [N-Term]		3.87607e-05	3.28854e-05	2	2	1	F1NFL6; P02845	F1NFL6 [95-105]; P02845 [95-105]	0	1540.84	0.951	0.954	2.203	2.327	2.265	2.63	2.79	2.099	52.3	49.7	49.9	115.2	121.6	118.4	137.5	145.8	109.7	1	1	1	1	1	1	1	1	1	Shared	High	High	High	High	High	High	High	High	High
FALSE	High	[R].LTQTEPVTLIR.[D]	1xTMT6plex [N-Term]		4.11728e-06	3.28854e-05	1	2	4	A6BM71	A6BM71 [4619-4629]	0	1499.9	1.026	1.045	1.213	1.258	1.128	1.053	1.116	1.184	89.8	92.1	93.8	108.9	112.9	101.3	94.5	100.2	106.3	4	4	4	4	4	4	4	4	4		High	High	High	High	High	High	High	High	High
FALSE	High	[R].LTQSPCALVASQYGWSGNMER.[I]	1xCarbamidomethyl [C6]; 1xTMT6plex [N-Term]		1.21394e-07	3.28854e-05	1	4	1	A0A1D5PPN9	A0A1D5PPN9 [639-659]	0	2584.25	1.01	1.055	1.126	0.877	0.851	1.09	0.725	0.927	103.9	104.9	109.6	117	91.1	88.4	113.3	75.3	96.3	1	1	1	1	1	1	1	1	1		High	High	High	High	High	High	High	High	High
FALSE	High	[R].LTQNADCVVVLDNTALNR.[I]	1xCarbamidomethyl [C7]; 1xTMT6plex [N-Term]		3.10466e-08	3.28854e-05	1	1	1	A0A1D5NU82	A0A1D5NU82 [195-212]	0	2245.18	0.771	1.182	1.083	1.584	1.229	1.066	1.108	1.11	88.8	68.4	105	96.2	140.7	109.2	94.7	98.4	98.6	1	1	1	1	1	1	1	1	1		High	High	High	High	High	High	High	High	High
FALSE	High	[R].ITQMAEGLGADNYLSLR.[T]	1xOxidation [M4]; 1xTMT6plex [N-Term]		7.52573e-08	3.28854e-05	1	2	1	A0A3Q2TSW8	A0A3Q2TSW8 [508-524]	0	2097.08	0.941	1.328	1.175	1.196	0.946	1.096	0.889	1.186	92.2	86.8	122.5	108.4	110.3	87.3	101.1	82	109.4	1	1	1	1	1	1	1	1	1		High	High	High	High	High	High	High	High	High
FALSE	High	[R].ITQMAEGLGADNYLSLR.[T]	1xTMT6plex [N-Term]		2.55391e-07	3.28854e-05	1	2	1	A0A3Q2TSW8	A0A3Q2TSW8 [508-524]	0	2081.09	0.92	1.114	1.119	1.332	1.024	0.944	1.21	1.156	91.7	84.4	102.1	102.6	122.1	93.8	86.6	110.9	106	1	1	1	1	1	1	1	1	1		High	High	High	High	High	High	High	High	High
FALSE	High	[K].ITQLQEGCSYYFR.[V]	1xCarbamidomethyl [C8]; 1xTMT6plex [N-Term]		1.20679e-07	3.28854e-05	1	1	6	A0A3Q2TS15	A0A3Q2TS15 [4695-4707]	0	1893.94	0.937	1.026	1.505	1.537	1.453	1.12	1.021	1.162	83.6	78.4	85.8	125.9	128.6	121.5	93.7	85.4	97.1	6	6	6	6	6	6	6	6	6		High	High	High	High	High	High	High	High	High
FALSE	High	[K].LTQLNSQWEK.[V]	1xTMT6plex [K10]; 1xTMT6plex [N-Term]		2.17447e-05	3.28854e-05	2	11	3	A0A3Q3ABK2; P11533	A0A3Q3ABK2 [2080-2089]; P11533 [2080-2089]	0	1704.97	1.033	1.064	0.929	1.021	0.879	1.008	0.919	0.972	102	105.3	108.5	94.8	104.1	89.7	102.8	93.7	99.1	3	3	3	3	3	3	3	3	3	Shared	High	High	High	High	High	High	High	High	High
FALSE	High	[R].ITQFVVAHLQPGAK.[Y]	1xTMT6plex [K14]; 1xTMT6plex [N-Term]		2.31119e-08	3.28854e-05	1	1	3	A0A3Q2TS15	A0A3Q2TS15 [166-179]	0	1967.18	0.945	1.047	1.524	1.416	1.337	1.105	1.074	1.128	85.1	80.4	89.1	129.6	120.5	113.8	94	91.4	96	3	3	3	3	3	3	3	3	3		High	High	High	High	High	High	High	High	High
FALSE	High	[K].LTQESVMDLENDKQQLEEK.[L]	1xOxidation [M7]; 2xTMT6plex [K13; K19]; 1xTMT6plex [N-Term]		2.21656e-07	3.28854e-05	2	2	14	A0A1D5NZY9; Q8UWA0	A0A1D5NZY9 [1069-1087]; Q8UWA0 [1069-1087]	1	2980.58	0.861	0.556	0.299	0.249	0.258	0.513	1.188	0.558	164.2	141.4	91.3	49	40.9	42.3	84.1	195.1	91.6	14	14	14	14	14	14	14	14	14	Shared	High	High	High	High	High	High	High	High	High
FALSE	High	[K].LTQESVMDLENDKQQLEEK.[L]	2xTMT6plex [K13; K19]; 1xTMT6plex [N-Term]		1.15907e-09	3.28854e-05	2	2	8	A0A1D5NZY9; Q8UWA0	A0A1D5NZY9 [1069-1087]; Q8UWA0 [1069-1087]	1	2964.58	0.706	0.612	0.467	0.29	0.538	0.446	0.809	0.478	168.3	118.9	103.1	78.6	48.8	90.6	75.1	136.2	80.5	8	8	8	8	8	8	8	8	8	Shared	High	High	High	High	High	High	High	High	High
FALSE	High	[K].LTQESVMDLENDK.[LQ]	1xOxidation [M7]; 1xTMT6plex [K13]; 1xTMT6plex [N-Term]		9.19377e-07	3.28854e-05	3	5	17	F1NM49; A0A1D5NZY9; Q8UWA0	F1NM49 [1062-1074]; A0A1D5NZY9 [1069-1081]; Q8UWA0 [1069-1081]	0	1996.03	0.905	0.711	0.517	0.524	0.498	0.716	1.229	0.791	130.6	118.2	92.8	67.5	68.5	65	93.5	160.5	103.3	17	17	17	17	17	17	17	17	17	Shared	High	High	High	High	High	High	High	High	High
FALSE	High	[K].LTQESVMDLENDK.[LQ]	1xTMT6plex [K13]; 1xTMT6plex [N-Term]		2.20459e-08	3.28854e-05	3	5	4	F1NM49; A0A1D5NZY9; Q8UWA0	F1NM49 [1062-1074]; A0A1D5NZY9 [1069-1081]; Q8UWA0 [1069-1081]	0	1980.04	0.808	0.586	0.289	0.23	0.328	0.6	1.185	0.613	159.6	128.9	93.6	46.1	36.7	52.4	95.8	189.2	97.8	4	4	4	4	4	4	4	4	4	Shared	High	High	High	High	High	High	High	High	High
FALSE	High	[R].LTQEQVSDSQVLIR.[S]	1xTMT6plex [N-Term]		5.73898e-09	3.28854e-05	1	1	2	E1BQV4	E1BQV4 [44-57]	0	1845.03	0.909	1.144	0.999	1.265	1.258	1.132	0.84	0.832	96	87.2	109.8	95.9	121.4	120.7	108.7	80.6	79.8	2	2	2	2	2	2	2	2	2		High	High	High	High	High	High	High	High	High
FALSE	High	[R].LTQEQLDNFTLDINTAYAR.[L]	1xTMT6plex [N-Term]		1.63228e-09	3.28854e-05	2	3	5	A0A3Q3AHD7; Q5ZMI2	A0A3Q3AHD7 [514-532]; Q5ZMI2 [482-500]	0	2455.27	0.986	0.861	0.896	0.729	0.784	0.908	1.127	0.885	110.1	108.5	94.8	98.6	80.2	86.4	99.9	124.1	97.5	3	3	3	3	3	3	3	3	3	Shared	High	High	High	High	High	High	High	High	High
FALSE	High	[R].LTQEPFPLYPGEELQQGVTPLQVVLADTALR.[L]	1xTMT6plex [N-Term]		2.09457e-12	3.28854e-05	1	5	1	Q5ZMI4	Q5ZMI4 [90-120]	0	3651.98	1.024	1.143	0.656	0.942	0.516	0.678	0.778	0.769	119.9	122.8	137	78.7	113	61.9	81.3	93.2	92.2	1	1	1	1	1	1	1	1	1		High	High	High	High	High	High	High	High	High
FALSE	High	[K].LTQDDETFLSANAGAALSQFEK.[V]	1xTMT6plex [K22]; 1xTMT6plex [N-Term]		4.37643e-10	3.28854e-05	1	1	3	Q5ZKW2	Q5ZKW2 [145-166]	0	2814.46	1.228	1.361	1.349	1.454	1.42	1.105	1.061	1.072	81.5	100	110.9	109.9	118.4	115.6	90	86.4	87.3	1	1	1	1	1	1	1	1	1		High	High	High	High	High	High	High	High	High
FALSE	High	[K].ITQCSAEIQR.[I]	1xCarbamidomethyl [C4]; 1xTMT6plex [N-Term]		1.51722e-05	3.28854e-05	1	1	2	Q5ZMP2	Q5ZMP2 [24-33]	0	1434.76	1.034	1.206	0.849	1.022	0.99	0.914	0.902	0.866	102.5	105.9	123.6	87	104.8	101.4	93.6	92.4	88.8	2	2	2	2	2	2	2	2	2		High	High	High	High	High	High	High	High	High
FALSE	High	[K].LTQALTGQLSIPIK.[F]	1xTMT6plex [K14]; 1xTMT6plex [N-Term]		8.26704e-07	3.28854e-05	1	2	2	A0A1D5NUW2	A0A1D5NUW2 [95-108]	0	1941.21	0.985	0.957	0.94	0.872	0.872	1.459	1.644	1.24	90.3	88.9	86.4	84.9	78.8	78.7	131.7	148.4	111.9	2	2	2	2	2	2	2	2	2		High	High	High	High	High	High	High	High	High
FALSE	High	[R].ITPVETQTEQIIFTRPISETLEDHSQAR.[E]	1xTMT6plex [N-Term]		1.70032e-08	3.28854e-05	2	2	1	F1NJM8; Q90662	F1NJM8 [1441-1468]; Q90662 [1441-1468]	0	3468.82	0.885	0.639	0.487	0.348	0.613	1.063	1.078	0.813	129.9	115	83	63.3	45.2	79.6	138.2	140.1	105.7	1	1	1	1	1	1	1	1	1	Shared	High	High	High	High	High	High	High	High	High
FALSE	High	[K].LTPVAYGCEVESIFLNVEAVNTHR.[E]	1xCarbamidomethyl [C8]; 1xTMT6plex [N-Term]		1.51317e-11	3.28854e-05	1	3	1	A0A3Q2U869	A0A3Q2U869 [612-635]	0	2947.52	1.181	1.304	2.006	1.371	1.352	1.389	1.03	1.26	75.7	89.4	98.7	151.8	103.7	102.3	105.1	77.9	95.4	1	1	1	1	1	1	1	1	1		High	High	High	High	High	High	High	High	High
FALSE	High	[K].ITSDVLTVLIK.[Q]	1xTMT6plex [K11]; 1xTMT6plex [N-Term]		0.000113251	3.28854e-05	1	1	1	A0A1D5NYJ2	A0A1D5NYJ2 [671-681]	0	1660.07	0.91	1.028	0.787	0.602	0.605	1.039	1.137	0.984	111.2	101.2	114.3	87.6	66.9	67.3	115.6	126.4	109.4	1	1	1	1	1	1	1	1	1		High	High	High	High	High	High	High	High	High
FALSE	High	[K].ITSEALLVAQQLVK.[V]	1xTMT6plex [K14]; 1xTMT6plex [N-Term]		7.38537e-06	3.28854e-05	1	2	1	E1BVC2	E1BVC2 [536-549]	0	1971.23	1.003	0.819	0.626	0.626	0.9	0.64	0.842	0.735	125.1	125.5	102.5	78.4	78.3	112.6	80.1	105.4	92	1	1	1	1	1	1	1	1	1		High	High	High	High	High	High	High	High	High
FALSE	High	[K].ITSEDLIMMDNVLQAECGDR.[I]	1xCarbamidomethyl [C17]; 1xTMT6plex [N-Term]		1.58328e-07	3.28854e-05	1	1	1	E1BWV6	E1BWV6 [92-111]	0	2539.2	1.084	1.014	0.751	1.33	0.959	1.105	1.053	1.095	95.8	103.9	97.2	72	127.4	91.9	105.9	100.9	104.9	1	1	1	1	1	1	1	1	1		High	High	High	High	High	High	High	High	High
FALSE	High	[K].ITSEISQMER.[M]	1xTMT6plex [N-Term]		2.20028e-05	3.28854e-05	1	1	1	Q5ZLP5	Q5ZLP5 [93-102]	0	1422.75	1.058	1.135	1.691	1.807	1.665	0.849	0.75	1.019	82	86.8	93.1	138.7	148.2	136.5	69.6	61.5	83.5	1	1	1	1	1	1	1	1	1		High	High	High	High	High	High	High	High	High
FALSE	High	[K].ITVGQANTEK.[G]	1xTMT6plex [K10]; 1xTMT6plex [N-Term]		2.9551e-05	3.28854e-05	1	1	1	F1NCS6	F1NCS6 [597-606]	0	1518.89	1.083	1.226	1.017	1.121	0.871	1.284	1.153	1.152	90.8	98.4	111.4	92.4	101.8	79.1	116.6	104.8	104.6	1	1	1	1	1	1	1	1	1		High	High	High	High	High	High	High	High	High
FALSE	High	[R].LTVEDPVTVEYITR.[Y]	1xTMT6plex [N-Term]		4.37432e-09	3.28854e-05	1	2	3	A0A1D5PJW4	A0A1D5PJW4 [96-109]	0	1864.03	1.025	1.039	0.931	0.96	0.904	0.945	1.06	1.011	101.4	104	105.4	94.4	97.4	91.6	95.8	107.5	102.6	3	3	3	3	3	3	3	3	3		High	High	High	High	High	High	High	High	High
FALSE	High	[R].LTVDGVETYMVVTR.[N]	1xTMT6plex [N-Term]		8.86805e-06	3.28854e-05	1	1	1	A0A1D5PV96	A0A1D5PV96 [195-208]	0	1811.98	1.008	0.951	1.128	1.199	1.233	1.19	1.053	1.121	91.1	91.8	86.6	102.7	109.2	112.3	108.4	95.9	102.1	1	1	1	1	1	1	1	1	1		High	High	High	High	High	High	High	High	High
FALSE	High	[K].LTVDGFANDK.[M]	1xTMT6plex [K10]; 1xTMT6plex [N-Term]		2.29305e-05	3.28854e-05	1	2	2	A0A3Q2UDT6	A0A3Q2UDT6 [984-993]	0	1537.86	1.06	0.965	0.838	0.76	0.815	0.825	1.054	0.892	109.6	116.3	105.8	91.9	83.4	89.3	90.4	115.5	97.7	2	2	2	2	2	2	2	2	2		High	High	High	High	High	High	High	High	High
FALSE	High	[R].ITVAPAHDSSK.[V]	1xTMT6plex [K11]; 1xTMT6plex [N-Term]		8.12194e-07	3.28854e-05	1	1	3	Q90WF0	Q90WF0 [850-860]	0	1583.92	1.18	0.827	0.87	0.899	0.73	1.04	1.317	1.239	98.9	116.7	81.7	86	88.9	72.2	102.9	130.3	122.5	3	3	3	3	3	3	3	3	3		High	High	High	High	High	High	High	High	High
FALSE	High	[R].LTVADALEPVQFEDGEK.[I]	1xTMT6plex [K17]; 1xTMT6plex [N-Term]		1.51842e-06	3.28854e-05	1	2	2	E1C2U6	E1C2U6 [265-281]	0	2319.25	0.954	0.963	0.998	0.856	0.893	0.904	0.983	1.006	105.2	100.4	101.3	104.9	90	93.9	95	103.4	105.8	2	2	2	2	2	2	2	2	2		High	High	High	High	High	High	High	High	High
FALSE	High	[K].LTTVPANIADLR.[N]	1xTMT6plex [N-Term]		0.000385544	3.28854e-05	1	1	2	A0A1D5PEW1	A0A1D5PEW1 [52-63]	0	1512.89	0.9	0.898	0.877	0.863	0.82	0.816	0.805	0.795	115.8	104.2	104	101.5	99.9	94.9	94.5	93.2	92	2	2	2	2	2	2	2	2	2		High	High	High	High	High	High	High	High	High
FALSE	High	[K].LTTVDHDAVIFPGGFGAAK.[N]	1xTMT6plex [K19]; 1xTMT6plex [N-Term]		1.02244e-06	3.28854e-05	1	2	3	Q5ZM94	Q5ZM94 [114-132]	0	2374.32	1.04	1.008	1.007	0.888	0.933	1.029	1.133	1.019	99.4	103.3	100.2	100	88.2	92.7	102.3	112.6	101.3	3	3	3	3	3	3	3	3	3		High	High	High	High	High	High	High	High	High
FALSE	High	[K].LTTPTYGDLNHLVSATMSGVTTCLR.[F]	1xCarbamidomethyl [C23]; 1xTMT6plex [N-Term]		1.28265e-11	3.28854e-05	3	6	2	F1NYB1; P32882; P09244	F1NYB1 [217-241]; P32882 [217-241]; P09244 [217-241]	0	2937.5	1.603	1.379	1.482	1.685	1.303	1.322	1.381	1.485	71.2	114.1	98.2	105.5	119.9	92.8	94.1	98.4	105.7	2	2	2	2	2	2	2	2	2	Shared	High	High	High	High	High	High	High	High	High
FALSE	High	[R].LTTLELLEVR.[R]	1xTMT6plex [N-Term]		0.000265286	3.28854e-05	1	3	2	A0A1D5PJY1	A0A1D5PJY1 [2078-2087]	0	1415.87	0.925	1.741	1.498	1.581	1.651	2.108	1.462	1.37	67.5	62.4	117.5	101.1	106.7	111.4	142.3	98.7	92.5	2	2	2	2	2	2	2	2	2		High	High	High	High	High	High	High	High	High
FALSE	High	[K].ITTGQEYAAK.[I]	1xTMT6plex [K10]; 1xTMT6plex [N-Term]		4.41293e-05	3.28854e-05	2	8	3	A0A1D5NZU2; Q5ZKI0	A0A1D5NZU2 [35-44]; Q5ZKI0 [34-43]	0	1539.88	0.933	1.009	0.786	0.805	0.82	0.926	0.796	0.842	113.7	106.1	114.7	89.3	91.5	93.3	105.3	90.5	95.7	3	3	3	3	3	3	3	3	3	Shared	High	High	High	High	High	High	High	High	High
FALSE	High	[K].LTTGEEYQFR.[I]	1xTMT6plex [N-Term]		2.3478e-05	3.28854e-05	1	1	4	A0A3Q2TS15	A0A3Q2TS15 [6070-6079]	0	1472.76	1.009	1.038	1.453	1.477	1.377	1.106	1.086	1.14	84.2	85	87.4	122.3	124.4	115.9	93.2	91.5	96	4	4	4	4	4	4	4	4	4		High	High	High	High	High	High	High	High	High
FALSE	High	[R].ITPSYVAFTPEGER.[L]	1xTMT6plex [N-Term]		1.22684e-05	3.28854e-05	1	1	3	Q90593	Q90593 [59-72]	0	1795.94	0.992	1.016	1.114	1.082	1.105	0.867	0.813	0.964	100.5	99.7	102.1	112	108.8	111.1	87.2	81.7	96.9	3	3	3	3	3	3	3	3	3		High	High	High	High	High	High	High	High	High
FALSE	High	[K].LTTFVNFPLK.[D]	1xTMT6plex [K10]; 1xTMT6plex [N-Term]		3.71933e-05	3.28854e-05	1	4	2	A0A1L1RX67	A0A1L1RX67 [436-445]	0	1638	0.957	1.009	1.009	1.095	1.09	1.042	1.091	1.221	94.6	90.5	95.5	95.4	103.5	103.1	98.6	103.2	115.5	2	2	2	2	2	2	2	2	2		High	High	High	High	High	High	High	High	High
FALSE	High	[R].LTTALQESAASIEHWK.[K]	1xTMT6plex [K16]; 1xTMT6plex [N-Term]		1.2103e-13	3.28854e-05	1	2	2	F1N9M6	F1N9M6 [199-214]	0	2243.24	1.431	1.377	0.756	0.787	0.812	1.221	2.111	1.616	81	115.9	111.5	61.3	63.7	65.8	98.9	171	130.9	2	2	2	2	2	2	2	2	2		High	High	High	High	High	High	High	High	High
FALSE	High	[K].LTSVLTTHHHWDHAGGNEK.[L]	1xTMT6plex [K19]; 1xTMT6plex [N-Term]		0.000153751	3.28854e-05	1	3	2	Q5ZI23	Q5ZI23 [97-115]	0	2598.36	1.284	1.203	1.362	1.734	1.493	1.202	1.482	1.706	72.2	92.7	86.9	98.3	125.2	107.8	86.8	107	123.2	2	2	2	2	2	2	2	2	2		High	High	High	High	High	High	High	High	High
FALSE	High	[K].LTSTVMLWLQTNK.[T]	1xTMT6plex [K13]; 1xTMT6plex [N-Term]		2.8862e-05	3.28854e-05	2	2	1	A0A452J864; P14315	A0A452J864 [157-169]; P14315 [169-181]	0	1993.16	1.009	0.871	1.274	1.293	1.273	0.936	1.149	0.964	92.1	93	80.2	117.4	119.1	117.2	86.2	105.9	88.8	1	1	1	1	1	1	1	1	1	Shared	High	High	High	High	High	High	High	High	High
FALSE	High	[K].ITSSGSLTALGV.[-]	1xTMT6plex [N-Term]		0.000312487	3.28854e-05	2	2	1	A2NBE2; E1BX17	A2NBE2 [814-825]; E1BX17 [814-825]	0	1334.77	0.755	0.914	1.045	0.865	1.002	0.923	0.854	0.823	110	83.1	100.6	115	95.2	110.2	101.5	94	90.6	1	1	1	1	1	1	1	1	1	Shared	High	High	High	High	High	High	High	High	High
FALSE	High	[K].ITSQVMVDNLTLR.[D]	1xTMT6plex [N-Term]		8.02662e-07	3.28854e-05	1	1	2	A0A1L1RNJ2	A0A1L1RNJ2 [253-265]	0	1718.97	0.897	0.988	0.857	0.752	0.976	0.94	0.897	0.719	112.2	100.6	110.8	96.1	84.4	109.4	105.4	100.6	80.6	2	2	2	2	2	2	2	2	2		High	High	High	High	High	High	High	High	High
FALSE	High	[R].ITSPLMEPSSIEK.[I]	1xTMT6plex [K13]; 1xTMT6plex [N-Term]		9.2482e-07	3.28854e-05	1	1	3	Q5ZJX9	Q5ZJX9 [54-66]	0	1890.07	0.993	1.031	1.01	1.083	1.061	1.02	1.004	1.021	97.6	96.9	100.6	98.6	105.6	103.5	99.6	98	99.6	3	3	3	3	3	3	3	3	3		High	High	High	High	High	High	High	High	High
FALSE	High	[R].ITSNAMINACR.[D]	1xCarbamidomethyl [C10]; 1xTMT6plex [N-Term]		8.26174e-06	3.28854e-05	2	4	1	A0A3Q3B1M6; A0A1D5PEE1	A0A3Q3B1M6 [264-274]; A0A1D5PEE1 [319-329]	0	1479.76	0.844	0.875	0.971	0.959	0.882	0.879	0.872	0.869	110.4	93.2	96.7	107.2	105.9	97.4	97.1	96.3	95.9	1	1	1	1	1	1	1	1	1	Shared	High	High	High	High	High	High	High	High	High
FALSE	High	[R].LTSLNCDPTEAAAVGAVEASFK.[C]	1xCarbamidomethyl [C6]; 1xTMT6plex [K22]; 1xTMT6plex [N-Term]		5.0748e-11	3.28854e-05	1	1	3	F1NW43	F1NW43 [400-421]	0	2709.42	0.98	0.989	0.613	0.584	0.75	0.888	0.753	0.652	124.8	122.4	123.4	76.5	73	93.7	110.8	94	81.4	2	2	2	2	2	2	2	2	2		High	High	High	High	High	High	High	High	High
FALSE	High	[K].LTSILEAIPPIR.[Y]	1xTMT6plex [N-Term]		9.38113e-05	3.28854e-05	1	2	1	R4GLI2	R4GLI2 [113-124]	0	1551.97	0.898	0.78	0.9	0.888	1.058	0.833	0.912	1.125	107.2	96.3	83.6	96.5	95.2	113.4	89.3	97.8	120.6	1	1	1	1	1	1	1	1	1		High	High	High	High	High	High	High	High	High
FALSE	High	[R].ITSGPFEPELYK.[S]	1xTMT6plex [K12]; 1xTMT6plex [N-Term]		2.26952e-07	3.28854e-05	1	1	2	A0A1D5P7C6	A0A1D5P7C6 [333-344]	0	1839.03	1.028	1.053	0.825	0.888	0.885	0.836	0.941	0.879	108	111	113.7	89.1	95.9	95.6	90.2	101.6	94.9	2	2	2	2	2	2	2	2	2		High	High	High	High	High	High	High	High	High
FALSE	High	[K].LTSFITVFK.[Y]	1xTMT6plex [K9]; 1xTMT6plex [N-Term]		0.000291318	3.28854e-05	1	4	1	F1N829	F1N829 [415-423]	0	1513.94	1.093	1.022	1.034	0.968	1.075	1.034	0.961	1.053	97.4	106.5	99.6	100.7	94.2	104.7	100.7	93.6	102.6	1	1	1	1	1	1	1	1	1		High	High	High	High	High	High	High	High	High
FALSE	High	[K].ITSEQLHHFVQNNFTSAR.[M]	1xTMT6plex [N-Term]		2.29305e-05	3.28854e-05	1	3	1	D0VX29	D0VX29 [188-205]	0	2358.22	1.01	0.952	1.668	1.604	1.632	1.1	0.938	1.02	82.4	83.2	78.5	137.4	132.1	134.5	90.6	77.3	84	1	1	1	1	1	1	1	1	1		High	High	High	High	High	High	High	High	High
FALSE	High	[K].LTTFNANQNR.[I]	1xTMT6plex [N-Term]		0.00021994	3.28854e-05	1	1	1	Q9W6H0	Q9W6H0 [185-194]	0	1407.75	1.093	1.402	1.599	2.304	1.292	1.314	0.885	0.746	77.4	84.6	108.4	123.7	178.2	99.9	101.7	68.5	57.7	1	1	1	1	1	1	1	1	1		High	High	High	High	High	High	High	High	High
FALSE	High	[R].LTHNDVVGTAYLCMSK.[I]	1xCarbamidomethyl [C13]; 1xTMT6plex [K16]; 1xTMT6plex [N-Term]		9.88308e-10	3.28854e-05	1	5	1	F1NZL2	F1NZL2 [466-481]	0	2267.19	1.166	1.048	1.019	1.118	1.106	0.909	1.066	0.954	95.9	111.8	100.5	97.7	107.2	106.1	87.1	102.2	91.5	1	1	1	1	1	1	1	1	1		High	High	High	High	High	High	High	High	High
FALSE	High	[K].LTPQEAYMHLK.[N]	1xTMT6plex [K11]; 1xTMT6plex [N-Term]		6.83993e-06	3.28854e-05	1	1	1	F1NZK8	F1NZK8 [157-167]	0	1789.01	0.907	0.858	0.976	0.875	0.885	0.95	0.94	0.958	107.8	97.7	92.6	105.2	94.3	95.4	102.4	101.4	103.3	1	1	1	1	1	1	1	1	1		High	High	High	High	High	High	High	High	High
FALSE	High	[K].LTPNGYSLDQCIQTGVDNPGHPFIK.[T]	1xCarbamidomethyl [C11]; 1xTMT6plex [K25]; 1xTMT6plex [N-Term]		2.09963e-17	3.28854e-05	1	2	2	P11009	P11009 [80-104]	0	3229.67	1.15	0.963	1.344	1.115	1.355	1.666	1.641	1.458	77	88.5	74.1	103.5	85.9	104.3	128.2	126.3	112.2	2	2	2	2	2	2	2	2	2		High	High	High	High	High	High	High	High	High
FALSE	High	[R].LTLVCDSAPGPITMDLTGDLEALKK.[E]	1xCarbamidomethyl [C5]; 2xTMT6plex [K24; K25]; 1xTMT6plex [N-Term]		3.10916e-11	3.28854e-05	1	1	1	F1NLT8	F1NLT8 [71-95]	1	3345.86	0.816	0.816	0.492	0.505	0.447	0.652	0.699	0.583	149.8	122.1	122.2	73.8	75.6	67	97.6	104.7	87.3	1	1	1	1	1	1	1	1	1		High	High	High	High	High	High	High	High	High
FALSE	High	[R].LTLVCDSAPGPITMDLTGDLEALK.[K]	1xCarbamidomethyl [C5]; 1xTMT6plex [K24]; 1xTMT6plex [N-Term]		2.18941e-06	3.28854e-05	1	1	1	F1NLT8	F1NLT8 [71-94]	0	2988.6	0.778	0.871	0.604	0.425	0.38	0.719	0.736	0.618	146.8	114.2	127.9	88.7	62.4	55.8	105.6	108	90.7	1	1	1	1	1	1	1	1	1		High	High	High	High	High	High	High	High	High
FALSE	High	[K].ITITNDQNR.[L]	1xTMT6plex [N-Term]		0.000327437	3.28854e-05	1	1	2	Q90593	Q90593 [522-530]	0	1303.72	0.986	1.045	0.848	0.843	0.829	0.922	0.865	0.995	108	106.5	112.8	91.5	91.1	89.5	99.6	93.4	107.5	2	2	2	2	2	2	2	2	2		High	High	High	High	High	High	High	High	High
FALSE	High	[K].LTITDMGTTK.[A]	1xTMT6plex [K10]; 1xTMT6plex [N-Term]		4.43903e-05	3.28854e-05	1	1	1	A0A1D5P3R3	A0A1D5P3R3 [875-884]	0	1538.89	0.992	1.019	1.191	0.991	0.957	0.999	1.089	1.026	97.2	96.3	99	115.7	96.2	93	97.1	105.8	99.7	1	1	1	1	1	1	1	1	1		High	High	High	High	High	High	High	High	High
FALSE	High	[R].LTISSPLEAHK.[A]	1xTMT6plex [K11]; 1xTMT6plex [N-Term]		2.20237e-06	3.28854e-05	1	1	1	A0A1D6UPS9	A0A1D6UPS9 [152-162]	0	1653.99	0.962	0.874	0.75	0.778	0.832	0.892	1.001	0.882	112.9	108.6	98.7	84.7	87.8	94	100.7	112.9	99.6	1	1	1	1	1	1	1	1	1		High	High	High	High	High	High	High	High	High
FALSE	High	[K].ITLSQVGDIVR.[A]	1xTMT6plex [N-Term]		1.14378e-06	3.28854e-05	2	2	13	P02605; P02604	P02605 [26-36]; P02604 [68-78]	0	1429.86	0.976	1.038	1.463	1.439	1.631	1.074	1.005	1.156	83.5	81.5	86.6	122.2	120.1	136.2	89.7	83.9	96.5	13	13	13	13	13	13	13	13	13	Shared	High	High	High	High	High	High	High	High	High
FALSE	High	[R].ITISEGSCPER.[I]	1xCarbamidomethyl [C8]; 1xTMT6plex [N-Term]		0.000387798	3.28854e-05	1	1	1	R4GF92	R4GF92 [52-62]	0	1477.75	0.979	0.971	0.523	0.516	0.501	0.672	0.864	0.678	134.2	131.4	130.4	70.2	69.2	67.2	90.3	116	91	1	1	1	1	1	1	1	1	1		High	High	High	High	High	High	High	High	High
FALSE	High	[K].LTLSALIDGK.[NS]	1xTMT6plex [K10]; 1xTMT6plex [N-Term]		1.3325e-05	3.28854e-05	2	4	7	E1BYN7; F6T197	E1BYN7 [257-266]; F6T197 [270-279]	0	1488.94	1.016	0.934	0.676	0.635	0.7	0.896	1.046	0.819	116.5	118.4	108.9	78.8	74	81.6	104.4	121.9	95.5	7	7	7	7	7	7	7	7	7	Shared	High	High	High	High	High	High	High	High	High
FALSE	High	[K].ITLQDVVSHSK.[K]	1xTMT6plex [K11]; 1xTMT6plex [N-Term]		7.74732e-07	3.28854e-05	1	1	1	A0A1D5PIZ8	A0A1D5PIZ8 [926-936]	0	1685	0.87	0.868	0.868	0.903	1.221	0.919	0.877	0.774	108.4	94.4	94.1	94.1	97.9	132.4	99.7	95.1	83.9	1	1	1	1	1	1	1	1	1		High	High	High	High	High	High	High	High	High
FALSE	High	[K].LTLQDVAELIR.[K]	1xTMT6plex [N-Term]		7.11297e-05	3.28854e-05	1	1	1	A0A1D5NYI2	A0A1D5NYI2 [71-81]	0	1499.9	1.049	1.086	1.248	1.176	1.19	1.007	0.924	0.963	93.3	97.9	101.4	116.5	109.7	111.1	94	86.2	89.9	1	1	1	1	1	1	1	1	1		High	High	High	High	High	High	High	High	High
FALSE	High	[R].ITLQAITAQESAVQAVNAHLQILK.[E]	1xTMT6plex [K24]; 1xTMT6plex [N-Term]		5.35428e-12	3.28854e-05	2	3	1	A0A3Q3AHD7; Q5ZMI2	A0A3Q3AHD7 [221-244]; Q5ZMI2 [194-217]	0	3018.77	1.001	0.934	0.746	0.643	0.797	0.964	1.103	0.886	111.5	111.6	104.1	83.2	71.7	88.8	107.4	122.9	98.8	1	1	1	1	1	1	1	1	1	Shared	High	High	High	High	High	High	High	High	High
FALSE	High	[K].ITLPVDFITADK.[F]	1xTMT6plex [K12]; 1xTMT6plex [N-Term]		5.18598e-07	3.28854e-05	1	2	5	F1NU17	F1NU17 [280-291]	0	1791.07	1.074	1.042	1.483	1.411	1.485	0.919	0.627	0.977	89.8	96.5	93.6	133.2	126.7	133.4	82.6	56.3	87.8	5	5	5	5	5	5	5	5	5		High	High	High	High	High	High	High	High	High
FALSE	High	[R].LTLLHTNDVHAHVEAR.[G]	1xTMT6plex [N-Term]		6.05211e-09	3.28854e-05	1	1	1	F1NZT4	F1NZT4 [22-37]	0	2055.13	0.928	0.983	1.04	0.746	1.115	0.941	1.064	0.781	104.7	97.2	102.9	108.9	78.1	116.7	98.5	111.4	81.8	1	1	1	1	1	1	1	1	1		High	High	High	High	High	High	High	High	High
FALSE	High	[R].LTLLDGELLQR.[C]	1xTMT6plex [N-Term]		2.70776e-06	3.28854e-05	1	1	2	A0A1D5PLT1	A0A1D5PLT1 [197-207]	0	1499.9	1.073	0.954	0.839	0.788	0.746	0.778	1.143	0.939	109	116.9	103.9	91.5	85.9	81.3	84.8	124.5	102.3	2	2	2	2	2	2	2	2	2		High	High	High	High	High	High	High	High	High
FALSE	High	[R].ITIHSDGQITDNLSVQNLISCDTGNQR.[G]	1xCarbamidomethyl [C21]; 1xTMT6plex [N-Term]		1.90488e-11	3.28854e-05	1	1	1	E1BTI7	E1BTI7 [261-287]	0	3228.61	1.215	1.428	2.273	2.436	2.286	1.698	1.407	1.776	58	70.4	82.8	131.8	141.3	132.6	98.4	81.6	103	1	1	1	1	1	1	1	1	1		High	High	High	High	High	High	High	High	High
FALSE	High	[K].LTLHGLQQYYVK.[L]	1xTMT6plex [K12]; 1xTMT6plex [N-Term]		5.86689e-06	3.28854e-05	1	1	1	Q5ZHZ0	Q5ZHZ0 [257-268]	0	1921.13	1.161	1.069	1.106	0.954	0.95	0.854	0.937	0.929	100.5	116.6	107.4	111.1	95.8	95.4	85.8	94.1	93.3	1	1	1	1	1	1	1	1	1		High	High	High	High	High	High	High	High	High
FALSE	High	[R].ITIETTPNHSTVTITDSK.[R]	1xTMT6plex [K18]; 1xTMT6plex [N-Term]		6.60922e-08	3.28854e-05	1	2	6	A6BM71	A6BM71 [7974-7991]	0	2416.33	1.666	1.404	2.416	3.756	1.842	1.892	2.139	2.197	49.1	81.9	69	118.7	184.6	90.6	93	105.1	108	6	6	6	6	6	6	6	6	6		High	High	High	High	High	High	High	High	High
FALSE	High	[K].LTLENFYSNLIIQHEER.[E]	1xTMT6plex [N-Term]		5.67162e-09	3.28854e-05	1	3	1	Q5ZLR3	Q5ZLR3 [24-40]	0	2348.24	0.868	1.077	0.81	0.678	0.641	0.856	0.879	0.688	120	104.2	129.3	97.3	81.4	76.9	102.8	105.5	82.5	1	1	1	1	1	1	1	1	1		High	High	High	High	High	High	High	High	High
FALSE	High	[K].LTLEGLEKDDDDEEGQEK.[T]	2xTMT6plex [K8; K18]; 1xTMT6plex [N-Term]		1.35733e-06	3.28854e-05	1	2	1	E1BYP8	E1BYP8 [157-174]	1	2750.42	0.935	0.956	0.518	0.449	0.501	0.554	0.561	0.608	148	138.4	141.4	76.6	66.4	74.2	82	83	90	1	1	1	1	1	1	1	1	1		High	High	High	High	High	High	High	High	High
FALSE	High	[K].LTIEDQATFIK.[K]	1xTMT6plex [K11]; 1xTMT6plex [N-Term]		2.43483e-06	3.28854e-05	1	2	4	A0A1D5PFK3	A0A1D5PFK3 [784-794]	0	1737.02	1.003	1.081	1.002	1.007	0.831	1.02	0.91	0.953	102.2	102.5	110.5	102.4	102.9	84.9	104.2	93	97.4	4	4	4	4	4	4	4	4	4		High	High	High	High	High	High	High	High	High
FALSE	High	[R].LTLEDLEDSWDR.[G]	1xTMT6plex [N-Term]		2.85235e-05	3.28854e-05	1	1	1	E1BZT5	E1BZT5 [1403-1414]	0	1720.86	1.014	1.039	0.697	0.661	0.752	0.878	0.912	0.925	114.3	115.9	118.7	79.6	75.5	85.9	100.3	104.2	105.7	1	1	1	1	1	1	1	1	1		High	High	High	High	High	High	High	High	High
FALSE	High	[K].LTLDSESEQHLEEAHR.[F]	1xTMT6plex [N-Term]		4.7086e-05	3.28854e-05	1	2	1	A0A1L1RUR2	A0A1L1RUR2 [250-265]	0	2123.06	1.116	1.037	0.912	0.738	0.815	1.049	0.954	0.871	106	118.3	109.9	96.7	78.2	86.4	111.2	101.1	92.3	1	1	1	1	1	1	1	1	1		High	High	High	High	High	High	High	High	High
FALSE	High	[R].LTLATMEAIDGGK.[L]	1xTMT6plex [K13]; 1xTMT6plex [N-Term]		0.000163053	3.28854e-05	1	2	1	P27463	P27463 [109-121]	0	1778.01	1.407	0.96	0.712	0.837	0.825	1.207	1.761	1.011	92.6	130.3	88.9	65.9	77.5	76.4	111.8	163.1	93.6	1	1	1	1	1	1	1	1	1		High	High	High	High	High	High	High	High	High
FALSE	High	[R].ITIATGQVAGTSK.[D]	1xTMT6plex [K13]; 1xTMT6plex [N-Term]		2.6787e-08	3.28854e-05	1	5	2	A0A1D5PAP1	A0A1D5PAP1 [317-329]	0	1705.03	0.927	0.96	1.357	1.314	1.219	0.919	0.827	0.896	95.6	88.5	91.7	129.7	125.6	116.4	87.8	79.1	85.6	2	2	2	2	2	2	2	2	2		High	High	High	High	High	High	High	High	High
FALSE	High	[K].LTLADLNQVLYR.[C]	1xTMT6plex [N-Term]		1.85588e-06	3.28854e-05	1	2	4	F1NX83	F1NX83 [897-908]	0	1647.96	1.026	0.92	1.04	1	1.28	0.889	0.741	0.914	102.2	104.8	93.9	106.2	102.2	130.8	90.8	75.7	93.4	4	4	4	4	4	4	4	4	4		High	High	High	High	High	High	High	High	High
FALSE	High	[K].LTLVCTTAPGPLELDLTGDLESYK.[K]	1xCarbamidomethyl [C5]; 1xTMT6plex [K24]; 1xTMT6plex [N-Term]		4.07519e-09	3.28854e-05	1	2	2	Q5ZMT1	Q5ZMT1 [75-98]	0	3064.65	1.015	1.106	0.662	0.655	0.733	0.893	0.754	0.715	119.5	121.2	132.1	79.1	78.3	87.5	106.7	90.1	85.5	1	1	1	1	1	1	1	1	1		High	High	High	High	High	High	High	High	High
FALSE	High	[K].LTLVCTTAPGPLELDLTGDLESYKK.[Q]	1xCarbamidomethyl [C5]; 2xTMT6plex [K24; K25]; 1xTMT6plex [N-Term]		3.96241e-12	3.28854e-05	1	2	1	Q5ZMT1	Q5ZMT1 [75-99]	1	3421.91	0.951	0.886	0.629	0.684	0.785	0.806	0.901	0.648	123.5	117.4	109.4	77.6	84.5	96.9	99.5	111.2	80.1	1	1	1	1	1	1	1	1	1		High	High	High	High	High	High	High	High	High
FALSE	High	[K].LTIVDTVGFGDQINK.[D]	1xTMT6plex [K15]; 1xTMT6plex [N-Term]		9.86861e-07	3.28854e-05	1	2	1	F1P0X3	F1P0X3 [109-123]	0	2078.19	1.2	1.18	0.903	0.947	0.787	0.9	0.887	0.788	104.7	125.7	123.6	94.6	99.2	82.4	94.3	92.9	82.5	1	1	1	1	1	1	1	1	1		High	High	High	High	High	High	High	High	High
FALSE	High	[R].LTLYDIAHTPGVAADLSHIETR.[A]	1xTMT6plex [N-Term]		1.78599e-12	3.28854e-05	1	1	9	E1BVT3	E1BVT3 [52-73]	0	2622.41	1.067	1.04	0.985	1.007	0.99	1.422	1.203	1.312	89.8	95.8	93.3	88.5	90.4	88.9	127.7	108	117.8	7	7	7	7	7	7	7	7	7		High	High	High	High	High	High	High	High	High
FALSE	High	[R].LTPLQYHVTQEK.[G]	1xTMT6plex [K12]; 1xTMT6plex [N-Term]		7.56654e-07	3.28854e-05	1	3	1	R4GI10	R4GI10 [47-58]	0	1915.11	1.509	1.144	1.045	1.29	1.194	1.568	2.025	1.536	73.1	110.3	83.6	76.4	94.3	87.3	114.6	148.1	112.3	1	1	1	1	1	1	1	1	1		High	High	High	High	High	High	High	High	High
FALSE	High	[R].ITPLHTSGLSLSQLQDLCR.[E]	1xCarbamidomethyl [C18]; 1xTMT6plex [N-Term]		7.10122e-10	3.28854e-05	1	2	3	F1NUT9	F1NUT9 [43-61]	0	2368.29	0.973	0.876	1.239	1.327	1.276	0.725	0.995	0.816	97.5	94.9	85.5	120.8	129.5	124.5	70.8	97.1	79.6	3	3	3	3	3	3	3	3	3		High	High	High	High	High	High	High	High	High
FALSE	High	[R].LTPIGDPTMVVEWLHDGKPLEAANR.[L]	1xOxidation [M9]; 1xTMT6plex [K18]; 1xTMT6plex [N-Term]		1.35801e-07	3.28854e-05	3	4	6	A6BM71; Q9YH41; Q9IAR9	A6BM71 [1454-1478]; Q9YH41 [39-63]; Q9IAR9 [1631-1655]	0	3233.74	0.997	0.937	1.238	1.185	1.163	1.036	0.93	0.966	95.2	95	89.2	117.9	112.8	110.7	98.7	88.5	92	6	6	6	6	6	6	6	6	6	Shared	High	High	High	High	High	High	High	High	High
FALSE	High	[R].LTPIGDPTMVVEWLHDGKPLEAANR.[L]	1xTMT6plex [K18]; 1xTMT6plex [N-Term]		8.05002e-13	3.28854e-05	3	4	5	A6BM71; Q9YH41; Q9IAR9	A6BM71 [1454-1478]; Q9YH41 [39-63]; Q9IAR9 [1631-1655]	0	3217.74	1.021	1.049	1.333	1.334	1.311	1.155	1.056	1.067	87.2	89	91.5	116.2	116.3	114.3	100.6	92	93	5	5	5	5	5	5	5	5	5	Shared	High	High	High	High	High	High	High	High	High
FALSE	High	[R].LTPLEACAHSFFDELRDPNVK.[L]	1xCarbamidomethyl [C7]; 1xTMT6plex [K21]; 1xTMT6plex [N-Term]		3.41217e-08	3.28854e-05	1	2	2	A0A3Q2TVV5	A0A3Q2TVV5 [329-349]	1	2917.53	1.321	1.004	0.935	1.107	1.071	1.115	0.997	1.033	93.9	124	94.3	87.8	104	100.6	104.7	93.7	97	1	1	1	1	1	1	1	1	1		High	High	High	High	High	High	High	High	High
FALSE	High	[R].LTPLEACAHSFFDELR.[D]	1xCarbamidomethyl [C7]; 1xTMT6plex [N-Term]		1.7834e-09	3.28854e-05	1	2	1	A0A3Q2TVV5	A0A3Q2TVV5 [329-344]	0	2135.08	0.951	1.348	1.131	0.672	1.029	1.08	1.339	1.182	92.5	88	124.7	104.6	62.1	95.1	99.9	123.8	109.3	1	1	1	1	1	1	1	1	1		High	High	High	High	High	High	High	High	High
FALSE	High	[K].LTPIAAQLQELEGR.[V]	1xTMT6plex [N-Term]		2.6418e-05	3.28854e-05	1	1	1	A0A1D5PTH2	A0A1D5PTH2 [340-353]	0	1768.02	1.095	1.188	0.87	1.055	0.856	1.102	1.203	1.418	92	100.7	109.2	80	97	78.7	101.3	110.6	130.4	1	1	1	1	1	1	1	1	1		High	High	High	High	High	High	High	High	High
FALSE	High	[R].LTPGPPPGVAADPDALPALLPALR.[A]	1xTMT6plex [N-Term]		9.76709e-10	3.28854e-05	1	2	1	A0A3Q2UEL1	A0A3Q2UEL1 [213-236]	0	2548.47	0.807	1.121	1.016	0.971	1.205	0.783	0.947	1.017	101.5	81.9	113.8	103.1	98.6	122.3	79.5	96.1	103.2	1	1	1	1	1	1	1	1	1		High	High	High	High	High	High	High	High	High
FALSE	High	[K].LTPEYLELMK.[Y]	1xTMT6plex [K10]; 1xTMT6plex [N-Term]		0.000195598	3.28854e-05	1	2	3	Q5F3C5	Q5F3C5 [278-287]	0	1694.98	0.99	0.943	0.77	0.732	0.959	0.64	0.724	0.764	119.7	118.5	112.8	92.1	87.5	114.8	76.5	86.7	91.4	3	3	3	3	3	3	3	3	3		High	High	High	High	High	High	High	High	High
FALSE	High	[K].LTPEEEEILNK.[K]	1xTMT6plex [K11]; 1xTMT6plex [N-Term]		2.83557e-05	3.28854e-05	1	3	4	A0A1D5PT58	A0A1D5PT58 [188-198]	0	1773	0.93	0.916	0.713	0.622	0.708	0.762	0.904	0.759	123.1	114.4	112.7	87.8	76.6	87.2	93.7	111.2	93.4	4	4	4	4	4	4	4	4	4		High	High	High	High	High	High	High	High	High
FALSE	High	[R].LTPDEGGEVPILNVSYKPQK.[I]	2xTMT6plex [K17; K20]; 1xTMT6plex [N-Term]		8.72243e-08	3.28854e-05	1	3	1	Q5ZJX6	Q5ZJX6 [396-415]	0	2871.64	0.98	1.05	0.887	0.893	0.877	0.813	0.907	0.864	108.8	106.6	114.2	96.5	97.2	95.4	88.5	98.7	94	1	1	1	1	1	1	1	1	1		High	High	High	High	High	High	High	High	High
FALSE	High	[R].LTPCEHEQLYPR.[T]	1xCarbamidomethyl [C4]; 1xTMT6plex [N-Term]		6.88041e-06	3.28854e-05	1	2	1	A0A3Q2TSW8	A0A3Q2TSW8 [816-827]	0	1771.9	1.017	1.037	0.695	0.651	0.688	0.815	1.014	0.733	117.6	119.6	121.9	81.8	76.6	80.9	95.9	119.3	86.3	1	1	1	1	1	1	1	1	1		High	High	High	High	High	High	High	High	High
FALSE	High	[R].LTPPTLEEMGHCNSVYLSEVGDTQVVVFK.[H]	1xCarbamidomethyl [C12]; 1xTMT6plex [K29]; 1xTMT6plex [N-Term]		4.29754e-09	3.28854e-05	2	4	1	Q6EE31; A0A1D5PZJ4	Q6EE31 [336-364]; A0A1D5PZJ4 [336-364]	0	3707.91	1.466	1.266	1.717	1.495	1.297	1.319	1.155	1.339	74.7	109.4	94.5	128.2	111.7	96.8	98.5	86.2	100	1	1	1	1	1	1	1	1	1	Shared	High	High	High	High	High	High	High	High	High
FALSE	High	[R].LTPAQLTLVDR.[L]	1xTMT6plex [N-Term]		2.00209e-05	3.28854e-05	1	1	1	A0A3Q3A4F4	A0A3Q3A4F4 [18-28]	0	1455.87	1.095	1.056	1.071	1.211	1.619	0.906	0.884	1.212	89.5	98	94.5	95.9	108.4	144.9	81.1	79.1	108.5	1	1	1	1	1	1	1	1	1		High	High	High	High	High	High	High	High	High
FALSE	High	[K].ITNSLTVLCSEK.[Q]	1xCarbamidomethyl [C9]; 1xTMT6plex [K12]; 1xTMT6plex [N-Term]		4.7086e-05	3.28854e-05	1	1	2	Q5ZKA4	Q5ZKA4 [193-204]	0	1823.03	1.036	1.047	1.238	1.586	1.083	1.027	1.081	1.145	87.9	91	92	108.8	139.3	95.2	90.2	95	100.6	2	2	2	2	2	2	2	2	2		High	High	High	High	High	High	High	High	High
FALSE	High	[K].ITNSEDSQQPALIEAQTR.[A]	1xTMT6plex [N-Term]		5.96053e-05	3.28854e-05	1	1	1	E1C5M4	E1C5M4 [68-85]	0	2230.15	0.832	1.37	0.916	1.074	0.77	1.158	1.152	0.895	98.2	81.7	134.5	89.9	105.5	75.6	113.7	113.1	87.8	1	1	1	1	1	1	1	1	1		High	High	High	High	High	High	High	High	High
FALSE	High	[K].LTNSAGEATETLNIVVLDKPGPPTGPVK.[V]	2xTMT6plex [K19; K28]; 1xTMT6plex [N-Term]		3.5314e-18	3.28854e-05	1	1	5	A0A3Q2TS15	A0A3Q2TS15 [1658-1685]	0	3506.01	0.925	0.979	1.411	1.379	1.328	0.966	1.038	1.065	89.2	82.5	87.3	125.8	123	118.4	86.2	92.6	95	5	5	5	5	5	5	5	5	5		High	High	High	High	High	High	High	High	High
FALSE	High	[R].ITNQVIYLNPPIEECR.[Y]	1xCarbamidomethyl [C15]; 1xTMT6plex [N-Term]		3.37048e-07	3.28854e-05	1	1	2	F1NKL4	F1NKL4 [970-985]	0	2188.16	0.935	1.008	0.549	0.541	0.521	0.849	1.249	1.042	117	109.4	117.9	64.2	63.3	61	99.3	146.1	121.9	2	2	2	2	2	2	2	2	2		High	High	High	High	High	High	High	High	High
FALSE	High	[R].ITNQVHGLK.[G]	1xTMT6plex [K9]; 1xTMT6plex [N-Term]		4.25955e-05	3.28854e-05	1	2	1	F1NR71	F1NR71 [191-199]	0	1467.9	0.984	0.997	0.897	0.952	0.844	1.07	1.057	1.044	101.8	100.1	101.5	91.3	96.9	85.9	108.9	107.6	106.2	1	1	1	1	1	1	1	1	1		High	High	High	High	High	High	High	High	High
FALSE	High	[K].LTNQTHLESSAESGEMK.[D]	1xTMT6plex [K17]; 1xTMT6plex [N-Term]		5.97819e-08	3.28854e-05	1	2	1	E1C6R7	E1C6R7 [609-625]	0	2320.19	1.556	1.286	1.48	1.591	1.459	1.58	1.562	1.678	68.2	106.1	87.7	101	108.5	99.6	107.8	106.6	114.5	1	1	1	1	1	1	1	1	1		High	High	High	High	High	High	High	High	High
FALSE	High	[K].LTNLAYLYLGHNALESVPLNLPESLR.[I]	1xTMT6plex [N-Term]		1.46122e-12	3.28854e-05	1	1	1	Q9W6H0	Q9W6H0 [208-233]	0	3139.74	1.724	1.595	2.27	3.299	1.864	2.097	1.284	1.262	54.9	94.6	87.6	124.6	181.1	102.3	115.1	70.5	69.3	1	1	1	1	1	1	1	1	1		High	High	High	High	High	High	High	High	High
FALSE	High	[K].ITNFIMNQSK.[E]	1xTMT6plex [K10]; 1xTMT6plex [N-Term]		4.79262e-05	3.28854e-05	1	2	2	E1BTA0	E1BTA0 [44-53]	0	1653.94	0.984	1.249	0.907	0.872	0.955	1.02	0.854	1.058	101.1	99.5	126.3	91.7	88.2	96.6	103.2	86.4	107	2	2	2	2	2	2	2	2	2		High	High	High	High	High	High	High	High	High
FALSE	High	[R].ITNDAREDEMDENLTQVGNILGNLK.[N]	1xTMT6plex [K25]; 1xTMT6plex [N-Term]		7.8432e-08	3.28854e-05	1	1	2	E1BRL4	E1BRL4 [141-165]	1	3260.68	1.457	1.574	1.264	1.067	1.415	1.2	1.333	1.172	78.4	114.2	123.4	99.1	83.6	110.9	94.1	104.5	91.8	1	1	1	1	1	1	1	1	1		High	High	High	High	High	High	High	High	High
FALSE	High	[K].ITNAQLQTELVEILK.[N]	1xTMT6plex [K15]; 1xTMT6plex [N-Term]		9.04126e-09	3.28854e-05	1	1	1	A0A1D5NYI5	A0A1D5NYI5 [611-625]	0	2171.31	1.052	0.982	1.16	1.248	1.089	0.811	1.007	1.015	96.1	101.1	94.4	111.5	119.9	104.7	78	96.7	97.5	1	1	1	1	1	1	1	1	1		High	High	High	High	High	High	High	High	High
FALSE	High	[K].ITMPIVFNEPLSFLQR.[I]	1xTMT6plex [N-Term]		2.05177e-06	3.28854e-05	1	2	1	Q5ZLC4	Q5ZLC4 [92-107]	0	2134.19	1	1.372	1.359	1.204	1.592	0.737	1.21	1.067	85.4	85.4	117.2	116	102.8	135.9	63	103.3	91.1	1	1	1	1	1	1	1	1	1		High	High	High	High	High	High	High	High	High
FALSE	High	[R].LTMESALTAR.[D]	1xTMT6plex [N-Term]		7.67905e-05	3.28854e-05	1	1	1	A0A1D5NWY3	A0A1D5NWY3 [15-24]	0	1321.73	0.928	0.911	0.575	0.495	0.576	0.828	0.969	0.672	129.4	120.2	117.9	74.4	64	74.5	107.1	125.5	86.9	1	1	1	1	1	1	1	1	1		High	High	High	High	High	High	High	High	High
FALSE	High	[K].LTNVPFISAK.[L]	1xTMT6plex [K10]; 1xTMT6plex [N-Term]		5.26664e-05	3.28854e-05	1	1	1	A0A1D5PAN0	A0A1D5PAN0 [350-359]	0	1547.96	1.033	1.098	1.291	2.039	1.203	1.192	0.819	0.685	86.9	89.7	95.4	112.2	177.1	104.5	103.6	71.1	59.5	1	1	1	1	1	1	1	1	1		High	High	High	High	High	High	High	High	High
FALSE	High	[R].LQGHIDIIHSK.[K]	1xTMT6plex [K11]; 1xTMT6plex [N-Term]		3.20947e-05	3.28854e-05	2	11	1	A0A3Q3ABK2; P11533	A0A3Q3ABK2 [2050-2060]; P11533 [2050-2060]	0	1719.03	0.998	1.009	0.934	1.102	1.037	0.898	1.113	0.993	99.1	98.9	100	92.6	109.1	102.7	89	110.2	98.4	1	1	1	1	1	1	1	1	1	Shared	High	High	High	High	High	High	High	High	High
FALSE	High	[K].LQGGWTDGGGGGYQDGNYR.[D]	1xTMT6plex [N-Term]		6.98669e-13	3.28854e-05	1	2	2	F1N9S3	F1N9S3 [409-427]	0	2187.01	0.962	0.879	1.148	0.919	1.006	0.832	0.873	1.044	103.9	99.9	91.4	119.3	95.4	104.5	86.4	90.7	108.5	2	2	2	2	2	2	2	2	2		High	High	High	High	High	High	High	High	High
FALSE	High	[R].LQGEVVAFDYPSK.[M]	1xTMT6plex [K13]; 1xTMT6plex [N-Term]		4.2406e-06	3.28854e-05	1	1	1	Q5ZML5	Q5ZML5 [24-36]	0	1911.06	1.096	0.965	0.685	0.799	0.88	0.93	1.005	0.966	108.1	118.5	104.3	74.1	86.3	95.1	100.5	108.6	104.5	1	1	1	1	1	1	1	1	1		High	High	High	High	High	High	High	High	High
FALSE	High	[R].ILTAALEFVPEHGWTAEAIAEGAK.[T]	1xTMT6plex [K24]; 1xTMT6plex [N-Term]		1.18906e-13	3.28854e-05	1	1	1	F1P310	F1P310 [101-124]	0	2982.63	1.021	1.186	0.658	0.497	0.712	1.221	1.249	1.065	104.5	106.7	124	68.8	52	74.5	127.6	130.6	111.3	1	1	1	1	1	1	1	1	1		High	High	High	High	High	High	High	High	High
FALSE	High	[K].LLSYASYCIEHGDLELAAK.[F]	1xCarbamidomethyl [C8]; 1xTMT6plex [K19]; 1xTMT6plex [N-Term]		1.46122e-12	3.28854e-05	2	3	2	A0A3Q3AHD7; Q5ZMI2	A0A3Q3AHD7 [677-695]; Q5ZMI2 [645-663]	0	2611.38	1.029	0.989	0.694	0.7	0.737	1.258	1.196	1.1	103.4	106.4	102.3	71.8	72.4	76.2	130.1	123.7	113.8	2	2	2	2	2	2	2	2	2	Shared	High	High	High	High	High	High	High	High	High
FALSE	High	[K].LISVETDIVVDHYKEEK.[F]	2xTMT6plex [K14; K17]; 1xTMT6plex [N-Term]		5.7052e-09	3.28854e-05	1	1	2	Q5ZMF6	Q5ZMF6 [547-563]	1	2704.54	1.326	1.136	0.707	0.718	0.718	0.848	1.041	0.928	106.9	141.7	121.4	75.5	76.7	76.8	90.6	111.2	99.2	2	2	2	2	2	2	2	2	2		High	High	High	High	High	High	High	High	High
FALSE	High	[K].LISVETDIVVDHYK.[E]	1xTMT6plex [K14]; 1xTMT6plex [N-Term]		5.24757e-07	3.28854e-05	1	1	1	Q5ZMF6	Q5ZMF6 [547-560]	0	2089.19	1.417	1.11	1.075	1.14	1.216	1.314	1.389	1.171	83.1	117.7	92.3	89.3	94.7	101	109.2	115.4	97.3	1	1	1	1	1	1	1	1	1		High	High	High	High	High	High	High	High	High
FALSE	High	[K].LISVEDLWK.[A]	1xTMT6plex [K9]; 1xTMT6plex [N-Term]		0.000401594	3.28854e-05	1	2	2	A0A1D5P062	A0A1D5P062 [104-112]	0	1560.94	0.993	1.162	1.031	1.071	1.071	1.09	0.982	1.053	95.2	94.6	110.6	98.1	101.9	102	103.8	93.5	100.3	2	2	2	2	2	2	2	2	2		High	High	High	High	High	High	High	High	High
FALSE	High	[K].LLSTGDDFGK.[V]	1xTMT6plex [K10]; 1xTMT6plex [N-Term]		1.12291e-05	3.28854e-05	1	5	3	A0A1D5PAP1	A0A1D5PAP1 [786-795]	0	1510.85	1.004	0.98	1.14	1.092	1.011	1.025	0.905	1.038	97.9	98.2	95.9	111.6	106.9	99	100.4	88.6	101.6	3	3	3	3	3	3	3	3	3		High	High	High	High	High	High	High	High	High
FALSE	High	[R].LLSTDPVAAK.[E]	1xTMT6plex [K10]; 1xTMT6plex [N-Term]		0.000148425	3.28854e-05	1	3	2	A0A1D5PXH0	A0A1D5PXH0 [529-538]	0	1472.91	0.995	1.025	0.93	0.885	0.884	0.892	0.903	0.901	107	106.5	109.6	99.4	94.6	94.5	95.4	96.6	96.4	2	2	2	2	2	2	2	2	2		High	High	High	High	High	High	High	High	High
FALSE	High	[R].LISSLQTGIGR.[Q]	1xTMT6plex [N-Term]		5.89069e-05	3.28854e-05	1	2	1	A0A1D5NUW2	A0A1D5NUW2 [768-778]	0	1373.83	0.869	0.935	2.246	2.406	1.992	2.498	2.399	1.953	55.2	48	51.6	124	132.9	110	138	132.5	107.8	1	1	1	1	1	1	1	1	1		High	High	High	High	High	High	High	High	High
FALSE	High	[K].LLSSLELDHSQYK.[F]	1xTMT6plex [K13]; 1xTMT6plex [N-Term]		7.04912e-07	3.28854e-05	2	2	15	A0A1D5NZY9; Q8UWA0	A0A1D5NZY9 [753-765]; Q8UWA0 [753-765]	0	1991.12	1.099	0.818	0.849	0.688	0.71	1.263	1.301	1.133	101.6	111.6	83.1	86.2	69.9	72.1	128.3	132.2	115.1	14	14	14	14	14	14	14	14	14	Shared	High	High	High	High	High	High	High	High	High
FALSE	High	[K].LLSSIDVDHTQYK.[F]	1xTMT6plex [K13]; 1xTMT6plex [N-Term]		9.09039e-08	3.28854e-05	1	2	2	Q9DGM4	Q9DGM4 [750-762]	0	1977.11	1.106	0.449	0.597	0.533	0.562	0.783	0.684	0.783	138.5	153.2	62.3	82.7	73.8	77.9	108.4	94.8	108.4	2	2	2	2	2	2	2	2	2		High	High	High	High	High	High	High	High	High
FALSE	High	[R].LLSSGSMLDLVDNSSMLYR.[L]	1xTMT6plex [N-Term]		8.41891e-08	3.28854e-05	1	2	1	A0A1D5P2V1	A0A1D5P2V1 [93-111]	0	2330.19	0.893	0.949	0.847	0.923	0.838	0.836	0.965	1.065	108.2	96.6	102.7	91.7	99.9	90.7	90.5	104.4	115.3	1	1	1	1	1	1	1	1	1		High	High	High	High	High	High	High	High	High
FALSE	High	[K].LLSSENFEDYMK.[E]	1xTMT6plex [K12]; 1xTMT6plex [N-Term]		5.40741e-08	3.28854e-05	2	3	3	A0A1D5NYF3; Q90X55	A0A1D5NYF3 [11-22]; Q90X55 [11-22]	0	1934	1.086	1.158	0.527	0.493	0.461	0.969	0.985	0.562	124.3	134.9	143.9	65.5	61.3	57.3	120.5	122.4	69.9	3	3	3	3	3	3	3	3	3	Shared	High	High	High	High	High	High	High	High	High
FALSE	High	[K].LISSDGHEFIVK.[R]	1xTMT6plex [K12]; 1xTMT6plex [N-Term]		9.32606e-05	3.28854e-05	1	1	2	Q5ZJT7	Q5ZJT7 [21-32]	0	1803.04	1.776	1.362	2.275	2.455	1.978	1.93	1.825	2.152	53.7	95.4	73.2	122.2	131.9	106.3	103.7	98	115.6	2	2	2	2	2	2	2	2	2		High	High	High	High	High	High	High	High	High
FALSE	High	[K].LLSQQCSYMGGCYLEK.[I]	2xCarbamidomethyl [C6; C12]; 1xTMT6plex [K16]; 1xTMT6plex [N-Term]		2.61493e-07	3.28854e-05	1	3	2	A0A1D5PLW0	A0A1D5PLW0 [732-747]	0	2395.19	0.864	0.936	0.658	0.617	0.714	0.859	0.922	0.738	123.2	106.4	115.3	81	76	88	105.8	113.5	90.8	2	2	2	2	2	2	2	2	2		High	High	High	High	High	High	High	High	High
FALSE	High	[R].LISQIVSSITASLR.[F]	1xTMT6plex [N-Term]		1.7504e-07	3.28854e-05	3	10	2	P09643; A0A1D5P5Z0; A0A1L1RJP8	P09643 [105-118]; A0A1D5P5Z0 [230-243]; A0A1L1RJP8 [281-294]	0	1717.04	0.853	0.999	0.757	0.856	0.855	0.938	0.922	0.779	113.1	96.4	113	85.6	96.8	96.7	106	104.3	88.1	1	1	1	1	1	1	1	1	1	Shared	High	High	High	High	High	High	High	High	High
FALSE	High	[K].LISQIEEATLETEGLLR.[I]	1xTMT6plex [N-Term]		9.19834e-08	3.28854e-05	1	1	1	A0A1D5PSK2	A0A1D5PSK2 [336-352]	0	2144.2	0.444	0.728	0.939	1.055	1.061	0.879	0.765	1.164	112	49.8	81.6	105.1	118.2	118.8	98.4	85.7	130.4	1	1	1	1	1	1	1	1	1		High	High	High	High	High	High	High	High	High
FALSE	High	[R].ILSQDGIIESVK.[Q]	1xTMT6plex [K12]; 1xTMT6plex [N-Term]		7.79319e-07	3.28854e-05	1	1	2	A0A3Q2U1Z4	A0A3Q2U1Z4 [279-290]	0	1760.06	0.992	0.916	0.701	0.781	0.611	1.038	0.974	0.903	113.7	112.8	104.1	79.7	88.8	69.5	118	110.7	102.6	2	2	2	2	2	2	2	2	2		High	High	High	High	High	High	High	High	High
FALSE	High	[R].LLSQCTEYFDLR.[C]	1xCarbamidomethyl [C5]; 1xTMT6plex [N-Term]		1.35733e-06	3.28854e-05	1	2	1	E1BZL0	E1BZL0 [1481-1492]	0	1773.9	0.934	0.958	0.864	0.906	0.909	0.936	1	0.981	106	99	101.5	91.6	96.1	96.3	99.3	106	104	1	1	1	1	1	1	1	1	1		High	High	High	High	High	High	High	High	High
FALSE	High	[K].LISQAYEVLSDPK.[K]	1xTMT6plex [K13]; 1xTMT6plex [N-Term]		7.67905e-05	3.28854e-05	1	1	1	A0A1D5NYA8	A0A1D5NYA8 [47-59]	0	1921.1	1.056	0.994	0.641	0.929	0.876	0.947	0.978	1.056	106.2	112.1	105.5	68.1	98.6	93	100.5	103.9	112.1	1	1	1	1	1	1	1	1	1		High	High	High	High	High	High	High	High	High
FALSE	High	[K].LLSPVVPQISTPQSNK.[E]	1xTMT6plex [K16]; 1xTMT6plex [N-Term]		0.00031616	3.28854e-05	1	1	1	A0A1D5PFL9	A0A1D5PFL9 [645-660]	0	2166.29	1.028	1.115	1.122	1.098	1.06	0.86	0.844	1.058	98	100.7	109.3	109.9	107.6	103.9	84.3	82.7	103.7	1	1	1	1	1	1	1	1	1		High	High	High	High	High	High	High	High	High
FALSE	High	[R].ILSPVCGTDGFTYDNECGICAHNAEQR.[T]	3xCarbamidomethyl [C6; C17; C20]; 1xTMT6plex [N-Term]		5.53067e-18	3.28854e-05	1	1	3	P10184	P10184 [224-250]	0	3313.49	1.268	1.166	0.803	0.996	0.863	0.876	0.714	0.766	106.5	135	124.1	85.5	106.1	91.9	93.3	76	81.5	3	3	3	3	3	3	3	3	3		High	High	High	High	High	High	High	High	High
FALSE	High	[K].LLSNDEVTIK.[Y]	1xTMT6plex [K10]; 1xTMT6plex [N-Term]		1.49942e-05	3.28854e-05	1	1	2	E1C0T1	E1C0T1 [48-57]	0	1589.95	1.009	0.964	0.762	0.749	0.765	0.805	0.938	0.824	115.1	116.2	111	87.8	86.2	88.1	92.7	108	94.9	2	2	2	2	2	2	2	2	2		High	High	High	High	High	High	High	High	High
FALSE	High	[K].ILSMLPILNPETCDVTDNLSVQK.[D]	1xCarbamidomethyl [C13]; 1xTMT6plex [K23]; 1xTMT6plex [N-Term]		6.11801e-07	3.28854e-05	1	2	1	F1NEF8	F1NEF8 [560-582]	0	3058.66	0.951	0.996	0.863	0.767	0.662	0.825	1.006	0.753	115	109.4	114.6	99.3	88.2	76.2	94.9	115.8	86.6	1	1	1	1	1	1	1	1	1		High	High	High	High	High	High	High	High	High
FALSE	High	[R].LISLTDENALAGNEELTVK.[I]	1xTMT6plex [K19]; 1xTMT6plex [N-Term]		3.70792e-09	3.28854e-05	1	4	3	A0A1D5PPN9	A0A1D5PPN9 [116-134]	0	2488.39	0.897	1.031	0.887	0.964	0.79	0.909	0.802	0.973	109	97.8	112.4	96.8	105.1	86.2	99.2	87.4	106.1	2	2	2	2	2	2	2	2	2		High	High	High	High	High	High	High	High	High
FALSE	High	[R].ILSISADTETIGEILK.[K]	1xTMT6plex [K16]; 1xTMT6plex [N-Term]		1.87792e-06	3.28854e-05	1	2	1	A0A1D5PSI3	A0A1D5PSI3 [84-99]	0	2161.27	0.883	0.868	0.443	0.563	0.522	0.668	0.703	0.687	142	125.4	123.3	63	80	74.1	94.8	99.8	97.6	1	1	1	1	1	1	1	1	1		High	High	High	High	High	High	High	High	High
FALSE	High	[R].LLTAEYPWGK.[M]	1xTMT6plex [K10]; 1xTMT6plex [N-Term]		2.9551e-05	3.28854e-05	1	1	1	F1NI85	F1NI85 [159-168]	0	1635.95	0.711	0.775	0.628	0.512	0.681	0.632	0.641	0.587	146	103.8	113.1	91.7	74.7	99.4	92.2	93.5	85.7	1	1	1	1	1	1	1	1	1		High	High	High	High	High	High	High	High	High
FALSE	High	[R].ILSISADIETIGEILK.[K]	1xTMT6plex [K16]; 1xTMT6plex [N-Term]		2.45053e-07	3.28854e-05	1	2	1	E1C453	E1C453 [84-99]	0	2173.31	0.986	0.841	0.6	0.694	0.682	0.705	0.86	0.659	128.1	126.3	107.7	76.9	88.9	87.3	90.4	110.1	84.4	1	1	1	1	1	1	1	1	1		High	High	High	High	High	High	High	High	High
FALSE	High	[R].LLTCHVCLDVCEPDPICGYGSQRPVFR.[D]	4xCarbamidomethyl [C4; C7; C11; C17]; 1xTMT6plex [N-Term]		5.13259e-10	3.28854e-05	2	7	1	A0A1D5PGD5; A0A3Q2UMJ2	A0A1D5PGD5 [2587-2613]; A0A3Q2UMJ2 [2387-2413]	0	3477.67	1.185	1.012	1.083	1.01	0.967	1.355	1.13	0.944	92.9	110.1	94.1	100.6	93.8	89.8	125.9	105	87.7	1	1	1	1	1	1	1	1	1	Shared	High	High	High	High	High	High	High	High	High
FALSE	High	[K].LITDSVNNFIAK.[A]	1xTMT6plex [K12]; 1xTMT6plex [N-Term]		3.35065e-07	3.28854e-05	2	11	2	A0A3Q3ABK2; P11533	A0A3Q3ABK2 [1218-1229]; P11533 [1218-1229]	0	1793.06	1.028	1.061	0.969	1.178	1.113	1.14	1.046	1.042	94	96.6	99.7	91	110.7	104.6	107.2	98.3	97.9	2	2	2	2	2	2	2	2	2	Shared	High	High	High	High	High	High	High	High	High
FALSE	High	[K].LLTSYGFIQCSER.[Q]	1xCarbamidomethyl [C10]; 1xTMT6plex [N-Term]		9.69539e-07	3.28854e-05	1	2	1	Q5F3I2	Q5F3I2 [33-45]	0	1802.93	0.946	0.935	1.071	1.01	0.968	0.841	0.81	0.9	106.1	100.3	99.2	113.6	107.2	102.8	89.2	86	95.5	1	1	1	1	1	1	1	1	1		High	High	High	High	High	High	High	High	High
FALSE	High	[K].IITSPEFSPDKK.[S]	2xTMT6plex [K11; K12]; 1xTMT6plex [N-Term]		7.12842e-06	3.28854e-05	1	1	1	A0A3Q3AWE6	A0A3Q3AWE6 [1652-1663]	1	2049.22	1.172	0.967	0.852	0.812	0.788	0.964	0.989	0.886	106.8	125.2	103.2	90.9	86.7	84.1	102.9	105.6	94.6	1	1	1	1	1	1	1	1	1		High	High	High	High	High	High	High	High	High
FALSE	High	[R].LLTSPAEALDEIR.[R]	1xTMT6plex [N-Term]		9.13362e-06	3.28854e-05	1	1	1	A0A1D5PJA4	A0A1D5PJA4 [1036-1048]	0	1656.94	1.379	0.563	0.334	0.354	0.314	2.67	0.612	0.925	110.4	152.2	62.2	36.9	39.1	34.6	294.9	67.6	102.1	1	1	1	1	1	1	1	1	1		High	High	High	High	High	High	High	High	High
FALSE	High	[K].LITSIGEVVNNDPYVGDK.[L]	1xTMT6plex [K18]; 1xTMT6plex [N-Term]		1.08515e-07	3.28854e-05	1	2	1	Q5ZME4	Q5ZME4 [623-640]	0	2391.32	0.88	1.02	0.645	0.544	0.565	0.737	1.097	0.809	123.3	108.6	125.7	79.5	67.1	69.7	90.9	135.3	99.8	1	1	1	1	1	1	1	1	1		High	High	High	High	High	High	High	High	High
FALSE	High	[K].ILTSDVSIPDVDVDFGTNFR.[I]	1xTMT6plex [N-Term]		4.73644e-05	3.28854e-05	2	2	1	Q197X2; F1NV02	Q197X2 [1051-1070]; F1NV02 [1051-1070]	0	2439.26	1.26	1.132	1.675	1.534	1.727	1.472	1.473	1.55	70.2	88.5	79.5	117.5	107.7	121.2	103.3	103.4	108.8	1	1	1	1	1	1	1	1	1	Shared	High	High	High	High	High	High	High	High	High
FALSE	High	[R].LLTQMSAGK.[Q]	1xTMT6plex [K9]; 1xTMT6plex [N-Term]		0.000187726	3.28854e-05	1	1	1	E1C3X0	E1C3X0 [101-109]	0	1406.84	1.072	1.091	1.362	1.325	1.33	1.036	0.891	0.995	89.1	95.5	97.2	121.3	118.1	118.5	92.3	79.4	88.6	1	1	1	1	1	1	1	1	1		High	High	High	High	High	High	High	High	High
FALSE	High	[R].LITQDSENELK.[K]	1xTMT6plex [K11]; 1xTMT6plex [N-Term]		1.49177e-06	3.28854e-05	1	3	1	O93378	O93378 [153-163]	0	1747.98	0.878	0.909	0.723	0.767	0.703	0.708	0.738	0.716	126	110.7	114.5	91.2	96.7	88.5	89.2	93	90.2	1	1	1	1	1	1	1	1	1		High	High	High	High	High	High	High	High	High
FALSE	High	[K].LITPVAAGSTVPSNK.[I]	1xTMT6plex [K15]; 1xTMT6plex [N-Term]		4.83605e-09	3.28854e-05	1	1	5	P00337	P00337 [8-22]	0	1913.15	1.2	0.868	0.593	0.657	0.709	0.958	1.868	1.498	96.2	115.5	83.5	57.1	63.2	68.2	92.2	179.8	144.2	5	5	5	5	5	5	5	5	5		High	High	High	High	High	High	High	High	High
FALSE	High	[R].LLTNNDGNVK.[I]	1xTMT6plex [K10]; 1xTMT6plex [N-Term]		2.75317e-05	3.28854e-05	2	2	1	Q197X2; F1NV02	Q197X2 [3039-3048]; F1NV02 [3039-3048]	0	1545.9	0.984	1.049	3.83	4.209	2.156	4.736	5.665	2.874	34	33.4	35.6	130.1	142.9	73.2	160.8	192.4	97.6	1	1	1	1	1	1	1	1	1	Shared	High	High	High	High	High	High	High	High	High
FALSE	High	[K].LLTNHYEQCWK.[Y]	1xCarbamidomethyl [C9]; 1xTMT6plex [K11]; 1xTMT6plex [N-Term]		0.000169896	3.28854e-05	1	2	1	A0A1D5PCL0	A0A1D5PCL0 [2499-2509]	0	1950.03	0.977	1.048	1.589	1.476	3.155	0.935	1.02	1.467	71	69.4	74.5	112.9	104.8	224.1	66.4	72.5	104.2	1	1	1	1	1	1	1	1	1		High	High	High	High	High	High	High	High	High
FALSE	High	[K].LITMDLPMVAGDK.[I]	1xTMT6plex [K13]; 1xTMT6plex [N-Term]		8.33902e-05	3.28854e-05	1	5	1	A0A3Q2UHQ1	A0A3Q2UHQ1 [1653-1665]	0	1862.05	1.192	1.269	1.248	1.116	1.14	0.954	0.854	1.155	90.7	108	115.1	113.1	101.2	103.3	86.5	77.4	104.7	1	1	1	1	1	1	1	1	1		High	High	High	High	High	High	High	High	High
FALSE	High	[K].ILTLVSQIDLNNEFDK.[L]	1xTMT6plex [K16]; 1xTMT6plex [N-Term]		7.74243e-06	3.28854e-05	1	2	1	E1BV83	E1BV83 [186-201]	0	2320.32	1.22	0.928	0.718	0.82	0.877	0.685	0.836	1.397	106.1	129.5	98.5	76.2	87	93.1	72.7	88.7	148.2	1	1	1	1	1	1	1	1	1		High	High	High	High	High	High	High	High	High
FALSE	High	[R].IITITGTQDQIQNAQYLLQNSVK.[Q]	1xTMT6plex [K23]; 1xTMT6plex [N-Term]		7.23158e-11	3.28854e-05	2	4	1	A0A1D5PSI3; E1C453	A0A1D5PSI3 [398-420]; E1C453 [397-419]	0	3047.71	1.068	1.035	0.891	0.81	0.895	0.809	0.849	0.845	109.7	117.2	113.6	97.8	88.8	98.2	88.8	93.1	92.8	1	1	1	1	1	1	1	1	1	Shared	High	High	High	High	High	High	High	High	High
FALSE	High	[R].IITIPPFLAYGEEGDGK.[E]	1xTMT6plex [K17]; 1xTMT6plex [N-Term]		1.14297e-05	3.28854e-05	1	2	1	Q9YIC3	Q9YIC3 [225-241]	0	2278.27	1.091	1.228	1.171	1.179	1.114	0.821	0.764	0.892	97.2	106.1	119.3	113.8	114.6	108.3	79.8	74.3	86.7	1	1	1	1	1	1	1	1	1		High	High	High	High	High	High	High	High	High
FALSE	High	[R].LITLEEEMTK.[Y]	1xTMT6plex [K10]; 1xTMT6plex [N-Term]		3.69746e-05	3.28854e-05	1	3	3	A0A1D5PV06	A0A1D5PV06 [322-331]	0	1664.95	1.048	1.055	0.82	0.963	0.8	0.956	1.016	0.855	105.7	110.8	111.5	86.7	101.8	84.6	101	107.4	90.4	3	3	3	3	3	3	3	3	3		High	High	High	High	High	High	High	High	High
FALSE	High	[R].IITLAGPTNAIFK.[A]	1xTMT6plex [K13]; 1xTMT6plex [N-Term]		1.66881e-06	3.28854e-05	1	3	3	A0A1D5P893	A0A1D5P893 [58-70]	0	1817.13	0.97	1.044	0.867	0.858	0.909	0.834	0.848	0.763	111.2	107.9	116.1	96.5	95.4	101.1	92.7	94.3	84.9	3	3	3	3	3	3	3	3	3		High	High	High	High	High	High	High	High	High
FALSE	High	[R].LITHTLGGDGYLNFMGNEFGHPEWLDFPR.[K]	1xOxidation [M15]; 1xTMT6plex [N-Term]		6.39727e-05	3.28854e-05	1	3	1	A0A3Q2UNP2	A0A3Q2UNP2 [511-539]	0	3578.74	0.932	0.955	0.801	0.543	0.679	0.72	1.056	0.831	119.7	111.5	114.3	96	65	81.4	86.1	126.5	99.5	1	1	1	1	1	1	1	1	1		High	High	High	High	High	High	High	High	High
FALSE	High	[R].LLTGHVGLYPANYVEK.[V]	1xTMT6plex [K16]; 1xTMT6plex [N-Term]		1.46704e-08	3.28854e-05	1	2	1	Q1G1I6	Q1G1I6 [419-434]	0	2232.28	1.019	1.075	2.113	2.293	2.274	1.086	0.78	1.268	69.7	71.1	74.9	147.3	159.9	158.6	75.7	54.4	88.4	1	1	1	1	1	1	1	1	1		High	High	High	High	High	High	High	High	High
FALSE	High	[R].ILTETEIDMHLVALAERD.[-]	1xTMT6plex [N-Term]		1.82601e-09	3.28854e-05	1	1	2	F1NEQ6	F1NEQ6 [229-246]	1	2298.22	0.906	0.928	0.841	0.724	0.781	0.844	0.899	0.856	115.7	104.8	107.4	97.3	83.8	90.3	97.7	104	99.1	2	2	2	2	2	2	2	2	2		High	High	High	High	High	High	High	High	High
FALSE	High	[R].IITEGASILR.[Q]	1xTMT6plex [N-Term]		4.49168e-05	3.28854e-05	1	3	1	Q7T1F5	Q7T1F5 [58-67]	0	1301.8	1.022	1.204	2.108	2.245	2.137	1.458	0.922	1.386	66.8	68.2	80.4	140.7	149.8	142.6	97.4	61.5	92.5	1	1	1	1	1	1	1	1	1		High	High	High	High	High	High	High	High	High
FALSE	High	[K].LITEDVQGK.[N]	1xTMT6plex [K9]; 1xTMT6plex [N-Term]		0.000286251	3.28854e-05	1	2	2	F2Z4K7	F2Z4K7 [86-94]	0	1460.87	1.048	1.083	0.736	0.96	0.745	0.83	0.849	0.815	111.6	116.9	120.8	82.1	107.2	83.1	92.6	94.8	90.9	2	2	2	2	2	2	2	2	2		High	High	High	High	High	High	High	High	High
FALSE	High	[R].IITEDLLEATR.[S]	1xTMT6plex [N-Term]		1.57189e-05	3.28854e-05	1	2	1	A0A3Q3B2M9	A0A3Q3B2M9 [2125-2135]	0	1502.86	1.132	0.734	0.912	0.927	1.39	0.988	0.784	0.987	101.6	115.1	74.6	92.7	94.2	141.3	100.4	79.7	100.3	1	1	1	1	1	1	1	1	1		High	High	High	High	High	High	High	High	High
FALSE	High	[R].LLTEDEYLEDALR.[L]	1xTMT6plex [N-Term]		5.34394e-08	3.28854e-05	1	2	1	A0A3Q2TTG8	A0A3Q2TTG8 [599-611]	0	1808.95	0.842	0.779	0.776	0.535	0.607	1.03	0.849	0.698	126.5	106.5	98.5	98.1	67.6	76.7	130.3	107.4	88.3	1	1	1	1	1	1	1	1	1		High	High	High	High	High	High	High	High	High
FALSE	High	[K].ILTECPPMMDTEYTK.[L]	1xCarbamidomethyl [C5]; 1xTMT6plex [K15]; 1xTMT6plex [N-Term]		5.12216e-06	3.28854e-05	1	1	2	E1BV44	E1BV44 [849-863]	0	2287.14	0.921	1.004	0.927	0.997	0.906	0.849	0.946	0.914	106.3	97.9	106.8	98.6	106.1	96.3	90.3	100.6	97.2	2	2	2	2	2	2	2	2	2		High	High	High	High	High	High	High	High	High
FALSE	High	[R].ILTDYGFEGHPFR.[K]	1xTMT6plex [N-Term]		1.90212e-08	3.28854e-05	1	1	4	F1ND23	F1ND23 [180-192]	0	1780.92	1.123	1.031	0.897	0.884	0.851	1.325	1.306	1.385	91.8	103.1	94.7	82.3	81.2	78.1	121.7	119.9	127.1	4	4	4	4	4	4	4	4	4		High	High	High	High	High	High	High	High	High
FALSE	High	[K].ILTDEAVSGWK.[F]	1xTMT6plex [K11]; 1xTMT6plex [N-Term]		2.80538e-06	3.28854e-05	1	2	1	E1BWJ5	E1BWJ5 [131-141]	0	1676.96	1.024	0.964	0.982	0.813	0.976	0.766	1.029	1.107	103.9	106.4	100.2	102	84.5	101.4	79.6	106.9	115	1	1	1	1	1	1	1	1	1		High	High	High	High	High	High	High	High	High
FALSE	High	[R].LISKPQNLNDAYGPPSNFLEIDVGNPQTVGVGR.[G]	1xTMT6plex [K4]; 1xTMT6plex [N-Term]		1.72134e-09	3.28854e-05	1	1	1	Q5ZIA3	Q5ZIA3 [11-43]	0	3968.13	1.104	1.031	1.037	1.107	0.893	1.249	1.219	1.368	89.9	99.3	92.7	93.2	99.5	80.4	112.3	109.6	123.1	1	1	1	1	1	1	1	1	1		High	High	High	High	High	High	High	High	High
FALSE	High	[K].LISGWNVDVLEK.[G]	1xTMT6plex [K12]; 1xTMT6plex [N-Term]		7.04912e-07	3.28854e-05	1	1	4	F1P4D2	F1P4D2 [949-960]	0	1831.07	0.975	0.879	0.61	0.596	0.626	0.926	1.466	0.902	112.8	110	99.2	68.8	67.3	70.6	104.4	165.3	101.7	4	4	4	4	4	4	4	4	4		High	High	High	High	High	High	High	High	High
FALSE	High	[R].LISGVVQSYVELGLNEDDAFAK.[G]	1xTMT6plex [K22]; 1xTMT6plex [N-Term]		8.31599e-07	3.28854e-05	1	1	1	A0A1D5P2L3	A0A1D5P2L3 [200-221]	0	2825.53																											No Quan Values	High	High	High	High	High	High	High	High	High
FALSE	High	[K].LLQTDDEEEAGLLELLK.[S]	1xTMT6plex [K17]; 1xTMT6plex [N-Term]		4.74887e-08	3.28854e-05	1	1	1	E1BV44	E1BV44 [252-268]	0	2387.33	0.898	0.886	0.919	0.74	1.087	0.876	0.964	0.887	109	97.9	96.6	100.2	80.6	118.5	95.5	105	96.7	1	1	1	1	1	1	1	1	1		High	High	High	High	High	High	High	High	High
FALSE	High	[K].ILQSSSEVGYDAMLGEFVNMVEK.[G]	1xOxidation [M20]; 1xTMT6plex [K23]; 1xTMT6plex [N-Term]		8.32816e-10	3.28854e-05	1	1	1	Q5ZL72	Q5ZL72 [494-516]	0	3020.54	0.838	0.982	0.679	0.734	0.725	0.916	0.921	0.568	122.2	102.4	120	82.9	89.8	88.6	112	112.6	69.4	1	1	1	1	1	1	1	1	1		High	High	High	High	High	High	High	High	High
FALSE	High	[K].ILQSSSEVGYDAMLGEFVNMVEK.[G]	1xTMT6plex [K23]; 1xTMT6plex [N-Term]		1.67371e-12	3.28854e-05	1	1	2	Q5ZL72	Q5ZL72 [494-516]	0	3004.54	1.069	1.022	0.789	0.581	0.782	0.966	1.012	0.907	110.7	118.4	113.2	87.4	64.3	86.6	107	112.1	100.4	2	2	2	2	2	2	2	2	2		High	High	High	High	High	High	High	High	High
FALSE	High	[R].LLQSNPVLEAFGNAK.[T]	1xTMT6plex [K15]; 1xTMT6plex [N-Term]		5.37294e-07	3.28854e-05	1	3	1	A0A1D5NWY3	A0A1D5NWY3 [155-169]	0	2059.2	0.935	0.929	0.68	0.583	0.688	0.892	1.025	0.748	120.3	112.5	111.8	81.9	70.2	82.8	107.3	123.3	90	1	1	1	1	1	1	1	1	1		High	High	High	High	High	High	High	High	High
FALSE	High	[R].LIQSNDGSK.[T]	1xTMT6plex [K9]; 1xTMT6plex [N-Term]		0.000308856	3.28854e-05	1	3	1	F1P1P6	F1P1P6 [757-765]	0	1419.82	0.787	0.671	0.327	0.272	0.297	0.555	0.814	0.512	171.9	135.3	115.4	56.2	46.8	51	95.4	139.9	88	1	1	1	1	1	1	1	1	1		High	High	High	High	High	High	High	High	High
FALSE	High	[R].LIQSHPESAEDLQEK.[C]	1xTMT6plex [K15]; 1xTMT6plex [N-Term]		1.30239e-06	3.28854e-05	2	7	2	A0A3Q2U5Z2; A0A3Q2TVB7	A0A3Q2U5Z2 [1265-1279]; A0A3Q2TVB7 [1298-1312]	0	2182.18	1.38	1.049	0.845	0.89	0.802	1.101	1.48	1.237	92	127	96.5	77.7	81.9	73.7	101.3	136.1	113.8	2	2	2	2	2	2	2	2	2	Shared	High	High	High	High	High	High	High	High	High
FALSE	High	[K].LLQSGILMFQQVPMVEIDGMK.[L]	1xTMT6plex [K21]; 1xTMT6plex [N-Term]		3.79651e-09	3.28854e-05	1	2	1	F1NQS2	F1NQS2 [44-64]	0	2835.56	1.081	1.031	0.976	1.013	1.021	1.065	1.234	0.924	96.3	104.1	99.3	94	97.5	98.3	102.6	118.9	89	1	1	1	1	1	1	1	1	1		High	High	High	High	High	High	High	High	High
FALSE	High	[R].LIQQVAQEIWVCEK.[Q]	1xCarbamidomethyl [C12]; 1xTMT6plex [K14]; 1xTMT6plex [N-Term]		1.10974e-05	3.28854e-05	1	2	1	Q5ZM62	Q5ZM62 [575-588]	0	2202.24	1.075	1.356	1.867	1.844	2.032	1.241	1.118	1.409	69.5	74.7	94.3	129.8	128.3	141.3	86.3	77.8	98	1	1	1	1	1	1	1	1	1		High	High	High	High	High	High	High	High	High
FALSE	High	[R].LLQPDFQPICASQLYPR.[H]	1xCarbamidomethyl [C10]; 1xTMT6plex [N-Term]		0.000164014	3.28854e-05	1	2	1	A0A1D5PBA6	A0A1D5PBA6 [249-265]	0	2275.21	1.038	1.153	1.332	1.306	1.312	1.036	1.077	1.007	87.7	91.1	101.2	116.8	114.5	115.1	90.9	94.4	88.3	1	1	1	1	1	1	1	1	1		High	High	High	High	High	High	High	High	High
FALSE	High	[K].ILQNWTPTVSHYFDK.[E]	1xTMT6plex [K15]; 1xTMT6plex [N-Term]		0.000120821	3.28854e-05	1	1	1	E1BSL9	E1BSL9 [40-54]	0	2307.25	1.008	1.067	1.451	1.322	1.278	1.357	1.071	1.397	82.2	82.9	87.7	119.2	108.6	105	111.5	88	114.8	1	1	1	1	1	1	1	1	1		High	High	High	High	High	High	High	High	High
FALSE	High	[K].LIQNNHYAMDDVATR.[R]	1xTMT6plex [N-Term]		1.86783e-07	3.28854e-05	2	8	1	A0A3Q2U5Z2; A0A3Q2TVB7	A0A3Q2U5Z2 [519-533]; A0A3Q2TVB7 [552-566]	0	1990	1.173	0.925	1.127	0.931	0.995	0.878	0.976	0.929	100.7	118.2	93.1	113.5	93.8	100.2	88.5	98.4	93.6	1	1	1	1	1	1	1	1	1	Shared	High	High	High	High	High	High	High	High	High
FALSE	High	[R].ILQNLQVFDFSLTEEEMSHVGSLNK.[N]	1xTMT6plex [K25]; 1xTMT6plex [N-Term]		2.48444e-11	3.28854e-05	1	5	2	Q5ZK84	Q5ZK84 [272-296]	0	3336.76	1.036	1.266	1.293	1.615	1.208	0.749	1.134	1.474	83.5	86.5	105.7	108	134.9	100.9	62.5	94.7	123.1	1	1	1	1	1	1	1	1	1		High	High	High	High	High	High	High	High	High
FALSE	High	[R].LLQISNDPSPGYNVEQMAK.[R]	1xTMT6plex [K19]; 1xTMT6plex [N-Term]		3.53154e-06	3.28854e-05	1	1	1	A0A3Q3AC89	A0A3Q3AC89 [74-92]	0	2562.36	1.019	0.95	0.821	0.856	0.857	0.862	0.945	0.858	110.2	112.3	104.7	90.4	94.3	94.4	95	104.1	94.6	1	1	1	1	1	1	1	1	1		High	High	High	High	High	High	High	High	High
FALSE	High	[K].LIQINAAAK.[L]	1xTMT6plex [K9]; 1xTMT6plex [N-Term]		0.00031616	3.28854e-05	1	2	1	A0A3Q2U659	A0A3Q2U659 [477-485]	0	1399.9	1.045	1.012	0.787	0.788	0.946	0.995	0.949	0.852	107.5	112.3	108.7	84.6	84.7	101.7	106.9	102	91.5	1	1	1	1	1	1	1	1	1		High	High	High	High	High	High	High	High	High
FALSE	High	[K].LIQLMEEIMAEK.[E]	1xTMT6plex [K12]; 1xTMT6plex [N-Term]		1.24141e-05	3.28854e-05	1	1	1	A0A1D5PD32	A0A1D5PD32 [325-336]	0	1906.08	1.052	1.055	0.591	0.605	0.495	0.627	0.804	0.713	129.7	136.4	136.8	76.6	78.4	64.2	81.2	104.2	92.5	1	1	1	1	1	1	1	1	1		High	High	High	High	High	High	High	High	High
FALSE	High	[K].LIQLLWTSSPNDSVSPSEFK.[T]	1xTMT6plex [K20]; 1xTMT6plex [N-Term]		5.13011e-09	3.28854e-05	1	3	1	A0A1L1RX67	A0A1L1RX67 [242-261]	0	2706.48	1.141	1.123	1.375	1.386	1.314	1.131	1.105	1.249	83.1	94.9	93.4	114.3	115.2	109.3	94	91.8	103.9	1	1	1	1	1	1	1	1	1		High	High	High	High	High	High	High	High	High
FALSE	High	[K].IIQLLDDYPK.[C]	1xTMT6plex [K10]; 1xTMT6plex [N-Term]		4.41293e-05	3.28854e-05	1	2	4	P47826	P47826 [17-26]	0	1676	1.056	1.253	0.938	0.924	1.492	0.903	0.938	0.853	96.2	101.6	120.5	90.3	88.9	143.5	86.8	90.2	82	4	4	4	4	4	4	4	4	4		High	High	High	High	High	High	High	High	High
FALSE	High	[R].LLQLCFETPTEESTMDR.[-]	1xCarbamidomethyl [C5]; 1xTMT6plex [N-Term]		5.36059e-05	3.28854e-05	1	1	2	A0A1D5P628	A0A1D5P628 [314-330]	0	2299.11	1.143	1.22	1.303	1.299	1.302	1.131	1.157	1.32	82.8	94.6	101	107.8	107.5	107.8	93.6	95.8	109.2	1	1	1	1	1	1	1	1	1		High	High	High	High	High	High	High	High	High
FALSE	High	[K].LIQHAQIPAEDSEIITNMAHLGVPIITDSTLR.[R]	1xTMT6plex [N-Term]		5.8761e-09	3.28854e-05	1	3	1	A0A1D5PHU2	A0A1D5PHU2 [426-457]	0	3726.01																											No Quan Values	High	High	High	High	High	High	High	High	High
FALSE	High	[K].ILQGQGIDEPLSPTGFK.[Q]	1xTMT6plex [K17]; 1xTMT6plex [N-Term]		8.88256e-09	3.28854e-05	1	1	2	R4GIZ6	R4GIZ6 [21-37]	0	2258.28	1.069	1.114	1.066	1.059	0.993	1.151	1.157	1	93.7	100.1	104.3	99.8	99.2	93	107.8	108.4	93.6	2	2	2	2	2	2	2	2	2		High	High	High	High	High	High	High	High	High
FALSE	High	[K].IIQETSLAPPKPSENNTR.[R]	1xTMT6plex [K11]; 1xTMT6plex [N-Term]		1.75294e-10	3.28854e-05	1	3	1	F6UZR6	F6UZR6 [109-126]	0	2453.38	1.027	0.969	0.768	0.775	0.845	1.077	0.939	0.909	108.3	111.2	105	83.1	84	91.6	116.7	101.7	98.4	1	1	1	1	1	1	1	1	1		High	High	High	High	High	High	High	High	High
FALSE	High	[R].LIQESLAAIDK.[Q]	1xTMT6plex [K11]; 1xTMT6plex [N-Term]		1.95714e-06	3.28854e-05	2	11	3	A0A3Q3ABK2; P11533	A0A3Q3ABK2 [1383-1393]; P11533 [1383-1393]	0	1659.01	0.997	1.034	1.049	1.08	0.981	1.003	0.884	0.975	100	99.7	103.4	104.9	107.9	98	100.3	88.4	97.5	3	3	3	3	3	3	3	3	3	Shared	High	High	High	High	High	High	High	High	High
FALSE	High	[K].IIQEQTVGQK.[E]	1xTMT6plex [K10]; 1xTMT6plex [N-Term]		1.60943e-05	3.28854e-05	1	2	3	A0A1D5P8K2	A0A1D5P8K2 [159-168]	0	1601.96	0.988	0.951	1.562	1.424	1.562	1.241	1.124	1.076	82.4	81.3	78.3	128.6	117.3	128.6	102.2	92.6	88.6	3	3	3	3	3	3	3	3	3		High	High	High	High	High	High	High	High	High
FALSE	High	[K].LIQEQHPEEELIK.[S]	1xTMT6plex [K13]; 1xTMT6plex [N-Term]		5.15248e-06	3.28854e-05	2	8	1	A0A3Q2U5Z2; A0A3Q2TVB7	A0A3Q2U5Z2 [224-236]; A0A3Q2TVB7 [234-246]	0	2064.17	1.171	0.949	0.735	0.724	0.65	0.822	1.145	0.925	110.8	129.7	105.1	81.5	80.3	72.1	91.1	126.9	102.5	1	1	1	1	1	1	1	1	1	Shared	High	High	High	High	High	High	High	High	High
FALSE	High	[K].LIQEQGNHAK.[F]	1xTMT6plex [K10]; 1xTMT6plex [N-Term]		1.67869e-06	3.28854e-05	1	2	2	A0A1D5P287	A0A1D5P287 [559-568]	0	1595.93	0.651	0.59	0.667	0.653	0.533	0.641	0.534	0.569	154.2	100.3	91	102.8	100.7	82.2	98.7	82.4	87.7	2	2	2	2	2	2	2	2	2		High	High	High	High	High	High	High	High	High
FALSE	High	[R].LLQTGHEKPVPGEWR.[N]	1xTMT6plex [K8]; 1xTMT6plex [N-Term]		2.89094e-07	3.28854e-05	1	1	2	A0A1L1RWY1	A0A1L1RWY1 [156-170]	0	2205.25	1.023	0.951	0.676	0.619	0.63	0.808	0.915	0.761	121.9	124.8	116	82.4	75.4	76.7	98.5	111.6	92.8	2	2	2	2	2	2	2	2	2		High	High	High	High	High	High	High	High	High
FALSE	High	[K].IIQTPGLWESESQNK.[G]	1xTMT6plex [K15]; 1xTMT6plex [N-Term]		4.63579e-07	3.28854e-05	1	1	2	Q5ZLG1	Q5ZLG1 [169-183]	0	2188.2	1.076	1.025	0.697	0.872	0.66	1.007	1.286	1.669	96.9	104.3	99.3	67.5	84.4	63.9	97.5	124.6	161.6	2	2	2	2	2	2	2	2	2		High	High	High	High	High	High	High	High	High
FALSE	High	[K].LLQTQPAHHGEIIK.[H]	1xTMT6plex [K14]; 1xTMT6plex [N-Term]		0.000345103	3.28854e-05	1	2	1	E1BW97	E1BW97 [471-484]	0	2043.21	1.111	0.979	1.146	1.102	1.136	0.982	1.11	1.135	92.8	103.1	90.8	106.3	102.2	105.4	91.1	102.9	105.3	1	1	1	1	1	1	1	1	1		High	High	High	High	High	High	High	High	High
FALSE	High	[K].LLQVSLWGNK.[C]	1xTMT6plex [K10]; 1xTMT6plex [N-Term]		3.65411e-05	3.28854e-05	1	1	2	R4GFN8	R4GFN8 [186-195]	0	1615.99	0.935	0.819	0.809	0.736	0.775	0.72	0.983	0.78	119.1	111.4	97.6	96.3	87.7	92.3	85.7	117	92.9	2	2	2	2	2	2	2	2	2		High	High	High	High	High	High	High	High	High
FALSE	High	[K].LLSGGSVLDIIK.[H]	1xTMT6plex [K12]; 1xTMT6plex [N-Term]		0.000223842	3.28854e-05	1	2	1	A0A3Q2U9U9	A0A3Q2U9U9 [94-105]	0	1673.06	1.014	1.187	0.855	0.964	0.811	0.968	1.115	1.32	97.5	98.8	115.6	83.3	94	79.1	94.4	108.7	128.6	1	1	1	1	1	1	1	1	1		High	High	High	High	High	High	High	High	High
FALSE	High	[K].LISGEHIGALAMSEPNAGSDVVSMK.[L]	1xTMT6plex [K25]; 1xTMT6plex [N-Term]		5.83237e-06	3.28854e-05	1	1	1	A0A1D5P5B2	A0A1D5P5B2 [152-176]	0	2971.56	0.967	1.03	1.356	1.43	1.254	1.125	1.105	1.125	86.6	83.7	89.2	117.5	123.8	108.6	97.4	95.7	97.5	1	1	1	1	1	1	1	1	1		High	High	High	High	High	High	High	High	High
FALSE	High	[R].LISGAQHPGSAAGVYETTQHFNDIK.[E]	1xTMT6plex [K25]; 1xTMT6plex [N-Term]		3.12908e-12	3.28854e-05	1	3	1	Q5F3E6	Q5F3E6 [409-433]	0	3099.63	1.464	1.43	1.92	2.478	1.717	1.541	1.203	1.738	62.1	90.9	88.8	119.2	153.9	106.6	95.7	74.7	107.9	1	1	1	1	1	1	1	1	1		High	High	High	High	High	High	High	High	High
FALSE	High	[R].LISFLDELQK.[S]	1xTMT6plex [K10]; 1xTMT6plex [N-Term]		2.59546e-05	3.28854e-05	1	1	4	P08250	P08250 [252-261]	0	1664	1.307	1.192	0.268	0.531	0.238	0.32	0.291	0.261	166.4	217.5	198.3	44.7	88.4	39.6	53.3	48.4	43.4	4	4	4	4	4	4	4	4	4		High	High	High	High	High	High	High	High	High
FALSE	High	[K].LISELWDAGIK.[A]	1xTMT6plex [K11]; 1xTMT6plex [N-Term]		4.82859e-06	3.28854e-05	1	3	2	Q5ZK86	Q5ZK86 [422-432]	0	1703.01	0.971	0.935	0.709	0.739	0.72	0.757	0.884	0.756	120.5	116.9	112.6	85.4	89	86.7	91.2	106.5	91	2	2	2	2	2	2	2	2	2		High	High	High	High	High	High	High	High	High
FALSE	High	[K].LLSEEVFDFSSGQITQVK.[A]	1xTMT6plex [K18]; 1xTMT6plex [N-Term]		4.12558e-10	3.28854e-05	2	3	1	A0A1D5P8H7; A0A3Q2UHU2	A0A1D5P8H7 [173-190]; A0A3Q2UHU2 [42-59]	0	2485.36	1.043	0.998	0.829	0.878	0.847	0.881	1.151	1.058	103.6	108.1	103.4	86	91	87.7	91.3	119.3	109.7	1	1	1	1	1	1	1	1	1	Shared	High	High	High	High	High	High	High	High	High
FALSE	High	[R].ILSEEEQEMFR.[D]	1xTMT6plex [N-Term]		0.000108044	3.28854e-05	1	1	1	E1BYS6	E1BYS6 [1023-1033]	0	1639.82	1.001	0.939	0.858	0.931	0.781	0.984	1.025	0.862	107.4	107.4	100.9	92.2	99.9	83.9	105.6	110.1	92.6	1	1	1	1	1	1	1	1	1		High	High	High	High	High	High	High	High	High
FALSE	High	[K].LISDVWGIEGPIDAAFTR.[I]	1xTMT6plex [N-Term]		1.35068e-08	3.28854e-05	1	2	3	O12945	O12945 [193-210]	0	2189.18	1.14	1.414	0.927	0.878	0.654	0.907	0.761	0.888	105	119.7	148.5	97.3	92.3	68.7	95.3	79.9	93.3	2	2	2	2	2	2	2	2	2		High	High	High	High	High	High	High	High	High
FALSE	High	[R].LISDQQITASSVFK.[T]	1xTMT6plex [K14]; 1xTMT6plex [N-Term]		8.40931e-06	3.28854e-05	1	1	1	E1C0K5	E1C0K5 [325-338]	0	1995.15	0.978	0.673	0.848	0.992	0.89	1.059	0.914	0.96	108.3	105.9	72.8	91.8	107.4	96.3	114.6	98.9	103.9	1	1	1	1	1	1	1	1	1		High	High	High	High	High	High	High	High	High
FALSE	High	[K].LLSDPLVVSPVMDK.[I]	1xTMT6plex [K14]; 1xTMT6plex [N-Term]		8.97924e-07	3.28854e-05	1	1	1	A0A1D5PG75	A0A1D5PG75 [162-175]	0	1971.16	1.241	0.997	0.753	0.598	0.759	0.955	0.731	0.785	115.1	142.8	114.8	86.7	68.8	87.4	110	84.1	90.3	1	1	1	1	1	1	1	1	1		High	High	High	High	High	High	High	High	High
FALSE	High	[K].LISDNPPQLTPGIR.[E]	1xTMT6plex [N-Term]		2.07423e-05	3.28854e-05	1	1	2	E1C9F4	E1C9F4 [79-92]	0	1750.01	1.01	1.105	1.54	1.57	1.444	1.119	0.923	1.089	83.3	84.2	92.1	128.3	130.8	120.3	93.2	76.9	90.8	2	2	2	2	2	2	2	2	2		High	High	High	High	High	High	High	High	High
FALSE	High	[R].LISDIIHEK.[L]	1xTMT6plex [K9]; 1xTMT6plex [N-Term]		1.82174e-05	3.28854e-05	1	1	6	A0A3Q8WI14	A0A3Q8WI14 [131-139]	0	1525.94	1.193	1.294	1.876	1.729	1.796	1.199	0.862	1.165	74.3	88.6	96.1	139.4	128.5	133.4	89.1	64	86.6	6	6	6	6	6	6	6	6	6		High	High	High	High	High	High	High	High	High
FALSE	High	[R].ILTTSQEYER.[M]	1xTMT6plex [N-Term]		7.02966e-05	3.28854e-05	1	2	1	F1NMI2	F1NMI2 [261-270]	0	1468.78	0.937	0.941	0.793	0.832	0.856	1.008	1.264	0.969	104.6	98	98.5	83	87.1	89.6	105.5	132.2	101.4	1	1	1	1	1	1	1	1	1		High	High	High	High	High	High	High	High	High
FALSE	High	[K].ILSDDVPICEYR.[I]	1xCarbamidomethyl [C9]; 1xTMT6plex [N-Term]		1.84496e-06	3.28854e-05	1	1	2	A0A1D5P2K1	A0A1D5P2K1 [54-65]	0	1708.88	0.983	1.089	0.878	0.869	0.815	0.878	0.866	0.926	108.4	106.5	118	95.2	94.2	88.4	95.2	93.8	100.4	2	2	2	2	2	2	2	2	2		High	High	High	High	High	High	High	High	High
FALSE	High	[R].IISCDGGGGALGHPK.[V]	1xCarbamidomethyl [C4]; 1xTMT6plex [K15]; 1xTMT6plex [N-Term]		2.08023e-10	3.28854e-05	1	1	2	E1BQN0	E1BQN0 [88-102]	0	1897.04	1.19	1.124	1.242	1.35	1.329	1.221	1.139	1.205	83.3	99.2	93.6	103.5	112.5	110.8	101.7	95	100.4	2	2	2	2	2	2	2	2	2		High	High	High	High	High	High	High	High	High
FALSE	High	[K].LLSATCNTSAEMPTAQQIQTLWK.[A]	1xCarbamidomethyl [C6]; 1xTMT6plex [K23]; 1xTMT6plex [N-Term]		1.46704e-08	3.28854e-05	1	2	1	A0A1L1RWJ7	A0A1L1RWJ7 [578-600]	0	3050.61	0.869	0.936	0.925	0.811	0.953	0.798	0.8	0.783	114.3	99.3	107	105.7	92.6	108.9	91.3	91.4	89.5	1	1	1	1	1	1	1	1	1		High	High	High	High	High	High	High	High	High
FALSE	High	[K].ILSAICIVGEER.[I]	1xCarbamidomethyl [C6]; 1xTMT6plex [N-Term]		3.11621e-05	3.28854e-05	1	2	1	Q9DEH3	Q9DEH3 [274-285]	0	1588.89	1.045	0.923	0.934	0.896	0.789	0.95	0.976	0.945	106.4	111.2	98.2	99.4	95.4	84	101.1	103.8	100.5	1	1	1	1	1	1	1	1	1		High	High	High	High	High	High	High	High	High
FALSE	High	[K].LLSAEFLEQHYDR.[F]	1xTMT6plex [N-Term]		3.8813e-06	3.28854e-05	1	1	2	R4GI86	R4GI86 [197-209]	0	1849.96	0.875	0.971	1.722	1.624	1.343	1.017	0.805	1.074	86.3	75.5	83.8	148.6	140.1	115.9	87.7	69.5	92.6	2	2	2	2	2	2	2	2	2		High	High	High	High	High	High	High	High	High
FALSE	High	[K].IISAASEGGANVFTVSYFK.[S]	1xTMT6plex [K19]; 1xTMT6plex [N-Term]		2.19055e-07	3.28854e-05	1	3	1	Q5ZJQ6	Q5ZJQ6 [225-243]	0	2419.33	1.003	0.938	0.937	0.959	0.905	0.86	0.917	1.339	101.6	101.9	95.3	95.2	97.4	91.9	87.3	93.2	136.1	1	1	1	1	1	1	1	1	1		High	High	High	High	High	High	High	High	High
FALSE	High	[R].LLREELQLLQEQGSYVGEVVR.[A]	1xTMT6plex [N-Term]		7.12842e-06	3.28854e-05	1	3	1	A0A3Q2U839	A0A3Q2U839 [63-83]	1	2687.49																											No Quan Values	High	High	High	High	High	High	High	High	High
FALSE	High	[K].ILQYYAVTCPASQQVETVK.[D]	1xCarbamidomethyl [C9]; 1xTMT6plex [K19]; 1xTMT6plex [N-Term]		2.80823e-08	3.28854e-05	1	4	1	A0A1D5NWY3	A0A1D5NWY3 [134-152]	0	2656.44	1.007	0.957	1.173	1.16	1.181	1.047	0.904	1.118	94.3	94.9	90.3	110.6	109.3	111.3	98.7	85.2	105.4	1	1	1	1	1	1	1	1	1		High	High	High	High	High	High	High	High	High
FALSE	High	[R].ILQYSDALEHLLTTGQGVVLER.[S]	1xTMT6plex [N-Term]		1.0366e-10	3.28854e-05	2	2	1	Q5ZIQ5; F1NPM6	Q5ZIQ5 [146-167]; F1NPM6 [146-167]	0	2684.48	0.929	1.161	0.948	0.744	0.921	1.24	1.467	1.175	93.9	87.2	109	89	69.9	86.5	116.4	137.7	110.3	1	1	1	1	1	1	1	1	1	Shared	High	High	High	High	High	High	High	High	High
FALSE	High	[K].IIQYIVEMQAK.[G]	1xOxidation [M8]; 1xTMT6plex [K11]; 1xTMT6plex [N-Term]		0.000113251	3.28854e-05	1	1	2	A0A3Q2TS15	A0A3Q2TS15 [2598-2608]	0	1810.05	1.016	1.189	1.462	1.66	1.507	1.018	0.736	1.112	84.1	85.4	100	123	139.6	126.7	85.6	61.9	93.6	1	1	1	1	1	1	1	1	1		High	High	High	High	High	High	High	High	High
FALSE	High	[K].IIQYIVEMQAK.[G]	1xTMT6plex [K11]; 1xTMT6plex [N-Term]		6.37225e-06	3.28854e-05	1	1	2	A0A3Q2TS15	A0A3Q2TS15 [2598-2608]	0	1794.06	0.948	0.967	1.549	1.571	1.331	1.004	1.001	1.184	85.3	80.9	82.4	132	134	113.5	85.6	85.3	101	2	2	2	2	2	2	2	2	2		High	High	High	High	High	High	High	High	High
FALSE	High	[K].LLQWFLEEGK.[Q]	1xTMT6plex [K10]; 1xTMT6plex [N-Term]		3.1906e-05	3.28854e-05	1	5	1	A0A1D5P650	A0A1D5P650 [1553-1562]	0	1721	1.142	1.003	0.867	0.797	1.052	0.953	1.046	1.087	100.6	114.9	100.9	87.2	80.2	105.8	95.9	105.2	109.4	1	1	1	1	1	1	1	1	1		High	High	High	High	High	High	High	High	High
FALSE	High	[R].LLQVTAADSGEYVCR.[V]	1xCarbamidomethyl [C14]; 1xTMT6plex [N-Term]		6.53797e-10	3.28854e-05	2	7	5	A0A1L1RJ69; Q6KDZ1	A0A1L1RJ69 [1845-1859]; [1942-1956]; Q6KDZ1 [2198-2212]; [2295-2309]	0	1910.98	1.057	1.163	0.937	0.959	0.875	0.92	0.935	0.895	103	108.8	119.7	96.5	98.7	90.1	94.7	96.3	92.2	5	5	5	5	5	5	5	5	5	Shared	High	High	High	High	High	High	High	High	High
FALSE	High	[R].LISCVEPATLR.[Q]	1xCarbamidomethyl [C4]; 1xTMT6plex [N-Term]		7.15499e-05	3.28854e-05	1	1	1	A0A1D5P3R3	A0A1D5P3R3 [169-179]	0	1487.85	1.098	1.134	1.354	1.239	1.221	1.071	0.958	1.261	87.1	95.6	98.7	117.9	107.9	106.3	93.3	83.4	109.8	1	1	1	1	1	1	1	1	1		High	High	High	High	High	High	High	High	High
FALSE	High	[R].IITVEDHYHEGGIGEAVCAAVVGEPGVTVSR.[L]	1xCarbamidomethyl [C18]; 1xTMT6plex [N-Term]		1.36804e-10	3.28854e-05	1	2	1	F1P1A5	F1P1A5 [556-586]	0	3450.75	0.713	0.628	0.736	0.675	0.763	0.588	0.822	0.588	138.2	98.5	86.7	101.7	93.3	105.4	81.3	113.6	81.3	1	1	1	1	1	1	1	1	1		High	High	High	High	High	High	High	High	High
FALSE	High	[R].LLTVYNEVK.[K]	1xTMT6plex [K9]; 1xTMT6plex [N-Term]		0.000293026	3.28854e-05	1	1	2	F1NSC1	F1NSC1 [397-405]	0	1536.94	0.858	0.865	0.53	0.438	0.603	0.895	0.915	0.762	131.1	112.5	113.4	69.5	57.4	79	117.3	119.9	99.9	2	2	2	2	2	2	2	2	2		High	High	High	High	High	High	High	High	High
FALSE	High	[K].ILVAGDTMDSVK.[Q]	1xTMT6plex [K12]; 1xTMT6plex [N-Term]		8.26704e-07	3.28854e-05	1	4	2	A0A1D5NV94	A0A1D5NV94 [154-165]	0	1706.98	1.039	0.955	0.729	0.672	0.635	0.804	0.888	0.81	119.5	124.1	114.1	87.1	80.3	75.9	96.1	106.1	96.8	2	2	2	2	2	2	2	2	2		High	High	High	High	High	High	High	High	High
FALSE	High	[K].LMELHGEGGGAGKPSGDEAGAK.[V]	1xOxidation [M2]; 2xTMT6plex [K13; K22]; 1xTMT6plex [N-Term]		4.2406e-06	3.28854e-05	1	1	1	F2Z4K7	F2Z4K7 [228-249]	0	2771.46	1.284	0.975	0.722	0.72	0.606	0.765	1.038	0.866	112.9	144.9	110	81.5	81.2	68.4	86.3	117.1	97.7	1	1	1	1	1	1	1	1	1		High	High	High	High	High	High	High	High	High
FALSE	High	[K].LMELHGEGGGAGKPSGDEAGAK.[V]	2xTMT6plex [K13; K22]; 1xTMT6plex [N-Term]		1.04324e-11	3.28854e-05	1	1	2	F2Z4K7	F2Z4K7 [228-249]	0	2755.47	1.047	1.013	0.656	0.691	0.657	0.748	0.807	0.784	121.6	127.3	123.2	79.7	84	79.8	91	98.2	95.3	2	2	2	2	2	2	2	2	2		High	High	High	High	High	High	High	High	High
FALSE	High	[R].LMEHNPELTFACSQAQQFEWVR.[S]	1xCarbamidomethyl [C12]; 1xTMT6plex [N-Term]		1.06662e-08	3.28854e-05	1	3	1	F1NLJ7	F1NLJ7 [281-302]	0	2950.42																											No Quan Values	High	High	High	High	High	High	High	High	High
FALSE	High	[R].IMEGPAFNYLDAPAVR.[V]	1xOxidation [M2]; 1xTMT6plex [N-Term]		2.02874e-07	3.28854e-05	1	1	2	A0A1D5P1U2	A0A1D5P1U2 [309-324]	0	2009.04	1.229	1.111	1.525	1.348	1.29	1.295	1.238	1.724	76.5	94	85	116.7	103.1	98.7	99.1	94.7	132	2	2	2	2	2	2	2	2	2		High	High	High	High	High	High	High	High	High
FALSE	High	[R].IMEGPAFNYLDAPAVR.[V]	1xTMT6plex [N-Term]		6.46124e-10	3.28854e-05	1	1	4	A0A1D5P1U2	A0A1D5P1U2 [309-324]	0	1993.04	1.038	1.295	2.027	2.093	1.54	0.908	0.82	1.082	76.2	79.1	98.7	154.5	159.6	117.4	69.3	62.6	82.5	4	4	4	4	4	4	4	4	4		High	High	High	High	High	High	High	High	High
FALSE	High	[K].LMEENEETCALLNEVGK.[M]	1xCarbamidomethyl [C9]; 1xTMT6plex [K17]; 1xTMT6plex [N-Term]		4.57879e-06	3.28854e-05	1	1	1	R4GL39	R4GL39 [1057-1073]	0	2437.24	0.736	1.048	1.168	1.467	1.064	0.978	0.951	1.127	94.3	69.4	98.9	110.2	138.4	100.4	92.2	89.8	106.4	1	1	1	1	1	1	1	1	1		High	High	High	High	High	High	High	High	High
FALSE	High	[K].IMEEGMGQTISCPAHGCDILVDDNTVMR.[L]	2xCarbamidomethyl [C12; C17]; 1xTMT6plex [N-Term]		2.67454e-17	3.28854e-05	1	2	1	A0A1D5PH50	A0A1D5PH50 [215-242]	0	3378.55	1.244	1.169	2.243	2.165	1.712	1.404	1.514	1.46	64.7	80.5	75.6	145.1	140	110.8	90.9	97.9	94.5	1	1	1	1	1	1	1	1	1		High	High	High	High	High	High	High	High	High
FALSE	High	[K].LMEATTEFHK.[K]	1xTMT6plex [K10]; 1xTMT6plex [N-Term]		0.00016498	3.28854e-05	1	2	2	A0A1L1RQ34	A0A1L1RQ34 [195-204]	0	1664.91	0.87	1.015	1.075	0.992	0.957	0.917	0.929	1.001	102.8	89.4	104.3	110.5	102	98.4	94.3	95.5	102.9	2	2	2	2	2	2	2	2	2		High	High	High	High	High	High	High	High	High
FALSE	High	[K].LMDYSLLVGIHDVER.[A]	1xTMT6plex [N-Term]		0.000209862	3.28854e-05	1	2	2	F1NKL5	F1NKL5 [270-284]	0	1989.07	1.101	0.966	1.107	1.221	1.081	1.379	1.221	1.37	86.2	94.8	83.2	95.3	105.2	93.1	118.8	105.2	118.1	2	2	2	2	2	2	2	2	2		High	High	High	High	High	High	High	High	High
FALSE	High	[K].IMDYSLLVGIHDVDR.[A]	1xTMT6plex [N-Term]		4.74385e-06	3.28854e-05	1	1	1	A0A1D5PV96	A0A1D5PV96 [282-296]	0	1975.05																											No Quan Values	High	High	High	High	High	High	High	High	High
FALSE	High	[K].LMDWINPEMMDSTEVR.[L]	1xTMT6plex [N-Term]		4.3612e-05	3.28854e-05	1	2	2	F1P1L8	F1P1L8 [255-270]	0	2196.03	0.973	0.975	0.788	0.755	0.864	0.953	1.339	0.991	104.2	101.4	101.6	82.1	78.7	90	99.3	139.5	103.2	2	2	2	2	2	2	2	2	2		High	High	High	High	High	High	High	High	High
FALSE	High	[R].IMDVYENLYQGR.[K]	1xTMT6plex [N-Term]		1.44838e-06	3.28854e-05	1	1	2	F1NCY7	F1NCY7 [115-126]	0	1729.88	0.925	0.88	0.725	0.759	0.657	0.835	0.935	0.986	116.9	108.1	102.8	84.7	88.6	76.8	97.6	109.2	115.2	2	2	2	2	2	2	2	2	2		High	High	High	High	High	High	High	High	High
FALSE	High	[K].LMDVGLIAIR.[-]	1xTMT6plex [N-Term]		4.79262e-05	3.28854e-05	1	1	2	A0A3Q2TXL9	A0A3Q2TXL9 [536-545]	0	1329.81	1.035	0.994	1.056	1.114	1.105	0.946	1.044	0.948	97.4	100.8	96.8	102.8	108.5	107.6	92.1	101.7	92.4	2	2	2	2	2	2	2	2	2		High	High	High	High	High	High	High	High	High
FALSE	High	[K].LMDQLEAMK.[K]	1xTMT6plex [K9]; 1xTMT6plex [N-Term]		0.000289619	3.28854e-05	1	1	1	A0A1L1RRM0	A0A1L1RRM0 [146-154]	0	1536.85	0.995	1.034	0.874	0.947	0.931	0.867	0.919	0.893	106.4	105.8	110	92.9	100.7	99	92.3	97.8	95	1	1	1	1	1	1	1	1	1		High	High	High	High	High	High	High	High	High
FALSE	High	[R].IMDPNIVGPEHYDVAR.[G]	1xOxidation [M2]; 1xTMT6plex [N-Term]		2.91088e-09	3.28854e-05	1	2	4	A0A1L1RY04	A0A1L1RY04 [530-545]	0	2071.05	0.956	1.015	0.81	0.766	0.908	0.846	0.893	0.838	112	107.1	113.8	90.8	85.9	101.7	94.8	100.1	93.9	4	4	4	4	4	4	4	4	4		High	High	High	High	High	High	High	High	High
FALSE	High	[R].IMDPNIVGPEHYDVAR.[G]	1xTMT6plex [N-Term]		1.47572e-08	3.28854e-05	1	2	4	A0A1L1RY04	A0A1L1RY04 [530-545]	0	2055.05	0.865	0.888	0.726	0.572	0.763	0.798	0.845	0.74	125.1	108.2	111	90.7	71.5	95.5	99.8	105.7	92.5	4	4	4	4	4	4	4	4	4		High	High	High	High	High	High	High	High	High
FALSE	High	[K].IMDNLGHEVIR.[L]	1xTMT6plex [N-Term]		5.3068e-06	3.28854e-05	1	2	2	F1NX66	F1NX66 [150-160]	0	1525.84	1.022	1.077	0.976	1.098	1.032	1.01	0.921	0.917	99.4	101.6	107.1	97	109.2	102.6	100.5	91.5	91.1	2	2	2	2	2	2	2	2	2		High	High	High	High	High	High	High	High	High
FALSE	High	[R].LMDLLEEGLKR.[A]	1xTMT6plex [K10]; 1xTMT6plex [N-Term]		2.46375e-06	3.28854e-05	2	2	1	Q5ZM11; A0A1D5PJR5	Q5ZM11 [463-473]; A0A1D5PJR5 [463-473]	1	1775.05	1.135	1.027	0.863	1.01	0.799	0.85	1.082	0.999	102.7	116.5	105.5	88.6	103.7	82.1	87.3	111.1	102.6	1	1	1	1	1	1	1	1	1	Shared	High	High	High	High	High	High	High	High	High
FALSE	High	[R].LMDLLEEGLK.[R]	1xTMT6plex [K10]; 1xTMT6plex [N-Term]		9.46283e-06	3.28854e-05	2	2	1	Q5ZM11; A0A1D5PJR5	Q5ZM11 [463-472]; A0A1D5PJR5 [463-472]	0	1618.95	1.076	1.022	0.882	0.894	0.81	0.836	1.006	0.932	106.4	114.5	108.8	93.8	95.1	86.2	89	107.1	99.2	1	1	1	1	1	1	1	1	1	Shared	High	High	High	High	High	High	High	High	High
FALSE	High	[K].LMDLEEAVPLDCCR.[L]	2xCarbamidomethyl [C12; C13]; 1xTMT6plex [N-Term]		2.78584e-05	3.28854e-05	1	3	1	E1C1R4	E1C1R4 [643-656]	0	1949.93	1.172	1.316	1.02	1.057	0.866	1.19	1.149	1.156	90.7	106.3	119.3	92.5	95.8	78.5	107.9	104.2	104.8	1	1	1	1	1	1	1	1	1		High	High	High	High	High	High	High	High	High
FALSE	High	[K].LMDHGQSSPEDVDMYSTR.[S]	1xTMT6plex [N-Term]		9.52522e-07	3.28854e-05	1	3	2	A0A1D5PAF6	A0A1D5PAF6 [254-271]	0	2297.04	1.182	1.337	1.177	1.508	1.174	1.495	1.75	1.634	73.4	86.8	98.2	86.4	110.7	86.2	109.8	128.5	120	2	2	2	2	2	2	2	2	2		High	High	High	High	High	High	High	High	High
FALSE	High	[K].LMDEAAPPMYIWER.[L]	1xTMT6plex [N-Term]		0.000383304	3.28854e-05	1	5	1	A0A3Q2U2T5	A0A3Q2U2T5 [118-131]	0	1950.97	0.943	1.427	1.567	1.478	1.713	1.152	1.251	1.364	75.7	71.3	108	118.6	111.8	129.6	87.2	94.7	103.2	1	1	1	1	1	1	1	1	1		High	High	High	High	High	High	High	High	High
FALSE	High	[K].IMDANYFGPITLTK.[A]	1xTMT6plex [K14]; 1xTMT6plex [N-Term]		5.85608e-05	3.28854e-05	1	1	1	A0A1D5PDI2	A0A1D5PDI2 [146-159]	0	2042.14	1.049	1.497	0.894	0.868	0.762	0.814	0.729	0.729	107.9	113.1	161.5	96.5	93.6	82.2	87.9	78.7	78.7	1	1	1	1	1	1	1	1	1		High	High	High	High	High	High	High	High	High
FALSE	High	[R].LMDAEMYTNMSVFTPLTPVIDR.[G]	1xOxidation [M10]; 1xTMT6plex [N-Term]		4.57183e-05	3.28854e-05	1	3	1	A0A3Q2UNP2	A0A3Q2UNP2 [480-501]	0	2789.38	0.713	0.793	0.872	0.707	1.213	0.601	0.548	0.61	127.5	91	101.2	111.1	90.2	154.7	76.7	69.8	77.8	1	1	1	1	1	1	1	1	1		High	High	High	High	High	High	High	High	High
FALSE	High	[R].LMDAEMYTNMSVFTPLTPVIDR.[G]	1xTMT6plex [N-Term]		2.63296e-09	3.28854e-05	1	3	2	A0A3Q2UNP2	A0A3Q2UNP2 [480-501]	0	2773.38	1.425	1.414	1.487	1.239	0.978	1.335	1.331	1.623	76.1	108.4	107.5	113.1	94.3	74.4	101.5	101.2	123.5	1	1	1	1	1	1	1	1	1		High	High	High	High	High	High	High	High	High
FALSE	High	[K].LMELLEEISEK.[K]	1xTMT6plex [K11]; 1xTMT6plex [N-Term]		6.92114e-06	3.28854e-05	1	1	2	E1C474	E1C474 [92-102]	0	1792.02	0.993	1.196	1.122	1.105	0.879	0.994	0.925	0.978	97.9	97.3	117.1	109.9	108.2	86	97.3	90.5	95.8	1	1	1	1	1	1	1	1	1		High	High	High	High	High	High	High	High	High
FALSE	High	[R].IMEIVDAITTTAQSHQR.[T]	1xTMT6plex [N-Term]		9.48304e-10	3.28854e-05	1	1	4	Q90YA3	Q90YA3 [174-190]	0	2143.14	1.007	0.99	1.439	1.446	1.335	1.212	1.009	1.219	84.5	85	83.6	121.5	122.1	112.7	102.4	85.2	103	4	4	4	4	4	4	4	4	4		High	High	High	High	High	High	High	High	High
FALSE	High	[R].IMEIVDAITTTAQSHQR.[T]	1xOxidation [M2]; 1xTMT6plex [N-Term]		9.48304e-10	3.28854e-05	1	1	2	Q90YA3	Q90YA3 [174-190]	0	2159.13	0.831	0.819	1.09	1.087	1.076	0.88	0.761	0.887	106.7	88.7	87.4	116.4	116	114.8	94	81.3	94.7	2	2	2	2	2	2	2	2	2		High	High	High	High	High	High	High	High	High
FALSE	High	[R].LMEQISTEYSHLQEENDEASR.[Q]	1xTMT6plex [N-Term]		8.14955e-14	3.28854e-05	1	4	2	A0A1D5P4F3	A0A1D5P4F3 [388-408]	0	2738.28	1.454	1.137	1.496	1.379	1.579	2.544	1.088	1.331	69.2	100.6	78.7	103.5	95.4	109.2	176	75.3	92.1	2	2	2	2	2	2	2	2	2		High	High	High	High	High	High	High	High	High
FALSE	High	[K].IMLNAPEDVQALVSGK.[L]	1xTMT6plex [K16]; 1xTMT6plex [N-Term]		1.48299e-06	3.28854e-05	1	3	1	F1NPA2	F1NPA2 [259-274]	0	2143.22	1.151	0.996	0.79	1.072	1.098	0.912	1.105	0.957	99.1	114.1	98.8	78.3	106.3	108.8	90.4	109.5	94.9	1	1	1	1	1	1	1	1	1		High	High	High	High	High	High	High	High	High
FALSE	High	[K].LMLLLEVISGER.[L]	1xOxidation [M2]; 1xTMT6plex [N-Term]		8.21312e-06	3.28854e-05	4	13	2	A0A1D5P9P3; P20111; A0A1D5NXS9; Q90734	A0A1D5P9P3 [66-77]; P20111 [75-86]; A0A1D5NXS9 [77-88]; Q90734 [77-88]	0	1617.94	1.118	1.196	1.184	1.183	1.113	1.166	1.276	1.246	85.9	96	102.7	101.6	101.6	95.5	100.1	109.6	107	1	1	1	1	1	1	1	1	1	Shared	High	High	High	High	High	High	High	High	High
FALSE	High	[K].LMLHNISPADAGEYTAFVGQLECK.[A]	1xCarbamidomethyl [C23]; 1xOxidation [M2]; 1xTMT6plex [K24]; 1xTMT6plex [N-Term]		8.33621e-12	3.28854e-05	1	2	3	A6BM71	A6BM71 [2578-2601]	0	3138.6	0.846	0.847	1.076	1.213	1.044	0.945	0.936	0.986	101.2	85.6	85.7	108.9	122.7	105.7	95.6	94.7	99.8	2	2	2	2	2	2	2	2	2		High	High	High	High	High	High	High	High	High
FALSE	High	[K].LMLHNISPADAGEYTAFVGQLECK.[A]	1xCarbamidomethyl [C23]; 1xTMT6plex [K24]; 1xTMT6plex [N-Term]		2.22408e-14	3.28854e-05	1	2	6	A6BM71	A6BM71 [2578-2601]	0	3122.61	1.215	1.043	1.584	1.749	1.584	1.219	1.176	1.394	75.2	91.4	78.5	119.2	131.6	119.2	91.7	88.4	104.9	5	5	5	5	5	5	5	5	5		High	High	High	High	High	High	High	High	High
FALSE	High	[K].LMLESQEFDR.[F]	1xTMT6plex [N-Term]		8.09706e-05	3.28854e-05	1	1	1	F1NQC6	F1NQC6 [169-178]	0	1496.76	0.813	1.082	0.83	0.744	0.769	0.791	0.852	0.762	117.8	95.8	127.5	97.7	87.6	90.5	93.2	100.3	89.7	1	1	1	1	1	1	1	1	1		High	High	High	High	High	High	High	High	High
FALSE	High	[K].LMLEMDGTENK.[S]	1xTMT6plex [K11]; 1xTMT6plex [N-Term]		2.53494e-05	3.28854e-05	2	7	8	A0A1L1RQQ0; A0A1D5PSH6	A0A1L1RQQ0 [93-103]; A0A1D5PSH6 [93-103]	0	1738.91	1.057	1.106	1.001	1.061	1.101	0.967	0.959	0.907	98.3	103.9	108.7	98.3	104.3	108.2	95.1	94.2	89.1	8	8	8	8	8	8	8	8	8	Shared	High	High	High	High	High	High	High	High	High
FALSE	High	[K].IMLEDGNLHVTQGTGR.[F]	1xTMT6plex [N-Term]		1.03458e-06	3.28854e-05	1	4	1	A0A3Q2TWY6	A0A3Q2TWY6 [451-466]	0	1970.03	1.583	0.957	0.957	0.906	0.835	0.944	1.352	1.124	93.2	147.6	89.2	89.1	84.4	77.8	88	126	104.7	1	1	1	1	1	1	1	1	1		High	High	High	High	High	High	High	High	High
FALSE	High	[K].LMLDTWNESIFSNIK.[N]	1xTMT6plex [K15]; 1xTMT6plex [N-Term]		0.000305267	3.28854e-05	1	1	1	A0A1D5NYI5	A0A1D5NYI5 [20-34]	0	2269.23	1.259	1.086	1.678	1.706	1.591	1.21	0.956	1.082	77.8	98	84.5	130.6	132.7	123.8	94.1	74.4	84.2	1	1	1	1	1	1	1	1	1		High	High	High	High	High	High	High	High	High
FALSE	High	[K].LMLDDIVSR.[G]	1xTMT6plex [N-Term]		0.000134311	3.28854e-05	1	1	1	Q8UVD9	Q8UVD9 [270-278]	0	1290.73	0.998	0.917	0.599	0.596	0.534	0.777	0.948	0.677	127.7	127.4	117.1	76.6	76.1	68.2	99.3	121.1	86.5	1	1	1	1	1	1	1	1	1		High	High	High	High	High	High	High	High	High
FALSE	High	[K].LMLADENGHVGGLNLLAAGAIAGVPAASLVTPADVIK.[T]	1xTMT6plex [K37]; 1xTMT6plex [N-Term]		3.20849e-15	3.28854e-05	2	3	1	A0A1D5PSJ5; A0A1D5PP62	A0A1D5PSJ5 [475-511]; A0A1D5PP62 [508-544]	0	3997.26	0.97	0.839	0.624	0.48	0.654	0.83	0.751	0.687	131.7	127.7	110.4	82.2	63.3	86.2	109.3	98.9	90.5	1	1	1	1	1	1	1	1	1	Shared	High	High	High	High	High	High	High	High	High
FALSE	High	[R].IMKPQDFEYVWQNFVEQEEGEEAK.[A]	1xOxidation [M2]; 2xTMT6plex [K3; K24]; 1xTMT6plex [N-Term]		3.70613e-08	3.28854e-05	1	1	3	F1NNK5	F1NNK5 [175-198]	0	3676.84	0.884	0.965	0.668	0.5	0.593	0.659	0.867	0.865	128.5	113.6	124	85.9	64.2	76.3	84.8	111.5	111.1	1	1	1	1	1	1	1	1	1		High	High	High	High	High	High	High	High	High
FALSE	High	[R].IMKPQDFEYVWQNFVEQEEGEEAK.[A]	2xTMT6plex [K3; K24]; 1xTMT6plex [N-Term]		1.06085e-09	3.28854e-05	1	1	1	F1NNK5	F1NNK5 [175-198]	0	3660.85	1.015	0.958	0.676	0.508	0.736	0.707	0.762	0.974	122.7	124.5	117.5	82.9	62.4	90.2	86.7	93.5	119.5	1	1	1	1	1	1	1	1	1		High	High	High	High	High	High	High	High	High
FALSE	High	[K].LMCPQEIVDYIADKK.[D]	1xCarbamidomethyl [C3]; 2xTMT6plex [K14; K15]; 1xTMT6plex [N-Term]		2.57401e-11	3.28854e-05	1	1	1	E1C4C0	E1C4C0 [132-146]	1	2510.4	1.038	0.875	0.605	0.519	0.613	0.948	1.163	0.844	118.3	122.8	103.6	71.6	61.5	72.5	112.2	137.7	99.8	1	1	1	1	1	1	1	1	1		High	High	High	High	High	High	High	High	High
FALSE	High	[K].LMHVAYEEFEK.[V]	1xTMT6plex [K11]; 1xTMT6plex [N-Term]		0.000199071	3.28854e-05	1	1	2	F1NKL4	F1NKL4 [407-417]	0	1853.99	1.115	1.234	0.769	0.873	1.097	0.714	0.873	0.801	106.2	118.4	131	81.7	92.7	116.4	75.8	92.7	85	2	2	2	2	2	2	2	2	2		High	High	High	High	High	High	High	High	High
FALSE	High	[K].LMHQAALLGGALK.[D]	1xTMT6plex [K13]; 1xTMT6plex [N-Term]		3.36866e-06	3.28854e-05	1	5	1	A0A3Q2TVJ5	A0A3Q2TVJ5 [86-98]	0	1781.09	1.1	1.106	0.735	0.749	0.739	0.929	1.099	0.924	107.4	118.1	118.8	79	80.4	79.3	99.7	118	99.2	1	1	1	1	1	1	1	1	1		High	High	High	High	High	High	High	High	High
FALSE	High	[R].IMGPNYTPGK.[K]	1xTMT6plex [K10]; 1xTMT6plex [N-Term]		0.000353253	3.28854e-05	1	2	2	A0A1D5PS29	A0A1D5PS29 [429-438]	0	1535.87	1.016	1.069	0.908	0.923	0.999	0.861	0.924	0.96	103.9	105.6	111.1	94.4	95.9	103.9	89.5	96	99.8	2	2	2	2	2	2	2	2	2		High	High	High	High	High	High	High	High	High
FALSE	High	[K].IMGNLGAADIDHK.[L]	1xTMT6plex [K13]; 1xTMT6plex [N-Term]		1.42575e-10	3.28854e-05	1	1	1	E1C2C3	E1C2C3 [872-884]	0	1813	1.166	0.998	0.819	0.818	0.874	0.923	0.925	0.798	108.2	126.1	108	88.6	88.4	94.5	99.8	100	86.3	1	1	1	1	1	1	1	1	1		High	High	High	High	High	High	High	High	High
FALSE	High	[K].LMGGTALNTGSALDFVR.[N]	1xTMT6plex [N-Term]		6.50577e-12	3.28854e-05	2	7	1	A0A1D5PGD5; A0A3Q2UMJ2	A0A1D5PGD5 [516-532]; A0A3Q2UMJ2 [516-532]	0	1952.05	1.07	1.084	1.251	1.386	0.909	1.079	0.875	1.047	92.8	99.2	100.6	116.1	128.6	84.3	100.1	81.2	97.2	1	1	1	1	1	1	1	1	1	Shared	High	High	High	High	High	High	High	High	High
FALSE	High	[K].IMGGGKPWHK.[T]	2xTMT6plex [K6; K10]; 1xTMT6plex [N-Term]		8.19299e-05	3.28854e-05	1	1	1	F1NWZ2	F1NWZ2 [134-143]	0	1798.08	1.149	0.707	0.364	0.358	0.405	0.949	1.51	1.027	120.5	138.4	85.2	43.8	43.2	48.8	114.4	181.9	123.8	1	1	1	1	1	1	1	1	1		High	High	High	High	High	High	High	High	High
FALSE	High	[K].IMGEVMHALR.[Q]	1xOxidation [M]; 1xTMT6plex [N-Term]		0.00010247	3.28854e-05	1	1	8	A0A3Q2U481	A0A3Q2U481 [152-161]	0	1401.75	0.826	0.914	0.922	0.832	0.973	0.84	0.852	0.862	112.2	92.7	102.6	103.5	93.3	109.2	94.2	95.6	96.7	8	8	8	8	8	8	8	8	8		High	High	High	High	High	High	High	High	High
FALSE	High	[K].IMGEVMHALR.[Q]	1xTMT6plex [N-Term]		3.53154e-06	3.28854e-05	1	1	2	A0A3Q2U481	A0A3Q2U481 [152-161]	0	1385.76	0.856	0.902	1.214	1.155	1.11	0.916	0.949	1.111	97.7	83.7	88.1	118.6	112.8	108.4	89.4	92.7	108.5	2	2	2	2	2	2	2	2	2		High	High	High	High	High	High	High	High	High
FALSE	High	[K].LMGAAGFHILALDYR.[G]	1xTMT6plex [N-Term]		3.15859e-07	3.28854e-05	1	1	1	F1NMM5	F1NMM5 [159-173]	0	1877.03	0.932	0.832	0.728	0.621	0.828	0.922	0.988	0.933	115.6	107.7	96.3	84.2	71.8	95.7	106.6	114.2	107.9	1	1	1	1	1	1	1	1	1		High	High	High	High	High	High	High	High	High
FALSE	High	[K].LMFNTYSVQAGEDLK.[V]	1xOxidation [M2]; 1xTMT6plex [K15]; 1xTMT6plex [N-Term]		6.00705e-06	3.28854e-05	1	1	2	A0A3Q2TS15	A0A3Q2TS15 [3752-3766]	0	2190.15	0.832	0.811	0.779	0.737	0.676	0.821	0.841	0.755	124.1	103.3	100.7	96.7	91.4	84	101.9	104.4	93.7	2	2	2	2	2	2	2	2	2		High	High	High	High	High	High	High	High	High
FALSE	High	[K].LMFNTYSVQAGEDLK.[V]	1xTMT6plex [K15]; 1xTMT6plex [N-Term]		2.17652e-06	3.28854e-05	1	1	2	A0A3Q2TS15	A0A3Q2TS15 [3752-3766]	0	2174.16	1.113	0.971	1.521	1.708	1.463	1.041	1.048	1.147	81.7	91	79.4	124.3	139.6	119.6	85.1	85.6	93.8	2	2	2	2	2	2	2	2	2		High	High	High	High	High	High	High	High	High
FALSE	High	[R].IMFEVQDLK.[Y]	1xTMT6plex [K9]; 1xTMT6plex [N-Term]		0.000213586	3.28854e-05	1	1	2	F1NKL4	F1NKL4 [2347-2355]	0	1580.91	1.055	0.905	0.888	0.789	1.307	0.638	0.748	0.834	110.2	116.4	99.8	97.8	87	144.1	70.3	82.5	91.9	2	2	2	2	2	2	2	2	2		High	High	High	High	High	High	High	High	High
FALSE	High	[K].LMEYLLPEEEEEDLKPK.[Q]	2xTMT6plex [K15; K17]; 1xTMT6plex [N-Term]		8.32011e-08	3.28854e-05	2	4	2	F1P088; D3XFI0	F1P088 [181-197]; D3XFI0 [181-197]	0	2792.52	0.79	0.851	0.596	0.356	0.337	0.985	1.188	0.761	131.1	103.6	111.6	78.1	46.7	44.1	129.2	155.8	99.7	2	2	2	2	2	2	2	2	2	Shared	High	High	High	High	High	High	High	High	High
FALSE	High	[K].LMHQAALLGQALK.[D]	1xTMT6plex [K13]; 1xTMT6plex [N-Term]		2.58287e-06	3.28854e-05	1	1	1	A0A1D5PL53	A0A1D5PL53 [176-188]	0	1852.12	0.992	1.187	1.087	0.882	0.902	0.999	1.021	1.01	99.1	98.3	117.7	107.8	87.4	89.4	99	101.2	100.1	1	1	1	1	1	1	1	1	1		High	High	High	High	High	High	High	High	High
FALSE	High	[R].LLQEMILVCDAYR.[K]	1xCarbamidomethyl [C9]; 1xTMT6plex [N-Term]		5.27557e-06	3.28854e-05	1	1	2	Q5ZIA5	Q5ZIA5 [94-106]	0	1852.99	1.052	0.95	0.7	0.663	0.769	0.859	1.011	0.775	115.7	121.8	109.9	80.9	76.7	89	99.4	117	89.6	1	1	1	1	1	1	1	1	1		High	High	High	High	High	High	High	High	High
FALSE	High	[K].LMCPQEIVDYIADK.[K]	1xCarbamidomethyl [C3]; 1xTMT6plex [K14]; 1xTMT6plex [N-Term]		3.49199e-07	3.28854e-05	1	1	3	E1C4C0	E1C4C0 [132-145]	0	2153.14	1.006	0.987	0.744	0.633	0.72	1.257	1.286	1.151	102.5	103	101.1	76.3	64.9	73.8	128.8	131.7	117.9	3	3	3	3	3	3	3	3	3		High	High	High	High	High	High	High	High	High
FALSE	High	[K].LMANSAGSVADLVEVGIR.[V]	1xTMT6plex [N-Term]		1.17227e-08	3.28854e-05	2	3	1	F1NFL6; P02845	F1NFL6 [666-683]; P02845 [666-683]	0	2031.11	1.17	1.001	1.6	0.907	0.947	1.375	1.663	1.385	81.5	95.3	81.5	130.4	73.9	77.2	112	135.5	112.8	1	1	1	1	1	1	1	1	1	Shared	High	High	High	High	High	High	High	High	High
FALSE	High	[R].LLVSHLSGIR.[H]	1xTMT6plex [N-Term]		0.000127388	3.28854e-05	1	2	1	Q5ZK12	Q5ZK12 [170-179]	0	1323.83	0.938	0.934	0.837	0.895	0.761	1.14	0.83	0.927	108.9	102.2	101.8	91.1	97.5	82.9	124.2	90.4	101	1	1	1	1	1	1	1	1	1		High	High	High	High	High	High	High	High	High
FALSE	High	[K].LLVSGAASSQDK.[L]	1xTMT6plex [K12]; 1xTMT6plex [N-Term]		1.02295e-07	3.28854e-05	2	2	1	E1BR45; A0A1L1RXT6	E1BR45 [1072-1083]; A0A1L1RXT6 [2042-2053]	0	1633.95	0.891	0.79	0.798	0.793	0.783	0.809	0.778	0.697	122.6	109.3	96.8	97.9	97.2	96	99.2	95.4	85.4	1	1	1	1	1	1	1	1	1	Shared	High	High	High	High	High	High	High	High	High
FALSE	High	[R].LLVPLVPNLHDAAR.[L]	1xTMT6plex [N-Term]		2.47833e-06	3.28854e-05	1	1	1	A0A3Q2U4H1	A0A3Q2U4H1 [384-397]	0	1757.06	0.954	0.91	1.082	1.057	0.909	0.906	0.869	0.842	105.5	100.6	96	114.2	111.5	96	95.6	91.7	88.9	1	1	1	1	1	1	1	1	1		High	High	High	High	High	High	High	High	High
FALSE	High	[K].LLVNTVDDLIDK.[L]	1xTMT6plex [K12]; 1xTMT6plex [N-Term]		9.68887e-06	3.28854e-05	1	1	2	F1NKJ7	F1NKJ7 [275-286]	0	1816.08	1.065	0.951	1.155	1.015	0.963	1	1.165	1.074	95.9	102.1	91.2	110.7	97.3	92.3	95.9	111.7	102.9	2	2	2	2	2	2	2	2	2		High	High	High	High	High	High	High	High	High
FALSE	High	[R].LLVLGGAGQLLAPR.[G]	1xTMT6plex [N-Term]		1.80191e-06	3.28854e-05	1	21	1	A5HUM1	A5HUM1 [48-61]	0	1607.02																											No Quan Values	Not Found	High	High	High	High	Not Found	Not Found	High	Not Found
FALSE	High	[R].ILVLEGLEK.[A]	1xTMT6plex [K9]; 1xTMT6plex [N-Term]		9.38113e-05	3.28854e-05	1	2	2	A0A1D5P8Q8	A0A1D5P8Q8 [166-174]	0	1471.95	1.027	1.043	0.761	0.702	0.752	1.165	1.178	1.047	103.7	106.6	108.3	78.9	72.9	78.1	120.8	122.2	108.6	2	2	2	2	2	2	2	2	2		High	High	High	High	High	High	High	High	High
FALSE	High	[K].LLVLEDENANVDEVELKPDTLIK.[L]	2xTMT6plex [K17; K23]; 1xTMT6plex [N-Term]		7.53665e-11	3.28854e-05	1	1	1	A0A1D5P2L3	A0A1D5P2L3 [648-670]	0	3296.88	0.971	1.051	1.043	1.015	0.992	1.089	0.951	1.015	98.6	95.8	103.6	102.8	100.1	97.8	107.4	93.8	100.1	1	1	1	1	1	1	1	1	1		High	High	High	High	High	High	High	High	High
FALSE	High	[R].ILVEWLEGLPPDGAMLR.[V]	1xTMT6plex [N-Term]		1.22774e-06	3.28854e-05	1	2	2	Q45QT1	Q45QT1 [542-558]	0	2138.19	0.881	0.821	0.764	0.595	0.617	0.922	1.02	1.097	116.6	102.7	95.8	89.1	69.4	72	107.5	119	127.9	1	1	1	1	1	1	1	1	1		High	High	High	High	High	High	High	High	High
FALSE	High	[R].ILVENLCDMEAVNK.[V]	1xCarbamidomethyl [C7]; 1xTMT6plex [K14]; 1xTMT6plex [N-Term]		8.79286e-05	3.28854e-05	2	4	1	F1NA71; A0A1D5PPA0	F1NA71 [250-263]; A0A1D5PPA0 [250-263]	0	2106.13	1.133	1.228	1.235	1.531	1.189	1.018	1.046	1.207	85	96.3	104.4	105	130.1	101.1	86.5	89	102.6	1	1	1	1	1	1	1	1	1	Shared	High	High	High	High	High	High	High	High	High
FALSE	High	[K].ILVELDTSSGVATMK.[F]	1xTMT6plex [K15]; 1xTMT6plex [N-Term]		1.40005e-09	3.28854e-05	1	3	4	A0A1D5PU43	A0A1D5PU43 [53-67]	0	2022.16	1.029	0.972	1.027	1.156	1.038	1.1	1.219	1.124	93.1	95.9	90.5	95.7	107.6	96.7	102.4	113.5	104.7	4	4	4	4	4	4	4	4	4		High	High	High	High	High	High	High	High	High
FALSE	High	[K].LIVEGAVVEFIK.[E]	1xTMT6plex [K12]; 1xTMT6plex [N-Term]		1.23563e-07	3.28854e-05	2	3	5	A6BM71; Q9YH41	A6BM71 [1987-1998]; Q9YH41 [572-583]	0	1775.11	1.007	1.113	1.384	1.414	1.31	1.171	1.06	1.202	84.4	85	93.9	116.9	119.3	110.6	98.9	89.5	101.5	5	5	5	5	5	5	5	5	5	Shared	High	High	High	High	High	High	High	High	High
FALSE	High	[K].LIVEELPVR.[F]	1xTMT6plex [N-Term]		0.000301719	3.28854e-05	4	6	4	A6BM71; A6BM73; A6BLM8; A6BLM7	A6BM71 [5443-5451]; A6BM73 [661-669]; A6BLM8 [688-696]; A6BLM7 [492-500]	0	1296.81	1.02	1.092	1.292	1.311	1.229	1.124	1.146	1.238	86.1	87.9	94.1	111.2	112.9	105.8	96.8	98.7	106.6	3	3	3	3	3	3	3	3	3	Shared	High	High	High	High	High	High	High	High	High
FALSE	High	[K].LLVDYYFEK.[V]	1xTMT6plex [K9]; 1xTMT6plex [N-Term]		7.4124e-05	3.28854e-05	1	1	2	F1NKY6	F1NKY6 [61-69]	0	1647.94	1.011	1.201	0.77	0.692	0.625	0.796	0.856	0.677	118	119.3	141.7	90.8	81.6	73.7	93.9	101.1	79.9	2	2	2	2	2	2	2	2	2		High	High	High	High	High	High	High	High	High
FALSE	High	[K].IIVDTYGGWGAHGGGAFSGK.[D]	1xTMT6plex [K20]; 1xTMT6plex [N-Term]		4.55184e-06	3.28854e-05	2	3	1	E1C735; A0A3Q2U3Q5	E1C735 [267-286]; A0A3Q2U3Q5 [78-97]	0	2408.28	1.025	0.896	0.969	1.002	1.052	0.883	0.82	0.967	104.5	107.1	93.6	101.2	104.7	109.9	92.2	85.7	101	1	1	1	1	1	1	1	1	1	Shared	High	High	High	High	High	High	High	High	High
FALSE	High	[R].LLVDTDAQGAER.[A]	1xTMT6plex [N-Term]		8.21839e-07	3.28854e-05	1	2	2	E1C5W8	E1C5W8 [1160-1171]	0	1516.82	1.158	1.086	1.321	1.236	1.432	1.071	1.091	1.593	81.9	94.8	89	108.2	101.3	117.3	87.7	89.3	130.5	2	2	2	2	2	2	2	2	2		High	High	High	High	High	High	High	High	High
FALSE	High	[R].ILVDNAYSCDPR.[I]	1xCarbamidomethyl [C9]; 1xTMT6plex [N-Term]		7.07119e-05	3.28854e-05	1	1	1	F1P3V8	F1P3V8 [266-277]	0	1651.83	0.869	1.049	0.788	0.96	0.895	0.634	0.64	0.691	119.6	103.9	125.4	94.2	114.8	107.1	75.9	76.6	82.6	1	1	1	1	1	1	1	1	1		High	High	High	High	High	High	High	High	High
FALSE	High	[R].LLVDGTHGAAELAQEVSAACTWK.[G]	1xCarbamidomethyl [C20]; 1xTMT6plex [K23]; 1xTMT6plex [N-Term]		1.85127e-13	3.28854e-05	1	1	3	A0A1D5NUR5	A0A1D5NUR5 [374-396]	0	2885.52	0.927	1.032	1.097	1.281	1.088	1.014	0.952	1.083	95	88	98.1	104.3	121.7	103.3	96.3	90.4	102.9	3	3	3	3	3	3	3	3	3		High	High	High	High	High	High	High	High	High
FALSE	High	[K].IIVDELKQEVISTSSK.[A]	2xTMT6plex [K7; K16]; 1xTMT6plex [N-Term]		5.21668e-07	3.28854e-05	1	1	3	P63247	P63247 [265-280]	1	2476.48	1.023	1.079	0.87	0.811	1.047	0.82	0.852	0.837	107.9	110.4	116.4	93.9	87.5	113	88.5	92	90.4	3	3	3	3	3	3	3	3	3		High	High	High	High	High	High	High	High	High
FALSE	High	[R].LIVDEAINEDNSVVSLSQAK.[M]	1xTMT6plex [K20]; 1xTMT6plex [N-Term]		1.09963e-10	3.28854e-05	2	4	3	A0A1D5PXG2; Q5ZMU9	A0A1D5PXG2 [40-59]; Q5ZMU9 [26-45]	0	2602.43	1.008	0.894	0.966	1.102	0.937	0.914	0.894	0.909	104.4	105.2	93.3	100.8	115	97.8	95.4	93.3	94.8	3	3	3	3	3	3	3	3	3	Shared	High	High	High	High	High	High	High	High	High
FALSE	High	[K].IIVDASEATSVPHIYAIGDITEGRPELTPTAIAAGK.[L]	1xTMT6plex [K36]; 1xTMT6plex [N-Term]		3.12908e-12	3.28854e-05	1	5	1	A0A3Q2TVJ5	A0A3Q2TVJ5 [331-366]	0	4135.27																											No Quan Values	High	High	High	High	High	High	High	High	High
FALSE	High	[K].LLVDAMNYHLLPYHQNTLQSR.[R]	1xTMT6plex [N-Term]		1.14297e-05	3.28854e-05	1	1	1	E1BTG0	E1BTG0 [288-308]	0	2755.46	1.042	1.096	1.478	1.362	1.391	1.223	1.139	1.183	82.5	85.9	90.4	121.8	112.3	114.7	100.8	93.9	97.5	1	1	1	1	1	1	1	1	1		High	High	High	High	High	High	High	High	High
FALSE	High	[K].LIVAVEQDEIPR.[L]	1xTMT6plex [N-Term]		1.21245e-05	3.28854e-05	1	2	1	F1NBV3	F1NBV3 [116-127]	0	1610.93	0.652	0.791	0.782	0.512	0.759	0.642	0.578	0.572	143.1	93.3	113.2	111.9	73.3	108.7	91.9	82.7	81.9	1	1	1	1	1	1	1	1	1		High	High	High	High	High	High	High	High	High
FALSE	High	[R].ILVATNLFGR.[G]	1xTMT6plex [N-Term]		1.55345e-05	3.28854e-05	1	1	2	Q5ZHZ0	Q5ZHZ0 [340-349]	0	1332.82	1.018	0.996	0.69	0.669	0.747	0.929	0.976	0.89	113.7	115.8	113.2	78.5	76.1	84.9	105.6	110.9	101.2	2	2	2	2	2	2	2	2	2		High	High	High	High	High	High	High	High	High
FALSE	High	[K].LLVAHGAEVTCK.[D]	1xCarbamidomethyl [C11]; 1xTMT6plex [K12]; 1xTMT6plex [N-Term]		0.000127388	3.28854e-05	1	2	1	A0A3Q2U8S7	A0A3Q2U8S7 [191-202]	0	1756.02	1.112	1.05	1.109	1.029	1.167	1.045	1.086	1.069	93.1	103.6	97.8	103.2	95.8	108.6	97.3	101.1	99.5	1	1	1	1	1	1	1	1	1		High	High	High	High	High	High	High	High	High
FALSE	High	[K].LIVAGGAISKPLADLTVAESQR.[A]	1xTMT6plex [K10]; 1xTMT6plex [N-Term]		7.54393e-13	3.28854e-05	2	3	2	A6BM71; Q9YH41	A6BM71 [2342-2363]; Q9YH41 [927-948]	0	2667.58	1.122	1.111	1.396	1.513	1.33	1.176	1.124	1.15	82.4	92.5	91.6	115.1	124.6	109.6	96.9	92.6	94.8	2	2	2	2	2	2	2	2	2	Shared	High	High	High	High	High	High	High	High	High
FALSE	High	[R].LLVSLALGNRDEGPENLTQAHEDAK.[VK]	1xTMT6plex [K25]; 1xTMT6plex [N-Term]		3.58063e-10	3.28854e-05	1	4	2	A0A1D5PY67	A0A1D5PY67 [608-632]	1	3148.7	1.044	0.865	0.934	0.836	0.865	0.691	0.803	0.658	116.9	122	101.2	109.2	97.8	101.1	80.9	93.9	77	2	2	2	2	2	2	2	2	2		High	High	High	High	High	High	High	High	High
FALSE	High	[R].LIVSLMRPPAYSDAK.[E]	1xTMT6plex [K15]; 1xTMT6plex [N-Term]		1.30142e-05	3.28854e-05	1	4	1	A0A1D5PY67	A0A1D5PY67 [193-207]	0	2119.23	1.103	1.005	1.054	1.007	1.068	0.931	0.842	0.987	100	110.3	100.6	105.4	100.7	106.9	93.1	84.2	98.7	1	1	1	1	1	1	1	1	1		High	High	High	High	High	High	High	High	High
FALSE	High	[K].LLVSSTPSPDLQR.[D]	1xTMT6plex [N-Term]		1.5547e-06	3.28854e-05	2	2	2	A0A3Q2U8D7; A0A1D5PNA3	A0A3Q2U8D7 [191-203]; A0A1D5PNA3 [190-202]	0	1641.94	1.009	0.992	0.995	1.036	1.012	0.908	0.911	0.993	101.6	102.6	100.8	101.1	105.3	102.9	92.3	92.6	100.9	2	2	2	2	2	2	2	2	2	Shared	High	High	High	High	High	High	High	High	High
FALSE	High	[R].LLVVDKETDEYLCSLR.[L]	1xCarbamidomethyl [C13]; 1xTMT6plex [K6]; 1xTMT6plex [N-Term]		1.01742e-08	3.28854e-05	1	1	2	F1NQR2	F1NQR2 [84-99]	1	2411.33	0.981	1.042	0.671	0.65	0.687	1.037	1.217	0.928	109.6	107.5	114.2	73.5	71.2	75.3	113.6	133.3	101.7	2	2	2	2	2	2	2	2	2		High	High	High	High	High	High	High	High	High
FALSE	High	[K].LMAGQEDANGCINYEAFVK.[H]	1xCarbamidomethyl [C11]; 1xOxidation [M2]; 1xTMT6plex [K19]; 1xTMT6plex [N-Term]		3.9801e-09	3.28854e-05	1	2	13	F1P5V6	F1P5V6 [171-189]	0	2604.28	0.965	0.765	0.542	0.517	0.529	0.732	1.27	0.787	126.6	122.2	96.8	68.7	65.4	67	92.8	160.9	99.6	11	11	11	11	11	11	11	11	11		High	High	High	High	High	High	High	High	High
FALSE	High	[K].LMAGQEDANGCINYEAFVK.[H]	1xCarbamidomethyl [C11]; 1xTMT6plex [K19]; 1xTMT6plex [N-Term]		2.01876e-09	3.28854e-05	1	2	42	F1P5V6	F1P5V6 [171-189]	0	2588.29	0.921	0.735	0.417	0.441	0.343	0.686	1.292	0.731	137.1	126.3	100.7	57.1	60.5	47	94	177.1	100.3	35	35	35	35	35	35	35	35	35		High	High	High	High	High	High	High	High	High
FALSE	High	[K].LMAELVHNR.[S]	1xTMT6plex [N-Term]		0.00024156	3.28854e-05	1	8	1	A0A3Q2UD33	A0A3Q2UD33 [795-803]	0	1311.74	1.234	1.174	1.041	1.007	0.924	1.122	0.947	1.008	95.2	117.4	111.8	99.1	95.8	88	106.7	90.1	96	1	1	1	1	1	1	1	1	1		High	High	High	High	High	High	High	High	High
FALSE	High	[R].IMAEFFHQGDR.[E]	1xTMT6plex [N-Term]		0.000144976	3.28854e-05	1	2	1	A0A3Q2U6E0	A0A3Q2U6E0 [505-515]	0	1579.79	1.1	0.969	1.093	1.218	1.075	0.738	1.008	0.887	99	108.9	96	108.2	120.6	106.4	73.1	99.9	87.8	1	1	1	1	1	1	1	1	1		High	High	High	High	High	High	High	High	High
FALSE	High	[K].LMADHGVTVQR.[F]	1xTMT6plex [N-Term]		0.000314318	3.28854e-05	1	2	2	Q5ZL37	Q5ZL37 [48-58]	0	1455.79	0.892	0.977	0.874	0.997	0.894	0.979	1.098	1.011	103.2	92	100.8	90.2	102.9	92.2	101	113.3	104.3	2	2	2	2	2	2	2	2	2		High	High	High	High	High	High	High	High	High
FALSE	High	[R].LMAAMEIFSAQQQEDIKDEDER.[E]	1xTMT6plex [K17]; 1xTMT6plex [N-Term]		3.87607e-05	3.28854e-05	1	1	1	A0A1D5NY89	A0A1D5NY89 [480-501]	1	3055.51	0.763	0.851	0.827	0.868	0.897	0.591	1.046	1.005	114.7	87.5	97.6	94.8	99.5	102.9	67.8	120	115.3	1	1	1	1	1	1	1	1	1		High	High	High	High	High	High	High	High	High
FALSE	High	[K].ILYVDNHIGISIAGLTADAR.[L]	1xTMT6plex [N-Term]		4.68092e-05	3.28854e-05	1	2	1	A0A1L1RMC0	A0A1L1RMC0 [63-82]	0	2341.31	0.906	0.82	0.897	1.045	0.965	1.082	0.944	1.134	102.3	92.7	83.9	91.8	107	98.7	110.8	96.6	116.1	1	1	1	1	1	1	1	1	1		High	High	High	High	High	High	High	High	High
FALSE	High	[K].LLYVADSYNHK.[I]	1xTMT6plex [K11]; 1xTMT6plex [N-Term]		0.000121534	3.28854e-05	1	2	1	F1NEF8	F1NEF8 [483-493]	0	1781	0.612	0.447	0.286	0.314	0.304	0.452	0.665	0.331	204	124.9	91.2	58.4	64.1	62	92.2	135.6	67.6	1	1	1	1	1	1	1	1	1		High	High	High	High	High	High	High	High	High
FALSE	High	[K].ILYSQCGDVMR.[A]	1xCarbamidomethyl [C6]; 1xTMT6plex [N-Term]		4.60589e-06	3.28854e-05	2	4	2	A0A1D5PEM4; A0A1L1RLN6	A0A1D5PEM4 [151-161]; A0A1L1RLN6 [26-36]	0	1570.79	0.807	0.783	0.434	0.378	0.426	0.735	0.716	0.579	153.6	124	120.3	66.8	58.1	65.5	112.9	110	88.9	2	2	2	2	2	2	2	2	2	Shared	High	High	High	High	High	High	High	High	High
FALSE	High	[R].IIYQGSLSETPELINK.[G]	1xTMT6plex [K16]; 1xTMT6plex [N-Term]		1.1648e-07	3.28854e-05	2	2	3	F1NJM8; Q90662	F1NJM8 [1405-1420]; Q90662 [1405-1420]	0	2263.29	0.996	0.886	0.749	0.824	0.781	0.918	1.088	0.99	109.4	108.9	96.9	81.9	90.1	85.4	100.4	119	108.2	2	2	2	2	2	2	2	2	2	Shared	High	High	High	High	High	High	High	High	High
FALSE	High	[K].LLYPADLPVGNDQLLTILK.[K]	1xTMT6plex [K19]; 1xTMT6plex [N-Term]		5.3068e-06	3.28854e-05	1	8	2	A0A3Q2UBV6	A0A3Q2UBV6 [628-646]	0	2554.53	1.096	1.185	0.865	1.103	0.884	0.988	0.979	0.896	100.1	109.7	118.5	86.5	110.4	88.4	98.8	98	89.6	2	2	2	2	2	2	2	2	2		High	High	High	High	High	High	High	High	High
FALSE	High	[K].LLYNNVSNFGR.[L]	1xTMT6plex [N-Term]		2.5052e-05	3.28854e-05	1	3	1	F1NW23	F1NW23 [1216-1226]	0	1525.83	1.054	0.962	0.642	0.615	0.641	0.749	0.864	0.754	123.6	130.3	118.9	79.3	76.1	79.3	92.6	106.8	93.2	1	1	1	1	1	1	1	1	1		High	High	High	High	High	High	High	High	High
FALSE	High	[R].LMAVNYLGSVYPSR.[A]	1xTMT6plex [N-Term]		6.06684e-05	3.28854e-05	1	1	1	Q5ZKZ6	Q5ZKZ6 [124-137]	0	1798.97	1.098	0.893	0.994	0.914	0.759	0.989	1.028	1.103	102.5	112.6	91.6	101.9	93.7	77.8	101.4	105.4	113.1	1	1	1	1	1	1	1	1	1		High	High	High	High	High	High	High	High	High
FALSE	High	[K].IIYIVHDEVK.[D]	1xTMT6plex [K10]; 1xTMT6plex [N-Term]		5.69629e-06	3.28854e-05	1	1	2	Q5ZLI2	Q5ZLI2 [197-206]	0	1687.02	1.147	1.002	0.919	0.974	0.863	0.957	0.965	0.909	103	118.2	103.2	94.7	100.3	88.9	98.6	99.4	93.7	2	2	2	2	2	2	2	2	2		High	High	High	High	High	High	High	High	High
FALSE	High	[K].ILYGNMLGEENAYLWR.[T]	1xOxidation [M6]; 1xTMT6plex [N-Term]		8.06899e-06	3.28854e-05	1	2	2	A0A3S5ZPB7	A0A3S5ZPB7 [142-157]	0	2187.11	0.951	1.114	1.233	0.899	0.965	0.977	1.05	0.912	98.9	94.1	110.1	122	88.9	95.4	96.6	103.9	90.2	2	2	2	2	2	2	2	2	2		High	High	High	High	High	High	High	High	High
FALSE	High	[K].ILYGNMLGEENAYLWR.[T]	1xTMT6plex [N-Term]		2.10188e-07	3.28854e-05	1	2	2	A0A3S5ZPB7	A0A3S5ZPB7 [142-157]	0	2171.12	0.96	0.849	1.016	1.072	1.08	0.92	0.958	0.949	102.2	98.1	86.8	103.9	109.6	110.4	94	98	97	2	2	2	2	2	2	2	2	2		High	High	High	High	High	High	High	High	High
FALSE	High	[R].IIYGGSVTGGNCK.[E]	1xCarbamidomethyl [C12]; 1xTMT6plex [K13]; 1xTMT6plex [N-Term]		3.25479e-08	3.28854e-05	1	1	7	P00940	P00940 [206-218]	0	1783.98	1.051	1.056	1.483	1.437	1.672	0.951	0.784	0.972	86.5	90.9	91.3	128.3	124.3	144.6	82.3	67.8	84.1	7	7	7	7	7	7	7	7	7		High	High	High	High	High	High	High	High	High
FALSE	High	[K].LLYEYGLNVVVLEAR.[D]	1xTMT6plex [N-Term]		2.25616e-07	3.28854e-05	1	2	1	A0A1D5PJL3	A0A1D5PJL3 [9-23]	0	1980.14	0.893	0.775	0.579	0.89	0.781	0.775	0.797	1.023	119.8	107	92.8	69.3	106.7	93.5	92.8	95.5	122.5	1	1	1	1	1	1	1	1	1		High	High	High	High	High	High	High	High	High
FALSE	High	[R].ILYEQYGPNLTQDNMIK.[V]	1xTMT6plex [K17]; 1xTMT6plex [N-Term]		2.25726e-08	3.28854e-05	1	3	2	E1BY44	E1BY44 [554-570]	0	2498.34	0.92	0.967	0.813	0.793	0.747	1.088	1.058	0.851	109.2	100.5	105.7	88.9	86.6	81.6	118.9	115.6	93	2	2	2	2	2	2	2	2	2		High	High	High	High	High	High	High	High	High
FALSE	High	[R].LLYEGNPMAFIIEQAGGIATTGTEAVLDVKPEGIHQR.[V]	1xTMT6plex [K30]; 1xTMT6plex [N-Term]		7.41152e-13	3.28854e-05	1	1	1	A0A1D5PN46	A0A1D5PN46 [279-315]	0	4397.36	1.154	0.833	1.578	1.612	1.923	0.834	0.717	0.95	84.9	98	70.7	134	136.8	163.3	70.8	60.9	80.6	1	1	1	1	1	1	1	1	1		High	High	High	High	High	High	High	High	High
FALSE	High	[K].LLYDIWGDTVNIASR.[M]	1xTMT6plex [N-Term]		0.000247287	3.28854e-05	1	3	1	F1NP57	F1NP57 [1176-1190]	0	1965.06	0.945	0.878	0.932	0.918	1.136	0.933	1.104	0.944	102.4	96.8	89.9	95.5	94	116.2	95.6	113.1	96.7	1	1	1	1	1	1	1	1	1		High	High	High	High	High	High	High	High	High
FALSE	High	[K].LLYDLADQLNAAVGASR.[A]	1xTMT6plex [N-Term]		1.12481e-08	3.28854e-05	1	3	2	A0A1D5PC99	A0A1D5PC99 [223-239]	0	2019.11	1.04	1.075	0.845	1.142	0.9	1.11	1.445	1.199	92.3	95.9	99.2	78	105.4	83.1	102.4	133.3	110.6	2	2	2	2	2	2	2	2	2		High	High	High	High	High	High	High	High	High
FALSE	High	[R].LLYAHGYYTGEPK.[N]	1xTMT6plex [K13]; 1xTMT6plex [N-Term]		1.00381e-05	3.28854e-05	1	1	1	E1C297	E1C297 [97-109]	0	1970.08	1.049	1.054	0.941	0.853	1.015	0.954	1.292	1.127	96.9	101.7	102.2	91.2	82.6	98.4	92.5	125.2	109.2	1	1	1	1	1	1	1	1	1		High	High	High	High	High	High	High	High	High
FALSE	High	[K].ILWQGTEDLSVPGVEHEAR.[V]	1xTMT6plex [N-Term]		1.74094e-08	3.28854e-05	1	1	1	A0A1D5P2A3	A0A1D5P2A3 [30-48]	0	2365.23	1.078	1.202	1.17	1.359	1.199	1.603	1.409	1.415	78.7	84.8	94.6	92.1	106.9	94.4	126.2	110.9	111.3	1	1	1	1	1	1	1	1	1		High	High	High	High	High	High	High	High	High
FALSE	High	[R].ILWLLSGSDSHLTK.[T]	1xTMT6plex [K14]; 1xTMT6plex [N-Term]		1.09857e-08	3.28854e-05	1	1	2	A0A1L1RJ01	A0A1L1RJ01 [325-338]	0	2028.19	1.31	1.276	1.775	2.08	1.911	1.651	1.471	1.769	63.2	82.8	80.6	112.2	131.4	120.7	104.3	92.9	111.8	2	2	2	2	2	2	2	2	2		High	High	High	High	High	High	High	High	High
FALSE	High	[R].LLVVDPETDEYFK.[K]	1xTMT6plex [K13]; 1xTMT6plex [N-Term]		5.09202e-06	3.28854e-05	1	2	2	F1NQR2	F1NQR2 [242-254]	0	2026.11	1.013	0.954	0.662	0.68	0.676	0.988	1.025	0.967	113	114.5	107.8	74.8	76.9	76.4	111.7	115.8	109.3	2	2	2	2	2	2	2	2	2		High	High	High	High	High	High	High	High	High
FALSE	High	[K].ILYLTPEQEK.[D]	1xTMT6plex [K10]; 1xTMT6plex [N-Term]		0.000260668	3.28854e-05	1	1	2	A0A1L1RX26	A0A1L1RX26 [343-352]	0	1692	1.105	1.208	1.02	0.999	0.794	0.822	0.898	1.024	101.5	112.1	122.6	103.5	101.4	80.6	83.4	91.1	103.9	2	2	2	2	2	2	2	2	2		High	High	High	High	High	High	High	High	High
FALSE	High	[R].LLQEIMENAEHAVNMEEATPPQPK.[G]	1xTMT6plex [K24]; 1xTMT6plex [N-Term]		2.38387e-11	3.28854e-05	2	2	3	A0A3Q3A2K4; A0A3Q2UFK5	A0A3Q3A2K4 [147-170]; A0A3Q2UFK5 [350-373]	0	3177.63																											Shared	High	High	High	High	High	High	High	High	High
FALSE	High	[R].LLQELGELQSEVK.[A]	1xTMT6plex [K13]; 1xTMT6plex [N-Term]		5.30989e-07	3.28854e-05	1	3	3	F1NJ69	F1NJ69 [847-859]	0	1944.14	1.069	1.151	0.989	0.967	0.886	0.975	0.977	1.036	99.5	106.3	114.5	98.3	96.2	88.2	97	97.1	103	3	3	3	3	3	3	3	3	3		High	High	High	High	High	High	High	High	High
FALSE	High	[R].ILQEHEQIK.[K]	1xTMT6plex [K9]; 1xTMT6plex [N-Term]		0.000199071	3.28854e-05	1	1	2	E1BSS3	E1BSS3 [624-632]	0	1595.95	1.041	0.969	0.959	0.961	0.93	1.035	1.029	0.987	101	105.2	97.9	96.9	97	93.9	104.5	103.9	99.7	2	2	2	2	2	2	2	2	2		High	High	High	High	High	High	High	High	High
FALSE	High	[K].ILLANFLAQTEALMK.[G]	1xOxidation [M14]; 1xTMT6plex [K15]; 1xTMT6plex [N-Term]		1.70956e-07	3.28854e-05	2	5	1	Q5ZMU3; A0A1L1RQ91	Q5ZMU3 [423-437]; A0A1L1RQ91 [423-437]	0	2150.27	0.926	1.055	1.159	1.133	1.313	0.941	0.567	0.998	99	91.6	104.5	114.7	112.1	130	93.2	56.1	98.8	1	1	1	1	1	1	1	1	1	Shared	High	High	High	High	High	High	High	High	High
FALSE	High	[K].ILLANFLAQTEALMK.[G]	1xTMT6plex [K15]; 1xTMT6plex [N-Term]		3.6805e-06	3.28854e-05	2	5	2	Q5ZMU3; A0A1L1RQ91	Q5ZMU3 [423-437]; A0A1L1RQ91 [423-437]	0	2134.27	1.01	0.902	1.11	1.281	1.62	0.936	0.626	0.98	95.1	96.1	85.8	105.5	121.8	154.1	89.1	59.5	93.2	1	1	1	1	1	1	1	1	1	Shared	High	High	High	High	High	High	High	High	High
FALSE	High	[K].IILANDPDADR.[L]	1xTMT6plex [N-Term]		0.000279631	3.28854e-05	1	2	1	A0A1D5NV65	A0A1D5NV65 [314-324]	0	1441.78	1.026	1.219	0.725	0.726	0.712	0.765	0.674	0.722	118.9	122	145	86.2	86.3	84.6	91	80.2	85.9	1	1	1	1	1	1	1	1	1		High	High	High	High	High	High	High	High	High
FALSE	High	[R].LLLAHGADPAAADGDGR.[T]	1xTMT6plex [N-Term]		1.58405e-08	3.28854e-05	1	1	1	A0A3Q2ULU5	A0A3Q2ULU5 [115-131]	0	1848.98	0.965	0.992	1.126	1.39	1.315	0.98	0.867	1.157	91.9	88.7	91.2	103.5	127.8	120.9	90	79.7	106.3	1	1	1	1	1	1	1	1	1		High	High	High	High	High	High	High	High	High
FALSE	High	[R].LLLAGYDDFNCNVWDTLK.[AG]	1xCarbamidomethyl [C11]; 1xTMT6plex [K18]; 1xTMT6plex [N-Term]		9.20279e-09	3.28854e-05	2	4	2	Q5ZLB5; E1BW98	Q5ZLB5 [284-301]; E1BW98 [284-301]	0	2615.36	0.976	1.095	0.738	0.802	0.807	0.848	0.877	0.876	112.3	109.5	122.9	82.8	90	90.6	95.2	98.4	98.3	2	2	2	2	2	2	2	2	2	Shared	High	High	High	High	High	High	High	High	High
FALSE	High	[K].ILLAELEQLK.[G]	1xTMT6plex [K10]; 1xTMT6plex [N-Term]		1.88738e-05	3.28854e-05	1	4	4	F1NJ08	F1NJ08 [124-133]	0	1628.04	0.875	1.073	0.587	0.539	0.501	0.847	0.808	0.659	130.7	114.3	140.2	76.8	70.4	65.4	110.6	105.5	86.1	4	4	4	4	4	4	4	4	4		High	High	High	High	High	High	High	High	High
FALSE	High	[R].LILADGVAYACK.[D]	1xCarbamidomethyl [C11]; 1xTMT6plex [K12]; 1xTMT6plex [N-Term]		8.51467e-07	3.28854e-05	1	1	3	F1NSZ4	F1NSZ4 [347-358]	0	1752.01	0.991	1.021	1.224	1.312	1.283	1.001	0.899	1.038	92.1	91.3	94	112.8	120.9	118.2	92.2	82.8	95.7	3	3	3	3	3	3	3	3	3		High	High	High	High	High	High	High	High	High
FALSE	High	[R].LLLADALCYAHNFNAR.[A]	1xCarbamidomethyl [C8]; 1xTMT6plex [N-Term]		1.76247e-09	3.28854e-05	2	2	1	F1NHL4; Q5ZJU9	F1NHL4 [395-410]; Q5ZJU9 [376-391]	0	2091.1	1.03	0.954	0.965	0.911	0.792	1.228	1.3	1.043	97.6	100.5	93.1	94.1	88.9	77.3	119.9	126.8	101.8	1	1	1	1	1	1	1	1	1	Shared	High	High	High	High	High	High	High	High	High
FALSE	High	[K].LLKPAVVGIK.[I]	2xTMT6plex [K3; K10]; 1xTMT6plex [N-Term]		2.07423e-05	3.28854e-05	1	7	1	A0A3Q3ATJ1	A0A3Q3ATJ1 [803-812]	0	1725.2	1.021	1.164	1.115	1.138	1.123	0.97	0.764	0.839	98.5	100.6	114.6	109.9	112.1	110.7	95.6	75.3	82.7	1	1	1	1	1	1	1	1	1		High	High	High	High	High	High	High	High	High
FALSE	High	[R].LLHVAVSDVNDDVR.[R]	1xTMT6plex [N-Term]		3.17558e-06	3.28854e-05	1	2	1	A0A1D5PI39	A0A1D5PI39 [602-615]	0	1780.98	1.216	1.445	1.425	1.807	1.106	1.187	0.958	0.974	81	98.4	117	115.3	146.3	89.5	96.1	77.6	78.9	1	1	1	1	1	1	1	1	1		High	High	High	High	High	High	High	High	High
FALSE	High	[K].LLHSENYVTK.[R]	1xTMT6plex [K10]; 1xTMT6plex [N-Term]		3.83062e-05	3.28854e-05	2	4	1	R4GI86; A0A3Q3A8S4	R4GI86 [217-226]; A0A3Q3A8S4 [280-289]	0	1661.96	0.884	0.946	0.901	0.919	0.893	0.742	0.834	0.885	112.4	99.4	106.4	101.3	103.4	100.4	83.4	93.7	99.5	1	1	1	1	1	1	1	1	1	Shared	High	High	High	High	High	High	High	High	High
FALSE	High	[K].LLHQLGFSDEQVLTVK.[T]	1xTMT6plex [K16]; 1xTMT6plex [N-Term]		8.78256e-10	3.28854e-05	1	2	1	E1BZL0	E1BZL0 [996-1011]	0	2285.33	1.014	1.054	0.94	1.03	1.005	0.822	0.918	1.05	101.9	103.3	107.4	95.8	104.9	102.4	83.8	93.6	107	1	1	1	1	1	1	1	1	1		High	High	High	High	High	High	High	High	High
FALSE	High	[K].LLHPPEFVIKPR.[S]	1xTMT6plex [K10]; 1xTMT6plex [N-Term]		9.27132e-05	3.28854e-05	1	2	6	F1N9Z6	F1N9Z6 [275-286]	0	1904.19	0.988	0.946	1.161	1.234	1.279	1.075	1.132	1.115	90.6	89.5	85.8	105.2	111.8	115.9	97.4	102.6	101.1	6	6	6	6	6	6	6	6	6		High	High	High	High	High	High	High	High	High
FALSE	High	[K].LIHPDEDISLEER.[R]	1xTMT6plex [N-Term]		5.52092e-05	3.28854e-05	1	3	1	A0A1D5PMM8	A0A1D5PMM8 [348-360]	0	1794.94	0.924	0.847	0.619	0.537	0.534	0.683	0.821	0.683	135.4	125	114.7	83.8	72.7	72.3	92.5	111.1	92.5	1	1	1	1	1	1	1	1	1		High	High	High	High	High	High	High	High	High
FALSE	High	[R].LLHLNEMEK.[L]	1xTMT6plex [K9]; 1xTMT6plex [N-Term]		0.000273163	3.28854e-05	1	2	1	F1NX83	F1NX83 [9-17]	0	1584.92	1.253	1.014	1.219	1.271	1.762	1.016	0.507	0.984	89.8	112.5	91.1	109.4	114.1	158.1	91.2	45.5	88.3	1	1	1	1	1	1	1	1	1		High	High	High	High	High	High	High	High	High
FALSE	High	[R].ILHLLGQEGPK.[T]	1xTMT6plex [K11]; 1xTMT6plex [N-Term]		5.56338e-06	3.28854e-05	1	2	1	Q5F402	Q5F402 [455-465]	0	1663.03	0.868	0.995	0.812	0.731	0.721	0.76	0.827	0.873	118.6	103	118.1	96.3	86.7	85.5	90.2	98.1	103.6	1	1	1	1	1	1	1	1	1		High	High	High	High	High	High	High	High	High
FALSE	High	[K].LIHLEIKPAIR.[N]	1xTMT6plex [K7]; 1xTMT6plex [N-Term]		3.08323e-06	3.28854e-05	2	4	1	Q5ZIF0; F1NYZ2	Q5ZIF0 [98-108]; F1NYZ2 [100-110]	0	1761.15	1.032	1.006	0.961	1.034	1.012	0.965	1.016	0.936	100.4	103.6	101	96.5	103.8	101.7	96.9	102	94	1	1	1	1	1	1	1	1	1	Shared	High	High	High	High	High	High	High	High	High
FALSE	High	[R].LIHGLSMSMDSEEAMINK.[L]	1xTMT6plex [K18]; 1xTMT6plex [N-Term]		6.96211e-06	3.28854e-05	1	4	1	F1N829	F1N829 [443-460]	0	2464.27	1.11	1.119	1.315	1.478	1.281	1.493	1.487	2.222	72	79.9	80.5	94.7	106.4	92.2	107.4	107	159.9	1	1	1	1	1	1	1	1	1		High	High	High	High	High	High	High	High	High
FALSE	High	[K].ILHEYELEK.[L]	1xTMT6plex [K9]; 1xTMT6plex [N-Term]		0.000333224	3.28854e-05	1	6	1	A0A3Q2U070	A0A3Q2U070 [910-918]	0	1631.94	1.041	1.161	1.202	1.04	1.191	1.007	1.002	0.914	94.2	98	109.3	113.1	97.9	112.2	94.8	94.3	86.1	1	1	1	1	1	1	1	1	1		High	High	High	High	High	High	High	High	High
FALSE	High	[K].ILHELTELNDAQEELNK.[E]	1xTMT6plex [K17]; 1xTMT6plex [N-Term]		1.31203e-09	3.28854e-05	1	1	1	A0A1L1RUW5	A0A1L1RUW5 [68-84]	0	2467.34	0.845	0.978	0.743	0.816	0.702	0.931	1.028	0.801	114.7	97	112.2	85.3	93.7	80.6	106.8	117.9	91.9	1	1	1	1	1	1	1	1	1		High	High	High	High	High	High	High	High	High
FALSE	High	[K].ILHAANDLFYEEQK.[A]	1xTMT6plex [K14]; 1xTMT6plex [N-Term]		4.58363e-08	3.28854e-05	1	3	1	E1BQZ7	E1BQZ7 [1168-1181]	0	2149.17	1.185	1.212	1.377	1.526	1.489	0.916	0.774	0.846	87.2	103.3	105.6	120	133	129.8	79.9	67.4	73.8	1	1	1	1	1	1	1	1	1		High	High	High	High	High	High	High	High	High
FALSE	High	[R].IIGYTPDLDPETVDDAFAR.[A]	1xTMT6plex [N-Term]		0.000135899	3.28854e-05	1	1	1	Q90611	Q90611 [125-143]	0	2337.18	0.792	0.788	1.255	0.923	1.37	0.782	0.854	0.803	105	83.2	82.7	131.8	97	143.9	82.2	89.7	84.4	1	1	1	1	1	1	1	1	1		High	High	High	High	High	High	High	High	High
FALSE	High	[R].IIGYRPGAGVPVNVDCK.[V]	1xCarbamidomethyl [C16]; 1xTMT6plex [K17]; 1xTMT6plex [N-Term]		1.48446e-08	3.28854e-05	1	1	1	Q2HZ96	Q2HZ96 [218-234]	0	2273.28	0.851	0.875	0.361	0.4	0.36	0.621	0.699	0.662	154.4	131.4	135.1	55.7	61.8	55.6	95.9	107.9	102.2	1	1	1	1	1	1	1	1	1		High	High	High	High	High	High	High	High	High
FALSE	High	[K].IIGYLVEYQK.[V]	1xTMT6plex [K10]; 1xTMT6plex [N-Term]		3.67572e-05	3.28854e-05	1	1	3	Q07784	Q07784 [489-498]	0	1684.01	1.063	1.012	1.665	1.605	1.599	1.04	0.988	1.116	81.2	86.3	82.1	135.1	130.3	129.8	84.4	80.2	90.6	3	3	3	3	3	3	3	3	3		High	High	High	High	High	High	High	High	High
FALSE	High	[R].ILGYIVEMQSK.[G]	1xTMT6plex [K11]; 1xTMT6plex [N-Term]		7.29871e-06	3.28854e-05	1	1	3	A0A3Q2TS15	A0A3Q2TS15 [1516-1526]	0	1739.02	0.991	1.038	1.47	1.617	1.429	1.249	1.059	1.279	80.8	80.1	83.9	118.8	130.7	115.5	101	85.7	103.4	3	3	3	3	3	3	3	3	3		High	High	High	High	High	High	High	High	High
FALSE	High	[K].ILIANTGMDTDK.[I]	1xTMT6plex [K12]; 1xTMT6plex [N-Term]		6.15423e-07	3.28854e-05	1	1	3	Q5F424	Q5F424 [237-248]	0	1749.98	1.013	0.978	0.813	0.862	0.802	0.834	0.892	0.909	111.1	112.6	108.7	90.3	95.7	89.1	92.6	99.1	101	3	3	3	3	3	3	3	3	3		High	High	High	High	High	High	High	High	High
FALSE	High	[R].LLLCEATATIMAK.[G]	1xCarbamidomethyl [C4]; 1xTMT6plex [K13]; 1xTMT6plex [N-Term]		2.12376e-05	3.28854e-05	2	2	1	Q5ZM11; A0A1D5PJR5	Q5ZM11 [636-648]; A0A1D5PJR5 [636-648]	0	1893.1	0.952	0.953	0.696	0.686	0.629	0.985	1.126	0.989	112.3	106.9	107	78.1	77	70.6	110.6	126.5	111.1	1	1	1	1	1	1	1	1	1	Shared	High	High	High	High	High	High	High	High	High
FALSE	High	[R].LLICPDEGFYK.[G]	1xCarbamidomethyl [C4]; 1xTMT6plex [K11]; 1xTMT6plex [N-Term]		0.000128139	3.28854e-05	1	1	3	A0A1D5PXT0	A0A1D5PXT0 [62-72]	0	1813	1.035	1.085	1.194	1.263	1.31	1.066	0.86	1.05	91.3	94.4	99	108.9	115.3	119.5	97.3	78.4	95.8	3	3	3	3	3	3	3	3	3		High	High	High	High	High	High	High	High	High
FALSE	High	[R].LLIDADNCLHR.[L]	1xCarbamidomethyl [C8]; 1xTMT6plex [N-Term]		3.83062e-05	3.28854e-05	1	3	2	A0A1D5NVZ1	A0A1D5NVZ1 [46-56]	0	1568.84	1.005	1.063	0.854	0.976	0.868	1.016	1.066	1.022	101.5	102	107.8	86.6	99.1	88.1	103.1	108.2	103.7	2	2	2	2	2	2	2	2	2		High	High	High	High	High	High	High	High	High
FALSE	High	[R].ILLIFEGTNEILR.[M]	1xTMT6plex [N-Term]		1.05359e-07	3.28854e-05	2	2	3	F1NEF6; Q5ZJ68	F1NEF6 [413-425]; Q5ZJ68 [413-425]	0	1760.05	0.915	0.99	0.407	0.331	0.469	1.13	1.234	0.972	120.8	110.6	119.6	49.2	40	56.7	136.6	149.1	117.4	2	2	2	2	2	2	2	2	2	Shared	High	High	High	High	High	High	High	High	High
FALSE	High	[R].IILLFDAHK.[L]	1xTMT6plex [K9]; 1xTMT6plex [N-Term]		0.000138317	3.28854e-05	2	4	2	Q5ZM17; F1NV47	Q5ZM17 [185-193]; F1NV47 [189-197]	0	1527.97	0.994	1.089	0.899	0.95	0.83	0.948	1.035	0.955	103.5	102.9	112.6	93	98.3	85.8	98.1	107.1	98.8	2	2	2	2	2	2	2	2	2	Shared	High	High	High	High	High	High	High	High	High
FALSE	High	[K].LLLLEELSLAENR.[L]	1xTMT6plex [N-Term]		2.99517e-07	3.28854e-05	1	1	6	Q9W6H0	Q9W6H0 [162-174]	0	1742.03	1.093	1.454	1.641	2.413	1.398	1.288	0.907	0.755	75.3	82.3	109.5	123.6	181.7	105.3	97	68.3	56.9	3	3	3	3	3	3	3	3	3		High	High	High	High	High	High	High	High	High
FALSE	High	[R].IILLDEATSALDTETER.[N]	1xTMT6plex [N-Term]		1.3325e-05	3.28854e-05	1	1	1	A0A3Q2UP33	A0A3Q2UP33 [747-763]	0	2119.13	1.253	1.213	1.245	1.334	1.258	1.338	1.133	1.001	83.5	104.7	101.4	104	111.4	105.1	111.8	94.6	83.6	1	1	1	1	1	1	1	1	1		High	High	High	High	High	High	High	High	High
FALSE	High	[K].ILLLCVGEAGDTVQFAEYIQK.[N]	1xCarbamidomethyl [C5]; 1xTMT6plex [K21]; 1xTMT6plex [N-Term]		3.5789e-09	3.28854e-05	1	1	2	R4GLB3	R4GLB3 [42-62]	0	2825.55	0.922	1.125	1.266	1.223	1.081	0.956	1.103	1.103	92	84.9	103.6	116.5	112.6	99.5	88	101.5	101.5	2	2	2	2	2	2	2	2	2		High	High	High	High	High	High	High	High	High
FALSE	High	[K].LIIHGCTLDDAK.[T]	1xCarbamidomethyl [C6]; 1xTMT6plex [K12]; 1xTMT6plex [N-Term]		2.47833e-06	3.28854e-05	1	2	5	A6BM71	A6BM71 [6578-6589]	0	1814.02	0.875	0.959	1.119	1.213	0.959	0.967	0.923	0.994	99.9	87.4	95.8	111.8	121.2	95.8	96.6	92.2	99.3	5	5	5	5	5	5	5	5	5		High	High	High	High	High	High	High	High	High
FALSE	High	[K].LLLGWEPVVPLEEGLNK.[A]	1xTMT6plex [K17]; 1xTMT6plex [N-Term]		0.000303488	3.28854e-05	1	3	2	E1BV28	E1BV28 [371-387]	0	2364.39	0.765	1.155	1.795	2.126	1.656	0.9	0.832	0.861	81.2	62.1	93.7	145.7	172.5	134.4	73	67.5	69.9	1	1	1	1	1	1	1	1	1		High	High	High	High	High	High	High	High	High
FALSE	High	[R].LLLGPLLPAMGEPIR.[V]	1xTMT6plex [N-Term]		2.5802e-05	3.28854e-05	1	2	1	A0A452J7S4	A0A452J7S4 [193-207]	0	1819.11	1.344	0.981	1.477	1.659	1.594	1.61	1.358	1.845	69.9	94	68.6	103.3	116	111.5	112.6	95	129.1	1	1	1	1	1	1	1	1	1		High	High	High	High	High	High	High	High	High
FALSE	High	[K].LLLGLTVDNSVAR.[K]	1xTMT6plex [N-Term]		1.54708e-08	3.28854e-05	1	1	2	A0A3Q3AWE6	A0A3Q3AWE6 [1179-1191]	0	1599.96	0.916	0.825	0.652	0.655	0.726	0.798	0.88	0.845	123.3	113	101.7	80.4	80.8	89.6	98.4	108.6	104.3	2	2	2	2	2	2	2	2	2		High	High	High	High	High	High	High	High	High
FALSE	High	[K].LILGLMLTPAQYDAK.[Q]	1xOxidation [M6]; 1xTMT6plex [K15]; 1xTMT6plex [N-Term]		6.62747e-05	3.28854e-05	1	3	1	A0A1D5PY67	A0A1D5PY67 [536-550]	0	2121.24	1.076	1.012	1.256	1.198	1.574	1.041	0.953	1.089	88.2	94.9	89.3	110.9	105.7	138.9	91.9	84.1	96.1	1	1	1	1	1	1	1	1	1		High	High	High	High	High	High	High	High	High
FALSE	High	[K].LILGLMLTPAQYDAK.[Q]	1xTMT6plex [K15]; 1xTMT6plex [N-Term]		4.29336e-07	3.28854e-05	1	3	1	A0A1D5PY67	A0A1D5PY67 [536-550]	0	2105.24	0.986	1.043	0.925	0.858	0.942	0.733	0.814	0.764	111.6	110	116.4	103.2	95.7	105.1	81.8	90.9	85.3	1	1	1	1	1	1	1	1	1		High	High	High	High	High	High	High	High	High
FALSE	High	[R].LLLGGSHLK.[E]	1xTMT6plex [K9]; 1xTMT6plex [N-Term]		4.04502e-06	3.28854e-05	1	2	2	P20785	P20785 [140-148]	0	1395.91	0.973	0.943	1.086	1.136	0.761	1.072	0.941	0.966	101.4	98.7	95.6	110.1	115.1	77.2	108.6	95.4	97.9	2	2	2	2	2	2	2	2	2		High	High	High	High	High	High	High	High	High
FALSE	High	[R].ILGYIVEMLPK.[G]	1xOxidation [M8]; 1xTMT6plex [K11]; 1xTMT6plex [N-Term]		0.000139133	3.28854e-05	1	1	2	A0A3Q2TS15	A0A3Q2TS15 [3680-3690]	0	1750.06	1.114	1.018	1.317	1.513	1.251	1.245	1.002	1.16	84.7	94.4	86.3	111.7	128.2	106	105.5	84.9	98.3	2	2	2	2	2	2	2	2	2		High	High	High	High	High	High	High	High	High
FALSE	High	[K].ILLGDENAILEK.[K]	1xTMT6plex [K12]; 1xTMT6plex [N-Term]		0.000104911	3.28854e-05	1	3	2	F1NRW5	F1NRW5 [478-489]	0	1786.07	1.015	0.965	0.911	0.982	0.95	0.806	1.054	1.016	103.5	105	99.8	94.3	101.6	98.3	83.4	109.1	105.1	2	2	2	2	2	2	2	2	2		High	High	High	High	High	High	High	High	High
FALSE	High	[R].LLLEYTETPYQER.[R]	1xTMT6plex [N-Term]		3.49199e-07	3.28854e-05	1	1	5	P20136	P20136 [19-31]	0	1884	0.967	1.001	1.148	1.058	1.109	0.926	0.834	1.028	99.2	96	99.3	113.9	105	110	91.9	82.8	102	5	5	5	5	5	5	5	5	5		High	High	High	High	High	High	High	High	High
FALSE	High	[K].LILENEEVISLNK.[K]	1xTMT6plex [K13]; 1xTMT6plex [N-Term]		7.58912e-05	3.28854e-05	1	4	1	Q5ZKN6	Q5ZKN6 [78-90]	0	1972.17	0.977	1.223	1.49	1.72	1.265	1.121	1.057	1.216	81.3	79.4	99.5	121.1	139.9	102.8	91.2	85.9	98.9	1	1	1	1	1	1	1	1	1		High	High	High	High	High	High	High	High	High
FALSE	High	[R].LLLELNAVQHNPPSGFSADEVSR.[S]	1xTMT6plex [N-Term]		1.26637e-09	3.28854e-05	1	5	1	A0A1D5PGG4	A0A1D5PGG4 [361-383]	0	2722.44	0.932	1.38	1.215	1.227	1.002	1.158	1.024	1.262	88.2	82.2	121.8	107.2	108.3	88.4	102.2	90.4	111.3	1	1	1	1	1	1	1	1	1		High	High	High	High	High	High	High	High	High
FALSE	High	[R].LLLEHTGTPYEDK.[L]	1xTMT6plex [K13]; 1xTMT6plex [N-Term]		2.75614e-06	3.28854e-05	1	1	5	A0A1D5P470	A0A1D5P470 [18-30]	0	1974.09	1.038	1.07	1.2	1.168	1.303	1.07	0.958	1.031	91.5	95	97.9	109.8	106.8	119.2	97.9	87.7	94.3	5	5	5	5	5	5	5	5	5		High	High	High	High	High	High	High	High	High
FALSE	High	[K].LLIEFYDAK.[D]	1xTMT6plex [K9]; 1xTMT6plex [N-Term]		0.000226482	3.28854e-05	1	1	1	E1BSZ0	E1BSZ0 [292-300]	0	1569.93	0.88	1.008	0.801	0.819	0.889	0.861	0.914	0.88	111.8	98.4	112.6	89.6	91.5	99.3	96.3	102.2	98.3	1	1	1	1	1	1	1	1	1		High	High	High	High	High	High	High	High	High
FALSE	High	[R].LLLDVAAFR.[R]	1xTMT6plex [N-Term]		0.000145831	3.28854e-05	1	1	1	A0A3Q2UHD3	A0A3Q2UHD3 [249-257]	0	1246.77	0.967	1.14	0.733	0.748	0.833	0.825	0.865	0.882	112.6	108.9	128.4	82.5	84.2	93.8	92.9	97.4	99.3	1	1	1	1	1	1	1	1	1		High	High	High	High	High	High	High	High	High
FALSE	High	[R].ILIDTGEPAIPEYIGCLK.[Q]	1xCarbamidomethyl [C16]; 1xTMT6plex [K18]; 1xTMT6plex [N-Term]		1.83593e-08	3.28854e-05	1	1	2	A0A1D5PPU3	A0A1D5PPU3 [43-60]	0	2460.38	1.066	0.89	0.842	0.83	0.768	1.936	1.266	1.91	85.7	91.3	76.2	72.1	71.1	65.8	165.8	108.4	163.6	2	2	2	2	2	2	2	2	2		High	High	High	High	High	High	High	High	High
FALSE	High	[R].ILIDNGYQPEWILLQK.[E]	1xTMT6plex [K16]; 1xTMT6plex [N-Term]		1.96696e-05	3.28854e-05	1	1	1	A0A1D5PFK4	A0A1D5PFK4 [238-253]	0	2401.39	1.057	0.758	0.695	0.753	0.683	0.887	0.901	0.963	116.9	123.6	88.6	81.2	88.1	79.9	103.7	105.3	112.6	1	1	1	1	1	1	1	1	1		High	High	High	High	High	High	High	High	High
FALSE	High	[K].LLLDIPLQTPHK.[L]	1xTMT6plex [K12]; 1xTMT6plex [N-Term]		0.0004063	3.28854e-05	2	4	1	A0A3Q2U8L2; A0A3Q2TS12	A0A3Q2U8L2 [1148-1159]; A0A3Q2TS12 [1180-1191]	0	1846.16	1.002	1.144	1.054	0.846	0.837	0.926	1.02	0.93	102.8	103	117.6	108.3	86.9	86	95.1	104.8	95.5	1	1	1	1	1	1	1	1	1	Shared	High	High	High	High	High	High	High	High	High
FALSE	High	[K].IILDLISESPIK.[G]	1xTMT6plex [K12]; 1xTMT6plex [N-Term]		8.41474e-07	3.28854e-05	2	4	2	A0A1D5PSI3; E1C453	A0A1D5PSI3 [181-192]; E1C453 [181-192]	0	1799.13	1.017	1.016	0.62	0.676	0.649	0.793	0.833	0.769	122	124.1	124	75.7	82.5	79.2	96.8	101.7	93.9	2	2	2	2	2	2	2	2	2	Shared	High	High	High	High	High	High	High	High	High
FALSE	High	[R].LILDGAPLIAIHK.[A]	1xTMT6plex [K13]; 1xTMT6plex [N-Term]		3.83974e-08	3.28854e-05	1	1	1	A0A1D5P856	A0A1D5P856 [133-145]	0	1832.18	1.061	1.098	0.863	0.98	0.951	1.104	1.098	0.984	98.5	104.5	108.1	85	96.5	93.7	108.7	108.1	96.9	1	1	1	1	1	1	1	1	1		High	High	High	High	High	High	High	High	High
FALSE	High	[R].LLIDEAILECDAER.[V]	1xCarbamidomethyl [C10]; 1xTMT6plex [N-Term]		3.32912e-06	3.28854e-05	2	3	4	Q5ZM75; R4GJ59	Q5ZM75 [108-121]; R4GJ59 [229-242]	0	1888.99	1.17	1.233	1.279	1.401	1.215	1.22	1.237	1.315	81.3	95.1	100.3	104	113.9	98.8	99.2	100.5	106.9	3	3	3	3	3	3	3	3	3	Shared	High	High	High	High	High	High	High	High	High
FALSE	High	[K].LLLGAGALAYGVR.[E]	1xTMT6plex [N-Term]		1.53798e-08	3.28854e-05	1	2	1	Q5ZMN3	Q5ZMN3 [25-37]	0	1502.93	1.059	0.799	0.832	0.687	0.771	0.965	1.197	1.088	107.2	113.5	85.6	89.1	73.6	82.7	103.4	128.3	116.6	1	1	1	1	1	1	1	1	1		High	High	High	High	High	High	High	High	High
FALSE	High	[RK].ILLLGAGESGK.[S]	1xTMT6plex [K11]; 1xTMT6plex [N-Term]		1.22684e-05	3.28854e-05	6	16	2	A0A3Q2TWD9; A0A3Q2UEZ9; A0A1D5PQE8; Q90846; P50147; P50146	A0A3Q2TWD9 [81-91]; A0A3Q2UEZ9 [36-46]; A0A1D5PQE8 [51-61]; Q90846 [36-46]; P50147 [36-46]; P50146 [36-46]	0	1515.95	0.942	0.998	0.975	0.957	1.003	0.953	0.903	0.916	104.1	98	103.9	101.5	99.6	104.4	99.2	93.9	95.3	2	2	2	2	2	2	2	2	2	Shared	High	High	High	High	High	High	High	High	High
FALSE	High	[R].ILGYIVEMLPK.[G]	1xTMT6plex [K11]; 1xTMT6plex [N-Term]		4.16027e-05	3.28854e-05	1	1	3	A0A3Q2TS15	A0A3Q2TS15 [3680-3690]	0	1734.06	1.039	1.086	1.608	1.682	1.492	1.188	1.052	1.193	79.4	82.5	86.2	127.6	133.5	118.4	94.3	83.5	94.7	3	3	3	3	3	3	3	3	3		High	High	High	High	High	High	High	High	High
FALSE	High	[R].IIGYGLPFPK.[N]	1xTMT6plex [K10]; 1xTMT6plex [N-Term]		6.98837e-05	3.28854e-05	1	1	2	F1NKV0	F1NKV0 [295-304]	0	1562.97	1.063	0.974	1.365	1.319	1.401	1.11	1.027	1.112	86.8	92.2	84.6	118.5	114.5	121.5	96.3	89.1	96.5	2	2	2	2	2	2	2	2	2		High	High	High	High	High	High	High	High	High
FALSE	High	[K].IIGLEDLVK.[D]	1xTMT6plex [K9]; 1xTMT6plex [N-Term]		0.00010553	3.28854e-05	1	2	2	E1C771	E1C771 [209-217]	0	1457.93	0.943	0.888	1.098	1.166	1.123	1.162	1.143	1.149	93.1	87.8	82.7	102.1	108.5	104.5	108.1	106.3	106.9	2	2	2	2	2	2	2	2	2		High	High	High	High	High	High	High	High	High
FALSE	High	[R].ILGLAIESHDVGVR.[T]	1xTMT6plex [N-Term]		1.84591e-07	3.28854e-05	1	1	1	E1BRL4	E1BRL4 [27-40]	0	1708	0.969	1.041	1.146	1.293	1.253	1.038	1.104	1.236	89.3	86.6	92.9	102.3	115.5	111.8	92.6	98.6	110.4	1	1	1	1	1	1	1	1	1		High	High	High	High	High	High	High	High	High
FALSE	High	[K].LIGLAIDYYDGGKDPELLTPEQR.[R]	1xTMT6plex [K13]; 1xTMT6plex [N-Term]		2.27062e-08	3.28854e-05	1	1	1	A0A1L1RNG8	A0A1L1RNG8 [166-188]	1	3034.65	0.844	0.941	0.711	0.772	0.829	0.924	0.878	0.713	118.2	99.8	111.3	84.1	91.3	98	109.2	103.8	84.3	1	1	1	1	1	1	1	1	1		High	High	High	High	High	High	High	High	High
FALSE	High	[R].LLGHWEEAAHDLALACK.[L]	1xCarbamidomethyl [C16]; 1xTMT6plex [K17]; 1xTMT6plex [N-Term]		1.35933e-09	3.28854e-05	1	2	2	F1NH21	F1NH21 [192-208]	0	2392.28	1.127	1.019	1.126	1.237	1.104	0.983	1.064	0.971	93.4	105.3	95.3	105.2	115.6	103.1	91.8	99.4	90.7	2	2	2	2	2	2	2	2	2		High	High	High	High	High	High	High	High	High
FALSE	High	[K].LLGHEVEDVIIK.[C]	1xTMT6plex [K12]; 1xTMT6plex [N-Term]		1.02779e-05	3.28854e-05	1	1	2	E1C0J4	E1C0J4 [444-455]	0	1823.1	0.902	0.951	0.58	0.723	0.556	0.833	1	0.798	122.6	110.6	116.6	71.1	88.6	68.1	102.1	122.5	97.8	1	1	1	1	1	1	1	1	1		High	High	High	High	High	High	High	High	High
FALSE	High	[K].LLGGVTIAQGGVLPNIQAVLLPK.[K]	1xTMT6plex [K23]; 1xTMT6plex [N-Term]		2.87672e-09	3.28854e-05	1	2	1	A0A1L1RNY8	A0A1L1RNY8 [97-119]	0	2729.71	0.841	0.841	0.824	0.719	0.821	0.738	0.739	0.722	124.2	104.5	104.4	102.3	89.3	102.1	91.7	91.8	89.7	1	1	1	1	1	1	1	1	1		High	High	High	High	High	High	High	High	High
FALSE	High	[R].ILGGSEAQPHR.[R]	1xTMT6plex [N-Term]		1.49942e-05	3.28854e-05	1	3	3	A0A3Q2TVA9	A0A3Q2TVA9 [201-211]	0	1393.77	1.183	1.147	1.29	1.388	1.228	0.962	0.972	0.963	88.8	105.1	101.9	114.5	123.3	109.1	85.4	86.4	85.5	3	3	3	3	3	3	3	3	3		High	High	High	High	High	High	High	High	High
FALSE	High	[K].LLGGQANYQSAGRPEEDEMYEAAIIETNCIYR.[L]	1xCarbamidomethyl [C29]; 1xTMT6plex [N-Term]		4.48533e-12	3.28854e-05	1	7	1	A0A3Q3AIZ0	A0A3Q3AIZ0 [1626-1657]	0	3890.85	1.185	0.687	0.692	0.613	0.754	0.859	1.265	1.083	110.6	131	76	76.5	67.8	83.4	95	139.9	119.8	1	1	1	1	1	1	1	1	1		High	High	High	High	High	High	High	High	High
FALSE	High	[R].LLGGINVASPVADEHSLIK.[L]	1xTMT6plex [K19]; 1xTMT6plex [N-Term]		3.03368e-09	3.28854e-05	1	3	1	A0A1D5PAS6	A0A1D5PAS6 [368-386]	0	2391.4	0.869	0.966	1.108	0.898	0.867	0.673	0.663	0.865	113.8	98.9	109.9	126.1	102.1	98.6	76.6	75.5	98.4	1	1	1	1	1	1	1	1	1		High	High	High	High	High	High	High	High	High
FALSE	High	[R].ILGFSPIIIGR.[H]	1xTMT6plex [N-Term]		0.000173934	3.28854e-05	1	2	1	A0A1D5PR63	A0A1D5PR63 [159-169]	0	1414.9	0.908	0.8	1.234	0.938	1.318	1.096	1.06	1.029	95.9	87.1	76.8	118.3	90	126.4	105.1	101.7	98.7	1	1	1	1	1	1	1	1	1		High	High	High	High	High	High	High	High	High
FALSE	High	[K].IIGFGSALLEEVDPNPANFVGAGIIHTK.[T]	1xTMT6plex [K28]; 1xTMT6plex [N-Term]		3.46439e-15	3.28854e-05	1	4	1	A0A1D5NV94	A0A1D5NV94 [896-923]	0	3337.86	0.962	0.8	0.673	0.693	0.569	0.653	0.652	0.831	131.7	126.7	105.4	88.6	91.3	74.9	86	85.9	109.5	1	1	1	1	1	1	1	1	1		High	High	High	High	High	High	High	High	High
FALSE	High	[R].IIGETQDAVEYQR.[Q]	1xTMT6plex [N-Term]		3.77051e-07	3.28854e-05	1	1	2	Q5ZL55	Q5ZL55 [126-138]	0	1750.92	1.01	1.061	0.477	0.472	0.522	0.495	0.522	0.459	149.6	151	158.8	71.3	70.6	78.1	74.1	78	68.6	2	2	2	2	2	2	2	2	2		High	High	High	High	High	High	High	High	High
FALSE	High	[R].ILGEELGYMK.[L]	1xTMT6plex [K10]; 1xTMT6plex [N-Term]		8.79286e-05	3.28854e-05	2	2	1	Q197X2; F1NV02	Q197X2 [771-780]; F1NV02 [771-780]	0	1610.92	1.184	1.151	2.371	2.352	1.617	2.235	2.448	1.955	55.2	65.3	63.5	130.8	129.8	89.2	123.3	135	107.9	1	1	1	1	1	1	1	1	1	Shared	High	High	High	High	High	High	High	High	High
FALSE	High	[K].ILGDMPDPTQFGIHDDVTEAEK.[T]	1xTMT6plex [K22]; 1xTMT6plex [N-Term]		5.92518e-14	3.28854e-05	1	2	2	A0A1D5PCL0	A0A1D5PCL0 [4225-4246]	0	2886.46	1.05	1.002	1.408	1.066	3.424	0.926	1.059	1.5	72.4	76	72.5	101.9	77.1	247.8	67	76.6	108.6	2	2	2	2	2	2	2	2	2		High	High	High	High	High	High	High	High	High
FALSE	High	[K].ILGDINSDFSR.[V]	1xTMT6plex [N-Term]		1.63818e-05	3.28854e-05	1	2	1	Q5ZLN2	Q5ZLN2 [406-416]	0	1465.78	0.889	1.021	0.884	0.914	1.021	0.95	1.021	0.922	104.4	92.8	106.6	92.2	95.4	106.6	99.2	106.6	96.2	1	1	1	1	1	1	1	1	1		High	High	High	High	High	High	High	High	High
FALSE	High	[K].IIGAVDQIQLTQTQLEER.[Q]	1xTMT6plex [N-Term]		1.25091e-08	3.28854e-05	2	3	2	Q90885; Q90899	Q90885 [44-61]; Q90899 [44-61]	0	2284.27	1.564	1.578	0.376	0.486	0.349	1	1.922	0.837	98.8	154.5	155.9	37.1	48	34.4	98.8	189.8	82.7	1	1	1	1	1	1	1	1	1	Shared	High	High	High	High	High	High	High	High	High
FALSE	High	[R].IIGATDSSGELMFLMK.[W]	1xTMT6plex [K16]; 1xTMT6plex [N-Term]		3.37376e-09	3.28854e-05	2	3	1	A0A1D5PEX8; O93480	A0A1D5PEX8 [127-142]; O93480 [122-137]	0	2171.19	1.034	1.004	0.682	0.66	0.729	0.72	0.863	0.734	121.2	125.3	121.7	82.6	80	88.3	87.3	104.6	88.9	1	1	1	1	1	1	1	1	1	Shared	High	High	High	High	High	High	High	High	High
FALSE	High	[R].LLGAPVPVDENDEGLQR.[A]	1xTMT6plex [N-Term]		4.37643e-10	3.28854e-05	1	3	2	R4GLT1	R4GLT1 [42-58]	0	2051.1	1.277	1.106	1.151	1.068	1.151	0.979	0.834	1.034	93.7	119.7	103.7	107.9	100.1	107.9	91.8	78.2	96.9	2	2	2	2	2	2	2	2	2		High	High	High	High	High	High	High	High	High
FALSE	High	[K].ILGALTEEELR.[K]	1xTMT6plex [N-Term]		8.06899e-06	3.28854e-05	2	3	1	Q9DEA6; F1NY71	Q9DEA6 [4-14]; F1NY71 [18-28]	0	1472.85	0.837	0.894	0.784	0.739	0.877	0.972	1.112	0.959	110.1	92.2	98.4	86.3	81.4	96.5	107	122.5	105.6	1	1	1	1	1	1	1	1	1	Shared	High	High	High	High	High	High	High	High	High
FALSE	High	[R].ILGADTSAELEETGR.[V]	1xTMT6plex [N-Term]		2.77528e-08	3.28854e-05	2	6	17	A0A1D5PJG9; A0A1D5PN54	A0A1D5PJG9 [49-63]; A0A1D5PN54 [59-73]	0	1790.93	1.033	0.987	0.811	0.695	0.743	1.145	1.337	1.344	98.9	102.2	97.6	80.3	68.8	73.5	113.3	132.3	133	17	17	17	17	17	17	17	17	17	Shared	High	High	High	High	High	High	High	High	High
FALSE	High	[K].IIFVVGGPGSGK.[G]	1xTMT6plex [K12]; 1xTMT6plex [N-Term]		7.9743e-06	3.28854e-05	1	1	4	P05081	P05081 [11-22]	0	1588.98	1	1.03	1.625	1.339	1.497	0.955	0.811	1.068	87.2	87.2	89.8	141.7	116.7	130.5	83.3	70.6	93	4	4	4	4	4	4	4	4	4		High	High	High	High	High	High	High	High	High
FALSE	High	[K].LLFVHSAEGTEFWSALLEK.[A]	1xTMT6plex [K19]; 1xTMT6plex [N-Term]		4.03126e-11	3.28854e-05	1	2	1	A0A1D5PEK3	A0A1D5PEK3 [175-193]	0	2635.45	0.813	1	1.205	1.597	1.43	1.007	0.918	0.961	90.6	73.6	90.6	109.2	144.7	129.6	91.3	83.2	87.1	1	1	1	1	1	1	1	1	1		High	High	High	High	High	High	High	High	High
FALSE	High	[K].IIFVDADQIVR.[S]	1xTMT6plex [N-Term]		4.19084e-06	3.28854e-05	1	1	1	E1BQH9	E1BQH9 [1371-1381]	0	1517.89	1.063	1.098	0.828	0.868	0.831	1.002	0.843	0.9	106.7	113.5	117.2	88.3	92.6	88.7	106.9	90	96	1	1	1	1	1	1	1	1	1		High	High	High	High	High	High	High	High	High
FALSE	High	[K].LLFTTFSVLAGEDLK.[V]	1xTMT6plex [K15]; 1xTMT6plex [N-Term]		9.92031e-06	3.28854e-05	1	1	2	A0A3Q2TS15	A0A3Q2TS15 [1588-1602]	0	2112.24	0.989	0.91	1.274	1.429	1.291	1.176	1.037	1.212	87.2	86.3	79.4	111.1	124.7	112.6	102.6	90.4	105.7	2	2	2	2	2	2	2	2	2		High	High	High	High	High	High	High	High	High
FALSE	High	[R].LLFTEALYDEQLSR.[W]	1xTMT6plex [N-Term]		8.09706e-05	3.28854e-05	1	1	1	Q5ZIZ2	Q5ZIZ2 [228-241]	0	1927.04	1.236	0.864	1.158	1.102	1.525	0.946	0.997	1.094	90.7	112.1	78.4	105.1	99.9	138.3	85.8	90.4	99.3	1	1	1	1	1	1	1	1	1		High	High	High	High	High	High	High	High	High
FALSE	High	[R].ILGLGDLGCYGMGIPVGK.[L]	1xCarbamidomethyl [C9]; 1xTMT6plex [K18]; 1xTMT6plex [N-Term]		2.12993e-10	3.28854e-05	1	4	1	A0A3Q2UB37	A0A3Q2UB37 [243-260]	0	2278.27	1.024	0.809	1.504	1.481	1.435	1.019	0.752	1.089	89	91.1	72	133.9	131.8	127.7	90.7	66.9	96.9	1	1	1	1	1	1	1	1	1		High	High	High	High	High	High	High	High	High
FALSE	High	[R].IIGLKPEGEPYIQCTSK.[SE]	1xCarbamidomethyl [C14]; 2xTMT6plex [K5; K17]; 1xTMT6plex [N-Term]		7.45179e-12	3.28854e-05	1	3	1	A0A3Q2UED6	A0A3Q2UED6 [179-195]	0	2620.5	1.217	1.024	0.632	0.533	0.534	0.84	0.946	0.713	121	147.3	123.8	76.5	64.5	64.7	101.7	114.4	86.2	1	1	1	1	1	1	1	1	1		High	High	High	High	High	High	High	High	High
FALSE	High	[R].LLGIPVIVTEQYPK.[G]	1xTMT6plex [K14]; 1xTMT6plex [N-Term]		2.7092e-07	3.28854e-05	1	2	1	F1NS88	F1NS88 [143-156]	0	2028.25	1.025	0.961	0.769	0.793	0.768	1.1	1.039	1.209	103.9	106.5	99.8	79.9	82.3	79.8	114.2	107.9	125.6	1	1	1	1	1	1	1	1	1		High	High	High	High	High	High	High	High	High
FALSE	High	[K].ILGIQSGANEDEIKK.[A]	2xTMT6plex [K14; K15]; 1xTMT6plex [N-Term]		4.63316e-06	3.28854e-05	1	2	2	E1BWR7	E1BWR7 [43-57]	1	2302.36	0.989	1.071	0.852	0.832	0.808	0.808	1.077	1.013	106.5	105.4	114.1	90.7	88.6	86	86	114.7	107.9	2	2	2	2	2	2	2	2	2		High	High	High	High	High	High	High	High	High
FALSE	High	[K].LLGWGSLPGK.[N]	1xTMT6plex [K10]; 1xTMT6plex [N-Term]		0.000394637	3.28854e-05	1	1	1	E1BTI7	E1BTI7 [414-423]	0	1485.92	0.959	0.969	0.898	0.935	0.964	1.236	1.604	1.231	91.9	88.1	89	82.5	86	88.5	113.6	147.3	113.1	1	1	1	1	1	1	1	1	1		High	High	High	High	High	High	High	High	High
FALSE	High	[R].LLGVQSPFLAQVLAEPWR.[L]	1xTMT6plex [N-Term]		3.51778e-10	3.28854e-05	1	1	1	Q2PP41	Q2PP41 [143-160]	0	2253.3	1.066	0.913	0.74	0.675	0.856	1.091	1.318	1.041	103.5	110.3	94.5	76.5	69.8	88.5	112.8	136.4	107.7	1	1	1	1	1	1	1	1	1		High	High	High	High	High	High	High	High	High
FALSE	High	[K].ILGVLQNIPR.[D]	1xTMT6plex [N-Term]		4.79262e-05	3.28854e-05	1	1	2	E1BRT9	E1BRT9 [31-40]	0	1351.86	0.924	0.948	0.686	0.532	0.684	0.996	1.042	0.928	116.3	107.5	110.2	79.7	61.8	79.6	115.8	121.1	107.9	2	2	2	2	2	2	2	2	2		High	High	High	High	High	High	High	High	High
FALSE	High	[K].IIGVHQEDELLECLSPATSR.[T]	1xCarbamidomethyl [C13]; 1xTMT6plex [N-Term]		1.53645e-06	3.28854e-05	1	2	1	A0A1D5PPD3	A0A1D5PPD3 [949-968]	0	2496.3	0.952	1.115	0.912	0.708	0.868	0.941	0.958	0.798	109.1	103.8	121.6	99.5	77.3	94.6	102.6	104.5	87	1	1	1	1	1	1	1	1	1		High	High	High	High	High	High	High	High	High
FALSE	High	[R].LLGTPTEEQWPAMAK.[L]	1xTMT6plex [K15]; 1xTMT6plex [N-Term]		7.25576e-06	3.28854e-05	1	2	1	B6E1W1	B6E1W1 [218-232]	0	2130.17	1.111	0.943	0.877	0.976	0.945	1.011	1.462	1.319	93.3	103.7	88	81.8	91.1	88.2	94.4	136.4	123.1	1	1	1	1	1	1	1	1	1		High	High	High	High	High	High	High	High	High
FALSE	High	[R].ILGTLLAGGEHSVEVATK.[A]	1xTMT6plex [K18]; 1xTMT6plex [N-Term]		2.14358e-11	3.28854e-05	1	1	1	F1P331	F1P331 [55-72]	0	2253.32	1.075	1.102	1.12	1.226	1.148	1.329	1.071	1.053	88.9	95.6	97.9	99.6	109	102.1	118.2	95.2	93.6	1	1	1	1	1	1	1	1	1		High	High	High	High	High	High	High	High	High
FALSE	High	[K].IIGSQDSTPVPSPPVDVATFLAFPSPEK.[L]	1xTMT6plex [K28]; 1xTMT6plex [N-Term]		4.94921e-08	3.28854e-05	1	2	1	F1NIE8	F1NIE8 [410-437]	0	3354.82	0.928	1.082	1.264	1.386	1.169	1.462	0.909	0.887	89.2	82.8	96.5	112.8	123.6	104.3	130.5	81.1	79.1	1	1	1	1	1	1	1	1	1		High	High	High	High	High	High	High	High	High
FALSE	High	[K].LIGSLTQQIR.[A]	1xTMT6plex [N-Term]		1.68723e-05	3.28854e-05	1	1	1	O42184	O42184 [748-757]	0	1357.84	0.898	0.969	1.058	1.025	1.175	0.864	0.97	0.961	100.9	90.6	97.8	106.7	103.4	118.5	87.2	97.8	97	1	1	1	1	1	1	1	1	1		High	High	High	High	High	High	High	High	High
FALSE	High	[K].LLGSIDVDHTQYR.[F]	1xTMT6plex [N-Term]		2.21764e-08	3.28854e-05	1	2	1	A0A1D5NYC2	A0A1D5NYC2 [748-760]	0	1745.94	1.025	0.705	3.03	2.676	3.848	0.962	1.056	2.534	53.5	54.8	37.7	162	143.1	205.7	51.4	56.4	135.5	1	1	1	1	1	1	1	1	1		High	High	High	High	High	High	High	High	High
FALSE	High	[K].LLGSIDIDHTQYK.[F]	1xTMT6plex [K13]; 1xTMT6plex [N-Term]		5.03516e-07	3.28854e-05	1	1	25	F1P3X1	F1P3X1 [751-763]	0	1961.11	1.095	1.134	2.192	2.559	2.071	1.069	0.93	1.284	67.5	73.9	76.6	147.9	172.7	139.8	72.1	62.8	86.7	25	25	25	25	25	25	25	25	25		High	High	High	High	High	High	High	High	High
FALSE	High	[K].LLGSLDIDHNQYK.[F]	1xTMT6plex [K13]; 1xTMT6plex [N-Term]		4.59886e-05	3.28854e-05	2	5	2	A0A1D5PFB7; A0A1D5P600	A0A1D5PFB7 [670-682]; A0A1D5P600 [740-752]	0	1974.11	1.3	1.52	0.632	0.732	0.666	0.834	1.009	0.972	103.9	135.1	157.9	65.6	76	69.2	86.7	104.8	100.9	2	2	2	2	2	2	2	2	2	Shared	High	High	High	High	High	High	High	High	High
FALSE	High	[R].ILGSASPEEEQEKPILDRPTR.[I]	1xTMT6plex [K13]; 1xTMT6plex [N-Term]		3.64108e-08	3.28854e-05	1	2	1	A0A3Q2UFM7	A0A3Q2UFM7 [162-182]	0	2823.56	1.161	1.063	0.832	0.826	0.939	1.054	1.324	1.046	97.3	113	103.5	81	80.4	91.4	102.6	128.9	101.8	1	1	1	1	1	1	1	1	1		High	High	High	High	High	High	High	High	High
FALSE	High	[K].ILGYISTGK.[R]	1xTMT6plex [K9]; 1xTMT6plex [N-Term]		0.000294745	3.28854e-05	1	1	2	E1BT93	E1BT93 [372-380]	0	1409.88	1.047	0.99	0.684	0.669	0.768	0.847	0.925	0.848	115.7	121.2	114.5	79.2	77.3	88.9	98	107	98.1	2	2	2	2	2	2	2	2	2		High	High	High	High	High	High	High	High	High
FALSE	High	[R].LIGQIVSSITASLR.[F]	1xTMT6plex [N-Term]		1.18417e-05	3.28854e-05	2	6	2	A0A1D5PAR5; A0A1D5NW27	A0A1D5PAR5 [230-243]; A0A1D5NW27 [230-243]	0	1687.03	1.021	0.979	0.496	0.587	0.676	0.796	0.995	0.75	123.3	125.9	120.7	61.2	72.4	83.3	98.1	122.7	92.5	1	1	1	1	1	1	1	1	1	Shared	High	High	High	High	High	High	High	High	High
FALSE	High	[K].ILGQEVAFININK.[E]	1xTMT6plex [K13]; 1xTMT6plex [N-Term]		1.26576e-08	3.28854e-05	2	3	2	F1NFL6; P02845	F1NFL6 [733-745]; P02845 [733-745]	0	1917.16	1.113	0.832	2.552	2.525	2.089	3.422	4.147	2.795	44	48.9	36.6	112.2	111	91.8	150.4	182.3	122.8	2	2	2	2	2	2	2	2	2	Shared	High	High	High	High	High	High	High	High	High
FALSE	High	[K].ILGQEGDASYLASEMSTWDGVIVTPSEK.[A]	1xTMT6plex [K28]; 1xTMT6plex [N-Term]		1.60441e-10	3.28854e-05	1	3	2	H9KZT7	H9KZT7 [433-460]	0	3441.75																											No Quan Values	High	High	High	High	High	High	High	High	High
FALSE	High	[K].LLGPTAAIDFADPEGALAK.[R]	1xTMT6plex [K19]; 1xTMT6plex [N-Term]		1.15795e-07	3.28854e-05	1	6	1	A0A1D5PGQ9	A0A1D5PGQ9 [157-175]	0	2328.32	1.086	0.869	0.901	1.005	0.954	0.909	0.937	0.939	104.6	113.6	91	94.3	105.2	99.9	95.1	98.1	98.3	1	1	1	1	1	1	1	1	1		High	High	High	High	High	High	High	High	High
FALSE	High	[R].LLGPENAASVLEAQSEDMQNTQNAENVR.[L]	1xOxidation [M18]; 1xTMT6plex [N-Term]		9.78126e-13	3.28854e-05	1	1	6	A0A1D5NT92	A0A1D5NT92 [207-234]	0	3273.59	1.056	0.997	1.29	1.248	1.359	0.991	0.936	0.99	91.2	96.3	90.9	117.7	113.8	124	90.4	85.3	90.3	4	4	4	4	4	4	4	4	4		High	High	High	High	High	High	High	High	High
FALSE	High	[R].LLGPENAASVLEAQSEDMQNTQNAENVR.[L]	1xTMT6plex [N-Term]		4.84541e-13	3.28854e-05	1	1	3	A0A1D5NT92	A0A1D5NT92 [207-234]	0	3257.59	0.958	1.023	0.911	0.847	1.004	1.057	1.212	1.335	96.3	92.3	98.5	87.7	81.5	96.6	101.8	116.7	128.5	3	3	3	3	3	3	3	3	3		High	High	High	High	High	High	High	High	High
FALSE	High	[K].LLGPDGPGGADLPSEEEEGQNLWSSILSEVSTR.[S]	1xTMT6plex [N-Term]		3.29183e-07	3.28854e-05	1	3	1	Q5ZMQ4	Q5ZMQ4 [10-42]	0	3668.81	1.576	1.129	1.722	2.174	2.454	1.586	1.201	1.171	64.2	101.2	72.5	110.6	139.6	157.6	101.9	77.1	75.2	1	1	1	1	1	1	1	1	1		High	High	High	High	High	High	High	High	High
FALSE	High	[R].ILGNSSLGAMR.[F]	1xTMT6plex [N-Term]		9.24207e-06	3.28854e-05	1	1	1	F1N9G6	F1N9G6 [89-99]	0	1347.76	1.059	1.026	0.627	0.574	0.538	1.123	1.425	0.991	107.6	113.9	110.4	67.5	61.8	57.9	120.9	153.3	106.6	1	1	1	1	1	1	1	1	1		High	High	High	High	High	High	High	High	High
FALSE	High	[K].ILGNPSKEEMNAK.[K]	2xTMT6plex [K7; K13]; 1xTMT6plex [N-Term]		1.62028e-06	3.28854e-05	2	2	12	P02605; P02604	P02605 [50-62]; P02604 [92-104]	1	2118.22	1.069	1.188	1.709	2.193	2.196	1.655	1.016	1.542	66.3	70.9	78.8	113.3	145.5	145.7	109.8	67.4	102.3	12	12	12	12	12	12	12	12	12	Shared	High	High	High	High	High	High	High	High	High
[truncated: 40,479 more rows]
[truncated: 4 more columns]

## Sheet: Proteins
Checked	Protein FDR Confidence: Combined	Master	Accession	Description	Exp. q-value: Combined	Sum PEP Score	Coverage [%]	# Peptides	# PSMs	# Unique Peptides	# Protein Groups	# AAs	MW [kDa]	calc. pI	Score Sequest HT: Sequest HT	# Peptides (by Search Engine): Sequest HT	Abundance Ratio: (F1, 127C) / (F1, 126)	Abundance Ratio: (F1, 128N) / (F1, 126)	Abundance Ratio: (F1, 128C) / (F1, 126)	Abundance Ratio: (F1, 129N) / (F1, 126)	Abundance Ratio: (F1, 129C) / (F1, 126)	Abundance Ratio: (F1, 130N) / (F1, 126)	Abundance Ratio: (F1, 130C) / (F1, 126)	Abundance Ratio: (F1, 131) / (F1, 126)	Abundances (Scaled): F1: 126, Control	Abundances (Scaled): F1: 127C, Sample	Abundances (Scaled): F1: 128N, Sample	Abundances (Scaled): F1: 128C, Sample	Abundances (Scaled): F1: 129N, Sample	Abundances (Scaled): F1: 129C, Sample	Abundances (Scaled): F1: 130N, Sample	Abundances (Scaled): F1: 130C, Sample	Abundances (Scaled): F1: 131, Sample	Abundances Count: F1: 126, Control	Abundances Count: F1: 127C, Sample	Abundances Count: F1: 128N, Sample	Abundances Count: F1: 128C, Sample	Abundances Count: F1: 129N, Sample	Abundances Count: F1: 129C, Sample	Abundances Count: F1: 130N, Sample	Abundances Count: F1: 130C, Sample	Abundances Count: F1: 131, Sample	Found in Sample: [S1] F1: 126, Control	Found in Sample: [S2] F1: 127C, Sample	Found in Sample: [S3] F1: 128N, Sample	Found in Sample: [S4] F1: 128C, Sample	Found in Sample: [S5] F1: 129N, Sample	Found in Sample: [S6] F1: 129C, Sample	Found in Sample: [S7] F1: 130N, Sample
[truncated: 4,935 more rows]
[truncated: 3 more columns]
