# Supplementary material for: Breast Meat Fatty Acid Profiling and Proteomic Analysis of Beijing-You Chicken During the Laying Period
Source: Front Vet Sci. 2022 Jun 15;9:908862. doi: 10.3389/fvets.2022.908862 (PMC9240433; doi:10.3389/fvets.2022.908862)
Supplement: Supplementary Table S3 — Gene Ontology (GO) analysis of 4,935 proteins in skinless breast meat of BYC. [file Table_3.XLS]

## Sheet: GO功能分类统计表
Seq Number	GO ID (Lev4)	GO Term (Lev4)	GO ID (Lev3)	GO Term (Lev3)	GO ID (Lev2)	GO Term (Lev2)	Term type
48	GO:0003712	transcription cofactor activity	GO:0000989	transcription factor activity, transcription factor binding	GO:0000988	transcription factor activity, protein binding	molecular_function
1	GO:0000995	transcription factor activity, core RNA polymerase III binding	GO:0000990	transcription factor activity, core RNA polymerase binding	GO:0000988	transcription factor activity, protein binding	molecular_function
1	GO:0000991	transcription factor activity, core RNA polymerase II binding	GO:0000990	transcription factor activity, core RNA polymerase binding	GO:0000988	transcription factor activity, protein binding	molecular_function
8	GO:0061608	nuclear import signal receptor activity	GO:0005487	nucleocytoplasmic transporter activity	GO:0005215	transporter activity	molecular_function
6	GO:0005049	nuclear export signal receptor activity	GO:0005487	nucleocytoplasmic transporter activity	GO:0005215	transporter activity	molecular_function
4	GO:0005337	nucleoside transmembrane transporter activity	GO:1901505	carbohydrate derivative transporter activity	GO:0005215	transporter activity	molecular_function
3	GO:0005346	purine ribonucleotide transmembrane transporter activity	GO:1901505	carbohydrate derivative transporter activity	GO:0005215	transporter activity	molecular_function
1	GO:0005338	nucleotide-sugar transmembrane transporter activity	GO:1901505	carbohydrate derivative transporter activity	GO:0005215	transporter activity	molecular_function
2	GO:0015144	carbohydrate transmembrane transporter activity	GO:1901476	carbohydrate transporter activity	GO:0005215	transporter activity	molecular_function
1	GO:0045118	azole transporter activity	GO:0090484	drug transporter activity	GO:0005215	transporter activity	molecular_function
1	GO:0015238	drug transmembrane transporter activity	GO:0090484	drug transporter activity	GO:0005215	transporter activity	molecular_function
52	GO:0022804	active transmembrane transporter activity	GO:0022857	transmembrane transporter activity	GO:0005215	transporter activity	molecular_function
120	GO:0022891	substrate-specific transmembrane transporter activity	GO:0022857	transmembrane transporter activity	GO:0005215	transporter activity	molecular_function
2	GO:1901682	sulfur compound transmembrane transporter activity	GO:0022857	transmembrane transporter activity	GO:0005215	transporter activity	molecular_function
5	GO:1901618	organic hydroxy compound transmembrane transporter activity	GO:0022857	transmembrane transporter activity	GO:0005215	transporter activity	molecular_function
1	GO:0015238	drug transmembrane transporter activity	GO:0022857	transmembrane transporter activity	GO:0005215	transporter activity	molecular_function
1	GO:0072349	modified amino acid transmembrane transporter activity	GO:0022857	transmembrane transporter activity	GO:0005215	transporter activity	molecular_function
39	GO:0022803	passive transmembrane transporter activity	GO:0022857	transmembrane transporter activity	GO:0005215	transporter activity	molecular_function
1	GO:0090482	vitamin transmembrane transporter activity	GO:0022857	transmembrane transporter activity	GO:0005215	transporter activity	molecular_function
5	GO:1901677	phosphate transmembrane transporter activity	GO:0022857	transmembrane transporter activity	GO:0005215	transporter activity	molecular_function
1	GO:0008517	folic acid transporter activity	GO:0051183	vitamin transporter activity	GO:0005215	transporter activity	molecular_function
1	GO:0032217	riboflavin transporter activity	GO:0051183	vitamin transporter activity	GO:0005215	transporter activity	molecular_function
1	GO:0090482	vitamin transmembrane transporter activity	GO:0051183	vitamin transporter activity	GO:0005215	transporter activity	molecular_function
1	GO:0034632	retinol transporter activity	GO:0051183	vitamin transporter activity	GO:0005215	transporter activity	molecular_function
1	GO:0097163	sulfur carrier activity	GO:0022892	substrate-specific transporter activity	GO:0005215	transporter activity	molecular_function
20	GO:0008565	protein transporter activity	GO:0022892	substrate-specific transporter activity	GO:0005215	transporter activity	molecular_function
120	GO:0022891	substrate-specific transmembrane transporter activity	GO:0022892	substrate-specific transporter activity	GO:0005215	transporter activity	molecular_function
6	GO:0005344	oxygen transporter activity	GO:0022892	substrate-specific transporter activity	GO:0005215	transporter activity	molecular_function
24	GO:0005319	lipid transporter activity	GO:0022892	substrate-specific transporter activity	GO:0005215	transporter activity	molecular_function
1	GO:0015194	L-serine transmembrane transporter activity	GO:1905361	L-serine transporter activity	GO:0005215	transporter activity	molecular_function
2	GO:0051185	coenzyme transporter activity	GO:0051184	cofactor transporter activity	GO:0005215	transporter activity	molecular_function
1	GO:0015230	FAD transmembrane transporter activity	GO:0051184	cofactor transporter activity	GO:0005215	transporter activity	molecular_function
1	GO:0008517	folic acid transporter activity	GO:0051184	cofactor transporter activity	GO:0005215	transporter activity	molecular_function
32	GO:0000981	RNA polymerase II transcription factor activity, sequence-specific DNA binding	GO:0003700	transcription factor activity, sequence-specific DNA binding	GO:0001071	nucleic acid binding transcription factor activity	molecular_function
3	GO:0098531	transcription factor activity, direct ligand regulated sequence-specific DNA binding	GO:0003700	transcription factor activity, sequence-specific DNA binding	GO:0001071	nucleic acid binding transcription factor activity	molecular_function
1	GO:0008494	translation activator activity	GO:0090079	translation regulator activity, nucleic acid binding	GO:0045182	translation regulator activity	molecular_function
1	GO:0000900	translation repressor activity, nucleic acid binding	GO:0090079	translation regulator activity, nucleic acid binding	GO:0045182	translation regulator activity	molecular_function
1	GO:0000900	translation repressor activity, nucleic acid binding	GO:0030371	translation repressor activity	GO:0045182	translation regulator activity	molecular_function
23	GO:0016859	cis-trans isomerase activity	GO:0016853	isomerase activity	GO:0003824	catalytic activity	molecular_function
15	GO:0016860	intramolecular oxidoreductase activity	GO:0016853	isomerase activity	GO:0003824	catalytic activity	molecular_function
13	GO:0016866	intramolecular transferase activity	GO:0016853	isomerase activity	GO:0003824	catalytic activity	molecular_function
3	GO:0003916	DNA topoisomerase activity	GO:0016853	isomerase activity	GO:0003824	catalytic activity	molecular_function
2	GO:0016854	racemase and epimerase activity	GO:0016853	isomerase activity	GO:0003824	catalytic activity	molecular_function
1	GO:0008892	guanine deaminase activity	GO:0019239	deaminase activity	GO:0003824	catalytic activity	molecular_function
2	GO:0004342	glucosamine-6-phosphate deaminase activity	GO:0019239	deaminase activity	GO:0003824	catalytic activity	molecular_function
1	GO:0004000	adenosine deaminase activity	GO:0019239	deaminase activity	GO:0003824	catalytic activity	molecular_function
1	GO:0004126	cytidine deaminase activity	GO:0019239	deaminase activity	GO:0003824	catalytic activity	molecular_function
1	GO:0047623	adenosine-phosphate deaminase activity	GO:0019239	deaminase activity	GO:0003824	catalytic activity	molecular_function
2	GO:0003796	lysozyme activity	GO:0061783	peptidoglycan muralytic activity	GO:0003824	catalytic activity	molecular_function
5	GO:0016840	carbon-nitrogen lyase activity	GO:0016829	lyase activity	GO:0003824	catalytic activity	molecular_function
34	GO:0016835	carbon-oxygen lyase activity	GO:0016829	lyase activity	GO:0003824	catalytic activity	molecular_function
4	GO:0016849	phosphorus-oxygen lyase activity	GO:0016829	lyase activity	GO:0003824	catalytic activity	molecular_function
6	GO:0016846	carbon-sulfur lyase activity	GO:0016829	lyase activity	GO:0003824	catalytic activity	molecular_function
1	GO:0004325	ferrochelatase activity	GO:0016829	lyase activity	GO:0003824	catalytic activity	molecular_function
16	GO:0016830	carbon-carbon lyase activity	GO:0016829	lyase activity	GO:0003824	catalytic activity	molecular_function
22	GO:0101005	ubiquitinyl hydrolase activity	GO:0016787	hydrolase activity	GO:0003824	catalytic activity	molecular_function
159	GO:0016788	hydrolase activity, acting on ester bonds	GO:0016787	hydrolase activity	GO:0003824	catalytic activity	molecular_function
1	GO:0003923	GPI-anchor transamidase activity	GO:0016787	hydrolase activity	GO:0003824	catalytic activity	molecular_function
28	GO:0016798	hydrolase activity, acting on glycosyl bonds	GO:0016787	hydrolase activity	GO:0003824	catalytic activity	molecular_function
5	GO:0016801	hydrolase activity, acting on ether bonds	GO:0016787	hydrolase activity	GO:0003824	catalytic activity	molecular_function
3	GO:0098599	palmitoyl hydrolase activity	GO:0016787	hydrolase activity	GO:0003824	catalytic activity	molecular_function
136	GO:0008233	peptidase activity	GO:0016787	hydrolase activity	GO:0003824	catalytic activity	molecular_function
26	GO:0017171	serine hydrolase activity	GO:0016787	hydrolase activity	GO:0003824	catalytic activity	molecular_function
1	GO:0016822	hydrolase activity, acting on acid carbon-carbon bonds	GO:0016787	hydrolase activity	GO:0003824	catalytic activity	molecular_function
28	GO:0016810	hydrolase activity, acting on carbon-nitrogen (but not peptide) bonds	GO:0016787	hydrolase activity	GO:0003824	catalytic activity	molecular_function
11	GO:0019213	deacetylase activity	GO:0016787	hydrolase activity	GO:0003824	catalytic activity	molecular_function
269	GO:0016817	hydrolase activity, acting on acid anhydrides	GO:0016787	hydrolase activity	GO:0003824	catalytic activity	molecular_function
1	GO:0008682	2-octoprenyl-3-methyl-6-methoxy-1,4-benzoquinone hydroxylase activity	GO:0016491	oxidoreductase activity	GO:0003824	catalytic activity	molecular_function
1	GO:0001512	dihydronicotinamide riboside quinone reductase activity	GO:0016491	oxidoreductase activity	GO:0003824	catalytic activity	molecular_function
1	GO:0003826	alpha-ketoacid dehydrogenase activity	GO:0016491	oxidoreductase activity	GO:0003824	catalytic activity	molecular_function
2	GO:0016725	oxidoreductase activity, acting on CH or CH2 groups	GO:0016491	oxidoreductase activity	GO:0003824	catalytic activity	molecular_function
3	GO:0016721	oxidoreductase activity, acting on superoxide radicals as acceptor	GO:0016491	oxidoreductase activity	GO:0003824	catalytic activity	molecular_function
12	GO:0015002	heme-copper terminal oxidase activity	GO:0016491	oxidoreductase activity	GO:0003824	catalytic activity	molecular_function
2	GO:0016229	steroid dehydrogenase activity	GO:0016491	oxidoreductase activity	GO:0003824	catalytic activity	molecular_function
4	GO:0016679	oxidoreductase activity, acting on diphenols and related substances as donors	GO:0016491	oxidoreductase activity	GO:0003824	catalytic activity	molecular_function
20	GO:0016705	oxidoreductase activity, acting on paired donors, with incorporation or reduction of molecular oxygen	GO:0016491	oxidoreductase activity	GO:0003824	catalytic activity	molecular_function
7	GO:0016645	oxidoreductase activity, acting on the CH-NH group of donors	GO:0016491	oxidoreductase activity	GO:0003824	catalytic activity	molecular_function
23	GO:0016627	oxidoreductase activity, acting on the CH-CH group of donors	GO:0016491	oxidoreductase activity	GO:0003824	catalytic activity	molecular_function
50	GO:0016614	oxidoreductase activity, acting on CH-OH group of donors	GO:0016491	oxidoreductase activity	GO:0003824	catalytic activity	molecular_function
5	GO:0016701	oxidoreductase activity, acting on single donors with incorporation of molecular oxygen	GO:0016491	oxidoreductase activity	GO:0003824	catalytic activity	molecular_function
26	GO:0016667	oxidoreductase activity, acting on a sulfur group of donors	GO:0016491	oxidoreductase activity	GO:0003824	catalytic activity	molecular_function
12	GO:0016684	oxidoreductase activity, acting on peroxide as acceptor	GO:0016491	oxidoreductase activity	GO:0003824	catalytic activity	molecular_function
2	GO:0016661	oxidoreductase activity, acting on other nitrogenous compounds as donors	GO:0016491	oxidoreductase activity	GO:0003824	catalytic activity	molecular_function
5	GO:0016638	oxidoreductase activity, acting on the CH-NH2 group of donors	GO:0016491	oxidoreductase activity	GO:0003824	catalytic activity	molecular_function
38	GO:0016651	oxidoreductase activity, acting on NAD(P)H	GO:0016491	oxidoreductase activity	GO:0003824	catalytic activity	molecular_function
10	GO:0004497	monooxygenase activity	GO:0016491	oxidoreductase activity	GO:0003824	catalytic activity	molecular_function
2	GO:0016722	oxidoreductase activity, oxidizing metal ions	GO:0016491	oxidoreductase activity	GO:0003824	catalytic activity	molecular_function
11	GO:0051213	dioxygenase activity	GO:0016491	oxidoreductase activity	GO:0003824	catalytic activity	molecular_function
12	GO:0016675	oxidoreductase activity, acting on a heme group of donors	GO:0016491	oxidoreductase activity	GO:0003824	catalytic activity	molecular_function
19	GO:0016903	oxidoreductase activity, acting on the aldehyde or oxo group of donors	GO:0016491	oxidoreductase activity	GO:0003824	catalytic activity	molecular_function
4	GO:0016885	ligase activity, forming carbon-carbon bonds	GO:0016874	ligase activity	GO:0003824	catalytic activity	molecular_function
30	GO:0016875	ligase activity, forming carbon-oxygen bonds	GO:0016874	ligase activity	GO:0003824	catalytic activity	molecular_function
3	GO:0016886	ligase activity, forming phosphoric ester bonds	GO:0016874	ligase activity	GO:0003824	catalytic activity	molecular_function
17	GO:0016879	ligase activity, forming carbon-nitrogen bonds	GO:0016874	ligase activity	GO:0003824	catalytic activity	molecular_function
18	GO:0016877	ligase activity, forming carbon-sulfur bonds	GO:0016874	ligase activity	GO:0003824	catalytic activity	molecular_function
1	GO:0004135	amylo-alpha-1,6-glucosidase activity	GO:0004133	glycogen debranching enzyme activity	GO:0003824	catalytic activity	molecular_function
1	GO:0004134	4-alpha-glucanotransferase activity	GO:0004133	glycogen debranching enzyme activity	GO:0003824	catalytic activity	molecular_function
1	GO:0003963	RNA-3'-phosphate cyclase activity	GO:0009975	cyclase activity	GO:0003824	catalytic activity	molecular_function
1	GO:0004016	adenylate cyclase activity	GO:0009975	cyclase activity	GO:0003824	catalytic activity	molecular_function
2	GO:0004383	guanylate cyclase activity	GO:0009975	cyclase activity	GO:0003824	catalytic activity	molecular_function
1	GO:0061811	ADP-ribosyl cyclase activity	GO:0009975	cyclase activity	GO:0003824	catalytic activity	molecular_function
1	GO:0047820	D-glutamate cyclase activity	GO:0009975	cyclase activity	GO:0003824	catalytic activity	molecular_function
35	GO:0016757	transferase activity, transferring glycosyl groups	GO:0016740	transferase activity	GO:0003824	catalytic activity	molecular_function
9	GO:0016769	transferase activity, transferring nitrogenous groups	GO:0016740	transferase activity	GO:0003824	catalytic activity	molecular_function
1	GO:0019776	Atg8 ligase activity	GO:0016740	transferase activity	GO:0003824	catalytic activity	molecular_function
20	GO:0016765	transferase activity, transferring alkyl or aryl (other than methyl) groups	GO:0016740	transferase activity	GO:0003824	catalytic activity	molecular_function
2	GO:0016744	transferase activity, transferring aldehyde or ketonic groups	GO:0016740	transferase activity	GO:0003824	catalytic activity	molecular_function
2	GO:0016782	transferase activity, transferring sulfur-containing groups	GO:0016740	transferase activity	GO:0003824	catalytic activity	molecular_function
53	GO:0016746	transferase activity, transferring acyl groups	GO:0016740	transferase activity	GO:0003824	catalytic activity	molecular_function
202	GO:0016772	transferase activity, transferring phosphorus-containing groups	GO:0016740	transferase activity	GO:0003824	catalytic activity	molecular_function
63	GO:0019787	ubiquitin-like protein transferase activity	GO:0016740	transferase activity	GO:0003824	catalytic activity	molecular_function
44	GO:0016741	transferase activity, transferring one-carbon groups	GO:0016740	transferase activity	GO:0003824	catalytic activity	molecular_function
1	GO:0016785	transferase activity, transferring selenium-containing groups	GO:0016740	transferase activity	GO:0003824	catalytic activity	molecular_function
1	GO:0032452	histone demethylase activity	GO:0032451	demethylase activity	GO:0003824	catalytic activity	molecular_function
6	GO:0031210	phosphatidylcholine binding	GO:0050997	quaternary ammonium group binding	GO:0005488	binding	molecular_function
6	GO:0023023	MHC protein complex binding	GO:0003823	antigen binding	GO:0005488	binding	molecular_function
1	GO:0042605	peptide antigen binding	GO:0003823	antigen binding	GO:0005488	binding	molecular_function
1	GO:1990405	protein antigen binding	GO:0003823	antigen binding	GO:0005488	binding	molecular_function
3	GO:0043295	glutathione binding	GO:0072341	modified amino acid binding	GO:0005488	binding	molecular_function
1	GO:0031177	phosphopantetheine binding	GO:0072341	modified amino acid binding	GO:0005488	binding	molecular_function
6	GO:0001786	phosphatidylserine binding	GO:0072341	modified amino acid binding	GO:0005488	binding	molecular_function
1	GO:0044730	bone sialoprotein binding	GO:0050840	extracellular matrix binding	GO:0005488	binding	molecular_function
7	GO:0043236	laminin binding	GO:0050840	extracellular matrix binding	GO:0005488	binding	molecular_function
7	GO:0016018	cyclosporin A binding	GO:0008144	drug binding	GO:0005488	binding	molecular_function
5	GO:0005527	macrolide binding	GO:0008144	drug binding	GO:0005488	binding	molecular_function
509	GO:0001882	nucleoside binding	GO:1901363	heterocyclic compound binding	GO:0005488	binding	molecular_function
1	GO:1904408	melatonin binding	GO:1901363	heterocyclic compound binding	GO:0005488	binding	molecular_function
5	GO:0005527	macrolide binding	GO:1901363	heterocyclic compound binding	GO:0005488	binding	molecular_function
1	GO:1902444	riboflavin binding	GO:1901363	heterocyclic compound binding	GO:0005488	binding	molecular_function
21	GO:0030170	pyridoxal phosphate binding	GO:1901363	heterocyclic compound binding	GO:0005488	binding	molecular_function
28	GO:0046906	tetrapyrrole binding	GO:1901363	heterocyclic compound binding	GO:0005488	binding	molecular_function
2	GO:0030976	thiamine pyrophosphate binding	GO:1901363	heterocyclic compound binding	GO:0005488	binding	molecular_function
3	GO:0009374	biotin binding	GO:1901363	heterocyclic compound binding	GO:0005488	binding	molecular_function
1	GO:0030975	thiamine binding	GO:1901363	heterocyclic compound binding	GO:0005488	binding	molecular_function
601	GO:1901265	nucleoside phosphate binding	GO:1901363	heterocyclic compound binding	GO:0005488	binding	molecular_function
2	GO:0002054	nucleobase binding	GO:1901363	heterocyclic compound binding	GO:0005488	binding	molecular_function
536	GO:0003676	nucleic acid binding	GO:1901363	heterocyclic compound binding	GO:0005488	binding	molecular_function
2	GO:0043546	molybdopterin cofactor binding	GO:1901363	heterocyclic compound binding	GO:0005488	binding	molecular_function
38	GO:0042277	peptide binding	GO:0033218	amide binding	GO:0005488	binding	molecular_function
1	GO:0031177	phosphopantetheine binding	GO:0033218	amide binding	GO:0005488	binding	molecular_function
1	GO:1904408	melatonin binding	GO:0033218	amide binding	GO:0005488	binding	molecular_function
3	GO:0009374	biotin binding	GO:0033218	amide binding	GO:0005488	binding	molecular_function
1	GO:0097001	ceramide binding	GO:0033218	amide binding	GO:0005488	binding	molecular_function
11	GO:0051787	misfolded protein binding	GO:0005515	protein binding	GO:0005488	binding	molecular_function
4	GO:0045502	dynein binding	GO:0005515	protein binding	GO:0005488	binding	molecular_function
1	GO:0046977	TAP binding	GO:0005515	protein binding	GO:0005488	binding	molecular_function
262	GO:0042802	identical protein binding	GO:0005515	protein binding	GO:0005488	binding	molecular_function
103	GO:0019904	protein domain specific binding	GO:0005515	protein binding	GO:0005488	binding	molecular_function
1	GO:0045295	gamma-catenin binding	GO:0005515	protein binding	GO:0005488	binding	molecular_function
10	GO:0002039	p53 binding	GO:0005515	protein binding	GO:0005488	binding	molecular_function
26	GO:0044325	ion channel binding	GO:0005515	protein binding	GO:0005488	binding	molecular_function
3	GO:0030332	cyclin binding	GO:0005515	protein binding	GO:0005488	binding	molecular_function
1	GO:0001965	G-protein alpha-subunit binding	GO:0005515	protein binding	GO:0005488	binding	molecular_function
343	GO:0019899	enzyme binding	GO:0005515	protein binding	GO:0005488	binding	molecular_function
31	GO:0032182	ubiquitin-like protein binding	GO:0005515	protein binding	GO:0005488	binding	molecular_function
13	GO:0044183	protein binding involved in protein folding	GO:0005515	protein binding	GO:0005488	binding	molecular_function
2	GO:0002046	opsin binding	GO:0005515	protein binding	GO:0005488	binding	molecular_function
4	GO:0001848	complement binding	GO:0005515	protein binding	GO:0005488	binding	molecular_function
13	GO:0030276	clathrin binding	GO:0005515	protein binding	GO:0005488	binding	molecular_function
7	GO:0030742	GTP-dependent protein binding	GO:0005515	protein binding	GO:0005488	binding	molecular_function
1	GO:0055100	adiponectin binding	GO:0005515	protein binding	GO:0005488	binding	molecular_function
18	GO:0047485	protein N-terminus binding	GO:0005515	protein binding	GO:0005488	binding	molecular_function
2	GO:0017147	Wnt-protein binding	GO:0005515	protein binding	GO:0005488	binding	molecular_function
12	GO:0001098	basal transcription machinery binding	GO:0005515	protein binding	GO:0005488	binding	molecular_function
173	GO:0046983	protein dimerization activity	GO:0005515	protein binding	GO:0005488	binding	molecular_function
7	GO:0043236	laminin binding	GO:0005515	protein binding	GO:0005488	binding	molecular_function
34	GO:0005516	calmodulin binding	GO:0005515	protein binding	GO:0005488	binding	molecular_function
10	GO:0097110	scaffold protein binding	GO:0005515	protein binding	GO:0005488	binding	molecular_function
3	GO:1990763	arrestin family protein binding	GO:0005515	protein binding	GO:0005488	binding	molecular_function
2	GO:0032947	protein complex scaffold	GO:0005515	protein binding	GO:0005488	binding	molecular_function
154	GO:0032403	protein complex binding	GO:0005515	protein binding	GO:0005488	binding	molecular_function
16	GO:0019838	growth factor binding	GO:0005515	protein binding	GO:0005488	binding	molecular_function
4	GO:0001846	opsonin binding	GO:0005515	protein binding	GO:0005488	binding	molecular_function
4	GO:0001968	fibronectin binding	GO:0005515	protein binding	GO:0005488	binding	molecular_function
1	GO:0043560	insulin receptor substrate binding	GO:0005515	protein binding	GO:0005488	binding	molecular_function
1	GO:0051021	GDP-dissociation inhibitor binding	GO:0005515	protein binding	GO:0005488	binding	molecular_function
6	GO:0001948	glycoprotein binding	GO:0005515	protein binding	GO:0005488	binding	molecular_function
2	GO:0071253	connexin binding	GO:0005515	protein binding	GO:0005488	binding	molecular_function
42	GO:0031072	heat shock protein binding	GO:0005515	protein binding	GO:0005488	binding	molecular_function
4	GO:0071889	14-3-3 protein binding	GO:0005515	protein binding	GO:0005488	binding	molecular_function
1	GO:0061676	importin-alpha family protein binding	GO:0005515	protein binding	GO:0005488	binding	molecular_function
31	GO:0051087	chaperone binding	GO:0005515	protein binding	GO:0005488	binding	molecular_function
1	GO:0005521	lamin binding	GO:0005515	protein binding	GO:0005488	binding	molecular_function
3	GO:0043621	protein self-association	GO:0005515	protein binding	GO:0005488	binding	molecular_function
16	GO:0048306	calcium-dependent protein binding	GO:0005515	protein binding	GO:0005488	binding	molecular_function
2	GO:0034185	apolipoprotein binding	GO:0005515	protein binding	GO:0005488	binding	molecular_function
3	GO:0032794	GTPase activating protein binding	GO:0005515	protein binding	GO:0005488	binding	molecular_function
35	GO:0050839	cell adhesion molecule binding	GO:0005515	protein binding	GO:0005488	binding	molecular_function
1	GO:1990405	protein antigen binding	GO:0005515	protein binding	GO:0005488	binding	molecular_function
1	GO:0070064	proline-rich region binding	GO:0005515	protein binding	GO:0005488	binding	molecular_function
5	GO:0097602	cullin family protein binding	GO:0005515	protein binding	GO:0005488	binding	molecular_function
75	GO:0008134	transcription factor binding	GO:0005515	protein binding	GO:0005488	binding	molecular_function
10	GO:0046332	SMAD binding	GO:0005515	protein binding	GO:0005488	binding	molecular_function
7	GO:0098631	protein binding involved in cell adhesion	GO:0005515	protein binding	GO:0005488	binding	molecular_function
2	GO:0031681	G-protein beta-subunit binding	GO:0005515	protein binding	GO:0005488	binding	molecular_function
4	GO:0043008	ATP-dependent protein binding	GO:0005515	protein binding	GO:0005488	binding	molecular_function
178	GO:0005102	receptor binding	GO:0005515	protein binding	GO:0005488	binding	molecular_function
12	GO:0005484	SNAP receptor activity	GO:0005515	protein binding	GO:0005488	binding	molecular_function
12	GO:0031369	translation initiation factor binding	GO:0005515	protein binding	GO:0005488	binding	molecular_function
1	GO:0005522	profilin binding	GO:0005515	protein binding	GO:0005488	binding	molecular_function
20	GO:0051219	phosphoprotein binding	GO:0005515	protein binding	GO:0005488	binding	molecular_function
22	GO:0030674	protein binding, bridging	GO:0005515	protein binding	GO:0005488	binding	molecular_function
15	GO:0000149	SNARE binding	GO:0005515	protein binding	GO:0005488	binding	molecular_function
1	GO:0044730	bone sialoprotein binding	GO:0005515	protein binding	GO:0005488	binding	molecular_function
12	GO:0008013	beta-catenin binding	GO:0005515	protein binding	GO:0005488	binding	molecular_function
5	GO:0043495	protein anchor	GO:0005515	protein binding	GO:0005488	binding	molecular_function
271	GO:0008092	cytoskeletal protein binding	GO:0005515	protein binding	GO:0005488	binding	molecular_function
1	GO:0005483	soluble NSF attachment protein activity	GO:0005515	protein binding	GO:0005488	binding	molecular_function
4	GO:0019955	cytokine binding	GO:0005515	protein binding	GO:0005488	binding	molecular_function
58	GO:0051082	unfolded protein binding	GO:0005515	protein binding	GO:0005488	binding	molecular_function
27	GO:0008022	protein C-terminus binding	GO:0005515	protein binding	GO:0005488	binding	molecular_function
13	GO:0051018	protein kinase A binding	GO:0005515	protein binding	GO:0005488	binding	molecular_function
1	GO:0098770	FBXO family protein binding	GO:0005515	protein binding	GO:0005488	binding	molecular_function
24	GO:0042393	histone binding	GO:0005515	protein binding	GO:0005488	binding	molecular_function
12	GO:0044548	S100 protein binding	GO:0005515	protein binding	GO:0005488	binding	molecular_function
4	GO:0045294	alpha-catenin binding	GO:0005515	protein binding	GO:0005488	binding	molecular_function
7	GO:0030247	polysaccharide binding	GO:0001871	pattern binding	GO:0005488	binding	molecular_function
6	GO:0001948	glycoprotein binding	GO:0097367	carbohydrate derivative binding	GO:0005488	binding	molecular_function
519	GO:0032553	ribonucleotide binding	GO:0097367	carbohydrate derivative binding	GO:0005488	binding	molecular_function
509	GO:0001882	nucleoside binding	GO:0097367	carbohydrate derivative binding	GO:0005488	binding	molecular_function
25	GO:0005539	glycosaminoglycan binding	GO:0097367	carbohydrate derivative binding	GO:0005488	binding	molecular_function
1	GO:0033691	sialic acid binding	GO:0097367	carbohydrate derivative binding	GO:0005488	binding	molecular_function
2	GO:0008061	chitin binding	GO:0097367	carbohydrate derivative binding	GO:0005488	binding	molecular_function
5	GO:0051861	glycolipid binding	GO:0097367	carbohydrate derivative binding	GO:0005488	binding	molecular_function
4	GO:0001530	lipopolysaccharide binding	GO:0097367	carbohydrate derivative binding	GO:0005488	binding	molecular_function
1	GO:0016936	galactoside binding	GO:0097367	carbohydrate derivative binding	GO:0005488	binding	molecular_function
21	GO:0030170	pyridoxal phosphate binding	GO:0048037	cofactor binding	GO:0005488	binding	molecular_function
79	GO:0050662	coenzyme binding	GO:0048037	cofactor binding	GO:0005488	binding	molecular_function
1	GO:0051192	prosthetic group binding	GO:0048037	cofactor binding	GO:0005488	binding	molecular_function
5	GO:0010181	FMN binding	GO:0048037	cofactor binding	GO:0005488	binding	molecular_function
4	GO:0048038	quinone binding	GO:0048037	cofactor binding	GO:0005488	binding	molecular_function
26	GO:0051536	iron-sulfur cluster binding	GO:0051540	metal cluster binding	GO:0005488	binding	molecular_function
3	GO:0043295	glutathione binding	GO:1901681	sulfur compound binding	GO:0005488	binding	molecular_function
7	GO:0000062	fatty-acyl-CoA binding	GO:1901681	sulfur compound binding	GO:0005488	binding	molecular_function
2	GO:1904047	S-adenosyl-L-methionine binding	GO:1901681	sulfur compound binding	GO:0005488	binding	molecular_function
16	GO:0008201	heparin binding	GO:1901681	sulfur compound binding	GO:0005488	binding	molecular_function
2	GO:0030976	thiamine pyrophosphate binding	GO:1901681	sulfur compound binding	GO:0005488	binding	molecular_function
3	GO:0009374	biotin binding	GO:1901681	sulfur compound binding	GO:0005488	binding	molecular_function
1	GO:0030975	thiamine binding	GO:1901681	sulfur compound binding	GO:0005488	binding	molecular_function
1	GO:0043199	sulfate binding	GO:1901681	sulfur compound binding	GO:0005488	binding	molecular_function
3	GO:0043395	heparan sulfate proteoglycan binding	GO:1901681	sulfur compound binding	GO:0005488	binding	molecular_function
1	GO:0035374	chondroitin sulfate binding	GO:1901681	sulfur compound binding	GO:0005488	binding	molecular_function
630	GO:0043169	cation binding	GO:0043167	ion binding	GO:0005488	binding	molecular_function
687	GO:0043168	anion binding	GO:0043167	ion binding	GO:0005488	binding	molecular_function
7	GO:0030247	polysaccharide binding	GO:0030246	carbohydrate binding	GO:0005488	binding	molecular_function
12	GO:0048029	monosaccharide binding	GO:0030246	carbohydrate binding	GO:0005488	binding	molecular_function
16	GO:0005496	steroid binding	GO:0008289	lipid binding	GO:0005488	binding	molecular_function
5	GO:0051861	glycolipid binding	GO:0008289	lipid binding	GO:0005488	binding	molecular_function
9	GO:0005504	fatty acid binding	GO:0008289	lipid binding	GO:0005488	binding	molecular_function
1	GO:0046625	sphingolipid binding	GO:0008289	lipid binding	GO:0005488	binding	molecular_function
4	GO:0001530	lipopolysaccharide binding	GO:0008289	lipid binding	GO:0005488	binding	molecular_function
3	GO:0019840	isoprenoid binding	GO:0008289	lipid binding	GO:0005488	binding	molecular_function
65	GO:0005543	phospholipid binding	GO:0008289	lipid binding	GO:0005488	binding	molecular_function
2	GO:0070324	thyroid hormone binding	GO:0042562	hormone binding	GO:0005488	binding	molecular_function
1	GO:0017046	peptide hormone binding	GO:0042562	hormone binding	GO:0005488	binding	molecular_function
3	GO:0048408	epidermal growth factor binding	GO:0042562	hormone binding	GO:0005488	binding	molecular_function
1	GO:0055100	adiponectin binding	GO:0042562	hormone binding	GO:0005488	binding	molecular_function
17	GO:0019842	vitamin binding	GO:0036094	small molecule binding	GO:0005488	binding	molecular_function
509	GO:0001882	nucleoside binding	GO:0036094	small molecule binding	GO:0005488	binding	molecular_function
12	GO:0048029	monosaccharide binding	GO:0036094	small molecule binding	GO:0005488	binding	molecular_function
30	GO:0043177	organic acid binding	GO:0036094	small molecule binding	GO:0005488	binding	molecular_function
2	GO:0002054	nucleobase binding	GO:0036094	small molecule binding	GO:0005488	binding	molecular_function
601	GO:0000166	nucleotide binding	GO:0036094	small molecule binding	GO:0005488	binding	molecular_function
13	GO:0043178	alcohol binding	GO:0036094	small molecule binding	GO:0005488	binding	molecular_function
22	GO:0030674	protein binding, bridging	GO:0060090	binding, bridging	GO:0005488	binding	molecular_function
5	GO:0035591	signaling adaptor activity	GO:0060090	binding, bridging	GO:0005488	binding	molecular_function
7	GO:0071814	protein-lipid complex binding	GO:0044877	macromolecular complex binding	GO:0005488	binding	molecular_function
154	GO:0032403	protein complex binding	GO:0044877	macromolecular complex binding	GO:0005488	binding	molecular_function
51	GO:0003682	chromatin binding	GO:0044877	macromolecular complex binding	GO:0005488	binding	molecular_function
47	GO:0043021	ribonucleoprotein complex binding	GO:0044877	macromolecular complex binding	GO:0005488	binding	molecular_function
16	GO:0005496	steroid binding	GO:0097159	organic cyclic compound binding	GO:0005488	binding	molecular_function
509	GO:0001882	nucleoside binding	GO:0097159	organic cyclic compound binding	GO:0005488	binding	molecular_function
1	GO:1904408	melatonin binding	GO:0097159	organic cyclic compound binding	GO:0005488	binding	molecular_function
5	GO:0005527	macrolide binding	GO:0097159	organic cyclic compound binding	GO:0005488	binding	molecular_function
1	GO:1905594	resveratrol binding	GO:0097159	organic cyclic compound binding	GO:0005488	binding	molecular_function
1	GO:1902444	riboflavin binding	GO:0097159	organic cyclic compound binding	GO:0005488	binding	molecular_function
21	GO:0030170	pyridoxal phosphate binding	GO:0097159	organic cyclic compound binding	GO:0005488	binding	molecular_function
28	GO:0046906	tetrapyrrole binding	GO:0097159	organic cyclic compound binding	GO:0005488	binding	molecular_function
2	GO:0030976	thiamine pyrophosphate binding	GO:0097159	organic cyclic compound binding	GO:0005488	binding	molecular_function
3	GO:0009374	biotin binding	GO:0097159	organic cyclic compound binding	GO:0005488	binding	molecular_function
1	GO:0030975	thiamine binding	GO:0097159	organic cyclic compound binding	GO:0005488	binding	molecular_function
601	GO:1901265	nucleoside phosphate binding	GO:0097159	organic cyclic compound binding	GO:0005488	binding	molecular_function
2	GO:0002054	nucleobase binding	GO:0097159	organic cyclic compound binding	GO:0005488	binding	molecular_function
536	GO:0003676	nucleic acid binding	GO:0097159	organic cyclic compound binding	GO:0005488	binding	molecular_function
2	GO:0043546	molybdopterin cofactor binding	GO:0097159	organic cyclic compound binding	GO:0005488	binding	molecular_function
40	GO:0038023	signaling receptor activity	GO:0004872	receptor activity	GO:0060089	molecular transducer activity	molecular_function
27	GO:0099600	transmembrane receptor activity	GO:0004872	receptor activity	GO:0060089	molecular transducer activity	molecular_function
11	GO:0038024	cargo receptor activity	GO:0004872	receptor activity	GO:0060089	molecular transducer activity	molecular_function
1	GO:0001618	virus receptor activity	GO:0004872	receptor activity	GO:0060089	molecular transducer activity	molecular_function
1	GO:0005055	laminin receptor activity	GO:0004872	receptor activity	GO:0060089	molecular transducer activity	molecular_function
2	GO:0098973	structural constituent of postsynaptic actin cytoskeleton	GO:0005200	structural constituent of cytoskeleton	GO:0005198	structural molecule activity	molecular_function
2	GO:0098973	structural constituent of postsynaptic actin cytoskeleton	GO:0098918	structural constituent of synapse	GO:0005198	structural molecule activity	molecular_function
1	GO:0005078	MAP-kinase scaffold activity	GO:0032947	protein complex scaffold	GO:0005198	structural molecule activity	molecular_function
1	GO:0030159	receptor signaling complex scaffold activity	GO:0032947	protein complex scaffold	GO:0005198	structural molecule activity	molecular_function
1	GO:0030021	extracellular matrix structural constituent conferring compression resistance	GO:0005201	extracellular matrix structural constituent	GO:0005198	structural molecule activity	molecular_function
1	GO:0030020	extracellular matrix structural constituent conferring tensile strength	GO:0005201	extracellular matrix structural constituent	GO:0005198	structural molecule activity	molecular_function
25	GO:0004888	transmembrane signaling receptor activity	GO:0038023	signaling receptor activity	GO:0004871	signal transducer activity	molecular_function
1	GO:0030594	neurotransmitter receptor activity	GO:0038023	signaling receptor activity	GO:0004871	signal transducer activity	molecular_function
1	GO:0070053	thrombospondin receptor activity	GO:0038023	signaling receptor activity	GO:0004871	signal transducer activity	molecular_function
2	GO:0009881	photoreceptor activity	GO:0038023	signaling receptor activity	GO:0004871	signal transducer activity	molecular_function
5	GO:0003707	steroid hormone receptor activity	GO:0038023	signaling receptor activity	GO:0004871	signal transducer activity	molecular_function
1	GO:0008545	JUN kinase kinase activity	GO:0004708	MAP kinase kinase activity	GO:0004871	signal transducer activity	molecular_function
8	GO:0004702	signal transducer, downstream of receptor, with serine/threonine kinase activity	GO:0005057	signal transducer activity, downstream of receptor	GO:0004871	signal transducer activity	molecular_function
8	GO:0016248	channel inhibitor activity	GO:0016247	channel regulator activity	GO:0098772	molecular function regulator	molecular_function
7	GO:0017080	sodium channel regulator activity	GO:0016247	channel regulator activity	GO:0098772	molecular function regulator	molecular_function
16	GO:0099106	ion channel regulator activity	GO:0016247	channel regulator activity	GO:0098772	molecular function regulator	molecular_function
3	GO:0017081	chloride channel regulator activity	GO:0016247	channel regulator activity	GO:0098772	molecular function regulator	molecular_function
68	GO:0004857	enzyme inhibitor activity	GO:0030234	enzyme regulator activity	GO:0098772	molecular function regulator	molecular_function
43	GO:0061134	peptidase regulator activity	GO:0030234	enzyme regulator activity	GO:0098772	molecular function regulator	molecular_function
1	GO:0048270	methionine adenosyltransferase regulator activity	GO:0030234	enzyme regulator activity	GO:0098772	molecular function regulator	molecular_function
4	GO:0055106	ubiquitin-protein transferase regulator activity	GO:0030234	enzyme regulator activity	GO:0098772	molecular function regulator	molecular_function
2	GO:0043028	cysteine-type endopeptidase regulator activity involved in apoptotic process	GO:0030234	enzyme regulator activity	GO:0098772	molecular function regulator	molecular_function
1	GO:0035033	histone deacetylase regulator activity	GO:0030234	enzyme regulator activity	GO:0098772	molecular function regulator	molecular_function
1	GO:0055103	ligase regulator activity	GO:0030234	enzyme regulator activity	GO:0098772	molecular function regulator	molecular_function
36	GO:0019207	kinase regulator activity	GO:0030234	enzyme regulator activity	GO:0098772	molecular function regulator	molecular_function
3	GO:0030235	nitric-oxide synthase regulator activity	GO:0030234	enzyme regulator activity	GO:0098772	molecular function regulator	molecular_function
73	GO:0008047	enzyme activator activity	GO:0030234	enzyme regulator activity	GO:0098772	molecular function regulator	molecular_function
1	GO:0030337	DNA polymerase processivity factor activity	GO:0030234	enzyme regulator activity	GO:0098772	molecular function regulator	molecular_function
1	GO:0010851	cyclase regulator activity	GO:0030234	enzyme regulator activity	GO:0098772	molecular function regulator	molecular_function
54	GO:0060589	nucleoside-triphosphatase regulator activity	GO:0030234	enzyme regulator activity	GO:0098772	molecular function regulator	molecular_function
17	GO:0019208	phosphatase regulator activity	GO:0030234	enzyme regulator activity	GO:0098772	molecular function regulator	molecular_function
15	GO:0005088	Ras guanyl-nucleotide exchange factor activity	GO:0005085	guanyl-nucleotide exchange factor activity	GO:0098772	molecular function regulator	molecular_function
3	GO:0005086	ARF guanyl-nucleotide exchange factor activity	GO:0005085	guanyl-nucleotide exchange factor activity	GO:0098772	molecular function regulator	molecular_function
1	GO:0030547	receptor inhibitor activity	GO:0030545	receptor regulator activity	GO:0098772	molecular function regulator	molecular_function
2	GO:0099602	neurotransmitter receptor regulator activity	GO:0030545	receptor regulator activity	GO:0098772	molecular function regulator	molecular_function
2	GO:0008379	thioredoxin peroxidase activity	GO:0051920	peroxiredoxin activity	GO:0016209	antioxidant activity	molecular_function
2	GO:0004096	catalase activity	GO:0004601	peroxidase activity	GO:0016209	antioxidant activity	molecular_function
5	GO:0004602	glutathione peroxidase activity	GO:0004601	peroxidase activity	GO:0016209	antioxidant activity	molecular_function
2	GO:0008379	thioredoxin peroxidase activity	GO:0004601	peroxidase activity	GO:0016209	antioxidant activity	molecular_function
1	GO:0048787	presynaptic active zone membrane	GO:0048786	presynaptic active zone	GO:0044456	synapse part	cellular_component
2	GO:0099634	postsynaptic specialization membrane	GO:0099572	postsynaptic specialization	GO:0044456	synapse part	cellular_component
32	GO:0014069	postsynaptic density	GO:0099572	postsynaptic specialization	GO:0044456	synapse part	cellular_component
1	GO:0099026	anchored component of presynaptic membrane	GO:0098889	intrinsic component of presynaptic membrane	GO:0044456	synapse part	cellular_component
1	GO:0099056	integral component of presynaptic membrane	GO:0098889	intrinsic component of presynaptic membrane	GO:0044456	synapse part	cellular_component
3	GO:0098837	postsynaptic recycling endosome	GO:0098845	postsynaptic endosome	GO:0044456	synapse part	cellular_component
1	GO:0098842	postsynaptic early endosome	GO:0098845	postsynaptic endosome	GO:0044456	synapse part	cellular_component
8	GO:0030672	synaptic vesicle membrane	GO:0008021	synaptic vesicle	GO:0044456	synapse part	cellular_component
1	GO:0098835	presynaptic endocytic zone membrane	GO:0098833	presynaptic endocytic zone	GO:0044456	synapse part	cellular_component
1	GO:0099631	postsynaptic endocytic zone cytoplasmic component	GO:0098843	postsynaptic endocytic zone	GO:0044456	synapse part	cellular_component
1	GO:0030285	integral component of synaptic vesicle membrane	GO:0098563	intrinsic component of synaptic vesicle membrane	GO:0044456	synapse part	cellular_component
3	GO:0098993	anchored component of synaptic vesicle membrane	GO:0098563	intrinsic component of synaptic vesicle membrane	GO:0044456	synapse part	cellular_component
2	GO:0098871	postsynaptic actin cytoskeleton	GO:0099571	postsynaptic cytoskeleton	GO:0044456	synapse part	cellular_component
1	GO:0030285	integral component of synaptic vesicle membrane	GO:0030672	synaptic vesicle membrane	GO:0044456	synapse part	cellular_component
4	GO:0098563	intrinsic component of synaptic vesicle membrane	GO:0030672	synaptic vesicle membrane	GO:0044456	synapse part	cellular_component
3	GO:0098993	anchored component of synaptic vesicle membrane	GO:0030672	synaptic vesicle membrane	GO:0044456	synapse part	cellular_component
4	GO:0043195	terminal bouton	GO:0098793	presynapse	GO:0044456	synapse part	cellular_component
1	GO:0098833	presynaptic endocytic zone	GO:0098793	presynapse	GO:0044456	synapse part	cellular_component
2	GO:0048786	presynaptic active zone	GO:0098793	presynapse	GO:0044456	synapse part	cellular_component
4	GO:0042734	presynaptic membrane	GO:0098793	presynapse	GO:0044456	synapse part	cellular_component
7	GO:0043679	axon terminus	GO:0098793	presynapse	GO:0044456	synapse part	cellular_component
1	GO:0099523	presynaptic cytosol	GO:0098793	presynapse	GO:0044456	synapse part	cellular_component
18	GO:0008021	synaptic vesicle	GO:0098793	presynapse	GO:0044456	synapse part	cellular_component
11	GO:0045211	postsynaptic membrane	GO:0098794	postsynapse	GO:0044456	synapse part	cellular_component
2	GO:0099524	postsynaptic cytosol	GO:0098794	postsynapse	GO:0044456	synapse part	cellular_component
1	GO:0098842	postsynaptic early endosome	GO:0098794	postsynapse	GO:0044456	synapse part	cellular_component
1	GO:0098843	postsynaptic endocytic zone	GO:0098794	postsynapse	GO:0044456	synapse part	cellular_component
4	GO:0098845	postsynaptic endosome	GO:0098794	postsynapse	GO:0044456	synapse part	cellular_component
3	GO:0098837	postsynaptic recycling endosome	GO:0098794	postsynapse	GO:0044456	synapse part	cellular_component
2	GO:0098871	postsynaptic actin cytoskeleton	GO:0098794	postsynapse	GO:0044456	synapse part	cellular_component
9	GO:0043197	dendritic spine	GO:0098794	postsynapse	GO:0044456	synapse part	cellular_component
34	GO:0099572	postsynaptic specialization	GO:0098794	postsynapse	GO:0044456	synapse part	cellular_component
2	GO:0099571	postsynaptic cytoskeleton	GO:0098794	postsynapse	GO:0044456	synapse part	cellular_component
11	GO:0045211	postsynaptic membrane	GO:0097060	synaptic membrane	GO:0044456	synapse part	cellular_component
1	GO:0048787	presynaptic active zone membrane	GO:0097060	synaptic membrane	GO:0044456	synapse part	cellular_component
1	GO:0098835	presynaptic endocytic zone membrane	GO:0097060	synaptic membrane	GO:0044456	synapse part	cellular_component
4	GO:0042734	presynaptic membrane	GO:0097060	synaptic membrane	GO:0044456	synapse part	cellular_component
2	GO:0099634	postsynaptic specialization membrane	GO:0097060	synaptic membrane	GO:0044456	synapse part	cellular_component
1	GO:0099055	integral component of postsynaptic membrane	GO:0098936	intrinsic component of postsynaptic membrane	GO:0044456	synapse part	cellular_component
6	GO:0034358	plasma lipoprotein particle	GO:0005615	extracellular space	GO:0044421	extracellular region part	cellular_component
4	GO:0005577	fibrinogen complex	GO:0005615	extracellular space	GO:0044421	extracellular region part	cellular_component
4	GO:0072562	blood microparticle	GO:0005615	extracellular space	GO:0044421	extracellular region part	cellular_component
1	GO:0042571	immunoglobulin complex, circulating	GO:0005615	extracellular space	GO:0044421	extracellular region part	cellular_component
28	GO:0044420	extracellular matrix component	GO:0031012	extracellular matrix	GO:0044421	extracellular region part	cellular_component
2	GO:1990377	organomineral extracellular matrix	GO:0031012	extracellular matrix	GO:0044421	extracellular region part	cellular_component
27	GO:0005578	proteinaceous extracellular matrix	GO:0031012	extracellular matrix	GO:0044421	extracellular region part	cellular_component
1	GO:0071746	IgA immunoglobulin complex, circulating	GO:0042571	immunoglobulin complex, circulating	GO:0044421	extracellular region part	cellular_component
1	GO:0071754	IgM immunoglobulin complex, circulating	GO:0042571	immunoglobulin complex, circulating	GO:0044421	extracellular region part	cellular_component
68	GO:1903561	extracellular vesicle	GO:0043230	extracellular organelle	GO:0044421	extracellular region part	cellular_component
3	GO:0065010	extracellular membrane-bounded organelle	GO:0043230	extracellular organelle	GO:0044421	extracellular region part	cellular_component
4	GO:0042627	chylomicron	GO:0034358	plasma lipoprotein particle	GO:0044421	extracellular region part	cellular_component
1	GO:0034362	low-density lipoprotein particle	GO:0034358	plasma lipoprotein particle	GO:0044421	extracellular region part	cellular_component
4	GO:0034385	triglyceride-rich lipoprotein particle	GO:0034358	plasma lipoprotein particle	GO:0044421	extracellular region part	cellular_component
2	GO:0034364	high-density lipoprotein particle	GO:0034358	plasma lipoprotein particle	GO:0044421	extracellular region part	cellular_component
1	GO:0098642	network-forming collagen trimer	GO:0044420	extracellular matrix component	GO:0044421	extracellular region part	cellular_component
6	GO:0005583	fibrillar collagen trimer	GO:0044420	extracellular matrix component	GO:0044421	extracellular region part	cellular_component
2	GO:0043205	fibril	GO:0044420	extracellular matrix component	GO:0044421	extracellular region part	cellular_component
21	GO:0005604	basement membrane	GO:0044420	extracellular matrix component	GO:0044421	extracellular region part	cellular_component
2	GO:0005605	basal lamina	GO:0044420	extracellular matrix component	GO:0044421	extracellular region part	cellular_component
2	GO:0043256	laminin complex	GO:0044420	extracellular matrix component	GO:0044421	extracellular region part	cellular_component
7	GO:0098644	complex of collagen trimers	GO:0044420	extracellular matrix component	GO:0044421	extracellular region part	cellular_component
1	GO:0098651	basement membrane collagen trimer	GO:0044420	extracellular matrix component	GO:0044421	extracellular region part	cellular_component
1	GO:0071953	elastic fiber	GO:0044420	extracellular matrix component	GO:0044421	extracellular region part	cellular_component
80	GO:0005912	adherens junction	GO:0070161	anchoring junction	GO:0030054	cell junction	cellular_component
3	GO:0030057	desmosome	GO:0070161	anchoring junction	GO:0030054	cell junction	cellular_component
8	GO:0070160	occluding junction	GO:0005911	cell-cell junction	GO:0030054	cell junction	cellular_component
11	GO:0043296	apical junction complex	GO:0005911	cell-cell junction	GO:0030054	cell junction	cellular_component
1	GO:0005921	gap junction	GO:0005911	cell-cell junction	GO:0030054	cell junction	cellular_component
17	GO:0005913	cell-cell adherens junction	GO:0005911	cell-cell junction	GO:0030054	cell junction	cellular_component
2	GO:0046581	intercellular canaliculus	GO:0005911	cell-cell junction	GO:0030054	cell junction	cellular_component
1	GO:0033010	paranodal junction	GO:0005911	cell-cell junction	GO:0030054	cell junction	cellular_component
3	GO:0030057	desmosome	GO:0005911	cell-cell junction	GO:0030054	cell junction	cellular_component
12	GO:0044291	cell-cell contact zone	GO:0005911	cell-cell junction	GO:0030054	cell junction	cellular_component
1	GO:0030056	hemidesmosome	GO:0030055	cell-substrate junction	GO:0030054	cell junction	cellular_component
59	GO:0005924	cell-substrate adherens junction	GO:0030055	cell-substrate junction	GO:0030054	cell junction	cellular_component
32	GO:0001726	ruffle	GO:0031252	cell leading edge	GO:0044464	cell part	cellular_component
14	GO:0031256	leading edge membrane	GO:0031252	cell leading edge	GO:0044464	cell part	cellular_component
36	GO:0030027	lamellipodium	GO:0031252	cell leading edge	GO:0044464	cell part	cellular_component
2	GO:0000164	protein phosphatase type 1 complex	GO:0008287	protein serine/threonine phosphatase complex	GO:0044464	cell part	cellular_component
1	GO:0030289	protein phosphatase 4 complex	GO:0008287	protein serine/threonine phosphatase complex	GO:0044464	cell part	cellular_component
1	GO:0005955	calcineurin complex	GO:0008287	protein serine/threonine phosphatase complex	GO:0044464	cell part	cellular_component
9	GO:0000159	protein phosphatase type 2A complex	GO:0008287	protein serine/threonine phosphatase complex	GO:0044464	cell part	cellular_component
2	GO:0072357	PTW/PP1 phosphatase complex	GO:0008287	protein serine/threonine phosphatase complex	GO:0044464	cell part	cellular_component
15	GO:0030426	growth cone	GO:0030427	site of polarized growth	GO:0044464	cell part	cellular_component
28	GO:0019897	extrinsic component of plasma membrane	GO:0044459	plasma membrane part	GO:0044464	cell part	cellular_component
2	GO:0032584	growth cone membrane	GO:0044459	plasma membrane part	GO:0044464	cell part	cellular_component
5	GO:0005891	voltage-gated calcium channel complex	GO:0044459	plasma membrane part	GO:0044464	cell part	cellular_component
2	GO:0005890	sodium:potassium-exchanging ATPase complex	GO:0044459	plasma membrane part	GO:0044464	cell part	cellular_component
1	GO:0008076	voltage-gated potassium channel complex	GO:0044459	plasma membrane part	GO:0044464	cell part	cellular_component
21	GO:0009897	external side of plasma membrane	GO:0044459	plasma membrane part	GO:0044464	cell part	cellular_component
6	GO:0030315	T-tubule	GO:0044459	plasma membrane part	GO:0044464	cell part	cellular_component
1	GO:0045282	plasma membrane succinate dehydrogenase complex	GO:0044459	plasma membrane part	GO:0044464	cell part	cellular_component
92	GO:0098590	plasma membrane region	GO:0044459	plasma membrane part	GO:0044464	cell part	cellular_component
2	GO:0001518	voltage-gated sodium channel complex	GO:0044459	plasma membrane part	GO:0044464	cell part	cellular_component
14	GO:0031256	leading edge membrane	GO:0044459	plasma membrane part	GO:0044464	cell part	cellular_component
1	GO:0097197	tetraspanin-enriched microdomain	GO:0044459	plasma membrane part	GO:0044464	cell part	cellular_component
3	GO:0070470	plasma membrane respiratory chain	GO:0044459	plasma membrane part	GO:0044464	cell part	cellular_component
5	GO:0001772	immunological synapse	GO:0044459	plasma membrane part	GO:0044464	cell part	cellular_component
2	GO:0001891	phagocytic cup	GO:0044459	plasma membrane part	GO:0044464	cell part	cellular_component
55	GO:0098797	plasma membrane protein complex	GO:0044459	plasma membrane part	GO:0044464	cell part	cellular_component
74	GO:0031226	intrinsic component of plasma membrane	GO:0044459	plasma membrane part	GO:0044464	cell part	cellular_component
6	GO:0016328	lateral plasma membrane	GO:0044459	plasma membrane part	GO:0044464	cell part	cellular_component
12	GO:0098802	plasma membrane receptor complex	GO:0044459	plasma membrane part	GO:0044464	cell part	cellular_component
24	GO:0009898	cytoplasmic side of plasma membrane	GO:0044459	plasma membrane part	GO:0044464	cell part	cellular_component
92	GO:0005635	nuclear envelope	GO:0012505	endomembrane system	GO:0044464	cell part	cellular_component
154	GO:0042175	nuclear outer membrane-endoplasmic reticulum membrane network	GO:0012505	endomembrane system	GO:0044464	cell part	cellular_component
188	GO:0005794	Golgi apparatus	GO:0012505	endomembrane system	GO:0044464	cell part	cellular_component
12	GO:0005905	clathrin-coated pit	GO:0012505	endomembrane system	GO:0044464	cell part	cellular_component
146	GO:0005768	endosome	GO:0012505	endomembrane system	GO:0044464	cell part	cellular_component
284	GO:0005783	endoplasmic reticulum	GO:0012505	endomembrane system	GO:0044464	cell part	cellular_component
45	GO:0030141	secretory granule	GO:0012505	endomembrane system	GO:0044464	cell part	cellular_component
9	GO:0030904	retromer complex	GO:0012505	endomembrane system	GO:0044464	cell part	cellular_component
55	GO:0030133	transport vesicle	GO:0012505	endomembrane system	GO:0044464	cell part	cellular_component
1	GO:1990794	basolateral part of cell	GO:0045178	basal part of cell	GO:0044464	cell part	cellular_component
2	GO:0009925	basal plasma membrane	GO:0045178	basal part of cell	GO:0044464	cell part	cellular_component
2	GO:0005826	actomyosin contractile ring	GO:0070938	contractile ring	GO:0044464	cell part	cellular_component
25	GO:0033267	axon part	GO:0044463	cell projection part	GO:0044464	cell part	cellular_component
3	GO:0044292	dendrite terminus	GO:0044463	cell projection part	GO:0044464	cell part	cellular_component
29	GO:0031253	cell projection membrane	GO:0044463	cell projection part	GO:0044464	cell part	cellular_component
9	GO:0044306	neuron projection terminus	GO:0044463	cell projection part	GO:0044464	cell part	cellular_component
28	GO:0044441	ciliary part	GO:0044463	cell projection part	GO:0044464	cell part	cellular_component
3	GO:0090723	growth cone part	GO:0044463	cell projection part	GO:0044464	cell part	cellular_component
9	GO:0043197	dendritic spine	GO:0044463	cell projection part	GO:0044464	cell part	cellular_component
1	GO:1901588	dendritic microtubule	GO:0044463	cell projection part	GO:0044464	cell part	cellular_component
1	GO:1990635	proximal dendrite	GO:0044463	cell projection part	GO:0044464	cell part	cellular_component
15	GO:0030426	growth cone	GO:0044463	cell projection part	GO:0044464	cell part	cellular_component
14	GO:0032838	cell projection cytoplasm	GO:0044463	cell projection part	GO:0044464	cell part	cellular_component
8	GO:0030132	clathrin coat of coated pit	GO:0005905	clathrin-coated pit	GO:0044464	cell part	cellular_component
7	GO:0045275	respiratory chain complex III	GO:1990204	oxidoreductase complex	GO:0044464	cell part	cellular_component
3	GO:0045281	succinate dehydrogenase complex	GO:1990204	oxidoreductase complex	GO:0044464	cell part	cellular_component
1	GO:1902560	GMP reductase complex	GO:1990204	oxidoreductase complex	GO:0044464	cell part	cellular_component
4	GO:0045254	pyruvate dehydrogenase complex	GO:1990204	oxidoreductase complex	GO:0044464	cell part	cellular_component
30	GO:0030964	NADH dehydrogenase complex	GO:1990204	oxidoreductase complex	GO:0044464	cell part	cellular_component
4	GO:0009331	glycerol-3-phosphate dehydrogenase complex	GO:1990204	oxidoreductase complex	GO:0044464	cell part	cellular_component
1	GO:0005960	glycine cleavage complex	GO:1990204	oxidoreductase complex	GO:0044464	cell part	cellular_component
3	GO:0045240	dihydrolipoyl dehydrogenase complex	GO:1990204	oxidoreductase complex	GO:0044464	cell part	cellular_component
1	GO:0035749	myelin sheath adaxonal region	GO:0043209	myelin sheath	GO:0044464	cell part	cellular_component
2	GO:0043218	compact myelin	GO:0043209	myelin sheath	GO:0044464	cell part	cellular_component
12	GO:0032154	cleavage furrow	GO:0097610	cell surface furrow	GO:0044464	cell part	cellular_component
12	GO:0032154	cleavage furrow	GO:0032155	cell division site part	GO:0044464	cell part	cellular_component
1	GO:0000923	equatorial microtubule organizing center	GO:0032155	cell division site part	GO:0044464	cell part	cellular_component
2	GO:0005826	actomyosin contractile ring	GO:0032155	cell division site part	GO:0044464	cell part	cellular_component
5	GO:0090543	Flemming body	GO:0030496	midbody	GO:0044464	cell part	cellular_component
25	GO:0033267	axon part	GO:0097458	neuron part	GO:0044464	cell part	cellular_component
1	GO:1901588	dendritic microtubule	GO:0097458	neuron part	GO:0044464	cell part	cellular_component
9	GO:0044306	neuron projection terminus	GO:0097458	neuron part	GO:0044464	cell part	cellular_component
18	GO:0008021	synaptic vesicle	GO:0097458	neuron part	GO:0044464	cell part	cellular_component
1	GO:0098833	presynaptic endocytic zone	GO:0097458	neuron part	GO:0044464	cell part	cellular_component
1	GO:0097418	neurofibrillary tangle	GO:0097458	neuron part	GO:0044464	cell part	cellular_component
4	GO:0098563	intrinsic component of synaptic vesicle membrane	GO:0097458	neuron part	GO:0044464	cell part	cellular_component
2	GO:0060053	neurofilament cytoskeleton	GO:0097458	neuron part	GO:0044464	cell part	cellular_component
62	GO:0036477	somatodendritic compartment	GO:0097458	neuron part	GO:0044464	cell part	cellular_component
1	GO:0032589	neuron projection membrane	GO:0097458	neuron part	GO:0044464	cell part	cellular_component
115	GO:0043005	neuron projection	GO:0097458	neuron part	GO:0044464	cell part	cellular_component
1	GO:1990635	proximal dendrite	GO:0097458	neuron part	GO:0044464	cell part	cellular_component
2	GO:0032437	cuticular plate	GO:0097458	neuron part	GO:0044464	cell part	cellular_component
12	GO:0043204	perikaryon	GO:0097458	neuron part	GO:0044464	cell part	cellular_component
2	GO:0071565	nBAF complex	GO:0097458	neuron part	GO:0044464	cell part	cellular_component
1	GO:0048787	presynaptic active zone membrane	GO:0097458	neuron part	GO:0044464	cell part	cellular_component
2	GO:0001917	photoreceptor inner segment	GO:0097458	neuron part	GO:0044464	cell part	cellular_component
3	GO:0032391	photoreceptor connecting cilium	GO:0097458	neuron part	GO:0044464	cell part	cellular_component
3	GO:0032420	stereocilium	GO:0097458	neuron part	GO:0044464	cell part	cellular_component
3	GO:0044292	dendrite terminus	GO:0097458	neuron part	GO:0044464	cell part	cellular_component
3	GO:0090723	growth cone part	GO:0097458	neuron part	GO:0044464	cell part	cellular_component
8	GO:0001750	photoreceptor outer segment	GO:0097458	neuron part	GO:0044464	cell part	cellular_component
34	GO:0043025	neuronal cell body	GO:0097458	neuron part	GO:0044464	cell part	cellular_component
15	GO:0030426	growth cone	GO:0097458	neuron part	GO:0044464	cell part	cellular_component
45	GO:0098793	presynapse	GO:0097458	neuron part	GO:0044464	cell part	cellular_component
2	GO:0042622	photoreceptor outer segment membrane	GO:0097458	neuron part	GO:0044464	cell part	cellular_component
2	GO:0097381	photoreceptor disc membrane	GO:0097458	neuron part	GO:0044464	cell part	cellular_component
10	GO:0097733	photoreceptor cell cilium	GO:0097458	neuron part	GO:0044464	cell part	cellular_component
2	GO:0048786	presynaptic active zone	GO:0097458	neuron part	GO:0044464	cell part	cellular_component
1	GO:0098835	presynaptic endocytic zone membrane	GO:0097458	neuron part	GO:0044464	cell part	cellular_component
4	GO:0042734	presynaptic membrane	GO:0097458	neuron part	GO:0044464	cell part	cellular_component
2	GO:0098889	intrinsic component of presynaptic membrane	GO:0097458	neuron part	GO:0044464	cell part	cellular_component
3	GO:0032421	stereocilium bundle	GO:0097458	neuron part	GO:0044464	cell part	cellular_component
1	GO:0099523	presynaptic cytosol	GO:0097458	neuron part	GO:0044464	cell part	cellular_component
8	GO:0030672	synaptic vesicle membrane	GO:0097458	neuron part	GO:0044464	cell part	cellular_component
2	GO:0032839	dendrite cytoplasm	GO:0097458	neuron part	GO:0044464	cell part	cellular_component
1	GO:0043159	acrosomal matrix	GO:0097223	sperm part	GO:0044464	cell part	cellular_component
3	GO:0002080	acrosomal membrane	GO:0097223	sperm part	GO:0044464	cell part	cellular_component
2	GO:0097225	sperm midpiece	GO:0097223	sperm part	GO:0044464	cell part	cellular_component
6	GO:0036126	sperm flagellum	GO:0097223	sperm part	GO:0044464	cell part	cellular_component
10	GO:0001669	acrosomal vesicle	GO:0097223	sperm part	GO:0044464	cell part	cellular_component
1	GO:0097524	sperm plasma membrane	GO:0097223	sperm part	GO:0044464	cell part	cellular_component
2	GO:0043220	Schmidt-Lanterman incisure	GO:0043218	compact myelin	GO:0044464	cell part	cellular_component
18	GO:0016324	apical plasma membrane	GO:0045177	apical part of cell	GO:0044464	cell part	cellular_component
2	GO:0001931	uropod	GO:0031254	cell trailing edge	GO:0044464	cell part	cellular_component
2	GO:0099634	postsynaptic specialization membrane	GO:0099572	postsynaptic specialization	GO:0044464	cell part	cellular_component
32	GO:0014069	postsynaptic density	GO:0099572	postsynaptic specialization	GO:0044464	cell part	cellular_component
34	GO:0043025	neuronal cell body	GO:0044297	cell body	GO:0044464	cell part	cellular_component
115	GO:0043005	neuron projection	GO:0042995	cell projection	GO:0044464	cell part	cellular_component
3	GO:0031143	pseudopodium	GO:0042995	cell projection	GO:0044464	cell part	cellular_component
2	GO:0001931	uropod	GO:0042995	cell projection	GO:0044464	cell part	cellular_component
2	GO:0036194	muscle cell projection	GO:0042995	cell projection	GO:0044464	cell part	cellular_component
8	GO:0071437	invadopodium	GO:0042995	cell projection	GO:0044464	cell part	cellular_component
97	GO:0044463	cell projection part	GO:0042995	cell projection	GO:0044464	cell part	cellular_component
10	GO:0036064	ciliary basal body	GO:0042995	cell projection	GO:0044464	cell part	cellular_component
1	GO:0044393	microspike	GO:0042995	cell projection	GO:0044464	cell part	cellular_component
32	GO:0001726	ruffle	GO:0042995	cell projection	GO:0044464	cell part	cellular_component
36	GO:0030027	lamellipodium	GO:0042995	cell projection	GO:0044464	cell part	cellular_component
14	GO:0032838	cell projection cytoplasm	GO:0042995	cell projection	GO:0044464	cell part	cellular_component
21	GO:0098858	actin-based cell projection	GO:0042995	cell projection	GO:0044464	cell part	cellular_component
44	GO:0005929	cilium	GO:0042995	cell projection	GO:0044464	cell part	cellular_component
7	GO:0046658	anchored component of plasma membrane	GO:0005886	plasma membrane	GO:0044464	cell part	cellular_component
18	GO:0016324	apical plasma membrane	GO:0005886	plasma membrane	GO:0044464	cell part	cellular_component
29	GO:0031253	cell projection membrane	GO:0005886	plasma membrane	GO:0044464	cell part	cellular_component
1	GO:0033181	plasma membrane proton-transporting V-type ATPase complex	GO:0005886	plasma membrane	GO:0044464	cell part	cellular_component
20	GO:0044853	plasma membrane raft	GO:0005886	plasma membrane	GO:0044464	cell part	cellular_component
2	GO:0001533	cornified envelope	GO:0005886	plasma membrane	GO:0044464	cell part	cellular_component
1	GO:0097524	sperm plasma membrane	GO:0005886	plasma membrane	GO:0044464	cell part	cellular_component
2	GO:0016327	apicolateral plasma membrane	GO:0005886	plasma membrane	GO:0044464	cell part	cellular_component
21	GO:0009897	external side of plasma membrane	GO:0005886	plasma membrane	GO:0044464	cell part	cellular_component
220	GO:0044459	plasma membrane part	GO:0005886	plasma membrane	GO:0044464	cell part	cellular_component
1	GO:0045274	plasma membrane respiratory chain complex II	GO:0005886	plasma membrane	GO:0044464	cell part	cellular_component
2	GO:0045272	plasma membrane respiratory chain complex I	GO:0005886	plasma membrane	GO:0044464	cell part	cellular_component
1	GO:0044214	spanning component of plasma membrane	GO:0005886	plasma membrane	GO:0044464	cell part	cellular_component
67	GO:0005887	integral component of plasma membrane	GO:0005886	plasma membrane	GO:0044464	cell part	cellular_component
6	GO:0060170	ciliary membrane	GO:0005886	plasma membrane	GO:0044464	cell part	cellular_component
12	GO:0098802	plasma membrane receptor complex	GO:0005886	plasma membrane	GO:0044464	cell part	cellular_component
55	GO:0098797	plasma membrane protein complex	GO:0005886	plasma membrane	GO:0044464	cell part	cellular_component
74	GO:0031226	intrinsic component of plasma membrane	GO:0005886	plasma membrane	GO:0044464	cell part	cellular_component
28	GO:0019897	extrinsic component of plasma membrane	GO:0005886	plasma membrane	GO:0044464	cell part	cellular_component
1	GO:0045282	plasma membrane succinate dehydrogenase complex	GO:0005886	plasma membrane	GO:0044464	cell part	cellular_component
29	GO:0042383	sarcolemma	GO:0005886	plasma membrane	GO:0044464	cell part	cellular_component
15	GO:0016323	basolateral plasma membrane	GO:0005886	plasma membrane	GO:0044464	cell part	cellular_component
92	GO:0098590	plasma membrane region	GO:0005886	plasma membrane	GO:0044464	cell part	cellular_component
24	GO:0009898	cytoplasmic side of plasma membrane	GO:0005886	plasma membrane	GO:0044464	cell part	cellular_component
282	GO:0097708	intracellular vesicle	GO:0005622	intracellular	GO:0044464	cell part	cellular_component
768	GO:0043232	intracellular non-membrane-bounded organelle	GO:0005622	intracellular	GO:0044464	cell part	cellular_component
2494	GO:0044424	intracellular part	GO:0005622	intracellular	GO:0044464	cell part	cellular_component
2102	GO:0043229	intracellular organelle	GO:0005622	intracellular	GO:0044464	cell part	cellular_component
132	GO:0005694	chromosome	GO:0005622	intracellular	GO:0044464	cell part	cellular_component
64	GO:0005938	cell cortex	GO:0071944	cell periphery	GO:0044464	cell part	cellular_component
449	GO:0005886	plasma membrane	GO:0071944	cell periphery	GO:0044464	cell part	cellular_component
1	GO:0000923	equatorial microtubule organizing center	GO:0032153	cell division site	GO:0044464	cell part	cellular_component
14	GO:0032155	cell division site part	GO:0032153	cell division site	GO:0044464	cell part	cellular_component
273	GO:0031967	organelle envelope	GO:0031975	envelope	GO:0044464	cell part	cellular_component
150	GO:0005789	endoplasmic reticulum membrane	GO:0042175	nuclear outer membrane-endoplasmic reticulum membrane network	GO:0044464	cell part	cellular_component
2	GO:0005642	annulate lamellae	GO:0042175	nuclear outer membrane-endoplasmic reticulum membrane network	GO:0044464	cell part	cellular_component
1	GO:0005640	nuclear outer membrane	GO:0042175	nuclear outer membrane-endoplasmic reticulum membrane network	GO:0044464	cell part	cellular_component
2	GO:0048269	methionine adenosyltransferase complex	GO:0044424	intracellular part	GO:0044464	cell part	cellular_component
2	GO:0019774	proteasome core complex, beta-subunit complex	GO:0044424	intracellular part	GO:0044464	cell part	cellular_component
3	GO:0005845	mRNA cap binding complex	GO:0044424	intracellular part	GO:0044464	cell part	cellular_component
7	GO:0019773	proteasome core complex, alpha-subunit complex	GO:0044424	intracellular part	GO:0044464	cell part	cellular_component
20	GO:0034708	methyltransferase complex	GO:0044424	intracellular part	GO:0044464	cell part	cellular_component
2	GO:0034657	GID complex	GO:0044424	intracellular part	GO:0044464	cell part	cellular_component
1447	GO:0044446	intracellular organelle part	GO:0044424	intracellular part	GO:0044464	cell part	cellular_component
1	GO:0008537	proteasome activator complex	GO:0044424	intracellular part	GO:0044464	cell part	cellular_component
27	GO:0005667	transcription factor complex	GO:0044424	intracellular part	GO:0044464	cell part	cellular_component
3	GO:0008541	proteasome regulatory particle, lid subcomplex	GO:0044424	intracellular part	GO:0044464	cell part	cellular_component
2	GO:0033588	Elongator holoenzyme complex	GO:0044424	intracellular part	GO:0044464	cell part	cellular_component
5	GO:0045277	respiratory chain complex IV	GO:0044424	intracellular part	GO:0044464	cell part	cellular_component
9	GO:0008540	proteasome regulatory particle, base subcomplex	GO:0044424	intracellular part	GO:0044464	cell part	cellular_component
14	GO:0030880	RNA polymerase complex	GO:0044424	intracellular part	GO:0044464	cell part	cellular_component
4	GO:0072669	tRNA-splicing ligase complex	GO:0044424	intracellular part	GO:0044464	cell part	cellular_component
1	GO:0044796	DNA polymerase processivity factor complex	GO:0044424	intracellular part	GO:0044464	cell part	cellular_component
1	GO:0070419	nonhomologous end joining complex	GO:0044424	intracellular part	GO:0044464	cell part	cellular_component
3	GO:0045273	respiratory chain complex II	GO:0044424	intracellular part	GO:0044464	cell part	cellular_component
1	GO:0005956	protein kinase CK2 complex	GO:0044424	intracellular part	GO:0044464	cell part	cellular_component
13	GO:0005839	proteasome core complex	GO:0044424	intracellular part	GO:0044464	cell part	cellular_component
2	GO:0030956	glutamyl-tRNA(Gln) amidotransferase complex	GO:0044424	intracellular part	GO:0044464	cell part	cellular_component
2	GO:0000178	exosome (RNase complex)	GO:0044424	intracellular part	GO:0044464	cell part	cellular_component
16	GO:0022624	proteasome accessory complex	GO:0044424	intracellular part	GO:0044464	cell part	cellular_component
33	GO:0000502	proteasome complex	GO:0044424	intracellular part	GO:0044464	cell part	cellular_component
1	GO:0033106	cis-Golgi network membrane	GO:0044424	intracellular part	GO:0044464	cell part	cellular_component
3	GO:0030015	CCR4-NOT core complex	GO:0044424	intracellular part	GO:0044464	cell part	cellular_component
7	GO:0045275	respiratory chain complex III	GO:0044424	intracellular part	GO:0044464	cell part	cellular_component
1	GO:0032045	guanyl-nucleotide exchange factor complex	GO:0044424	intracellular part	GO:0044464	cell part	cellular_component
641	GO:0070013	intracellular organelle lumen	GO:0044424	intracellular part	GO:0044464	cell part	cellular_component
1	GO:0005955	calcineurin complex	GO:0044424	intracellular part	GO:0044464	cell part	cellular_component
3	GO:0030008	TRAPP complex	GO:0044424	intracellular part	GO:0044464	cell part	cellular_component
5	GO:0031371	ubiquitin conjugating enzyme complex	GO:0044424	intracellular part	GO:0044464	cell part	cellular_component
1	GO:0097630	intrinsic component of omegasome membrane	GO:0044424	intracellular part	GO:0044464	cell part	cellular_component
5	GO:0033202	DNA helicase complex	GO:0044424	intracellular part	GO:0044464	cell part	cellular_component
3	GO:0000307	cyclin-dependent protein kinase holoenzyme complex	GO:0044424	intracellular part	GO:0044464	cell part	cellular_component
1	GO:0030289	protein phosphatase 4 complex	GO:0044424	intracellular part	GO:0044464	cell part	cellular_component
4	GO:0032797	SMN complex	GO:0044424	intracellular part	GO:0044464	cell part	cellular_component
6	GO:0045263	proton-transporting ATP synthase complex, coupling factor F(o)	GO:0044424	intracellular part	GO:0044464	cell part	cellular_component
3	GO:0045281	succinate dehydrogenase complex	GO:0044424	intracellular part	GO:0044464	cell part	cellular_component
13	GO:0045259	proton-transporting ATP synthase complex	GO:0044424	intracellular part	GO:0044464	cell part	cellular_component
5	GO:0045261	proton-transporting ATP synthase complex, catalytic core F(1)	GO:0044424	intracellular part	GO:0044464	cell part	cellular_component
28	GO:0031968	organelle outer membrane	GO:0044424	intracellular part	GO:0044464	cell part	cellular_component
3	GO:0005952	cAMP-dependent protein kinase complex	GO:0044424	intracellular part	GO:0044464	cell part	cellular_component
141	GO:0019866	organelle inner membrane	GO:0044424	intracellular part	GO:0044464	cell part	cellular_component
1	GO:0000408	EKC/KEOPS complex	GO:0044424	intracellular part	GO:0044464	cell part	cellular_component
2	GO:0034751	aryl hydrocarbon receptor complex	GO:0044424	intracellular part	GO:0044464	cell part	cellular_component
9	GO:0005834	heterotrimeric G-protein complex	GO:0044424	intracellular part	GO:0044464	cell part	cellular_component
1	GO:0017122	protein N-acetylglucosaminyltransferase complex	GO:0044424	intracellular part	GO:0044464	cell part	cellular_component
1739	GO:0044444	cytoplasmic part	GO:0044424	intracellular part	GO:0044464	cell part	cellular_component
2102	GO:0043229	intracellular organelle	GO:0044424	intracellular part	GO:0044464	cell part	cellular_component
2	GO:0071159	NF-kappaB complex	GO:0044424	intracellular part	GO:0044464	cell part	cellular_component
17	GO:0031234	extrinsic component of cytoplasmic side of plasma membrane	GO:0044424	intracellular part	GO:0044464	cell part	cellular_component
4	GO:0038201	TOR complex	GO:0044424	intracellular part	GO:0044464	cell part	cellular_component
2	GO:0031074	nucleocytoplasmic shuttling complex	GO:0044424	intracellular part	GO:0044464	cell part	cellular_component
1	GO:0044609	DBIRD complex	GO:0044424	intracellular part	GO:0044464	cell part	cellular_component
2105	GO:0005737	cytoplasm	GO:0044424	intracellular part	GO:0044464	cell part	cellular_component
3	GO:0045283	fumarate reductase complex	GO:0044424	intracellular part	GO:0044464	cell part	cellular_component
6	GO:0030014	CCR4-NOT complex	GO:0044424	intracellular part	GO:0044464	cell part	cellular_component
1	GO:0045265	proton-transporting ATP synthase, stator stalk	GO:0044424	intracellular part	GO:0044464	cell part	cellular_component
1	GO:0032300	mismatch repair complex	GO:0044424	intracellular part	GO:0044464	cell part	cellular_component
9	GO:0000159	protein phosphatase type 2A complex	GO:0044424	intracellular part	GO:0044464	cell part	cellular_component
56	GO:0000151	ubiquitin ligase complex	GO:0044424	intracellular part	GO:0044464	cell part	cellular_component
1	GO:0034718	SMN-Gemin2 complex	GO:0044424	intracellular part	GO:0044464	cell part	cellular_component
278	GO:0030529	intracellular ribonucleoprotein complex	GO:0044424	intracellular part	GO:0044464	cell part	cellular_component
15	GO:0005838	proteasome regulatory particle	GO:0044424	intracellular part	GO:0044464	cell part	cellular_component
7	GO:0031588	nucleotide-activated protein kinase complex	GO:0044424	intracellular part	GO:0044464	cell part	cellular_component
8	GO:0017101	aminoacyl-tRNA synthetase multienzyme complex	GO:0044424	intracellular part	GO:0044464	cell part	cellular_component
11	GO:0016234	inclusion body	GO:0044424	intracellular part	GO:0044464	cell part	cellular_component
15	GO:0031248	protein acetyltransferase complex	GO:0044424	intracellular part	GO:0044464	cell part	cellular_component
1	GO:1903349	omegasome membrane	GO:0044424	intracellular part	GO:0044464	cell part	cellular_component
2	GO:0005846	nuclear cap binding complex	GO:0044424	intracellular part	GO:0044464	cell part	cellular_component
11	GO:0045211	postsynaptic membrane	GO:0098794	postsynapse	GO:0044464	cell part	cellular_component
2	GO:0099524	postsynaptic cytosol	GO:0098794	postsynapse	GO:0044464	cell part	cellular_component
1	GO:0098842	postsynaptic early endosome	GO:0098794	postsynapse	GO:0044464	cell part	cellular_component
1	GO:0098843	postsynaptic endocytic zone	GO:0098794	postsynapse	GO:0044464	cell part	cellular_component
4	GO:0098845	postsynaptic endosome	GO:0098794	postsynapse	GO:0044464	cell part	cellular_component
3	GO:0098837	postsynaptic recycling endosome	GO:0098794	postsynapse	GO:0044464	cell part	cellular_component
2	GO:0098871	postsynaptic actin cytoskeleton	GO:0098794	postsynapse	GO:0044464	cell part	cellular_component
9	GO:0043197	dendritic spine	GO:0098794	postsynapse	GO:0044464	cell part	cellular_component
34	GO:0099572	postsynaptic specialization	GO:0098794	postsynapse	GO:0044464	cell part	cellular_component
2	GO:0099571	postsynaptic cytoskeleton	GO:0098794	postsynapse	GO:0044464	cell part	cellular_component
3	GO:0032421	stereocilium bundle	GO:0098862	cluster of actin-based cell projections	GO:0044464	cell part	cellular_component
10	GO:0005903	brush border	GO:0098862	cluster of actin-based cell projections	GO:0044464	cell part	cellular_component
2	GO:0030906	retromer, cargo-selective complex	GO:0030904	retromer complex	GO:0044464	cell part	cellular_component
1	GO:0030905	retromer, tubulation complex	GO:0030904	retromer complex	GO:0044464	cell part	cellular_component
12	GO:0097610	cell surface furrow	GO:0009986	cell surface	GO:0044464	cell part	cellular_component
21	GO:0009897	external side of plasma membrane	GO:0009986	cell surface	GO:0044464	cell part	cellular_component
1	GO:0099631	postsynaptic endocytic zone cytoplasmic component	GO:0098843	postsynaptic endocytic zone	GO:0044464	cell part	cellular_component
1	GO:1990794	basolateral part of cell	GO:0097574	lateral part of cell	GO:0044464	cell part	cellular_component
28	GO:0044420	extracellular matrix component	GO:0031012	extracellular matrix	GO:0005576	extracellular region	cellular_component
2	GO:1990377	organomineral extracellular matrix	GO:0031012	extracellular matrix	GO:0005576	extracellular region	cellular_component
27	GO:0005578	proteinaceous extracellular matrix	GO:0031012	extracellular matrix	GO:0005576	extracellular region	cellular_component
67	GO:0070062	extracellular exosome	GO:1903561	extracellular vesicle	GO:0005576	extracellular region	cellular_component
149	GO:0005615	extracellular space	GO:0044421	extracellular region part	GO:0005576	extracellular region	cellular_component
46	GO:0031012	extracellular matrix	GO:0044421	extracellular region part	GO:0005576	extracellular region	cellular_component
1	GO:0042571	immunoglobulin complex, circulating	GO:0044421	extracellular region part	GO:0005576	extracellular region	cellular_component
4	GO:0072562	blood microparticle	GO:0044421	extracellular region part	GO:0005576	extracellular region	cellular_component
71	GO:0043230	extracellular organelle	GO:0044421	extracellular region part	GO:0005576	extracellular region	cellular_component
6	GO:0034358	plasma lipoprotein particle	GO:0044421	extracellular region part	GO:0005576	extracellular region	cellular_component
4	GO:0005577	fibrinogen complex	GO:0044421	extracellular region part	GO:0005576	extracellular region	cellular_component
28	GO:0044420	extracellular matrix component	GO:0044421	extracellular region part	GO:0005576	extracellular region	cellular_component
4	GO:0045171	intercellular bridge	GO:0044421	extracellular region part	GO:0005576	extracellular region	cellular_component
68	GO:1903561	extracellular vesicle	GO:0043230	extracellular organelle	GO:0005576	extracellular region	cellular_component
3	GO:0065010	extracellular membrane-bounded organelle	GO:0043230	extracellular organelle	GO:0005576	extracellular region	cellular_component
7	GO:0045275	respiratory chain complex III	GO:1990204	oxidoreductase complex	GO:0005623	cell	cellular_component
3	GO:0045281	succinate dehydrogenase complex	GO:1990204	oxidoreductase complex	GO:0005623	cell	cellular_component
1	GO:1902560	GMP reductase complex	GO:1990204	oxidoreductase complex	GO:0005623	cell	cellular_component
4	GO:0045254	pyruvate dehydrogenase complex	GO:1990204	oxidoreductase complex	GO:0005623	cell	cellular_component
30	GO:0030964	NADH dehydrogenase complex	GO:1990204	oxidoreductase complex	GO:0005623	cell	cellular_component
4	GO:0009331	glycerol-3-phosphate dehydrogenase complex	GO:1990204	oxidoreductase complex	GO:0005623	cell	cellular_component
1	GO:0005960	glycine cleavage complex	GO:1990204	oxidoreductase complex	GO:0005623	cell	cellular_component
3	GO:0045240	dihydrolipoyl dehydrogenase complex	GO:1990204	oxidoreductase complex	GO:0005623	cell	cellular_component
1	GO:0090637	inner dense plaque of desmosome	GO:0044464	cell part	GO:0005623	cell	cellular_component
1	GO:1990794	basolateral part of cell	GO:0044464	cell part	GO:0005623	cell	cellular_component
67	GO:0031252	cell leading edge	GO:0044464	cell part	GO:0005623	cell	cellular_component
14	GO:0008287	protein serine/threonine phosphatase complex	GO:0044464	cell part	GO:0005623	cell	cellular_component
15	GO:0030427	site of polarized growth	GO:0044464	cell part	GO:0005623	cell	cellular_component
1	GO:0030905	retromer, tubulation complex	GO:0044464	cell part	GO:0005623	cell	cellular_component
220	GO:0044459	plasma membrane part	GO:0044464	cell part	GO:0005623	cell	cellular_component
616	GO:0012505	endomembrane system	GO:0044464	cell part	GO:0005623	cell	cellular_component
6	GO:0045178	basal part of cell	GO:0044464	cell part	GO:0005623	cell	cellular_component
1	GO:0060187	cell pole	GO:0044464	cell part	GO:0005623	cell	cellular_component
3	GO:0070938	contractile ring	GO:0044464	cell part	GO:0005623	cell	cellular_component
2	GO:0043220	Schmidt-Lanterman incisure	GO:0044464	cell part	GO:0005623	cell	cellular_component
97	GO:0044463	cell projection part	GO:0044464	cell part	GO:0005623	cell	cellular_component
1	GO:0097268	cytoophidium	GO:0044464	cell part	GO:0005623	cell	cellular_component
12	GO:0005905	clathrin-coated pit	GO:0044464	cell part	GO:0005623	cell	cellular_component
52	GO:1990204	oxidoreductase complex	GO:0044464	cell part	GO:0005623	cell	cellular_component
8	GO:0043209	myelin sheath	GO:0044464	cell part	GO:0005623	cell	cellular_component
1	GO:0090636	outer dense plaque of desmosome	GO:0044464	cell part	GO:0005623	cell	cellular_component
2	GO:0030906	retromer, cargo-selective complex	GO:0044464	cell part	GO:0005623	cell	cellular_component
12	GO:0097610	cell surface furrow	GO:0044464	cell part	GO:0005623	cell	cellular_component
14	GO:0032155	cell division site part	GO:0044464	cell part	GO:0005623	cell	cellular_component
31	GO:0030496	midbody	GO:0044464	cell part	GO:0005623	cell	cellular_component
168	GO:0097458	neuron part	GO:0044464	cell part	GO:0005623	cell	cellular_component
15	GO:0097223	sperm part	GO:0044464	cell part	GO:0005623	cell	cellular_component
2	GO:0043218	compact myelin	GO:0044464	cell part	GO:0005623	cell	cellular_component
2	GO:0005642	annulate lamellae	GO:0044464	cell part	GO:0005623	cell	cellular_component
29	GO:0045177	apical part of cell	GO:0044464	cell part	GO:0005623	cell	cellular_component
2	GO:0031254	cell trailing edge	GO:0044464	cell part	GO:0005623	cell	cellular_component
34	GO:0099572	postsynaptic specialization	GO:0044464	cell part	GO:0005623	cell	cellular_component
49	GO:0044297	cell body	GO:0044464	cell part	GO:0005623	cell	cellular_component
217	GO:0042995	cell projection	GO:0044464	cell part	GO:0005623	cell	cellular_component
449	GO:0005886	plasma membrane	GO:0044464	cell part	GO:0005623	cell	cellular_component
5	GO:0090543	Flemming body	GO:0044464	cell part	GO:0005623	cell	cellular_component
2494	GO:0005622	intracellular	GO:0044464	cell part	GO:0005623	cell	cellular_component
484	GO:0071944	cell periphery	GO:0044464	cell part	GO:0005623	cell	cellular_component
14	GO:0032153	cell division site	GO:0044464	cell part	GO:0005623	cell	cellular_component
273	GO:0031975	envelope	GO:0044464	cell part	GO:0005623	cell	cellular_component
154	GO:0042175	nuclear outer membrane-endoplasmic reticulum membrane network	GO:0044464	cell part	GO:0005623	cell	cellular_component
2494	GO:0044424	intracellular part	GO:0044464	cell part	GO:0005623	cell	cellular_component
64	GO:0098794	postsynapse	GO:0044464	cell part	GO:0005623	cell	cellular_component
13	GO:0098862	cluster of actin-based cell projections	GO:0044464	cell part	GO:0005623	cell	cellular_component
9	GO:0030904	retromer complex	GO:0044464	cell part	GO:0005623	cell	cellular_component
73	GO:0009986	cell surface	GO:0044464	cell part	GO:0005623	cell	cellular_component
1	GO:0035749	myelin sheath adaxonal region	GO:0044464	cell part	GO:0005623	cell	cellular_component
1	GO:0098843	postsynaptic endocytic zone	GO:0044464	cell part	GO:0005623	cell	cellular_component
1	GO:0097574	lateral part of cell	GO:0044464	cell part	GO:0005623	cell	cellular_component
2	GO:0016507	mitochondrial fatty acid beta-oxidation multienzyme complex	GO:0036125	fatty acid beta-oxidation multienzyme complex	GO:0032991	macromolecular complex	cellular_component
16	GO:0000786	nucleosome	GO:0000785	chromatin	GO:0032991	macromolecular complex	cellular_component
45	GO:0000790	nuclear chromatin	GO:0000785	chromatin	GO:0032991	macromolecular complex	cellular_component
3	GO:0035327	transcriptionally active chromatin	GO:0000785	chromatin	GO:0032991	macromolecular complex	cellular_component
6	GO:0000791	euchromatin	GO:0000785	chromatin	GO:0032991	macromolecular complex	cellular_component
9	GO:0000792	heterochromatin	GO:0000785	chromatin	GO:0032991	macromolecular complex	cellular_component
1	GO:0060987	lipid tube	GO:0032994	protein-lipid complex	GO:0032991	macromolecular complex	cellular_component
6	GO:1990777	lipoprotein particle	GO:0032994	protein-lipid complex	GO:0032991	macromolecular complex	cellular_component
2	GO:0000938	GARP complex	GO:0099023	tethering complex	GO:0032991	macromolecular complex	cellular_component
3	GO:0030008	TRAPP complex	GO:0099023	tethering complex	GO:0032991	macromolecular complex	cellular_component
3	GO:0033263	CORVET complex	GO:0099023	tethering complex	GO:0032991	macromolecular complex	cellular_component
5	GO:0017119	Golgi transport complex	GO:0099023	tethering complex	GO:0032991	macromolecular complex	cellular_component
5	GO:0000145	exocyst	GO:0099023	tethering complex	GO:0032991	macromolecular complex	cellular_component
5	GO:0030897	HOPS complex	GO:0099023	tethering complex	GO:0032991	macromolecular complex	cellular_component
1	GO:0070939	Dsl1/NZR complex	GO:0099023	tethering complex	GO:0032991	macromolecular complex	cellular_component
1	GO:0032300	mismatch repair complex	GO:1990391	DNA repair complex	GO:0032991	macromolecular complex	cellular_component
1	GO:0070419	nonhomologous end joining complex	GO:1990391	DNA repair complex	GO:0032991	macromolecular complex	cellular_component
1	GO:0035692	macrophage migration inhibitory factor receptor complex	GO:0043235	receptor complex	GO:0032991	macromolecular complex	cellular_component
2	GO:0002116	semaphorin receptor complex	GO:0043235	receptor complex	GO:0032991	macromolecular complex	cellular_component
1	GO:0046696	lipopolysaccharide receptor complex	GO:0043235	receptor complex	GO:0032991	macromolecular complex	cellular_component
12	GO:0098802	plasma membrane receptor complex	GO:0043235	receptor complex	GO:0032991	macromolecular complex	cellular_component
2	GO:0034751	aryl hydrocarbon receptor complex	GO:0043235	receptor complex	GO:0032991	macromolecular complex	cellular_component
2	GO:0098878	neurotransmitter receptor complex	GO:0043235	receptor complex	GO:0032991	macromolecular complex	cellular_component
1	GO:0031209	SCAR complex	GO:0043234	protein complex	GO:0032991	macromolecular complex	cellular_component
1	GO:0042555	MCM complex	GO:0043234	protein complex	GO:0032991	macromolecular complex	cellular_component
1	GO:0099053	activating signal cointegrator 1 complex	GO:0043234	protein complex	GO:0032991	macromolecular complex	cellular_component
35	GO:0016459	myosin complex	GO:0043234	protein complex	GO:0032991	macromolecular complex	cellular_component
7	GO:0098644	complex of collagen trimers	GO:0043234	protein complex	GO:0032991	macromolecular complex	cellular_component
3	GO:0008541	proteasome regulatory particle, lid subcomplex	GO:0043234	protein complex	GO:0032991	macromolecular complex	cellular_component
1	GO:1990565	HSP90-CDC37 chaperone complex	GO:0043234	protein complex	GO:0032991	macromolecular complex	cellular_component
1	GO:0070419	nonhomologous end joining complex	GO:0043234	protein complex	GO:0032991	macromolecular complex	cellular_component
1	GO:0070939	Dsl1/NZR complex	GO:0043234	protein complex	GO:0032991	macromolecular complex	cellular_component
1	GO:1990909	Wnt signalosome	GO:0043234	protein complex	GO:0032991	macromolecular complex	cellular_component
1	GO:0005956	protein kinase CK2 complex	GO:0043234	protein complex	GO:0032991	macromolecular complex	cellular_component
4	GO:0002199	zona pellucida receptor complex	GO:0043234	protein complex	GO:0032991	macromolecular complex	cellular_component
24	GO:0005875	microtubule associated complex	GO:0043234	protein complex	GO:0032991	macromolecular complex	cellular_component
4	GO:0031080	nuclear pore outer ring	GO:0043234	protein complex	GO:0032991	macromolecular complex	cellular_component
2	GO:0005851	eukaryotic translation initiation factor 2B complex	GO:0043234	protein complex	GO:0032991	macromolecular complex	cellular_component
2	GO:0036501	UFD1-NPL4 complex	GO:0043234	protein complex	GO:0032991	macromolecular complex	cellular_component
72	GO:0098798	mitochondrial protein complex	GO:0043234	protein complex	GO:0032991	macromolecular complex	cellular_component
2	GO:0043256	laminin complex	GO:0043234	protein complex	GO:0032991	macromolecular complex	cellular_component
1	GO:0070937	CRD-mediated mRNA stability complex	GO:0043234	protein complex	GO:0032991	macromolecular complex	cellular_component
4	GO:0005577	fibrinogen complex	GO:0043234	protein complex	GO:0032991	macromolecular complex	cellular_component
5	GO:0031371	ubiquitin conjugating enzyme complex	GO:0043234	protein complex	GO:0032991	macromolecular complex	cellular_component
2	GO:0005854	nascent polypeptide-associated complex	GO:0043234	protein complex	GO:0032991	macromolecular complex	cellular_component
2	GO:0005853	eukaryotic translation elongation factor 1 complex	GO:0043234	protein complex	GO:0032991	macromolecular complex	cellular_component
4	GO:0032797	SMN complex	GO:0043234	protein complex	GO:0032991	macromolecular complex	cellular_component
8	GO:0000974	Prp19 complex	GO:0043234	protein complex	GO:0032991	macromolecular complex	cellular_component
2	GO:0034993	LINC complex	GO:0043234	protein complex	GO:0032991	macromolecular complex	cellular_component
6	GO:0008290	F-actin capping protein complex	GO:0043234	protein complex	GO:0032991	macromolecular complex	cellular_component
4	GO:0031082	BLOC complex	GO:0043234	protein complex	GO:0032991	macromolecular complex	cellular_component
1	GO:0000408	EKC/KEOPS complex	GO:0043234	protein complex	GO:0032991	macromolecular complex	cellular_component
6	GO:0002102	podosome	GO:0043234	protein complex	GO:0032991	macromolecular complex	cellular_component
5	GO:0071203	WASH complex	GO:0043234	protein complex	GO:0032991	macromolecular complex	cellular_component
1	GO:1990726	Lsm1-7-Pat1 complex	GO:0043234	protein complex	GO:0032991	macromolecular complex	cellular_component
6	GO:0030014	CCR4-NOT complex	GO:0043234	protein complex	GO:0032991	macromolecular complex	cellular_component
15	GO:0000776	kinetochore	GO:0043234	protein complex	GO:0032991	macromolecular complex	cellular_component
9	GO:0008540	proteasome regulatory particle, base subcomplex	GO:0043234	protein complex	GO:0032991	macromolecular complex	cellular_component
1	GO:0035658	Mon1-Ccz1 complex	GO:0043234	protein complex	GO:0032991	macromolecular complex	cellular_component
1	GO:0072379	ER membrane insertion complex	GO:0043234	protein complex	GO:0032991	macromolecular complex	cellular_component
3	GO:0061700	GATOR2 complex	GO:0043234	protein complex	GO:0032991	macromolecular complex	cellular_component
5	GO:0000145	exocyst	GO:0043234	protein complex	GO:0032991	macromolecular complex	cellular_component
7	GO:0031588	nucleotide-activated protein kinase complex	GO:0043234	protein complex	GO:0032991	macromolecular complex	cellular_component
8	GO:0017101	aminoacyl-tRNA synthetase multienzyme complex	GO:0043234	protein complex	GO:0032991	macromolecular complex	cellular_component
11	GO:0005852	eukaryotic translation initiation factor 3 complex	GO:0043234	protein complex	GO:0032991	macromolecular complex	cellular_component
4	GO:0005662	DNA replication factor A complex	GO:0043234	protein complex	GO:0032991	macromolecular complex	cellular_component
1	GO:0061574	ASAP complex	GO:0043234	protein complex	GO:0032991	macromolecular complex	cellular_component
3	GO:0000307	cyclin-dependent protein kinase holoenzyme complex	GO:0043234	protein complex	GO:0032991	macromolecular complex	cellular_component
9	GO:0031941	filamentous actin	GO:0043234	protein complex	GO:0032991	macromolecular complex	cellular_component
2	GO:1990112	RQC complex	GO:0043234	protein complex	GO:0032991	macromolecular complex	cellular_component
1	GO:0071819	DUBm complex	GO:0043234	protein complex	GO:0032991	macromolecular complex	cellular_component
4	GO:0072669	tRNA-splicing ligase complex	GO:0043234	protein complex	GO:0032991	macromolecular complex	cellular_component
3	GO:1990131	Gtr1-Gtr2 GTPase complex	GO:0043234	protein complex	GO:0032991	macromolecular complex	cellular_component
16	GO:0022624	proteasome accessory complex	GO:0043234	protein complex	GO:0032991	macromolecular complex	cellular_component
15	GO:0070603	SWI/SNF superfamily-type complex	GO:0043234	protein complex	GO:0032991	macromolecular complex	cellular_component
1	GO:1990316	ATG1/ULK1 kinase complex	GO:0043234	protein complex	GO:0032991	macromolecular complex	cellular_component
33	GO:0000502	proteasome complex	GO:0043234	protein complex	GO:0032991	macromolecular complex	cellular_component
4	GO:0044613	nuclear pore central transport channel	GO:0043234	protein complex	GO:0032991	macromolecular complex	cellular_component
1	GO:1990630	IRE1-RACK1-PP2A complex	GO:0043234	protein complex	GO:0032991	macromolecular complex	cellular_component
1	GO:0036038	MKS complex	GO:0043234	protein complex	GO:0032991	macromolecular complex	cellular_component
4	GO:0016592	mediator complex	GO:0043234	protein complex	GO:0032991	macromolecular complex	cellular_component
1	GO:0008074	guanylate cyclase complex, soluble	GO:0043234	protein complex	GO:0032991	macromolecular complex	cellular_component
4	GO:0030877	beta-catenin destruction complex	GO:0043234	protein complex	GO:0032991	macromolecular complex	cellular_component
1	GO:0097452	GAIT complex	GO:0043234	protein complex	GO:0032991	macromolecular complex	cellular_component
5	GO:0017119	Golgi transport complex	GO:0043234	protein complex	GO:0032991	macromolecular complex	cellular_component
6	GO:0035145	exon-exon junction complex	GO:0043234	protein complex	GO:0032991	macromolecular complex	cellular_component
18	GO:0005581	collagen trimer	GO:0043234	protein complex	GO:0032991	macromolecular complex	cellular_component
1	GO:0070461	SAGA-type complex	GO:0043234	protein complex	GO:0032991	macromolecular complex	cellular_component
2	GO:0071159	NF-kappaB complex	GO:0043234	protein complex	GO:0032991	macromolecular complex	cellular_component
1	GO:0009346	citrate lyase complex	GO:0043234	protein complex	GO:0032991	macromolecular complex	cellular_component
4	GO:0031838	haptoglobin-hemoglobin complex	GO:0043234	protein complex	GO:0032991	macromolecular complex	cellular_component
3	GO:0031931	TORC1 complex	GO:0043234	protein complex	GO:0032991	macromolecular complex	cellular_component
2	GO:0032039	integrator complex	GO:0043234	protein complex	GO:0032991	macromolecular complex	cellular_component
3	GO:0000930	gamma-tubulin complex	GO:0043234	protein complex	GO:0032991	macromolecular complex	cellular_component
4	GO:0005833	hemoglobin complex	GO:0043234	protein complex	GO:0032991	macromolecular complex	cellular_component
4	GO:0035859	Seh1-associated complex	GO:0043234	protein complex	GO:0032991	macromolecular complex	cellular_component
2	GO:0034657	GID complex	GO:0043234	protein complex	GO:0032991	macromolecular complex	cellular_component
1	GO:0042272	nuclear RNA export factor complex	GO:0043234	protein complex	GO:0032991	macromolecular complex	cellular_component
1	GO:0034274	Atg12-Atg5-Atg16 complex	GO:0043234	protein complex	GO:0032991	macromolecular complex	cellular_component
1	GO:0097255	R2TP complex	GO:0043234	protein complex	GO:0032991	macromolecular complex	cellular_component
1	GO:0033186	CAF-1 complex	GO:0043234	protein complex	GO:0032991	macromolecular complex	cellular_component
15	GO:0005838	proteasome regulatory particle	GO:0043234	protein complex	GO:0032991	macromolecular complex	cellular_component
3	GO:0008278	cohesin complex	GO:0043234	protein complex	GO:0032991	macromolecular complex	cellular_component
1	GO:0035693	NOS2-CD74 complex	GO:0043234	protein complex	GO:0032991	macromolecular complex	cellular_component
7	GO:0019773	proteasome core complex, alpha-subunit complex	GO:0043234	protein complex	GO:0032991	macromolecular complex	cellular_component
1	GO:0031680	G-protein beta/gamma-subunit complex	GO:0043234	protein complex	GO:0032991	macromolecular complex	cellular_component
8	GO:0005832	chaperonin-containing T-complex	GO:0043234	protein complex	GO:0032991	macromolecular complex	cellular_component
2	GO:0005671	Ada2/Gcn5/Ada3 transcription activator complex	GO:0043234	protein complex	GO:0032991	macromolecular complex	cellular_component
9	GO:0070069	cytochrome complex	GO:0043234	protein complex	GO:0032991	macromolecular complex	cellular_component
9	GO:0008023	transcription elongation factor complex	GO:0043234	protein complex	GO:0032991	macromolecular complex	cellular_component
2	GO:1990745	EARP complex	GO:0043234	protein complex	GO:0032991	macromolecular complex	cellular_component
1	GO:1990423	RZZ complex	GO:0043234	protein complex	GO:0032991	macromolecular complex	cellular_component
1	GO:0030314	junctional membrane complex	GO:0043234	protein complex	GO:0032991	macromolecular complex	cellular_component
1	GO:0032045	guanyl-nucleotide exchange factor complex	GO:0043234	protein complex	GO:0032991	macromolecular complex	cellular_component
3	GO:0016281	eukaryotic translation initiation factor 4F complex	GO:0043234	protein complex	GO:0032991	macromolecular complex	cellular_component
3	GO:0030008	TRAPP complex	GO:0043234	protein complex	GO:0032991	macromolecular complex	cellular_component
1	GO:0045298	tubulin complex	GO:0043234	protein complex	GO:0032991	macromolecular complex	cellular_component
1	GO:0034464	BBSome	GO:0043234	protein complex	GO:0032991	macromolecular complex	cellular_component
3	GO:0033263	CORVET complex	GO:0043234	protein complex	GO:0032991	macromolecular complex	cellular_component
1	GO:0070557	PCNA-p21 complex	GO:0043234	protein complex	GO:0032991	macromolecular complex	cellular_component
3	GO:0031932	TORC2 complex	GO:0043234	protein complex	GO:0032991	macromolecular complex	cellular_component
2	GO:0019814	immunoglobulin complex	GO:0043234	protein complex	GO:0032991	macromolecular complex	cellular_component
16	GO:0036452	ESCRT complex	GO:0043234	protein complex	GO:0032991	macromolecular complex	cellular_component
4	GO:0099078	BORC complex	GO:0043234	protein complex	GO:0032991	macromolecular complex	cellular_component
1	GO:0044611	nuclear pore inner ring	GO:0043234	protein complex	GO:0032991	macromolecular complex	cellular_component
1	GO:1990667	PCSK9-AnxA2 complex	GO:0043234	protein complex	GO:0032991	macromolecular complex	cellular_component
1	GO:0070545	PeBoW complex	GO:0043234	protein complex	GO:0032991	macromolecular complex	cellular_component
3	GO:0034663	endoplasmic reticulum chaperone complex	GO:0043234	protein complex	GO:0032991	macromolecular complex	cellular_component
2	GO:0033588	Elongator holoenzyme complex	GO:0043234	protein complex	GO:0032991	macromolecular complex	cellular_component
8	GO:0031105	septin complex	GO:0043234	protein complex	GO:0032991	macromolecular complex	cellular_component
2	GO:0071817	MMXD complex	GO:0043234	protein complex	GO:0032991	macromolecular complex	cellular_component
1	GO:0034718	SMN-Gemin2 complex	GO:0043234	protein complex	GO:0032991	macromolecular complex	cellular_component
3	GO:0000346	transcription export complex	GO:0043234	protein complex	GO:0032991	macromolecular complex	cellular_component
2	GO:0019774	proteasome core complex, beta-subunit complex	GO:0043234	protein complex	GO:0032991	macromolecular complex	cellular_component
1	GO:0008537	proteasome activator complex	GO:0043234	protein complex	GO:0032991	macromolecular complex	cellular_component
1	GO:1990597	AIP1-IRE1 complex	GO:0043234	protein complex	GO:0032991	macromolecular complex	cellular_component
1	GO:0031262	Ndc80 complex	GO:0043234	protein complex	GO:0032991	macromolecular complex	cellular_component
27	GO:0005667	transcription factor complex	GO:0043234	protein complex	GO:0032991	macromolecular complex	cellular_component
1	GO:0044796	DNA polymerase processivity factor complex	GO:0043234	protein complex	GO:0032991	macromolecular complex	cellular_component
13	GO:0005839	proteasome core complex	GO:0043234	protein complex	GO:0032991	macromolecular complex	cellular_component
1	GO:0043564	Ku70:Ku80 complex	GO:0043234	protein complex	GO:0032991	macromolecular complex	cellular_component
2	GO:0030956	glutamyl-tRNA(Gln) amidotransferase complex	GO:0043234	protein complex	GO:0032991	macromolecular complex	cellular_component
2	GO:0000938	GARP complex	GO:0043234	protein complex	GO:0032991	macromolecular complex	cellular_component
2	GO:0055087	Ski complex	GO:0043234	protein complex	GO:0032991	macromolecular complex	cellular_component
5	GO:0031519	PcG protein complex	GO:0043234	protein complex	GO:0032991	macromolecular complex	cellular_component
3	GO:0030015	CCR4-NOT core complex	GO:0043234	protein complex	GO:0032991	macromolecular complex	cellular_component
1	GO:1990130	Iml1 complex	GO:0043234	protein complex	GO:0032991	macromolecular complex	cellular_component
2	GO:0018444	translation release factor complex	GO:0043234	protein complex	GO:0032991	macromolecular complex	cellular_component
2	GO:0097136	Bcl-2 family protein complex	GO:0043234	protein complex	GO:0032991	macromolecular complex	cellular_component
233	GO:0098796	membrane protein complex	GO:0043234	protein complex	GO:0032991	macromolecular complex	cellular_component
3	GO:0044615	nuclear pore nuclear basket	GO:0043234	protein complex	GO:0032991	macromolecular complex	cellular_component
9	GO:0034719	SMN-Sm protein complex	GO:0043234	protein complex	GO:0032991	macromolecular complex	cellular_component
1	GO:0000940	condensed chromosome outer kinetochore	GO:0043234	protein complex	GO:0032991	macromolecular complex	cellular_component
1	GO:0000347	THO complex	GO:0043234	protein complex	GO:0032991	macromolecular complex	cellular_component
4	GO:0070552	BRISC complex	GO:0043234	protein complex	GO:0032991	macromolecular complex	cellular_component
1	GO:0089701	U2AF	GO:0043234	protein complex	GO:0032991	macromolecular complex	cellular_component
1	GO:0070695	FHF complex	GO:0043234	protein complex	GO:0032991	macromolecular complex	cellular_component
1	GO:1990356	sumoylated E2 ligase complex	GO:0043234	protein complex	GO:0032991	macromolecular complex	cellular_component
5	GO:0005849	mRNA cleavage factor complex	GO:0043234	protein complex	GO:0032991	macromolecular complex	cellular_component
24	GO:0005643	nuclear pore	GO:0043234	protein complex	GO:0032991	macromolecular complex	cellular_component
7	GO:0090665	glycoprotein complex	GO:0043234	protein complex	GO:0032991	macromolecular complex	cellular_component
2	GO:0071664	catenin-TCF7L2 complex	GO:0043234	protein complex	GO:0032991	macromolecular complex	cellular_component
11	GO:0008180	COP9 signalosome	GO:0043234	protein complex	GO:0032991	macromolecular complex	cellular_component
2	GO:0031074	nucleocytoplasmic shuttling complex	GO:0043234	protein complex	GO:0032991	macromolecular complex	cellular_component
1	GO:0044609	DBIRD complex	GO:0043234	protein complex	GO:0032991	macromolecular complex	cellular_component
3	GO:0070531	BRCA1-A complex	GO:0043234	protein complex	GO:0032991	macromolecular complex	cellular_component
4	GO:0005850	eukaryotic translation initiation factor 2 complex	GO:0043234	protein complex	GO:0032991	macromolecular complex	cellular_component
6	GO:0034715	pICln-Sm protein complex	GO:0043234	protein complex	GO:0032991	macromolecular complex	cellular_component
2	GO:0097361	CIA complex	GO:0043234	protein complex	GO:0032991	macromolecular complex	cellular_component
1	GO:0032300	mismatch repair complex	GO:0043234	protein complex	GO:0032991	macromolecular complex	cellular_component
6	GO:0045239	tricarboxylic acid cycle enzyme complex	GO:0043234	protein complex	GO:0032991	macromolecular complex	cellular_component
2	GO:0070390	transcription export complex 2	GO:0043234	protein complex	GO:0032991	macromolecular complex	cellular_component
4	GO:0035267	NuA4 histone acetyltransferase complex	GO:0043234	protein complex	GO:0032991	macromolecular complex	cellular_component
7	GO:0005861	troponin complex	GO:0043234	protein complex	GO:0032991	macromolecular complex	cellular_component
10	GO:0005885	Arp2/3 protein complex	GO:0043234	protein complex	GO:0032991	macromolecular complex	cellular_component
5	GO:0016272	prefoldin complex	GO:0043234	protein complex	GO:0032991	macromolecular complex	cellular_component
32	GO:1902495	transmembrane transporter complex	GO:1990351	transporter complex	GO:0032991	macromolecular complex	cellular_component
2	GO:0042719	mitochondrial intermembrane space protein transporter complex	GO:1990351	transporter complex	GO:0032991	macromolecular complex	cellular_component
6	GO:0090568	nuclear transcriptional repressor complex	GO:0017053	transcriptional repressor complex	GO:0032991	macromolecular complex	cellular_component
7	GO:0008305	integrin complex	GO:0098636	protein complex involved in cell adhesion	GO:0032991	macromolecular complex	cellular_component
3	GO:0005845	mRNA cap binding complex	GO:0034518	RNA cap binding complex	GO:0032991	macromolecular complex	cellular_component
2	GO:0005846	nuclear cap binding complex	GO:0034518	RNA cap binding complex	GO:0032991	macromolecular complex	cellular_component
37	GO:1905368	peptidase complex	GO:1902494	catalytic complex	GO:0032991	macromolecular complex	cellular_component
2	GO:0031429	box H/ACA snoRNP complex	GO:1902494	catalytic complex	GO:0032991	macromolecular complex	cellular_component
2	GO:0009328	phenylalanine-tRNA ligase complex	GO:1902494	catalytic complex	GO:0032991	macromolecular complex	cellular_component
5	GO:0033202	DNA helicase complex	GO:1902494	catalytic complex	GO:0032991	macromolecular complex	cellular_component
9	GO:1905360	GTPase complex	GO:1902494	catalytic complex	GO:0032991	macromolecular complex	cellular_component
14	GO:1903293	phosphatase complex	GO:1902494	catalytic complex	GO:0032991	macromolecular complex	cellular_component
2	GO:0071012	catalytic step 1 spliceosome	GO:1902494	catalytic complex	GO:0032991	macromolecular complex	cellular_component
3	GO:0000015	phosphopyruvate hydratase complex	GO:1902494	catalytic complex	GO:0032991	macromolecular complex	cellular_component
1	GO:0097342	ripoptosome	GO:1902494	catalytic complex	GO:0032991	macromolecular complex	cellular_component
1	GO:0017109	glutamate-cysteine ligase complex	GO:1902494	catalytic complex	GO:0032991	macromolecular complex	cellular_component
2	GO:1904949	ATPase complex	GO:1902494	catalytic complex	GO:0032991	macromolecular complex	cellular_component
31	GO:0071013	catalytic step 2 spliceosome	GO:1902494	catalytic complex	GO:0032991	macromolecular complex	cellular_component
52	GO:1990204	oxidoreductase complex	GO:1902494	catalytic complex	GO:0032991	macromolecular complex	cellular_component
3	GO:0042765	GPI-anchor transamidase complex	GO:1902494	catalytic complex	GO:0032991	macromolecular complex	cellular_component
2	GO:0042709	succinate-CoA ligase complex	GO:1902494	catalytic complex	GO:0032991	macromolecular complex	cellular_component
3	GO:1905348	endonuclease complex	GO:1902494	catalytic complex	GO:0032991	macromolecular complex	cellular_component
11	GO:0030286	dynein complex	GO:1902494	catalytic complex	GO:0032991	macromolecular complex	cellular_component
142	GO:1990234	transferase complex	GO:1902494	catalytic complex	GO:0032991	macromolecular complex	cellular_component
1	GO:1905202	methylcrotonoyl-CoA carboxylase complex	GO:1902494	catalytic complex	GO:0032991	macromolecular complex	cellular_component
2	GO:1905354	exoribonuclease complex	GO:1902494	catalytic complex	GO:0032991	macromolecular complex	cellular_component
8	GO:0000118	histone deacetylase complex	GO:1902494	catalytic complex	GO:0032991	macromolecular complex	cellular_component
1	GO:0031510	SUMO activating enzyme complex	GO:1902494	catalytic complex	GO:0032991	macromolecular complex	cellular_component
16	GO:0000786	nucleosome	GO:0032993	protein-DNA complex	GO:0032991	macromolecular complex	cellular_component
2	GO:0097550	transcriptional preinitiation complex	GO:0032993	protein-DNA complex	GO:0032991	macromolecular complex	cellular_component
4	GO:0030894	replisome	GO:0032993	protein-DNA complex	GO:0032991	macromolecular complex	cellular_component
16	GO:0000786	nucleosome	GO:0044815	DNA packaging complex	GO:0032991	macromolecular complex	cellular_component
278	GO:0030529	intracellular ribonucleoprotein complex	GO:1990904	ribonucleoprotein complex	GO:0032991	macromolecular complex	cellular_component
4	GO:0044233	ER-mitochondrion membrane contact site	GO:0044232	organelle membrane contact site	GO:0044422	organelle part	cellular_component
273	GO:0031967	organelle envelope	GO:0044446	intracellular organelle part	GO:0044422	organelle part	cellular_component
120	GO:0044427	chromosomal part	GO:0044446	intracellular organelle part	GO:0044422	organelle part	cellular_component
619	GO:0044428	nuclear part	GO:0044446	intracellular organelle part	GO:0044422	organelle part	cellular_component
52	GO:0044437	vacuolar part	GO:0044446	intracellular organelle part	GO:0044422	organelle part	cellular_component
309	GO:0044430	cytoskeletal part	GO:0044446	intracellular organelle part	GO:0044422	organelle part	cellular_component
21	GO:0031970	organelle envelope lumen	GO:0044446	intracellular organelle part	GO:0044422	organelle part	cellular_component
8	GO:0031312	extrinsic component of organelle membrane	GO:0044446	intracellular organelle part	GO:0044422	organelle part	cellular_component
49	GO:0031984	organelle subcompartment	GO:0044446	intracellular organelle part	GO:0044422	organelle part	cellular_component
103	GO:0044391	ribosomal subunit	GO:0044446	intracellular organelle part	GO:0044422	organelle part	cellular_component
148	GO:0044433	cytoplasmic vesicle part	GO:0044446	intracellular organelle part	GO:0044422	organelle part	cellular_component
180	GO:0044432	endoplasmic reticulum part	GO:0044446	intracellular organelle part	GO:0044422	organelle part	cellular_component
112	GO:0044431	Golgi apparatus part	GO:0044446	intracellular organelle part	GO:0044422	organelle part	cellular_component
257	GO:0044429	mitochondrial part	GO:0044446	intracellular organelle part	GO:0044422	organelle part	cellular_component
9	GO:0044438	microbody part	GO:0044446	intracellular organelle part	GO:0044422	organelle part	cellular_component
1	GO:0097546	ciliary base	GO:0044441	ciliary part	GO:0044422	organelle part	cellular_component
10	GO:0036064	ciliary basal body	GO:0044441	ciliary part	GO:0044422	organelle part	cellular_component
7	GO:0097014	ciliary plasm	GO:0044441	ciliary part	GO:0044422	organelle part	cellular_component
4	GO:0035869	ciliary transition zone	GO:0044441	ciliary part	GO:0044422	organelle part	cellular_component
8	GO:0001750	photoreceptor outer segment	GO:0044441	ciliary part	GO:0044422	organelle part	cellular_component
1	GO:0036038	MKS complex	GO:0044441	ciliary part	GO:0044422	organelle part	cellular_component
6	GO:0060170	ciliary membrane	GO:0044441	ciliary part	GO:0044422	organelle part	cellular_component
2	GO:0097225	sperm midpiece	GO:0044441	ciliary part	GO:0044422	organelle part	cellular_component
1	GO:0034464	BBSome	GO:0044441	ciliary part	GO:0044422	organelle part	cellular_component
1	GO:0035253	ciliary rootlet	GO:0044441	ciliary part	GO:0044422	organelle part	cellular_component
1	GO:0020016	ciliary pocket	GO:0044441	ciliary part	GO:0044422	organelle part	cellular_component
7	GO:0005930	axoneme	GO:0044441	ciliary part	GO:0044422	organelle part	cellular_component
32	GO:0031301	integral component of organelle membrane	GO:0031090	organelle membrane	GO:0044422	organelle part	cellular_component
258	GO:0098588	bounding membrane of organelle	GO:0031090	organelle membrane	GO:0044422	organelle part	cellular_component
35	GO:0031300	intrinsic component of organelle membrane	GO:0031090	organelle membrane	GO:0044422	organelle part	cellular_component
168	GO:0031966	mitochondrial membrane	GO:0031090	organelle membrane	GO:0044422	organelle part	cellular_component
141	GO:0019866	organelle inner membrane	GO:0031090	organelle membrane	GO:0044422	organelle part	cellular_component
8	GO:0031312	extrinsic component of organelle membrane	GO:0031090	organelle membrane	GO:0044422	organelle part	cellular_component
47	GO:0031965	nuclear membrane	GO:0031090	organelle membrane	GO:0044422	organelle part	cellular_component
73	GO:0012506	vesicle membrane	GO:0031090	organelle membrane	GO:0044422	organelle part	cellular_component
2	GO:0005859	muscle myosin complex	GO:0044449	contractile fiber part	GO:0044422	organelle part	cellular_component
14	GO:0031430	M band	GO:0044449	contractile fiber part	GO:0044422	organelle part	cellular_component
3	GO:0030486	smooth muscle dense body	GO:0044449	contractile fiber part	GO:0044422	organelle part	cellular_component
17	GO:0031672	A band	GO:0044449	contractile fiber part	GO:0044422	organelle part	cellular_component
20	GO:0036379	myofilament	GO:0044449	contractile fiber part	GO:0044422	organelle part	cellular_component
8	GO:0043034	costamere	GO:0044449	contractile fiber part	GO:0044422	organelle part	cellular_component
45	GO:0030018	Z disc	GO:0044449	contractile fiber part	GO:0044422	organelle part	cellular_component
1	GO:0031673	H zone	GO:0044449	contractile fiber part	GO:0044422	organelle part	cellular_component
7	GO:0005861	troponin complex	GO:0044449	contractile fiber part	GO:0044422	organelle part	cellular_component
50	GO:0031674	I band	GO:0044449	contractile fiber part	GO:0044422	organelle part	cellular_component
4	GO:0030485	smooth muscle contractile fiber	GO:0044449	contractile fiber part	GO:0044422	organelle part	cellular_component
72	GO:0030017	sarcomere	GO:0044449	contractile fiber part	GO:0044422	organelle part	cellular_component
32	GO:0031301	integral component of organelle membrane	GO:0031300	intrinsic component of organelle membrane	GO:0044422	organelle part	cellular_component
1	GO:0031231	intrinsic component of peroxisomal membrane	GO:0031300	intrinsic component of organelle membrane	GO:0044422	organelle part	cellular_component
4	GO:0098563	intrinsic component of synaptic vesicle membrane	GO:0031300	intrinsic component of organelle membrane	GO:0044422	organelle part	cellular_component
1	GO:0031310	intrinsic component of vacuolar membrane	GO:0031300	intrinsic component of organelle membrane	GO:0044422	organelle part	cellular_component
1	GO:0097630	intrinsic component of omegasome membrane	GO:0031300	intrinsic component of organelle membrane	GO:0044422	organelle part	cellular_component
3	GO:0031229	intrinsic component of nuclear inner membrane	GO:0031300	intrinsic component of organelle membrane	GO:0044422	organelle part	cellular_component
20	GO:0098573	intrinsic component of mitochondrial membrane	GO:0031300	intrinsic component of organelle membrane	GO:0044422	organelle part	cellular_component
5	GO:0031228	intrinsic component of Golgi membrane	GO:0031300	intrinsic component of organelle membrane	GO:0044422	organelle part	cellular_component
15	GO:0000314	organellar small ribosomal subunit	GO:0000313	organellar ribosome	GO:0044422	organelle part	cellular_component
24	GO:0000315	organellar large ribosomal subunit	GO:0000313	organellar ribosome	GO:0044422	organelle part	cellular_component
38	GO:0005761	mitochondrial ribosome	GO:0000313	organellar ribosome	GO:0044422	organelle part	cellular_component
641	GO:0070013	intracellular organelle lumen	GO:0043233	organelle lumen	GO:0044422	organelle part	cellular_component
7	GO:0031983	vesicle lumen	GO:0043233	organelle lumen	GO:0044422	organelle part	cellular_component
4	GO:0036513	Derlin-1 retrotranslocation complex	GO:0005789	endoplasmic reticulum membrane	GO:0016020	membrane	cellular_component
1	GO:0000835	ER ubiquitin ligase complex	GO:0005789	endoplasmic reticulum membrane	GO:0016020	membrane	cellular_component
30	GO:0031227	intrinsic component of endoplasmic reticulum membrane	GO:0005789	endoplasmic reticulum membrane	GO:0016020	membrane	cellular_component
27	GO:0030176	integral component of endoplasmic reticulum membrane	GO:0005789	endoplasmic reticulum membrane	GO:0016020	membrane	cellular_component
6	GO:0008250	oligosaccharyltransferase complex	GO:0005789	endoplasmic reticulum membrane	GO:0016020	membrane	cellular_component
1	GO:0042406	extrinsic component of endoplasmic reticulum membrane	GO:0005789	endoplasmic reticulum membrane	GO:0016020	membrane	cellular_component
5	GO:0098826	endoplasmic reticulum tubular network membrane	GO:0005789	endoplasmic reticulum membrane	GO:0016020	membrane	cellular_component
10	GO:0033017	sarcoplasmic reticulum membrane	GO:0005789	endoplasmic reticulum membrane	GO:0016020	membrane	cellular_component
14	GO:0030867	rough endoplasmic reticulum membrane	GO:0005789	endoplasmic reticulum membrane	GO:0016020	membrane	cellular_component
1	GO:0030868	smooth endoplasmic reticulum membrane	GO:0005789	endoplasmic reticulum membrane	GO:0016020	membrane	cellular_component
4	GO:0034098	VCP-NPL4-UFD1 AAA ATPase complex	GO:0005789	endoplasmic reticulum membrane	GO:0016020	membrane	cellular_component
4	GO:0098554	cytoplasmic side of endoplasmic reticulum membrane	GO:0005789	endoplasmic reticulum membrane	GO:0016020	membrane	cellular_component
1	GO:0036502	Derlin-1-VIMP complex	GO:0005789	endoplasmic reticulum membrane	GO:0016020	membrane	cellular_component
2	GO:0005787	signal peptidase complex	GO:0005789	endoplasmic reticulum membrane	GO:0016020	membrane	cellular_component
150	GO:0005789	endoplasmic reticulum membrane	GO:0042175	nuclear outer membrane-endoplasmic reticulum membrane network	GO:0016020	membrane	cellular_component
2	GO:0005642	annulate lamellae	GO:0042175	nuclear outer membrane-endoplasmic reticulum membrane network	GO:0016020	membrane	cellular_component
1	GO:0005640	nuclear outer membrane	GO:0042175	nuclear outer membrane-endoplasmic reticulum membrane network	GO:0016020	membrane	cellular_component
4	GO:0071256	translocon complex	GO:0098796	membrane protein complex	GO:0016020	membrane	cellular_component
5	GO:0072546	ER membrane protein complex	GO:0098796	membrane protein complex	GO:0016020	membrane	cellular_component
4	GO:0036513	Derlin-1 retrotranslocation complex	GO:0098796	membrane protein complex	GO:0016020	membrane	cellular_component
16	GO:0030119	AP-type membrane coat adaptor complex	GO:0098796	membrane protein complex	GO:0016020	membrane	cellular_component
4	GO:0000813	ESCRT I complex	GO:0098796	membrane protein complex	GO:0016020	membrane	cellular_component
1	GO:0030905	retromer, tubulation complex	GO:0098796	membrane protein complex	GO:0016020	membrane	cellular_component
42	GO:0030117	membrane coat	GO:0098796	membrane protein complex	GO:0016020	membrane	cellular_component
5	GO:0098799	outer mitochondrial membrane protein complex	GO:0098796	membrane protein complex	GO:0016020	membrane	cellular_component
9	GO:0030904	retromer complex	GO:0098796	membrane protein complex	GO:0016020	membrane	cellular_component
4	GO:0071986	Ragulator complex	GO:0098796	membrane protein complex	GO:0016020	membrane	cellular_component
2	GO:0042825	TAP complex	GO:0098796	membrane protein complex	GO:0016020	membrane	cellular_component
1	GO:0045265	proton-transporting ATP synthase, stator stalk	GO:0098796	membrane protein complex	GO:0016020	membrane	cellular_component
8	GO:0000815	ESCRT III complex	GO:0098796	membrane protein complex	GO:0016020	membrane	cellular_component
8	GO:0033177	proton-transporting two-sector ATPase complex, proton-transporting domain	GO:0098796	membrane protein complex	GO:0016020	membrane	cellular_component
11	GO:0031201	SNARE complex	GO:0098796	membrane protein complex	GO:0016020	membrane	cellular_component
6	GO:0046930	pore complex	GO:0098796	membrane protein complex	GO:0016020	membrane	cellular_component
2	GO:0005785	signal recognition particle receptor complex	GO:0098796	membrane protein complex	GO:0016020	membrane	cellular_component
1	GO:0036502	Derlin-1-VIMP complex	GO:0098796	membrane protein complex	GO:0016020	membrane	cellular_component
5	GO:0030897	HOPS complex	GO:0098796	membrane protein complex	GO:0016020	membrane	cellular_component
42	GO:0098803	respiratory chain complex	GO:0098796	membrane protein complex	GO:0016020	membrane	cellular_component
3	GO:0034448	EGO complex	GO:0098796	membrane protein complex	GO:0016020	membrane	cellular_component
2	GO:0030906	retromer, cargo-selective complex	GO:0098796	membrane protein complex	GO:0016020	membrane	cellular_component
22	GO:0016469	proton-transporting two-sector ATPase complex	GO:0098796	membrane protein complex	GO:0016020	membrane	cellular_component
64	GO:0098800	inner mitochondrial membrane protein complex	GO:0098796	membrane protein complex	GO:0016020	membrane	cellular_component
10	GO:0033178	proton-transporting two-sector ATPase complex, catalytic domain	GO:0098796	membrane protein complex	GO:0016020	membrane	cellular_component
3	GO:0042824	MHC class I peptide loading complex	GO:0098796	membrane protein complex	GO:0016020	membrane	cellular_component
2	GO:0031205	endoplasmic reticulum Sec complex	GO:0098796	membrane protein complex	GO:0016020	membrane	cellular_component
3	GO:0000814	ESCRT II complex	GO:0098796	membrane protein complex	GO:0016020	membrane	cellular_component
1	GO:0031207	Sec62/Sec63 complex	GO:0098796	membrane protein complex	GO:0016020	membrane	cellular_component
4	GO:0034098	VCP-NPL4-UFD1 AAA ATPase complex	GO:0098796	membrane protein complex	GO:0016020	membrane	cellular_component
4	GO:0071439	clathrin complex	GO:0098796	membrane protein complex	GO:0016020	membrane	cellular_component
55	GO:0098797	plasma membrane protein complex	GO:0098796	membrane protein complex	GO:0016020	membrane	cellular_component
2	GO:0005787	signal peptidase complex	GO:0098796	membrane protein complex	GO:0016020	membrane	cellular_component
28	GO:0031968	organelle outer membrane	GO:0019867	outer membrane	GO:0016020	membrane	cellular_component
21	GO:0009897	external side of plasma membrane	GO:0098552	side of membrane	GO:0016020	membrane	cellular_component
31	GO:0098562	cytoplasmic side of membrane	GO:0098552	side of membrane	GO:0016020	membrane	cellular_component
32	GO:0031301	integral component of organelle membrane	GO:0031090	organelle membrane	GO:0016020	membrane	cellular_component
258	GO:0098588	bounding membrane of organelle	GO:0031090	organelle membrane	GO:0016020	membrane	cellular_component
35	GO:0031300	intrinsic component of organelle membrane	GO:0031090	organelle membrane	GO:0016020	membrane	cellular_component
168	GO:0031966	mitochondrial membrane	GO:0031090	organelle membrane	GO:0016020	membrane	cellular_component
141	GO:0019866	organelle inner membrane	GO:0031090	organelle membrane	GO:0016020	membrane	cellular_component
8	GO:0031312	extrinsic component of organelle membrane	GO:0031090	organelle membrane	GO:0016020	membrane	cellular_component
47	GO:0031965	nuclear membrane	GO:0031090	organelle membrane	GO:0016020	membrane	cellular_component
73	GO:0012506	vesicle membrane	GO:0031090	organelle membrane	GO:0016020	membrane	cellular_component
28	GO:0030658	transport vesicle membrane	GO:0098805	whole membrane	GO:0016020	membrane	cellular_component
16	GO:0030667	secretory granule membrane	GO:0098805	whole membrane	GO:0016020	membrane	cellular_component
10	GO:0030666	endocytic vesicle membrane	GO:0098805	whole membrane	GO:0016020	membrane	cellular_component
5	GO:0034045	pre-autophagosomal structure membrane	GO:0098805	whole membrane	GO:0016020	membrane	cellular_component
68	GO:0010008	endosome membrane	GO:0098805	whole membrane	GO:0016020	membrane	cellular_component
34	GO:0030662	coated vesicle membrane	GO:0098805	whole membrane	GO:0016020	membrane	cellular_component
15	GO:0030660	Golgi-associated vesicle membrane	GO:0098805	whole membrane	GO:0016020	membrane	cellular_component
8	GO:0031903	microbody membrane	GO:0098805	whole membrane	GO:0016020	membrane	cellular_component
2	GO:0033162	melanosome membrane	GO:0098805	whole membrane	GO:0016020	membrane	cellular_component
57	GO:0098589	membrane region	GO:0098805	whole membrane	GO:0016020	membrane	cellular_component
28	GO:0031968	organelle outer membrane	GO:0098805	whole membrane	GO:0016020	membrane	cellular_component
46	GO:0005774	vacuolar membrane	GO:0098805	whole membrane	GO:0016020	membrane	cellular_component
32	GO:1902495	transmembrane transporter complex	GO:0044425	membrane part	GO:0016020	membrane	cellular_component
54	GO:0070469	respiratory chain	GO:0044425	membrane part	GO:0016020	membrane	cellular_component
1	GO:0000835	ER ubiquitin ligase complex	GO:0044425	membrane part	GO:0016020	membrane	cellular_component
52	GO:0098552	side of membrane	GO:0044425	membrane part	GO:0016020	membrane	cellular_component
3	GO:0045281	succinate dehydrogenase complex	GO:0044425	membrane part	GO:0016020	membrane	cellular_component
57	GO:0098589	membrane region	GO:0044425	membrane part	GO:0016020	membrane	cellular_component
6	GO:0008250	oligosaccharyltransferase complex	GO:0044425	membrane part	GO:0016020	membrane	cellular_component
30	GO:0030964	NADH dehydrogenase complex	GO:0044425	membrane part	GO:0016020	membrane	cellular_component
220	GO:0044459	plasma membrane part	GO:0044425	membrane part	GO:0016020	membrane	cellular_component
150	GO:0005789	endoplasmic reticulum membrane	GO:0044425	membrane part	GO:0016020	membrane	cellular_component
1	GO:0005640	nuclear outer membrane	GO:0044425	membrane part	GO:0016020	membrane	cellular_component
86	GO:0044455	mitochondrial membrane part	GO:0044425	membrane part	GO:0016020	membrane	cellular_component
1	GO:0046696	lipopolysaccharide receptor complex	GO:0044425	membrane part	GO:0016020	membrane	cellular_component
51	GO:0019898	extrinsic component of membrane	GO:0044425	membrane part	GO:0016020	membrane	cellular_component
3	GO:0044453	nuclear membrane part	GO:0044425	membrane part	GO:0016020	membrane	cellular_component
3	GO:0005942	phosphatidylinositol 3-kinase complex	GO:0044425	membrane part	GO:0016020	membrane	cellular_component
3	GO:0042765	GPI-anchor transamidase complex	GO:0044425	membrane part	GO:0016020	membrane	cellular_component
638	GO:0031224	intrinsic component of membrane	GO:0044425	membrane part	GO:0016020	membrane	cellular_component
233	GO:0098796	membrane protein complex	GO:0044425	membrane part	GO:0016020	membrane	cellular_component
42	GO:0030117	membrane coat	GO:0048475	coated membrane	GO:0016020	membrane	cellular_component
2	GO:0005642	annulate lamellae	GO:0098589	membrane region	GO:0016020	membrane	cellular_component
12	GO:0005905	clathrin-coated pit	GO:0098589	membrane region	GO:0016020	membrane	cellular_component
43	GO:0098857	membrane microdomain	GO:0098589	membrane region	GO:0016020	membrane	cellular_component
2	GO:0016327	apicolateral plasma membrane	GO:0098590	plasma membrane region	GO:0016020	membrane	cellular_component
15	GO:0097060	synaptic membrane	GO:0098590	plasma membrane region	GO:0016020	membrane	cellular_component
2	GO:0009925	basal plasma membrane	GO:0098590	plasma membrane region	GO:0016020	membrane	cellular_component
18	GO:0016324	apical plasma membrane	GO:0098590	plasma membrane region	GO:0016020	membrane	cellular_component
29	GO:0031253	cell projection membrane	GO:0098590	plasma membrane region	GO:0016020	membrane	cellular_component
20	GO:0044853	plasma membrane raft	GO:0098590	plasma membrane region	GO:0016020	membrane	cellular_component
15	GO:0016323	basolateral plasma membrane	GO:0098590	plasma membrane region	GO:0016020	membrane	cellular_component
7	GO:0046658	anchored component of plasma membrane	GO:0005886	plasma membrane	GO:0016020	membrane	cellular_component
18	GO:0016324	apical plasma membrane	GO:0005886	plasma membrane	GO:0016020	membrane	cellular_component
29	GO:0031253	cell projection membrane	GO:0005886	plasma membrane	GO:0016020	membrane	cellular_component
1	GO:0033181	plasma membrane proton-transporting V-type ATPase complex	GO:0005886	plasma membrane	GO:0016020	membrane	cellular_component
20	GO:0044853	plasma membrane raft	GO:0005886	plasma membrane	GO:0016020	membrane	cellular_component
2	GO:0001533	cornified envelope	GO:0005886	plasma membrane	GO:0016020	membrane	cellular_component
1	GO:0097524	sperm plasma membrane	GO:0005886	plasma membrane	GO:0016020	membrane	cellular_component
2	GO:0016327	apicolateral plasma membrane	GO:0005886	plasma membrane	GO:0016020	membrane	cellular_component
21	GO:0009897	external side of plasma membrane	GO:0005886	plasma membrane	GO:0016020	membrane	cellular_component
220	GO:0044459	plasma membrane part	GO:0005886	plasma membrane	GO:0016020	membrane	cellular_component
1	GO:0045274	plasma membrane respiratory chain complex II	GO:0005886	plasma membrane	GO:0016020	membrane	cellular_component
2	GO:0045272	plasma membrane respiratory chain complex I	GO:0005886	plasma membrane	GO:0016020	membrane	cellular_component
1	GO:0044214	spanning component of plasma membrane	GO:0005886	plasma membrane	GO:0016020	membrane	cellular_component
67	GO:0005887	integral component of plasma membrane	GO:0005886	plasma membrane	GO:0016020	membrane	cellular_component
6	GO:0060170	ciliary membrane	GO:0005886	plasma membrane	GO:0016020	membrane	cellular_component
12	GO:0098802	plasma membrane receptor complex	GO:0005886	plasma membrane	GO:0016020	membrane	cellular_component
55	GO:0098797	plasma membrane protein complex	GO:0005886	plasma membrane	GO:0016020	membrane	cellular_component
74	GO:0031226	intrinsic component of plasma membrane	GO:0005886	plasma membrane	GO:0016020	membrane	cellular_component
28	GO:0019897	extrinsic component of plasma membrane	GO:0005886	plasma membrane	GO:0016020	membrane	cellular_component
1	GO:0045282	plasma membrane succinate dehydrogenase complex	GO:0005886	plasma membrane	GO:0016020	membrane	cellular_component
29	GO:0042383	sarcolemma	GO:0005886	plasma membrane	GO:0016020	membrane	cellular_component
15	GO:0016323	basolateral plasma membrane	GO:0005886	plasma membrane	GO:0016020	membrane	cellular_component
92	GO:0098590	plasma membrane region	GO:0005886	plasma membrane	GO:0016020	membrane	cellular_component
24	GO:0009898	cytoplasmic side of plasma membrane	GO:0005886	plasma membrane	GO:0016020	membrane	cellular_component
7	GO:0045275	respiratory chain complex III	GO:1902495	transmembrane transporter complex	GO:0044425	membrane part	cellular_component
23	GO:0034702	ion channel complex	GO:1902495	transmembrane transporter complex	GO:0044425	membrane part	cellular_component
2	GO:0098533	ATPase dependent transmembrane transport complex	GO:1902495	transmembrane transporter complex	GO:0044425	membrane part	cellular_component
30	GO:0045271	respiratory chain complex I	GO:0070469	respiratory chain	GO:0044425	membrane part	cellular_component
42	GO:0098803	respiratory chain complex	GO:0070469	respiratory chain	GO:0044425	membrane part	cellular_component
3	GO:0070470	plasma membrane respiratory chain	GO:0070469	respiratory chain	GO:0044425	membrane part	cellular_component
5	GO:0045277	respiratory chain complex IV	GO:0070469	respiratory chain	GO:0044425	membrane part	cellular_component
7	GO:0045275	respiratory chain complex III	GO:0070469	respiratory chain	GO:0044425	membrane part	cellular_component
3	GO:0045273	respiratory chain complex II	GO:0070469	respiratory chain	GO:0044425	membrane part	cellular_component
43	GO:0005746	mitochondrial respiratory chain	GO:0070469	respiratory chain	GO:0044425	membrane part	cellular_component
1	GO:0000836	Hrd1p ubiquitin ligase complex	GO:0000835	ER ubiquitin ligase complex	GO:0044425	membrane part	cellular_component
21	GO:0009897	external side of plasma membrane	GO:0098552	side of membrane	GO:0044425	membrane part	cellular_component
31	GO:0098562	cytoplasmic side of membrane	GO:0098552	side of membrane	GO:0044425	membrane part	cellular_component
3	GO:0045257	succinate dehydrogenase complex (ubiquinone)	GO:0045281	succinate dehydrogenase complex	GO:0044425	membrane part	cellular_component
1	GO:0045282	plasma membrane succinate dehydrogenase complex	GO:0045281	succinate dehydrogenase complex	GO:0044425	membrane part	cellular_component
2	GO:0005642	annulate lamellae	GO:0098589	membrane region	GO:0044425	membrane part	cellular_component
12	GO:0005905	clathrin-coated pit	GO:0098589	membrane region	GO:0044425	membrane part	cellular_component
43	GO:0098857	membrane microdomain	GO:0098589	membrane region	GO:0044425	membrane part	cellular_component
1	GO:0034998	oligosaccharyltransferase I complex	GO:0008250	oligosaccharyltransferase complex	GO:0044425	membrane part	cellular_component
1	GO:0035000	oligosaccharyltransferase III complex	GO:0008250	oligosaccharyltransferase complex	GO:0044425	membrane part	cellular_component
30	GO:0045271	respiratory chain complex I	GO:0030964	NADH dehydrogenase complex	GO:0044425	membrane part	cellular_component
28	GO:0019897	extrinsic component of plasma membrane	GO:0044459	plasma membrane part	GO:0044425	membrane part	cellular_component
2	GO:0032584	growth cone membrane	GO:0044459	plasma membrane part	GO:0044425	membrane part	cellular_component
5	GO:0005891	voltage-gated calcium channel complex	GO:0044459	plasma membrane part	GO:0044425	membrane part	cellular_component
2	GO:0005890	sodium:potassium-exchanging ATPase complex	GO:0044459	plasma membrane part	GO:0044425	membrane part	cellular_component
1	GO:0008076	voltage-gated potassium channel complex	GO:0044459	plasma membrane part	GO:0044425	membrane part	cellular_component
21	GO:0009897	external side of plasma membrane	GO:0044459	plasma membrane part	GO:0044425	membrane part	cellular_component
6	GO:0030315	T-tubule	GO:0044459	plasma membrane part	GO:0044425	membrane part	cellular_component
1	GO:0045282	plasma membrane succinate dehydrogenase complex	GO:0044459	plasma membrane part	GO:0044425	membrane part	cellular_component
92	GO:0098590	plasma membrane region	GO:0044459	plasma membrane part	GO:0044425	membrane part	cellular_component
2	GO:0001518	voltage-gated sodium channel complex	GO:0044459	plasma membrane part	GO:0044425	membrane part	cellular_component
14	GO:0031256	leading edge membrane	GO:0044459	plasma membrane part	GO:0044425	membrane part	cellular_component
1	GO:0097197	tetraspanin-enriched microdomain	GO:0044459	plasma membrane part	GO:0044425	membrane part	cellular_component
3	GO:0070470	plasma membrane respiratory chain	GO:0044459	plasma membrane part	GO:0044425	membrane part	cellular_component
5	GO:0001772	immunological synapse	GO:0044459	plasma membrane part	GO:0044425	membrane part	cellular_component
2	GO:0001891	phagocytic cup	GO:0044459	plasma membrane part	GO:0044425	membrane part	cellular_component
55	GO:0098797	plasma membrane protein complex	GO:0044459	plasma membrane part	GO:0044425	membrane part	cellular_component
74	GO:0031226	intrinsic component of plasma membrane	GO:0044459	plasma membrane part	GO:0044425	membrane part	cellular_component
6	GO:0016328	lateral plasma membrane	GO:0044459	plasma membrane part	GO:0044425	membrane part	cellular_component
12	GO:0098802	plasma membrane receptor complex	GO:0044459	plasma membrane part	GO:0044425	membrane part	cellular_component
24	GO:0009898	cytoplasmic side of plasma membrane	GO:0044459	plasma membrane part	GO:0044425	membrane part	cellular_component
4	GO:0036513	Derlin-1 retrotranslocation complex	GO:0005789	endoplasmic reticulum membrane	GO:0044425	membrane part	cellular_component
1	GO:0000835	ER ubiquitin ligase complex	GO:0005789	endoplasmic reticulum membrane	GO:0044425	membrane part	cellular_component
30	GO:0031227	intrinsic component of endoplasmic reticulum membrane	GO:0005789	endoplasmic reticulum membrane	GO:0044425	membrane part	cellular_component
27	GO:0030176	integral component of endoplasmic reticulum membrane	GO:0005789	endoplasmic reticulum membrane	GO:0044425	membrane part	cellular_component
6	GO:0008250	oligosaccharyltransferase complex	GO:0005789	endoplasmic reticulum membrane	GO:0044425	membrane part	cellular_component
1	GO:0042406	extrinsic component of endoplasmic reticulum membrane	GO:0005789	endoplasmic reticulum membrane	GO:0044425	membrane part	cellular_component
5	GO:0098826	endoplasmic reticulum tubular network membrane	GO:0005789	endoplasmic reticulum membrane	GO:0044425	membrane part	cellular_component
10	GO:0033017	sarcoplasmic reticulum membrane	GO:0005789	endoplasmic reticulum membrane	GO:0044425	membrane part	cellular_component
14	GO:0030867	rough endoplasmic reticulum membrane	GO:0005789	endoplasmic reticulum membrane	GO:0044425	membrane part	cellular_component
1	GO:0030868	smooth endoplasmic reticulum membrane	GO:0005789	endoplasmic reticulum membrane	GO:0044425	membrane part	cellular_component
4	GO:0034098	VCP-NPL4-UFD1 AAA ATPase complex	GO:0005789	endoplasmic reticulum membrane	GO:0044425	membrane part	cellular_component
4	GO:0098554	cytoplasmic side of endoplasmic reticulum membrane	GO:0005789	endoplasmic reticulum membrane	GO:0044425	membrane part	cellular_component
1	GO:0036502	Derlin-1-VIMP complex	GO:0005789	endoplasmic reticulum membrane	GO:0044425	membrane part	cellular_component
2	GO:0005787	signal peptidase complex	GO:0005789	endoplasmic reticulum membrane	GO:0044425	membrane part	cellular_component
4	GO:0031314	extrinsic component of mitochondrial inner membrane	GO:0044455	mitochondrial membrane part	GO:0044425	membrane part	cellular_component
1	GO:0030061	mitochondrial crista	GO:0044455	mitochondrial membrane part	GO:0044425	membrane part	cellular_component
2	GO:1990246	uniplex complex	GO:0044455	mitochondrial membrane part	GO:0044425	membrane part	cellular_component
5	GO:0098799	outer mitochondrial membrane protein complex	GO:0044455	mitochondrial membrane part	GO:0044425	membrane part	cellular_component
20	GO:0098573	intrinsic component of mitochondrial membrane	GO:0044455	mitochondrial membrane part	GO:0044425	membrane part	cellular_component
64	GO:0098800	inner mitochondrial membrane protein complex	GO:0044455	mitochondrial membrane part	GO:0044425	membrane part	cellular_component
43	GO:0005746	mitochondrial respiratory chain	GO:0044455	mitochondrial membrane part	GO:0044425	membrane part	cellular_component
8	GO:0031312	extrinsic component of organelle membrane	GO:0019898	extrinsic component of membrane	GO:0044425	membrane part	cellular_component
3	GO:0005942	phosphatidylinositol 3-kinase complex	GO:0019898	extrinsic component of membrane	GO:0044425	membrane part	cellular_component
28	GO:0019897	extrinsic component of plasma membrane	GO:0019898	extrinsic component of membrane	GO:0044425	membrane part	cellular_component
3	GO:0031229	intrinsic component of nuclear inner membrane	GO:0044453	nuclear membrane part	GO:0044425	membrane part	cellular_component
1	GO:0035032	phosphatidylinositol 3-kinase complex, class III	GO:0005942	phosphatidylinositol 3-kinase complex	GO:0044425	membrane part	cellular_component
2	GO:0097651	phosphatidylinositol 3-kinase complex, class I	GO:0005942	phosphatidylinositol 3-kinase complex	GO:0044425	membrane part	cellular_component
35	GO:0031300	intrinsic component of organelle membrane	GO:0031224	intrinsic component of membrane	GO:0044425	membrane part	cellular_component
74	GO:0031226	intrinsic component of plasma membrane	GO:0031224	intrinsic component of membrane	GO:0044425	membrane part	cellular_component
30	GO:0031227	intrinsic component of endoplasmic reticulum membrane	GO:0031224	intrinsic component of membrane	GO:0044425	membrane part	cellular_component
14	GO:0031225	anchored component of membrane	GO:0031224	intrinsic component of membrane	GO:0044425	membrane part	cellular_component
622	GO:0016021	integral component of membrane	GO:0031224	intrinsic component of membrane	GO:0044425	membrane part	cellular_component
4	GO:0071256	translocon complex	GO:0098796	membrane protein complex	GO:0044425	membrane part	cellular_component
5	GO:0072546	ER membrane protein complex	GO:0098796	membrane protein complex	GO:0044425	membrane part	cellular_component
4	GO:0036513	Derlin-1 retrotranslocation complex	GO:0098796	membrane protein complex	GO:0044425	membrane part	cellular_component
16	GO:0030119	AP-type membrane coat adaptor complex	GO:0098796	membrane protein complex	GO:0044425	membrane part	cellular_component
4	GO:0000813	ESCRT I complex	GO:0098796	membrane protein complex	GO:0044425	membrane part	cellular_component
1	GO:0030905	retromer, tubulation complex	GO:0098796	membrane protein complex	GO:0044425	membrane part	cellular_component
42	GO:0030117	membrane coat	GO:0098796	membrane protein complex	GO:0044425	membrane part	cellular_component
5	GO:0098799	outer mitochondrial membrane protein complex	GO:0098796	membrane protein complex	GO:0044425	membrane part	cellular_component
9	GO:0030904	retromer complex	GO:0098796	membrane protein complex	GO:0044425	membrane part	cellular_component
4	GO:0071986	Ragulator complex	GO:0098796	membrane protein complex	GO:0044425	membrane part	cellular_component
2	GO:0042825	TAP complex	GO:0098796	membrane protein complex	GO:0044425	membrane part	cellular_component
1	GO:0045265	proton-transporting ATP synthase, stator stalk	GO:0098796	membrane protein complex	GO:0044425	membrane part	cellular_component
8	GO:0000815	ESCRT III complex	GO:0098796	membrane protein complex	GO:0044425	membrane part	cellular_component
8	GO:0033177	proton-transporting two-sector ATPase complex, proton-transporting domain	GO:0098796	membrane protein complex	GO:0044425	membrane part	cellular_component
11	GO:0031201	SNARE complex	GO:0098796	membrane protein complex	GO:0044425	membrane part	cellular_component
6	GO:0046930	pore complex	GO:0098796	membrane protein complex	GO:0044425	membrane part	cellular_component
2	GO:0005785	signal recognition particle receptor complex	GO:0098796	membrane protein complex	GO:0044425	membrane part	cellular_component
1	GO:0036502	Derlin-1-VIMP complex	GO:0098796	membrane protein complex	GO:0044425	membrane part	cellular_component
5	GO:0030897	HOPS complex	GO:0098796	membrane protein complex	GO:0044425	membrane part	cellular_component
42	GO:0098803	respiratory chain complex	GO:0098796	membrane protein complex	GO:0044425	membrane part	cellular_component
3	GO:0034448	EGO complex	GO:0098796	membrane protein complex	GO:0044425	membrane part	cellular_component
2	GO:0030906	retromer, cargo-selective complex	GO:0098796	membrane protein complex	GO:0044425	membrane part	cellular_component
22	GO:0016469	proton-transporting two-sector ATPase complex	GO:0098796	membrane protein complex	GO:0044425	membrane part	cellular_component
64	GO:0098800	inner mitochondrial membrane protein complex	GO:0098796	membrane protein complex	GO:0044425	membrane part	cellular_component
10	GO:0033178	proton-transporting two-sector ATPase complex, catalytic domain	GO:0098796	membrane protein complex	GO:0044425	membrane part	cellular_component
3	GO:0042824	MHC class I peptide loading complex	GO:0098796	membrane protein complex	GO:0044425	membrane part	cellular_component
2	GO:0031205	endoplasmic reticulum Sec complex	GO:0098796	membrane protein complex	GO:0044425	membrane part	cellular_component
3	GO:0000814	ESCRT II complex	GO:0098796	membrane protein complex	GO:0044425	membrane part	cellular_component
1	GO:0031207	Sec62/Sec63 complex	GO:0098796	membrane protein complex	GO:0044425	membrane part	cellular_component
4	GO:0034098	VCP-NPL4-UFD1 AAA ATPase complex	GO:0098796	membrane protein complex	GO:0044425	membrane part	cellular_component
4	GO:0071439	clathrin complex	GO:0098796	membrane protein complex	GO:0044425	membrane part	cellular_component
55	GO:0098797	plasma membrane protein complex	GO:0098796	membrane protein complex	GO:0044425	membrane part	cellular_component
2	GO:0005787	signal peptidase complex	GO:0098796	membrane protein complex	GO:0044425	membrane part	cellular_component
2	GO:0043657	host cell	GO:0018995	host	GO:0044215	other organism	cellular_component
1	GO:0033643	host cell part	GO:0044217	other organism part	GO:0044215	other organism	cellular_component
2	GO:0044216	other organism cell	GO:0044217	other organism part	GO:0044215	other organism	cellular_component
119	GO:0099512	supramolecular fiber	GO:0099081	supramolecular polymer	GO:0099080	supramolecular complex	cellular_component
1	GO:0000235	astral microtubule	GO:0005818	aster	GO:0099080	supramolecular complex	cellular_component
4	GO:0043195	terminal bouton	GO:0098793	presynapse	GO:0045202	synapse	cellular_component
1	GO:0098833	presynaptic endocytic zone	GO:0098793	presynapse	GO:0045202	synapse	cellular_component
2	GO:0048786	presynaptic active zone	GO:0098793	presynapse	GO:0045202	synapse	cellular_component
4	GO:0042734	presynaptic membrane	GO:0098793	presynapse	GO:0045202	synapse	cellular_component
7	GO:0043679	axon terminus	GO:0098793	presynapse	GO:0045202	synapse	cellular_component
1	GO:0099523	presynaptic cytosol	GO:0098793	presynapse	GO:0045202	synapse	cellular_component
18	GO:0008021	synaptic vesicle	GO:0098793	presynapse	GO:0045202	synapse	cellular_component
2	GO:0043083	synaptic cleft	GO:0044456	synapse part	GO:0045202	synapse	cellular_component
2	GO:0048786	presynaptic active zone	GO:0044456	synapse part	GO:0045202	synapse	cellular_component
34	GO:0099572	postsynaptic specialization	GO:0044456	synapse part	GO:0045202	synapse	cellular_component
2	GO:0098889	intrinsic component of presynaptic membrane	GO:0044456	synapse part	GO:0045202	synapse	cellular_component
4	GO:0098845	postsynaptic endosome	GO:0044456	synapse part	GO:0045202	synapse	cellular_component
18	GO:0008021	synaptic vesicle	GO:0044456	synapse part	GO:0045202	synapse	cellular_component
2	GO:0099524	postsynaptic cytosol	GO:0044456	synapse part	GO:0045202	synapse	cellular_component
1	GO:0098833	presynaptic endocytic zone	GO:0044456	synapse part	GO:0045202	synapse	cellular_component
1	GO:0098843	postsynaptic endocytic zone	GO:0044456	synapse part	GO:0045202	synapse	cellular_component
4	GO:0098563	intrinsic component of synaptic vesicle membrane	GO:0044456	synapse part	GO:0045202	synapse	cellular_component
1	GO:0099523	presynaptic cytosol	GO:0044456	synapse part	GO:0045202	synapse	cellular_component
2	GO:0099571	postsynaptic cytoskeleton	GO:0044456	synapse part	GO:0045202	synapse	cellular_component
8	GO:0030672	synaptic vesicle membrane	GO:0044456	synapse part	GO:0045202	synapse	cellular_component
45	GO:0098793	presynapse	GO:0044456	synapse part	GO:0045202	synapse	cellular_component
64	GO:0098794	postsynapse	GO:0044456	synapse part	GO:0045202	synapse	cellular_component
15	GO:0097060	synaptic membrane	GO:0044456	synapse part	GO:0045202	synapse	cellular_component
1	GO:0099631	postsynaptic endocytic zone cytoplasmic component	GO:0044456	synapse part	GO:0045202	synapse	cellular_component
1	GO:0098936	intrinsic component of postsynaptic membrane	GO:0044456	synapse part	GO:0045202	synapse	cellular_component
11	GO:0045211	postsynaptic membrane	GO:0097060	synaptic membrane	GO:0045202	synapse	cellular_component
1	GO:0048787	presynaptic active zone membrane	GO:0097060	synaptic membrane	GO:0045202	synapse	cellular_component
1	GO:0098835	presynaptic endocytic zone membrane	GO:0097060	synaptic membrane	GO:0045202	synapse	cellular_component
4	GO:0042734	presynaptic membrane	GO:0097060	synaptic membrane	GO:0045202	synapse	cellular_component
2	GO:0099634	postsynaptic specialization membrane	GO:0097060	synaptic membrane	GO:0045202	synapse	cellular_component
11	GO:0045211	postsynaptic membrane	GO:0098794	postsynapse	GO:0045202	synapse	cellular_component
2	GO:0099524	postsynaptic cytosol	GO:0098794	postsynapse	GO:0045202	synapse	cellular_component
1	GO:0098842	postsynaptic early endosome	GO:0098794	postsynapse	GO:0045202	synapse	cellular_component
1	GO:0098843	postsynaptic endocytic zone	GO:0098794	postsynapse	GO:0045202	synapse	cellular_component
4	GO:0098845	postsynaptic endosome	GO:0098794	postsynapse	GO:0045202	synapse	cellular_component
3	GO:0098837	postsynaptic recycling endosome	GO:0098794	postsynapse	GO:0045202	synapse	cellular_component
2	GO:0098871	postsynaptic actin cytoskeleton	GO:0098794	postsynapse	GO:0045202	synapse	cellular_component
9	GO:0043197	dendritic spine	GO:0098794	postsynapse	GO:0045202	synapse	cellular_component
34	GO:0099572	postsynaptic specialization	GO:0098794	postsynapse	GO:0045202	synapse	cellular_component
2	GO:0099571	postsynaptic cytoskeleton	GO:0098794	postsynapse	GO:0045202	synapse	cellular_component
32	GO:0032279	asymmetric synapse	GO:0098984	neuron to neuron synapse	GO:0045202	synapse	cellular_component
273	GO:0031967	organelle envelope	GO:0043227	membrane-bounded organelle	GO:0043226	organelle	cellular_component
323	GO:0031982	vesicle	GO:0043227	membrane-bounded organelle	GO:0043226	organelle	cellular_component
3	GO:0065010	extracellular membrane-bounded organelle	GO:0043227	membrane-bounded organelle	GO:0043226	organelle	cellular_component
49	GO:0031984	organelle subcompartment	GO:0043227	membrane-bounded organelle	GO:0043226	organelle	cellular_component
447	GO:0031090	organelle membrane	GO:0043227	membrane-bounded organelle	GO:0043226	organelle	cellular_component
1738	GO:0043231	intracellular membrane-bounded organelle	GO:0043227	membrane-bounded organelle	GO:0043226	organelle	cellular_component
641	GO:0070013	intracellular organelle lumen	GO:0043233	organelle lumen	GO:0043226	organelle	cellular_component
7	GO:0031983	vesicle lumen	GO:0043233	organelle lumen	GO:0043226	organelle	cellular_component
282	GO:0097708	intracellular vesicle	GO:0043229	intracellular organelle	GO:0043226	organelle	cellular_component
768	GO:0043232	intracellular non-membrane-bounded organelle	GO:0043229	intracellular organelle	GO:0043226	organelle	cellular_component
641	GO:0070013	intracellular organelle lumen	GO:0043229	intracellular organelle	GO:0043226	organelle	cellular_component
1447	GO:0044446	intracellular organelle part	GO:0043229	intracellular organelle	GO:0043226	organelle	cellular_component
1738	GO:0043231	intracellular membrane-bounded organelle	GO:0043229	intracellular organelle	GO:0043226	organelle	cellular_component
15	GO:0000314	organellar small ribosomal subunit	GO:0000313	organellar ribosome	GO:0043226	organelle	cellular_component
24	GO:0000315	organellar large ribosomal subunit	GO:0000313	organellar ribosome	GO:0043226	organelle	cellular_component
38	GO:0005761	mitochondrial ribosome	GO:0000313	organellar ribosome	GO:0043226	organelle	cellular_component
4	GO:0044232	organelle membrane contact site	GO:0044422	organelle part	GO:0043226	organelle	cellular_component
1447	GO:0044446	intracellular organelle part	GO:0044422	organelle part	GO:0043226	organelle	cellular_component
28	GO:0044441	ciliary part	GO:0044422	organelle part	GO:0043226	organelle	cellular_component
1	GO:1990070	TRAPPI protein complex	GO:0044422	organelle part	GO:0043226	organelle	cellular_component
447	GO:0031090	organelle membrane	GO:0044422	organelle part	GO:0043226	organelle	cellular_component
77	GO:0044449	contractile fiber part	GO:0044422	organelle part	GO:0043226	organelle	cellular_component
35	GO:0031300	intrinsic component of organelle membrane	GO:0044422	organelle part	GO:0043226	organelle	cellular_component
3	GO:0032420	stereocilium	GO:0044422	organelle part	GO:0043226	organelle	cellular_component
38	GO:0000313	organellar ribosome	GO:0044422	organelle part	GO:0043226	organelle	cellular_component
641	GO:0043233	organelle lumen	GO:0044422	organelle part	GO:0043226	organelle	cellular_component
2	GO:0099634	postsynaptic specialization membrane	GO:0044422	organelle part	GO:0043226	organelle	cellular_component
2	GO:0099634	postsynaptic specialization membrane	GO:0099572	postsynaptic specialization	GO:0043226	organelle	cellular_component
32	GO:0014069	postsynaptic density	GO:0099572	postsynaptic specialization	GO:0043226	organelle	cellular_component
768	GO:0043232	intracellular non-membrane-bounded organelle	GO:0043228	non-membrane-bounded organelle	GO:0043226	organelle	cellular_component
12	GO:0097730	non-motile cilium	GO:0005929	cilium	GO:0043226	organelle	cellular_component
11	GO:0031514	motile cilium	GO:0005929	cilium	GO:0043226	organelle	cellular_component
4	GO:0035869	ciliary transition zone	GO:0005929	cilium	GO:0043226	organelle	cellular_component
28	GO:0044441	ciliary part	GO:0005929	cilium	GO:0043226	organelle	cellular_component
1	GO:0034464	BBSome	GO:0005929	cilium	GO:0043226	organelle	cellular_component
68	GO:1903561	extracellular vesicle	GO:0043230	extracellular organelle	GO:0043226	organelle	cellular_component
3	GO:0065010	extracellular membrane-bounded organelle	GO:0043230	extracellular organelle	GO:0043226	organelle	cellular_component
641	GO:0070013	intracellular organelle lumen	GO:0043233	organelle lumen	GO:0031974	membrane-enclosed lumen	cellular_component
7	GO:0031983	vesicle lumen	GO:0043233	organelle lumen	GO:0031974	membrane-enclosed lumen	cellular_component
1	GO:0043656	intracellular region of host	GO:0033643	host cell part	GO:0044217	other organism part	cellular_component
1	GO:0033646	host intracellular part	GO:0033643	host cell part	GO:0044217	other organism part	cellular_component
2	GO:0043657	host cell	GO:0044216	other organism cell	GO:0044217	other organism part	cellular_component
1	GO:0051709	regulation of killing of cells of other organism	GO:0031341	regulation of cell killing	GO:0001906	cell killing	biological_process
5	GO:0031343	positive regulation of cell killing	GO:0031341	regulation of cell killing	GO:0001906	cell killing	biological_process
4	GO:0001910	regulation of leukocyte mediated cytotoxicity	GO:0031341	regulation of cell killing	GO:0001906	cell killing	biological_process
1	GO:0051712	positive regulation of killing of cells of other organism	GO:0031343	positive regulation of cell killing	GO:0001906	cell killing	biological_process
4	GO:0001912	positive regulation of leukocyte mediated cytotoxicity	GO:0031343	positive regulation of cell killing	GO:0001906	cell killing	biological_process
1	GO:0051712	positive regulation of killing of cells of other organism	GO:0031640	killing of cells of other organism	GO:0001906	cell killing	biological_process
1	GO:0051883	killing of cells in other organism involved in symbiotic interaction	GO:0031640	killing of cells of other organism	GO:0001906	cell killing	biological_process
1	GO:0051709	regulation of killing of cells of other organism	GO:0031640	killing of cells of other organism	GO:0001906	cell killing	biological_process
1	GO:0051715	cytolysis in other organism	GO:0031640	killing of cells of other organism	GO:0001906	cell killing	biological_process
4	GO:0001912	positive regulation of leukocyte mediated cytotoxicity	GO:0001909	leukocyte mediated cytotoxicity	GO:0001906	cell killing	biological_process
7	GO:0042267	natural killer cell mediated cytotoxicity	GO:0001909	leukocyte mediated cytotoxicity	GO:0001906	cell killing	biological_process
3	GO:0001913	T cell mediated cytotoxicity	GO:0001909	leukocyte mediated cytotoxicity	GO:0001906	cell killing	biological_process
4	GO:0001910	regulation of leukocyte mediated cytotoxicity	GO:0001909	leukocyte mediated cytotoxicity	GO:0001906	cell killing	biological_process
9	GO:0044803	multi-organism membrane organization	GO:0044764	multi-organism cellular process	GO:0009987	cellular process	biological_process
106	GO:0016032	viral process	GO:0044764	multi-organism cellular process	GO:0009987	cellular process	biological_process
1	GO:0051715	cytolysis in other organism	GO:0044764	multi-organism cellular process	GO:0009987	cellular process	biological_process
8	GO:1902590	multi-organism organelle organization	GO:0044764	multi-organism cellular process	GO:0009987	cellular process	biological_process
15	GO:0007050	cell cycle arrest	GO:0022402	cell cycle process	GO:0009987	cellular process	biological_process
87	GO:0010564	regulation of cell cycle process	GO:0022402	cell cycle process	GO:0009987	cellular process	biological_process
11	GO:0007062	sister chromatid cohesion	GO:0022402	cell cycle process	GO:0009987	cellular process	biological_process
11	GO:0051653	spindle localization	GO:0022402	cell cycle process	GO:0009987	cellular process	biological_process
1	GO:0034085	establishment of sister chromatid cohesion	GO:0022402	cell cycle process	GO:0009987	cellular process	biological_process
2	GO:0032201	telomere maintenance via semi-conservative replication	GO:0022402	cell cycle process	GO:0009987	cellular process	biological_process
23	GO:0007098	centrosome cycle	GO:0022402	cell cycle process	GO:0009987	cellular process	biological_process
65	GO:0044770	cell cycle phase transition	GO:0022402	cell cycle process	GO:0009987	cellular process	biological_process
14	GO:0051304	chromosome separation	GO:0022402	cell cycle process	GO:0009987	cellular process	biological_process
3	GO:0051299	centrosome separation	GO:0022402	cell cycle process	GO:0009987	cellular process	biological_process
4	GO:0051305	chromosome movement towards spindle pole	GO:0022402	cell cycle process	GO:0009987	cellular process	biological_process
6	GO:0044786	cell cycle DNA replication	GO:0022402	cell cycle process	GO:0009987	cellular process	biological_process
109	GO:1903047	mitotic cell cycle process	GO:0022402	cell cycle process	GO:0009987	cellular process	biological_process
8	GO:0008608	attachment of spindle microtubules to kinetochore	GO:0022402	cell cycle process	GO:0009987	cellular process	biological_process
14	GO:1903046	meiotic cell cycle process	GO:0022402	cell cycle process	GO:0009987	cellular process	biological_process
17	GO:0051298	centrosome duplication	GO:0022402	cell cycle process	GO:0009987	cellular process	biological_process
1	GO:0045023	G0 to G1 transition	GO:0022402	cell cycle process	GO:0009987	cellular process	biological_process
7	GO:0007099	centriole replication	GO:0022402	cell cycle process	GO:0009987	cellular process	biological_process
32	GO:0010948	negative regulation of cell cycle process	GO:0022402	cell cycle process	GO:0009987	cellular process	biological_process
38	GO:0007051	spindle organization	GO:0022402	cell cycle process	GO:0009987	cellular process	biological_process
2	GO:0061511	centriole elongation	GO:0022402	cell cycle process	GO:0009987	cellular process	biological_process
48	GO:0098813	nuclear chromosome segregation	GO:0022402	cell cycle process	GO:0009987	cellular process	biological_process
1	GO:0034086	maintenance of sister chromatid cohesion	GO:0022402	cell cycle process	GO:0009987	cellular process	biological_process
34	GO:0000910	cytokinesis	GO:0022402	cell cycle process	GO:0009987	cellular process	biological_process
1	GO:0070314	G1 to G0 transition	GO:0022402	cell cycle process	GO:0009987	cellular process	biological_process
6	GO:0032506	cytokinetic process	GO:0022402	cell cycle process	GO:0009987	cellular process	biological_process
25	GO:0090068	positive regulation of cell cycle process	GO:0022402	cell cycle process	GO:0009987	cellular process	biological_process
1	GO:1901977	negative regulation of cell cycle checkpoint	GO:0000075	cell cycle checkpoint	GO:0009987	cellular process	biological_process
8	GO:0031577	spindle checkpoint	GO:0000075	cell cycle checkpoint	GO:0009987	cellular process	biological_process
3	GO:1901976	regulation of cell cycle checkpoint	GO:0000075	cell cycle checkpoint	GO:0009987	cellular process	biological_process
1	GO:1901978	positive regulation of cell cycle checkpoint	GO:0000075	cell cycle checkpoint	GO:0009987	cellular process	biological_process
4	GO:0072395	signal transduction involved in cell cycle checkpoint	GO:0000075	cell cycle checkpoint	GO:0009987	cellular process	biological_process
15	GO:0031570	DNA integrity checkpoint	GO:0000075	cell cycle checkpoint	GO:0009987	cellular process	biological_process
18	GO:0007093	mitotic cell cycle checkpoint	GO:0000075	cell cycle checkpoint	GO:0009987	cellular process	biological_process
2	GO:0007028	cytoplasm organization	GO:0016043	cellular component organization	GO:0009987	cellular process	biological_process
228	GO:0061024	membrane organization	GO:0016043	cellular component organization	GO:0009987	cellular process	biological_process
7	GO:0043954	cellular component maintenance	GO:0016043	cellular component organization	GO:0009987	cellular process	biological_process
665	GO:0006996	organelle organization	GO:0016043	cellular component organization	GO:0009987	cellular process	biological_process
99	GO:0007015	actin filament organization	GO:0016043	cellular component organization	GO:0009987	cellular process	biological_process
82	GO:0032535	regulation of cellular component size	GO:0016043	cellular component organization	GO:0009987	cellular process	biological_process
1	GO:1990709	presynaptic active zone organization	GO:0016043	cellular component organization	GO:0009987	cellular process	biological_process
2	GO:0044396	actin cortical patch organization	GO:0016043	cellular component organization	GO:0009987	cellular process	biological_process
39	GO:0034330	cell junction organization	GO:0016043	cellular component organization	GO:0009987	cellular process	biological_process
29	GO:0050808	synapse organization	GO:0016043	cellular component organization	GO:0009987	cellular process	biological_process
484	GO:0043933	macromolecular complex subunit organization	GO:0016043	cellular component organization	GO:0009987	cellular process	biological_process
382	GO:0051128	regulation of cellular component organization	GO:0016043	cellular component organization	GO:0009987	cellular process	biological_process
2	GO:0072553	terminal button organization	GO:0016043	cellular component organization	GO:0009987	cellular process	biological_process
159	GO:0030030	cell projection organization	GO:0016043	cellular component organization	GO:0009987	cellular process	biological_process
44	GO:0043062	extracellular structure organization	GO:0016043	cellular component organization	GO:0009987	cellular process	biological_process
114	GO:0051129	negative regulation of cellular component organization	GO:0016043	cellular component organization	GO:0009987	cellular process	biological_process
167	GO:0032989	cellular component morphogenesis	GO:0016043	cellular component organization	GO:0009987	cellular process	biological_process
76	GO:0022411	cellular component disassembly	GO:0016043	cellular component organization	GO:0009987	cellular process	biological_process
567	GO:0022607	cellular component assembly	GO:0016043	cellular component organization	GO:0009987	cellular process	biological_process
187	GO:0051130	positive regulation of cellular component organization	GO:0016043	cellular component organization	GO:0009987	cellular process	biological_process
147	GO:0010256	endomembrane system organization	GO:0016043	cellular component organization	GO:0009987	cellular process	biological_process
372	GO:0035556	intracellular signal transduction	GO:0007165	signal transduction	GO:0009987	cellular process	biological_process
1	GO:0090520	sphingolipid mediated signaling pathway	GO:0007165	signal transduction	GO:0009987	cellular process	biological_process
3	GO:1903831	signal transduction involved in cellular response to ammonium ion	GO:0007165	signal transduction	GO:0009987	cellular process	biological_process
1	GO:0023041	neuronal signal transduction	GO:0007165	signal transduction	GO:0009987	cellular process	biological_process
2	GO:0099004	calmodulin dependent kinase signaling pathway	GO:0007165	signal transduction	GO:0009987	cellular process	biological_process
97	GO:0023014	signal transduction by protein phosphorylation	GO:0007165	signal transduction	GO:0009987	cellular process	biological_process
4	GO:0060395	SMAD protein signal transduction	GO:0007165	signal transduction	GO:0009987	cellular process	biological_process
1	GO:1903759	signal transduction involved in regulation of aerobic respiration	GO:0007165	signal transduction	GO:0009987	cellular process	biological_process
12	GO:0030968	endoplasmic reticulum unfolded protein response	GO:0007165	signal transduction	GO:0009987	cellular process	biological_process
323	GO:0009966	regulation of signal transduction	GO:0007165	signal transduction	GO:0009987	cellular process	biological_process
4	GO:0007602	phototransduction	GO:0007165	signal transduction	GO:0009987	cellular process	biological_process
224	GO:0007166	cell surface receptor signaling pathway	GO:0007165	signal transduction	GO:0009987	cellular process	biological_process
1	GO:0038009	regulation of signal transduction by receptor internalization	GO:0007165	signal transduction	GO:0009987	cellular process	biological_process
2	GO:0055095	lipoprotein particle mediated signaling	GO:0007165	signal transduction	GO:0009987	cellular process	biological_process
6	GO:0038034	signal transduction in absence of ligand	GO:0007165	signal transduction	GO:0009987	cellular process	biological_process
167	GO:0009967	positive regulation of signal transduction	GO:0007165	signal transduction	GO:0009987	cellular process	biological_process
20	GO:0009755	hormone-mediated signaling pathway	GO:0007165	signal transduction	GO:0009987	cellular process	biological_process
27	GO:0030522	intracellular receptor signaling pathway	GO:0007165	signal transduction	GO:0009987	cellular process	biological_process
132	GO:0009968	negative regulation of signal transduction	GO:0007165	signal transduction	GO:0009987	cellular process	biological_process
45	GO:0002764	immune response-regulating signaling pathway	GO:0007165	signal transduction	GO:0009987	cellular process	biological_process
36	GO:0007186	G-protein coupled receptor signaling pathway	GO:0007165	signal transduction	GO:0009987	cellular process	biological_process
8	GO:0006984	ER-nucleus signaling pathway	GO:0007165	signal transduction	GO:0009987	cellular process	biological_process
1	GO:0097527	necroptotic signaling pathway	GO:0007165	signal transduction	GO:0009987	cellular process	biological_process
83	GO:0097190	apoptotic signaling pathway	GO:0007165	signal transduction	GO:0009987	cellular process	biological_process
1	GO:0097411	hypoxia-inducible factor-1alpha signaling pathway	GO:0007165	signal transduction	GO:0009987	cellular process	biological_process
1	GO:0098926	postsynaptic signal transduction	GO:0007165	signal transduction	GO:0009987	cellular process	biological_process
1	GO:0007231	osmosensory signaling pathway	GO:0007165	signal transduction	GO:0009987	cellular process	biological_process
29	GO:0061077	chaperone-mediated protein folding	GO:0006457	protein folding	GO:0009987	cellular process	biological_process
2	GO:0007023	post-chaperonin tubulin folding pathway	GO:0006457	protein folding	GO:0009987	cellular process	biological_process
20	GO:0006458	'de novo' protein folding	GO:0006457	protein folding	GO:0009987	cellular process	biological_process
1	GO:1903333	negative regulation of protein folding	GO:0006457	protein folding	GO:0009987	cellular process	biological_process
3	GO:0034975	protein folding in endoplasmic reticulum	GO:0006457	protein folding	GO:0009987	cellular process	biological_process
18	GO:0042026	protein refolding	GO:0006457	protein folding	GO:0009987	cellular process	biological_process
3	GO:0022417	protein maturation by protein folding	GO:0006457	protein folding	GO:0009987	cellular process	biological_process
1	GO:1903332	regulation of protein folding	GO:0006457	protein folding	GO:0009987	cellular process	biological_process
50	GO:0016236	macroautophagy	GO:0006914	autophagy	GO:0009987	cellular process	biological_process
2	GO:0016237	lysosomal microautophagy	GO:0006914	autophagy	GO:0009987	cellular process	biological_process
16	GO:0010507	negative regulation of autophagy	GO:0006914	autophagy	GO:0009987	cellular process	biological_process
3	GO:0061684	chaperone-mediated autophagy	GO:0006914	autophagy	GO:0009987	cellular process	biological_process
20	GO:0010508	positive regulation of autophagy	GO:0006914	autophagy	GO:0009987	cellular process	biological_process
2	GO:0071211	protein targeting to vacuole involved in autophagy	GO:0006914	autophagy	GO:0009987	cellular process	biological_process
1	GO:0075071	autophagy involved in symbiotic interaction	GO:0006914	autophagy	GO:0009987	cellular process	biological_process
2	GO:0044804	nucleophagy	GO:0006914	autophagy	GO:0009987	cellular process	biological_process
3	GO:0030242	pexophagy	GO:0006914	autophagy	GO:0009987	cellular process	biological_process
13	GO:0000422	mitophagy	GO:0006914	autophagy	GO:0009987	cellular process	biological_process
3	GO:0061738	late endosomal microautophagy	GO:0006914	autophagy	GO:0009987	cellular process	biological_process
50	GO:0010506	regulation of autophagy	GO:0006914	autophagy	GO:0009987	cellular process	biological_process
30	GO:0050867	positive regulation of cell activation	GO:0048522	positive regulation of cellular process	GO:0009987	cellular process	biological_process
2	GO:1900409	positive regulation of cellular response to oxidative stress	GO:0048522	positive regulation of cellular process	GO:0009987	cellular process	biological_process
20	GO:0048524	positive regulation of viral process	GO:0048522	positive regulation of cellular process	GO:0009987	cellular process	biological_process
91	GO:0045597	positive regulation of cell differentiation	GO:0048522	positive regulation of cellular process	GO:0009987	cellular process	biological_process
1	GO:1901381	positive regulation of potassium ion transmembrane transport	GO:0048522	positive regulation of cellular process	GO:0009987	cellular process	biological_process
1	GO:0045919	positive regulation of cytolysis	GO:0048522	positive regulation of cellular process	GO:0009987	cellular process	biological_process
3	GO:1904294	positive regulation of ERAD pathway	GO:0048522	positive regulation of cellular process	GO:0009987	cellular process	biological_process
62	GO:0051272	positive regulation of cellular component movement	GO:0048522	positive regulation of cellular process	GO:0009987	cellular process	biological_process
1	GO:2000643	positive regulation of early endosome to late endosome transport	GO:0048522	positive regulation of cellular process	GO:0009987	cellular process	biological_process
1	GO:1900078	positive regulation of cellular response to insulin stimulus	GO:0048522	positive regulation of cellular process	GO:0009987	cellular process	biological_process
4	GO:0051284	positive regulation of sequestering of calcium ion	GO:0048522	positive regulation of cellular process	GO:0009987	cellular process	biological_process
182	GO:0010647	positive regulation of cell communication	GO:0048522	positive regulation of cellular process	GO:0009987	cellular process	biological_process
187	GO:0051130	positive regulation of cellular component organization	GO:0048522	positive regulation of cellular process	GO:0009987	cellular process	biological_process
20	GO:0010508	positive regulation of autophagy	GO:0048522	positive regulation of cellular process	GO:0009987	cellular process	biological_process
3	GO:0010524	positive regulation of calcium ion transport into cytosol	GO:0048522	positive regulation of cellular process	GO:0009987	cellular process	biological_process
17	GO:2001022	positive regulation of response to DNA damage stimulus	GO:0048522	positive regulation of cellular process	GO:0009987	cellular process	biological_process
43	GO:1903532	positive regulation of secretion by cell	GO:0048522	positive regulation of cellular process	GO:0009987	cellular process	biological_process
1	GO:1901978	positive regulation of cell cycle checkpoint	GO:0048522	positive regulation of cellular process	GO:0009987	cellular process	biological_process
4	GO:1903846	positive regulation of cellular response to transforming growth factor beta stimulus	GO:0048522	positive regulation of cellular process	GO:0009987	cellular process	biological_process
77	GO:0010942	positive regulation of cell death	GO:0048522	positive regulation of cellular process	GO:0009987	cellular process	biological_process
39	GO:0045787	positive regulation of cell cycle	GO:0048522	positive regulation of cellular process	GO:0009987	cellular process	biological_process
5	GO:0051984	positive regulation of chromosome segregation	GO:0048522	positive regulation of cellular process	GO:0009987	cellular process	biological_process
9	GO:0060148	positive regulation of posttranscriptional gene silencing	GO:0048522	positive regulation of cellular process	GO:0009987	cellular process	biological_process
350	GO:0031325	positive regulation of cellular metabolic process	GO:0048522	positive regulation of cellular process	GO:0009987	cellular process	biological_process
70	GO:0008284	positive regulation of cell proliferation	GO:0048522	positive regulation of cellular process	GO:0009987	cellular process	biological_process
1	GO:0032849	positive regulation of cellular pH reduction	GO:0048522	positive regulation of cellular process	GO:0009987	cellular process	biological_process
17	GO:0030307	positive regulation of cell growth	GO:0048522	positive regulation of cellular process	GO:0009987	cellular process	biological_process
8	GO:0051781	positive regulation of cell division	GO:0048522	positive regulation of cellular process	GO:0009987	cellular process	biological_process
21	GO:0051983	regulation of chromosome segregation	GO:0050794	regulation of cellular process	GO:0009987	cellular process	biological_process
110	GO:0051270	regulation of cellular component movement	GO:0050794	regulation of cellular process	GO:0009987	cellular process	biological_process
43	GO:0032886	regulation of microtubule-based process	GO:0050794	regulation of cellular process	GO:0009987	cellular process	biological_process
5	GO:0090342	regulation of cell aging	GO:0050794	regulation of cellular process	GO:0009987	cellular process	biological_process
84	GO:0032970	regulation of actin filament-based process	GO:0050794	regulation of cellular process	GO:0009987	cellular process	biological_process
549	GO:0048523	negative regulation of cellular process	GO:0050794	regulation of cellular process	GO:0009987	cellular process	biological_process
3	GO:1900076	regulation of cellular response to insulin stimulus	GO:0050794	regulation of cellular process	GO:0009987	cellular process	biological_process
367	GO:0010646	regulation of cell communication	GO:0050794	regulation of cellular process	GO:0009987	cellular process	biological_process
7	GO:1901379	regulation of potassium ion transmembrane transport	GO:0050794	regulation of cellular process	GO:0009987	cellular process	biological_process
18	GO:0090287	regulation of cellular response to growth factor stimulus	GO:0050794	regulation of cellular process	GO:0009987	cellular process	biological_process
76	GO:1903530	regulation of secretion by cell	GO:0050794	regulation of cellular process	GO:0009987	cellular process	biological_process
132	GO:0051726	regulation of cell cycle	GO:0050794	regulation of cellular process	GO:0009987	cellular process	biological_process
13	GO:0051282	regulation of sequestering of calcium ion	GO:0050794	regulation of cellular process	GO:0009987	cellular process	biological_process
126	GO:0042127	regulation of cell proliferation	GO:0050794	regulation of cellular process	GO:0009987	cellular process	biological_process
15	GO:0051302	regulation of cell division	GO:0050794	regulation of cellular process	GO:0009987	cellular process	biological_process
2	GO:0044068	modulation by symbiont of host cellular process	GO:0050794	regulation of cellular process	GO:0009987	cellular process	biological_process
8	GO:0032878	regulation of establishment or maintenance of cell polarity	GO:0050794	regulation of cellular process	GO:0009987	cellular process	biological_process
647	GO:0031323	regulation of cellular metabolic process	GO:0050794	regulation of cellular process	GO:0009987	cellular process	biological_process
1	GO:0060353	regulation of cell adhesion molecule production	GO:0050794	regulation of cellular process	GO:0009987	cellular process	biological_process
1	GO:0010528	regulation of transposition	GO:0050794	regulation of cellular process	GO:0009987	cellular process	biological_process
2	GO:0042268	regulation of cytolysis	GO:0050794	regulation of cellular process	GO:0009987	cellular process	biological_process
382	GO:0051128	regulation of cellular component organization	GO:0050794	regulation of cellular process	GO:0009987	cellular process	biological_process
45	GO:0050792	regulation of viral process	GO:0050794	regulation of cellular process	GO:0009987	cellular process	biological_process
95	GO:0080135	regulation of cellular response to stress	GO:0050794	regulation of cellular process	GO:0009987	cellular process	biological_process
3	GO:0031641	regulation of myelination	GO:0050794	regulation of cellular process	GO:0009987	cellular process	biological_process
20	GO:0060968	regulation of gene silencing	GO:0050794	regulation of cellular process	GO:0009987	cellular process	biological_process
195	GO:0010941	regulation of cell death	GO:0050794	regulation of cellular process	GO:0009987	cellular process	biological_process
580	GO:0007165	signal transduction	GO:0050794	regulation of cellular process	GO:0009987	cellular process	biological_process
72	GO:0060627	regulation of vesicle-mediated transport	GO:0050794	regulation of cellular process	GO:0009987	cellular process	biological_process
619	GO:0048522	positive regulation of cellular process	GO:0050794	regulation of cellular process	GO:0009987	cellular process	biological_process
49	GO:0050865	regulation of cell activation	GO:0050794	regulation of cellular process	GO:0009987	cellular process	biological_process
1	GO:0032847	regulation of cellular pH reduction	GO:0050794	regulation of cellular process	GO:0009987	cellular process	biological_process
7	GO:0003254	regulation of membrane depolarization	GO:0050794	regulation of cellular process	GO:0009987	cellular process	biological_process
1	GO:1903332	regulation of protein folding	GO:0050794	regulation of cellular process	GO:0009987	cellular process	biological_process
50	GO:0010506	regulation of autophagy	GO:0050794	regulation of cellular process	GO:0009987	cellular process	biological_process
154	GO:0045595	regulation of cell differentiation	GO:0050794	regulation of cellular process	GO:0009987	cellular process	biological_process
12	GO:0010522	regulation of calcium ion transport into cytosol	GO:0050794	regulation of cellular process	GO:0009987	cellular process	biological_process
30	GO:0045454	cell redox homeostasis	GO:0050794	regulation of cellular process	GO:0009987	cellular process	biological_process
35	GO:0031668	cellular response to extracellular stimulus	GO:0051716	cellular response to stimulus	GO:0009987	cellular process	biological_process
3	GO:0043482	cellular pigment accumulation	GO:0051716	cellular response to stimulus	GO:0009987	cellular process	biological_process
283	GO:0033554	cellular response to stress	GO:0051716	cellular response to stimulus	GO:0009987	cellular process	biological_process
580	GO:0007165	signal transduction	GO:0051716	cellular response to stimulus	GO:0009987	cellular process	biological_process
352	GO:0070887	cellular response to chemical stimulus	GO:0051716	cellular response to stimulus	GO:0009987	cellular process	biological_process
2	GO:0043503	skeletal muscle fiber adaptation	GO:0051716	cellular response to stimulus	GO:0009987	cellular process	biological_process
39	GO:0071214	cellular response to abiotic stimulus	GO:0051716	cellular response to stimulus	GO:0009987	cellular process	biological_process
18	GO:0071216	cellular response to biotic stimulus	GO:0051716	cellular response to stimulus	GO:0009987	cellular process	biological_process
1	GO:0051715	cytolysis in other organism	GO:0019835	cytolysis	GO:0009987	cellular process	biological_process
1	GO:0045919	positive regulation of cytolysis	GO:0019835	cytolysis	GO:0009987	cellular process	biological_process
2	GO:0042268	regulation of cytolysis	GO:0019835	cytolysis	GO:0009987	cellular process	biological_process
1	GO:0045918	negative regulation of cytolysis	GO:0019835	cytolysis	GO:0009987	cellular process	biological_process
1	GO:0044107	cellular alcohol metabolic process	GO:0044237	cellular metabolic process	GO:0009987	cellular process	biological_process
1	GO:0042133	neurotransmitter metabolic process	GO:0044237	cellular metabolic process	GO:0009987	cellular process	biological_process
53	GO:0006413	translational initiation	GO:0044237	cellular metabolic process	GO:0009987	cellular process	biological_process
115	GO:0051186	cofactor metabolic process	GO:0044237	cellular metabolic process	GO:0009987	cellular process	biological_process
3	GO:0009404	toxin metabolic process	GO:0044237	cellular metabolic process	GO:0009987	cellular process	biological_process
1167	GO:0044260	cellular macromolecule metabolic process	GO:0044237	cellular metabolic process	GO:0009987	cellular process	biological_process
776	GO:0046483	heterocycle metabolic process	GO:0044237	cellular metabolic process	GO:0009987	cellular process	biological_process
483	GO:0006793	phosphorus metabolic process	GO:0044237	cellular metabolic process	GO:0009987	cellular process	biological_process
1	GO:0001887	selenium compound metabolic process	GO:0044237	cellular metabolic process	GO:0009987	cellular process	biological_process
647	GO:0031323	regulation of cellular metabolic process	GO:0044237	cellular metabolic process	GO:0009987	cellular process	biological_process
354	GO:0044248	cellular catabolic process	GO:0044237	cellular metabolic process	GO:0009987	cellular process	biological_process
9	GO:0034754	cellular hormone metabolic process	GO:0044237	cellular metabolic process	GO:0009987	cellular process	biological_process
17	GO:0006081	cellular aldehyde metabolic process	GO:0044237	cellular metabolic process	GO:0009987	cellular process	biological_process
34	GO:0042180	cellular ketone metabolic process	GO:0044237	cellular metabolic process	GO:0009987	cellular process	biological_process
36	GO:0044262	cellular carbohydrate metabolic process	GO:0044237	cellular metabolic process	GO:0009987	cellular process	biological_process
778	GO:0006725	cellular aromatic compound metabolic process	GO:0044237	cellular metabolic process	GO:0009987	cellular process	biological_process
114	GO:0006091	generation of precursor metabolites and energy	GO:0044237	cellular metabolic process	GO:0009987	cellular process	biological_process
958	GO:0034641	cellular nitrogen compound metabolic process	GO:0044237	cellular metabolic process	GO:0009987	cellular process	biological_process
350	GO:0031325	positive regulation of cellular metabolic process	GO:0044237	cellular metabolic process	GO:0009987	cellular process	biological_process
826	GO:0044249	cellular biosynthetic process	GO:0044237	cellular metabolic process	GO:0009987	cellular process	biological_process
237	GO:0006082	organic acid metabolic process	GO:0044237	cellular metabolic process	GO:0009987	cellular process	biological_process
2	GO:0017144	drug metabolic process	GO:0044237	cellular metabolic process	GO:0009987	cellular process	biological_process
8	GO:0006730	one-carbon metabolic process	GO:0044237	cellular metabolic process	GO:0009987	cellular process	biological_process
2	GO:0097354	prenylation	GO:0044237	cellular metabolic process	GO:0009987	cellular process	biological_process
77	GO:0006790	sulfur compound metabolic process	GO:0044237	cellular metabolic process	GO:0009987	cellular process	biological_process
33	GO:0006575	cellular modified amino acid metabolic process	GO:0044237	cellular metabolic process	GO:0009987	cellular process	biological_process
279	GO:0031324	negative regulation of cellular metabolic process	GO:0044237	cellular metabolic process	GO:0009987	cellular process	biological_process
155	GO:0044255	cellular lipid metabolic process	GO:0044237	cellular metabolic process	GO:0009987	cellular process	biological_process
6	GO:0006805	xenobiotic metabolic process	GO:0044237	cellular metabolic process	GO:0009987	cellular process	biological_process
36	GO:0072593	reactive oxygen species metabolic process	GO:0044237	cellular metabolic process	GO:0009987	cellular process	biological_process
3	GO:0046950	cellular ketone body metabolic process	GO:0044237	cellular metabolic process	GO:0009987	cellular process	biological_process
3	GO:0044036	cell wall macromolecule metabolic process	GO:0071554	cell wall organization or biogenesis	GO:0009987	cellular process	biological_process
1	GO:0042546	cell wall biogenesis	GO:0071554	cell wall organization or biogenesis	GO:0009987	cellular process	biological_process
4	GO:0010523	negative regulation of calcium ion transport into cytosol	GO:0048523	negative regulation of cellular process	GO:0009987	cellular process	biological_process
3	GO:0090344	negative regulation of cell aging	GO:0048523	negative regulation of cellular process	GO:0009987	cellular process	biological_process
1	GO:2001136	negative regulation of endocytic recycling	GO:0048523	negative regulation of cellular process	GO:0009987	cellular process	biological_process
8	GO:2001021	negative regulation of response to DNA damage stimulus	GO:0048523	negative regulation of cellular process	GO:0009987	cellular process	biological_process
141	GO:0010648	negative regulation of cell communication	GO:0048523	negative regulation of cellular process	GO:0009987	cellular process	biological_process
53	GO:0008285	negative regulation of cell proliferation	GO:0048523	negative regulation of cellular process	GO:0009987	cellular process	biological_process
5	GO:0060969	negative regulation of gene silencing	GO:0048523	negative regulation of cellular process	GO:0009987	cellular process	biological_process
16	GO:0050866	negative regulation of cell activation	GO:0048523	negative regulation of cellular process	GO:0009987	cellular process	biological_process
114	GO:0051129	negative regulation of cellular component organization	GO:0048523	negative regulation of cellular process	GO:0009987	cellular process	biological_process
7	GO:1900408	negative regulation of cellular response to oxidative stress	GO:0048523	negative regulation of cellular process	GO:0009987	cellular process	biological_process
8	GO:0051985	negative regulation of chromosome segregation	GO:0048523	negative regulation of cellular process	GO:0009987	cellular process	biological_process
1	GO:0060354	negative regulation of cell adhesion molecule production	GO:0048523	negative regulation of cellular process	GO:0009987	cellular process	biological_process
54	GO:0045786	negative regulation of cell cycle	GO:0048523	negative regulation of cellular process	GO:0009987	cellular process	biological_process
3	GO:1901380	negative regulation of potassium ion transmembrane transport	GO:0048523	negative regulation of cellular process	GO:0009987	cellular process	biological_process
18	GO:0048525	negative regulation of viral process	GO:0048523	negative regulation of cellular process	GO:0009987	cellular process	biological_process
1	GO:0051782	negative regulation of cell division	GO:0048523	negative regulation of cellular process	GO:0009987	cellular process	biological_process
1	GO:0010529	negative regulation of transposition	GO:0048523	negative regulation of cellular process	GO:0009987	cellular process	biological_process
9	GO:1903573	negative regulation of response to endoplasmic reticulum stress	GO:0048523	negative regulation of cellular process	GO:0009987	cellular process	biological_process
14	GO:0030308	negative regulation of cell growth	GO:0048523	negative regulation of cellular process	GO:0009987	cellular process	biological_process
12	GO:0090288	negative regulation of cellular response to growth factor stimulus	GO:0048523	negative regulation of cellular process	GO:0009987	cellular process	biological_process
13	GO:0051283	negative regulation of sequestering of calcium ion	GO:0048523	negative regulation of cellular process	GO:0009987	cellular process	biological_process
122	GO:0060548	negative regulation of cell death	GO:0048523	negative regulation of cellular process	GO:0009987	cellular process	biological_process
1	GO:1903333	negative regulation of protein folding	GO:0048523	negative regulation of cellular process	GO:0009987	cellular process	biological_process
49	GO:0045596	negative regulation of cell differentiation	GO:0048523	negative regulation of cellular process	GO:0009987	cellular process	biological_process
31	GO:0051271	negative regulation of cellular component movement	GO:0048523	negative regulation of cellular process	GO:0009987	cellular process	biological_process
1	GO:0045918	negative regulation of cytolysis	GO:0048523	negative regulation of cellular process	GO:0009987	cellular process	biological_process
16	GO:0010507	negative regulation of autophagy	GO:0048523	negative regulation of cellular process	GO:0009987	cellular process	biological_process
279	GO:0031324	negative regulation of cellular metabolic process	GO:0048523	negative regulation of cellular process	GO:0009987	cellular process	biological_process
2	GO:2000642	negative regulation of early endosome to late endosome transport	GO:0048523	negative regulation of cellular process	GO:0009987	cellular process	biological_process
16	GO:1903531	negative regulation of secretion by cell	GO:0048523	negative regulation of cellular process	GO:0009987	cellular process	biological_process
28	GO:0007162	negative regulation of cell adhesion	GO:0048523	negative regulation of cellular process	GO:0009987	cellular process	biological_process
1	GO:1901977	negative regulation of cell cycle checkpoint	GO:0048523	negative regulation of cellular process	GO:0009987	cellular process	biological_process
2	GO:0007028	cytoplasm organization	GO:0044763	single-organism cellular process	GO:0009987	cellular process	biological_process
226	GO:0006928	movement of cell or subcellular component	GO:0044763	single-organism cellular process	GO:0009987	cellular process	biological_process
2	GO:0072553	terminal button organization	GO:0044763	single-organism cellular process	GO:0009987	cellular process	biological_process
1	GO:0061611	mannose to fructose-6-phosphate metabolic process	GO:0044763	single-organism cellular process	GO:0009987	cellular process	biological_process
34	GO:0010927	cellular component assembly involved in morphogenesis	GO:0044763	single-organism cellular process	GO:0009987	cellular process	biological_process
82	GO:0032535	regulation of cellular component size	GO:0044763	single-organism cellular process	GO:0009987	cellular process	biological_process
3	GO:0006482	protein demethylation	GO:0044763	single-organism cellular process	GO:0009987	cellular process	biological_process
7	GO:0042168	heme metabolic process	GO:0044763	single-organism cellular process	GO:0009987	cellular process	biological_process
92	GO:0001775	cell activation	GO:0044763	single-organism cellular process	GO:0009987	cellular process	biological_process
2	GO:0044396	actin cortical patch organization	GO:0044763	single-organism cellular process	GO:0009987	cellular process	biological_process
4	GO:0046504	glycerol ether biosynthetic process	GO:0044763	single-organism cellular process	GO:0009987	cellular process	biological_process
11	GO:0031623	receptor internalization	GO:0044763	single-organism cellular process	GO:0009987	cellular process	biological_process
6	GO:0043647	inositol phosphate metabolic process	GO:0044763	single-organism cellular process	GO:0009987	cellular process	biological_process
1	GO:0019627	urea metabolic process	GO:0044763	single-organism cellular process	GO:0009987	cellular process	biological_process
8	GO:0006730	one-carbon metabolic process	GO:0044763	single-organism cellular process	GO:0009987	cellular process	biological_process
1	GO:0032196	transposition	GO:0044763	single-organism cellular process	GO:0009987	cellular process	biological_process
3	GO:0042439	ethanolamine-containing compound metabolic process	GO:0044763	single-organism cellular process	GO:0009987	cellular process	biological_process
1	GO:0016037	light absorption	GO:0044763	single-organism cellular process	GO:0009987	cellular process	biological_process
29	GO:0050808	synapse organization	GO:0044763	single-organism cellular process	GO:0009987	cellular process	biological_process
128	GO:0019725	cellular homeostasis	GO:0044763	single-organism cellular process	GO:0009987	cellular process	biological_process
1	GO:0006771	riboflavin metabolic process	GO:0044763	single-organism cellular process	GO:0009987	cellular process	biological_process
27	GO:0022406	membrane docking	GO:0044763	single-organism cellular process	GO:0009987	cellular process	biological_process
45	GO:0022900	electron transport chain	GO:0044763	single-organism cellular process	GO:0009987	cellular process	biological_process
1	GO:0031591	wybutosine biosynthetic process	GO:0044763	single-organism cellular process	GO:0009987	cellular process	biological_process
29	GO:0051651	maintenance of location in cell	GO:0044763	single-organism cellular process	GO:0009987	cellular process	biological_process
1	GO:0009237	siderophore metabolic process	GO:0044763	single-organism cellular process	GO:0009987	cellular process	biological_process
39	GO:0034330	cell junction organization	GO:0044763	single-organism cellular process	GO:0009987	cellular process	biological_process
34	GO:0007163	establishment or maintenance of cell polarity	GO:0044763	single-organism cellular process	GO:0009987	cellular process	biological_process
159	GO:0030030	cell projection organization	GO:0044763	single-organism cellular process	GO:0009987	cellular process	biological_process
44	GO:0043062	extracellular structure organization	GO:0044763	single-organism cellular process	GO:0009987	cellular process	biological_process
3	GO:0080111	DNA demethylation	GO:0044763	single-organism cellular process	GO:0009987	cellular process	biological_process
374	GO:1902589	single-organism organelle organization	GO:0044763	single-organism cellular process	GO:0009987	cellular process	biological_process
641	GO:0007154	cell communication	GO:0044763	single-organism cellular process	GO:0009987	cellular process	biological_process
197	GO:0044802	single-organism membrane organization	GO:0044763	single-organism cellular process	GO:0009987	cellular process	biological_process
5	GO:0006949	syncytium formation	GO:0044763	single-organism cellular process	GO:0009987	cellular process	biological_process
168	GO:0030029	actin filament-based process	GO:0044763	single-organism cellular process	GO:0009987	cellular process	biological_process
223	GO:0007049	cell cycle	GO:0044763	single-organism cellular process	GO:0009987	cellular process	biological_process
6	GO:0071827	plasma lipoprotein particle organization	GO:0044763	single-organism cellular process	GO:0009987	cellular process	biological_process
7	GO:0097194	execution phase of apoptosis	GO:0044763	single-organism cellular process	GO:0009987	cellular process	biological_process
420	GO:0048869	cellular developmental process	GO:0044763	single-organism cellular process	GO:0009987	cellular process	biological_process
32	GO:0006486	protein glycosylation	GO:0044763	single-organism cellular process	GO:0009987	cellular process	biological_process
7	GO:0019400	alditol metabolic process	GO:0044763	single-organism cellular process	GO:0009987	cellular process	biological_process
4	GO:0018158	protein oxidation	GO:0044763	single-organism cellular process	GO:0009987	cellular process	biological_process
19	GO:0008037	cell recognition	GO:0044763	single-organism cellular process	GO:0009987	cellular process	biological_process
7	GO:0043954	cellular component maintenance	GO:0044763	single-organism cellular process	GO:0009987	cellular process	biological_process
22	GO:0022412	cellular process involved in reproduction in multicellular organism	GO:0044763	single-organism cellular process	GO:0009987	cellular process	biological_process
97	GO:0023014	signal transduction by protein phosphorylation	GO:0044763	single-organism cellular process	GO:0009987	cellular process	biological_process
14	GO:0034637	cellular carbohydrate biosynthetic process	GO:0044763	single-organism cellular process	GO:0009987	cellular process	biological_process
70	GO:0051301	cell division	GO:0044763	single-organism cellular process	GO:0009987	cellular process	biological_process
175	GO:0055086	nucleobase-containing small molecule metabolic process	GO:0044763	single-organism cellular process	GO:0009987	cellular process	biological_process
1	GO:0044107	cellular alcohol metabolic process	GO:0044763	single-organism cellular process	GO:0009987	cellular process	biological_process
5	GO:0035459	cargo loading into vesicle	GO:0044763	single-organism cellular process	GO:0009987	cellular process	biological_process
1	GO:0060242	contact inhibition	GO:0044763	single-organism cellular process	GO:0009987	cellular process	biological_process
118	GO:0032940	secretion by cell	GO:0044763	single-organism cellular process	GO:0009987	cellular process	biological_process
13	GO:0071804	cellular potassium ion transport	GO:0044763	single-organism cellular process	GO:0009987	cellular process	biological_process
34	GO:0042180	cellular ketone metabolic process	GO:0044763	single-organism cellular process	GO:0009987	cellular process	biological_process
10	GO:0007272	ensheathment of neurons	GO:0044763	single-organism cellular process	GO:0009987	cellular process	biological_process
129	GO:0007017	microtubule-based process	GO:0044763	single-organism cellular process	GO:0009987	cellular process	biological_process
5	GO:0033059	cellular pigmentation	GO:0044763	single-organism cellular process	GO:0009987	cellular process	biological_process
155	GO:0044255	cellular lipid metabolic process	GO:0044763	single-organism cellular process	GO:0009987	cellular process	biological_process
37	GO:0016458	gene silencing	GO:0044763	single-organism cellular process	GO:0009987	cellular process	biological_process
2	GO:0006020	inositol metabolic process	GO:0044763	single-organism cellular process	GO:0009987	cellular process	biological_process
47	GO:0016049	cell growth	GO:0044763	single-organism cellular process	GO:0009987	cellular process	biological_process
61	GO:0007059	chromosome segregation	GO:0044763	single-organism cellular process	GO:0009987	cellular process	biological_process
3	GO:0009404	toxin metabolic process	GO:0044763	single-organism cellular process	GO:0009987	cellular process	biological_process
83	GO:0015980	energy derivation by oxidation of organic compounds	GO:0044763	single-organism cellular process	GO:0009987	cellular process	biological_process
9	GO:0006903	vesicle targeting	GO:0044763	single-organism cellular process	GO:0009987	cellular process	biological_process
17	GO:0006081	cellular aldehyde metabolic process	GO:0044763	single-organism cellular process	GO:0009987	cellular process	biological_process
1	GO:0060352	cell adhesion molecule production	GO:0044763	single-organism cellular process	GO:0009987	cellular process	biological_process
1	GO:0097176	epoxide metabolic process	GO:0044763	single-organism cellular process	GO:0009987	cellular process	biological_process
2	GO:0008207	C21-steroid hormone metabolic process	GO:0044763	single-organism cellular process	GO:0009987	cellular process	biological_process
34	GO:0036503	ERAD pathway	GO:0044763	single-organism cellular process	GO:0009987	cellular process	biological_process
76	GO:0022411	cellular component disassembly	GO:0044763	single-organism cellular process	GO:0009987	cellular process	biological_process
237	GO:0006082	organic acid metabolic process	GO:0044763	single-organism cellular process	GO:0009987	cellular process	biological_process
14	GO:0045103	intermediate filament-based process	GO:0044763	single-organism cellular process	GO:0009987	cellular process	biological_process
244	GO:0008219	cell death	GO:0044763	single-organism cellular process	GO:0009987	cellular process	biological_process
4	GO:0009110	vitamin biosynthetic process	GO:0044763	single-organism cellular process	GO:0009987	cellular process	biological_process
1	GO:0006582	melanin metabolic process	GO:0044763	single-organism cellular process	GO:0009987	cellular process	biological_process
1	GO:0042723	thiamine-containing compound metabolic process	GO:0044763	single-organism cellular process	GO:0009987	cellular process	biological_process
3	GO:0046950	cellular ketone body metabolic process	GO:0044763	single-organism cellular process	GO:0009987	cellular process	biological_process
9	GO:0098869	cellular oxidant detoxification	GO:1990748	cellular detoxification	GO:0009987	cellular process	biological_process
11	GO:0044236	multicellular organism metabolic process	GO:0044710	single-organism metabolic process	GO:0008152	metabolic process	biological_process
135	GO:1901657	glycosyl compound metabolic process	GO:0044710	single-organism metabolic process	GO:0008152	metabolic process	biological_process
173	GO:0044712	single-organism catabolic process	GO:0044710	single-organism metabolic process	GO:0008152	metabolic process	biological_process
9	GO:1901568	fatty acid derivative metabolic process	GO:0044710	single-organism metabolic process	GO:0008152	metabolic process	biological_process
2	GO:0032201	telomere maintenance via semi-conservative replication	GO:0044710	single-organism metabolic process	GO:0008152	metabolic process	biological_process
97	GO:0023014	signal transduction by protein phosphorylation	GO:0044710	single-organism metabolic process	GO:0008152	metabolic process	biological_process
80	GO:0044723	single-organism carbohydrate metabolic process	GO:0044710	single-organism metabolic process	GO:0008152	metabolic process	biological_process
33	GO:0070085	glycosylation	GO:0044710	single-organism metabolic process	GO:0008152	metabolic process	biological_process
4	GO:1990000	amyloid fibril formation	GO:0044710	single-organism metabolic process	GO:0008152	metabolic process	biological_process
435	GO:0044281	small molecule metabolic process	GO:0044710	single-organism metabolic process	GO:0008152	metabolic process	biological_process
133	GO:0055114	oxidation-reduction process	GO:0044710	single-organism metabolic process	GO:0008152	metabolic process	biological_process
230	GO:0044711	single-organism biosynthetic process	GO:0044710	single-organism metabolic process	GO:0008152	metabolic process	biological_process
14	GO:0042440	pigment metabolic process	GO:0044710	single-organism metabolic process	GO:0008152	metabolic process	biological_process
17	GO:0006081	cellular aldehyde metabolic process	GO:0044710	single-organism metabolic process	GO:0008152	metabolic process	biological_process
11	GO:0031623	receptor internalization	GO:0044710	single-organism metabolic process	GO:0008152	metabolic process	biological_process
1	GO:0042262	DNA protection	GO:0044710	single-organism metabolic process	GO:0008152	metabolic process	biological_process
1	GO:0006346	methylation-dependent chromatin silencing	GO:0044710	single-organism metabolic process	GO:0008152	metabolic process	biological_process
1	GO:0030047	actin modification	GO:0044710	single-organism metabolic process	GO:0008152	metabolic process	biological_process
4	GO:0045190	isotype switching	GO:0044710	single-organism metabolic process	GO:0008152	metabolic process	biological_process
5	GO:0019748	secondary metabolic process	GO:0044710	single-organism metabolic process	GO:0008152	metabolic process	biological_process
189	GO:0006629	lipid metabolic process	GO:0044710	single-organism metabolic process	GO:0008152	metabolic process	biological_process
4	GO:0045730	respiratory burst	GO:0044710	single-organism metabolic process	GO:0008152	metabolic process	biological_process
6	GO:0070988	demethylation	GO:0044710	single-organism metabolic process	GO:0008152	metabolic process	biological_process
229	GO:1901135	carbohydrate derivative metabolic process	GO:0071704	organic substance metabolic process	GO:0008152	metabolic process	biological_process
115	GO:0005975	carbohydrate metabolic process	GO:0071704	organic substance metabolic process	GO:0008152	metabolic process	biological_process
9	GO:1901568	fatty acid derivative metabolic process	GO:0071704	organic substance metabolic process	GO:0008152	metabolic process	biological_process
24	GO:0035383	thioester metabolic process	GO:0071704	organic substance metabolic process	GO:0008152	metabolic process	biological_process
1263	GO:0043170	macromolecule metabolic process	GO:0071704	organic substance metabolic process	GO:0008152	metabolic process	biological_process
233	GO:0019637	organophosphate metabolic process	GO:0071704	organic substance metabolic process	GO:0008152	metabolic process	biological_process
9	GO:0018904	ether metabolic process	GO:0071704	organic substance metabolic process	GO:0008152	metabolic process	biological_process
17	GO:0006081	cellular aldehyde metabolic process	GO:0071704	organic substance metabolic process	GO:0008152	metabolic process	biological_process
8	GO:0046500	S-adenosylmethionine metabolic process	GO:0071704	organic substance metabolic process	GO:0008152	metabolic process	biological_process
34	GO:0042180	cellular ketone metabolic process	GO:0071704	organic substance metabolic process	GO:0008152	metabolic process	biological_process
3	GO:1902224	ketone body metabolic process	GO:0071704	organic substance metabolic process	GO:0008152	metabolic process	biological_process
416	GO:1901575	organic substance catabolic process	GO:0071704	organic substance metabolic process	GO:0008152	metabolic process	biological_process
237	GO:0006082	organic acid metabolic process	GO:0071704	organic substance metabolic process	GO:0008152	metabolic process	biological_process
799	GO:1901360	organic cyclic compound metabolic process	GO:0071704	organic substance metabolic process	GO:0008152	metabolic process	biological_process
550	GO:1901564	organonitrogen compound metabolic process	GO:0071704	organic substance metabolic process	GO:0008152	metabolic process	biological_process
49	GO:1901615	organic hydroxy compound metabolic process	GO:0071704	organic substance metabolic process	GO:0008152	metabolic process	biological_process
189	GO:0006629	lipid metabolic process	GO:0071704	organic substance metabolic process	GO:0008152	metabolic process	biological_process
837	GO:1901576	organic substance biosynthetic process	GO:0071704	organic substance metabolic process	GO:0008152	metabolic process	biological_process
1	GO:0045350	interferon-beta biosynthetic process	GO:0009058	biosynthetic process	GO:0008152	metabolic process	biological_process
1	GO:0042983	amyloid precursor protein biosynthetic process	GO:0009058	biosynthetic process	GO:0008152	metabolic process	biological_process
1	GO:0008612	peptidyl-lysine modification to peptidyl-hypusine	GO:0009058	biosynthetic process	GO:0008152	metabolic process	biological_process
837	GO:1901576	organic substance biosynthetic process	GO:0009058	biosynthetic process	GO:0008152	metabolic process	biological_process
416	GO:0009889	regulation of biosynthetic process	GO:0009058	biosynthetic process	GO:0008152	metabolic process	biological_process
2	GO:0042446	hormone biosynthetic process	GO:0009058	biosynthetic process	GO:0008152	metabolic process	biological_process
193	GO:0009891	positive regulation of biosynthetic process	GO:0009058	biosynthetic process	GO:0008152	metabolic process	biological_process
230	GO:0044711	single-organism biosynthetic process	GO:0009058	biosynthetic process	GO:0008152	metabolic process	biological_process
3	GO:0042226	interleukin-6 biosynthetic process	GO:0009058	biosynthetic process	GO:0008152	metabolic process	biological_process
1	GO:0042094	interleukin-2 biosynthetic process	GO:0009058	biosynthetic process	GO:0008152	metabolic process	biological_process
826	GO:0044249	cellular biosynthetic process	GO:0009058	biosynthetic process	GO:0008152	metabolic process	biological_process
8	GO:1903409	reactive oxygen species biosynthetic process	GO:0009058	biosynthetic process	GO:0008152	metabolic process	biological_process
164	GO:0009890	negative regulation of biosynthetic process	GO:0009058	biosynthetic process	GO:0008152	metabolic process	biological_process
1	GO:0010025	wax biosynthetic process	GO:0009058	biosynthetic process	GO:0008152	metabolic process	biological_process
1	GO:0042228	interleukin-8 biosynthetic process	GO:0009058	biosynthetic process	GO:0008152	metabolic process	biological_process
25	GO:0019080	viral gene expression	GO:0044033	multi-organism metabolic process	GO:0008152	metabolic process	biological_process
2	GO:0044035	multi-organism catabolic process	GO:0044033	multi-organism metabolic process	GO:0008152	metabolic process	biological_process
1	GO:0044040	multi-organism carbohydrate metabolic process	GO:0044033	multi-organism metabolic process	GO:0008152	metabolic process	biological_process
1	GO:0052214	metabolism of substance in other organism involved in symbiotic interaction	GO:0044033	multi-organism metabolic process	GO:0008152	metabolic process	biological_process
7	GO:0075522	IRES-dependent viral translational initiation	GO:0044033	multi-organism metabolic process	GO:0008152	metabolic process	biological_process
4	GO:0039694	viral RNA genome replication	GO:0044033	multi-organism metabolic process	GO:0008152	metabolic process	biological_process
14	GO:0045834	positive regulation of lipid metabolic process	GO:0009893	positive regulation of metabolic process	GO:0008152	metabolic process	biological_process
3	GO:0051353	positive regulation of oxidoreductase activity	GO:0009893	positive regulation of metabolic process	GO:0008152	metabolic process	biological_process
3	GO:0045913	positive regulation of carbohydrate metabolic process	GO:0009893	positive regulation of metabolic process	GO:0008152	metabolic process	biological_process
50	GO:0009896	positive regulation of catabolic process	GO:0009893	positive regulation of metabolic process	GO:0008152	metabolic process	biological_process
207	GO:0051173	positive regulation of nitrogen compound metabolic process	GO:0009893	positive regulation of metabolic process	GO:0008152	metabolic process	biological_process
360	GO:0010604	positive regulation of macromolecule metabolic process	GO:0009893	positive regulation of metabolic process	GO:0008152	metabolic process	biological_process
350	GO:0031325	positive regulation of cellular metabolic process	GO:0009893	positive regulation of metabolic process	GO:0008152	metabolic process	biological_process
193	GO:0009891	positive regulation of biosynthetic process	GO:0009893	positive regulation of metabolic process	GO:0008152	metabolic process	biological_process
1	GO:0044253	positive regulation of multicellular organismal metabolic process	GO:0009893	positive regulation of metabolic process	GO:0008152	metabolic process	biological_process
1	GO:0060267	positive regulation of respiratory burst	GO:0009893	positive regulation of metabolic process	GO:0008152	metabolic process	biological_process
1	GO:0010025	wax biosynthetic process	GO:0010166	wax metabolic process	GO:0008152	metabolic process	biological_process
754	GO:0006139	nucleobase-containing compound metabolic process	GO:0044238	primary metabolic process	GO:0008152	metabolic process	biological_process
92	GO:0006520	cellular amino acid metabolic process	GO:0044238	primary metabolic process	GO:0008152	metabolic process	biological_process
875	GO:0019538	protein metabolic process	GO:0044238	primary metabolic process	GO:0008152	metabolic process	biological_process
652	GO:0080090	regulation of primary metabolic process	GO:0044238	primary metabolic process	GO:0008152	metabolic process	biological_process
115	GO:0005975	carbohydrate metabolic process	GO:0044238	primary metabolic process	GO:0008152	metabolic process	biological_process
189	GO:0006629	lipid metabolic process	GO:0044238	primary metabolic process	GO:0008152	metabolic process	biological_process
20	GO:0006099	tricarboxylic acid cycle	GO:0044238	primary metabolic process	GO:0008152	metabolic process	biological_process
550	GO:1901564	organonitrogen compound metabolic process	GO:0006807	nitrogen compound metabolic process	GO:0008152	metabolic process	biological_process
2	GO:0071941	nitrogen cycle metabolic process	GO:0006807	nitrogen compound metabolic process	GO:0008152	metabolic process	biological_process
430	GO:0051171	regulation of nitrogen compound metabolic process	GO:0006807	nitrogen compound metabolic process	GO:0008152	metabolic process	biological_process
8	GO:2001057	reactive nitrogen species metabolic process	GO:0006807	nitrogen compound metabolic process	GO:0008152	metabolic process	biological_process
958	GO:0034641	cellular nitrogen compound metabolic process	GO:0006807	nitrogen compound metabolic process	GO:0008152	metabolic process	biological_process
1	GO:0018916	nitrobenzene metabolic process	GO:0006807	nitrogen compound metabolic process	GO:0008152	metabolic process	biological_process
207	GO:0051173	positive regulation of nitrogen compound metabolic process	GO:0006807	nitrogen compound metabolic process	GO:0008152	metabolic process	biological_process
20	GO:0097164	ammonium ion metabolic process	GO:0006807	nitrogen compound metabolic process	GO:0008152	metabolic process	biological_process
171	GO:0051172	negative regulation of nitrogen compound metabolic process	GO:0006807	nitrogen compound metabolic process	GO:0008152	metabolic process	biological_process
27	GO:0043414	macromolecule methylation	GO:0032259	methylation	GO:0008152	metabolic process	biological_process
9	GO:0034754	cellular hormone metabolic process	GO:0042445	hormone metabolic process	GO:0008152	metabolic process	biological_process
2	GO:0042446	hormone biosynthetic process	GO:0042445	hormone metabolic process	GO:0008152	metabolic process	biological_process
2	GO:0032350	regulation of hormone metabolic process	GO:0042445	hormone metabolic process	GO:0008152	metabolic process	biological_process
1	GO:0042447	hormone catabolic process	GO:0042445	hormone metabolic process	GO:0008152	metabolic process	biological_process
1	GO:0044107	cellular alcohol metabolic process	GO:0044237	cellular metabolic process	GO:0008152	metabolic process	biological_process
1	GO:0042133	neurotransmitter metabolic process	GO:0044237	cellular metabolic process	GO:0008152	metabolic process	biological_process
53	GO:0006413	translational initiation	GO:0044237	cellular metabolic process	GO:0008152	metabolic process	biological_process
115	GO:0051186	cofactor metabolic process	GO:0044237	cellular metabolic process	GO:0008152	metabolic process	biological_process
3	GO:0009404	toxin metabolic process	GO:0044237	cellular metabolic process	GO:0008152	metabolic process	biological_process
1167	GO:0044260	cellular macromolecule metabolic process	GO:0044237	cellular metabolic process	GO:0008152	metabolic process	biological_process
776	GO:0046483	heterocycle metabolic process	GO:0044237	cellular metabolic process	GO:0008152	metabolic process	biological_process
483	GO:0006793	phosphorus metabolic process	GO:0044237	cellular metabolic process	GO:0008152	metabolic process	biological_process
1	GO:0001887	selenium compound metabolic process	GO:0044237	cellular metabolic process	GO:0008152	metabolic process	biological_process
647	GO:0031323	regulation of cellular metabolic process	GO:0044237	cellular metabolic process	GO:0008152	metabolic process	biological_process
354	GO:0044248	cellular catabolic process	GO:0044237	cellular metabolic process	GO:0008152	metabolic process	biological_process
9	GO:0034754	cellular hormone metabolic process	GO:0044237	cellular metabolic process	GO:0008152	metabolic process	biological_process
17	GO:0006081	cellular aldehyde metabolic process	GO:0044237	cellular metabolic process	GO:0008152	metabolic process	biological_process
34	GO:0042180	cellular ketone metabolic process	GO:0044237	cellular metabolic process	GO:0008152	metabolic process	biological_process
36	GO:0044262	cellular carbohydrate metabolic process	GO:0044237	cellular metabolic process	GO:0008152	metabolic process	biological_process
778	GO:0006725	cellular aromatic compound metabolic process	GO:0044237	cellular metabolic process	GO:0008152	metabolic process	biological_process
114	GO:0006091	generation of precursor metabolites and energy	GO:0044237	cellular metabolic process	GO:0008152	metabolic process	biological_process
958	GO:0034641	cellular nitrogen compound metabolic process	GO:0044237	cellular metabolic process	GO:0008152	metabolic process	biological_process
350	GO:0031325	positive regulation of cellular metabolic process	GO:0044237	cellular metabolic process	GO:0008152	metabolic process	biological_process
826	GO:0044249	cellular biosynthetic process	GO:0044237	cellular metabolic process	GO:0008152	metabolic process	biological_process
237	GO:0006082	organic acid metabolic process	GO:0044237	cellular metabolic process	GO:0008152	metabolic process	biological_process
2	GO:0017144	drug metabolic process	GO:0044237	cellular metabolic process	GO:0008152	metabolic process	biological_process
8	GO:0006730	one-carbon metabolic process	GO:0044237	cellular metabolic process	GO:0008152	metabolic process	biological_process
2	GO:0097354	prenylation	GO:0044237	cellular metabolic process	GO:0008152	metabolic process	biological_process
77	GO:0006790	sulfur compound metabolic process	GO:0044237	cellular metabolic process	GO:0008152	metabolic process	biological_process
33	GO:0006575	cellular modified amino acid metabolic process	GO:0044237	cellular metabolic process	GO:0008152	metabolic process	biological_process
279	GO:0031324	negative regulation of cellular metabolic process	GO:0044237	cellular metabolic process	GO:0008152	metabolic process	biological_process
155	GO:0044255	cellular lipid metabolic process	GO:0044237	cellular metabolic process	GO:0008152	metabolic process	biological_process
6	GO:0006805	xenobiotic metabolic process	GO:0044237	cellular metabolic process	GO:0008152	metabolic process	biological_process
36	GO:0072593	reactive oxygen species metabolic process	GO:0044237	cellular metabolic process	GO:0008152	metabolic process	biological_process
3	GO:0046950	cellular ketone body metabolic process	GO:0044237	cellular metabolic process	GO:0008152	metabolic process	biological_process
416	GO:1901575	organic substance catabolic process	GO:0009056	catabolic process	GO:0008152	metabolic process	biological_process
50	GO:0009896	positive regulation of catabolic process	GO:0009056	catabolic process	GO:0008152	metabolic process	biological_process
2	GO:0044035	multi-organism catabolic process	GO:0009056	catabolic process	GO:0008152	metabolic process	biological_process
29	GO:0009895	negative regulation of catabolic process	GO:0009056	catabolic process	GO:0008152	metabolic process	biological_process
173	GO:0044712	single-organism catabolic process	GO:0009056	catabolic process	GO:0008152	metabolic process	biological_process
94	GO:0009894	regulation of catabolic process	GO:0009056	catabolic process	GO:0008152	metabolic process	biological_process
1	GO:0042447	hormone catabolic process	GO:0009056	catabolic process	GO:0008152	metabolic process	biological_process
354	GO:0044248	cellular catabolic process	GO:0009056	catabolic process	GO:0008152	metabolic process	biological_process
164	GO:0009890	negative regulation of biosynthetic process	GO:0009892	negative regulation of metabolic process	GO:0008152	metabolic process	biological_process
279	GO:0031324	negative regulation of cellular metabolic process	GO:0009892	negative regulation of metabolic process	GO:0008152	metabolic process	biological_process
29	GO:0009895	negative regulation of catabolic process	GO:0009892	negative regulation of metabolic process	GO:0008152	metabolic process	biological_process
1	GO:0044252	negative regulation of multicellular organismal metabolic process	GO:0009892	negative regulation of metabolic process	GO:0008152	metabolic process	biological_process
282	GO:0010605	negative regulation of macromolecule metabolic process	GO:0009892	negative regulation of metabolic process	GO:0008152	metabolic process	biological_process
5	GO:0045912	negative regulation of carbohydrate metabolic process	GO:0009892	negative regulation of metabolic process	GO:0008152	metabolic process	biological_process
171	GO:0051172	negative regulation of nitrogen compound metabolic process	GO:0009892	negative regulation of metabolic process	GO:0008152	metabolic process	biological_process
5	GO:0045833	negative regulation of lipid metabolic process	GO:0009892	negative regulation of metabolic process	GO:0008152	metabolic process	biological_process
1	GO:0051354	negative regulation of oxidoreductase activity	GO:0009892	negative regulation of metabolic process	GO:0008152	metabolic process	biological_process
652	GO:0080090	regulation of primary metabolic process	GO:0019222	regulation of metabolic process	GO:0008152	metabolic process	biological_process
382	GO:0009893	positive regulation of metabolic process	GO:0019222	regulation of metabolic process	GO:0008152	metabolic process	biological_process
5	GO:0051341	regulation of oxidoreductase activity	GO:0019222	regulation of metabolic process	GO:0008152	metabolic process	biological_process
430	GO:0051171	regulation of nitrogen compound metabolic process	GO:0019222	regulation of metabolic process	GO:0008152	metabolic process	biological_process
94	GO:0009894	regulation of catabolic process	GO:0019222	regulation of metabolic process	GO:0008152	metabolic process	biological_process
650	GO:0060255	regulation of macromolecule metabolic process	GO:0019222	regulation of metabolic process	GO:0008152	metabolic process	biological_process
416	GO:0009889	regulation of biosynthetic process	GO:0019222	regulation of metabolic process	GO:0008152	metabolic process	biological_process
2	GO:0032350	regulation of hormone metabolic process	GO:0019222	regulation of metabolic process	GO:0008152	metabolic process	biological_process
2	GO:0060263	regulation of respiratory burst	GO:0019222	regulation of metabolic process	GO:0008152	metabolic process	biological_process
300	GO:0009892	negative regulation of metabolic process	GO:0019222	regulation of metabolic process	GO:0008152	metabolic process	biological_process
2	GO:0044246	regulation of multicellular organismal metabolic process	GO:0019222	regulation of metabolic process	GO:0008152	metabolic process	biological_process
647	GO:0031323	regulation of cellular metabolic process	GO:0019222	regulation of metabolic process	GO:0008152	metabolic process	biological_process
17	GO:0045926	negative regulation of growth	GO:0040008	regulation of growth	GO:0040007	growth	biological_process
29	GO:0045927	positive regulation of growth	GO:0040008	regulation of growth	GO:0040007	growth	biological_process
2	GO:0044144	modulation of growth of symbiont involved in interaction with host	GO:0040008	regulation of growth	GO:0040007	growth	biological_process
38	GO:0001558	regulation of cell growth	GO:0040008	regulation of growth	GO:0040007	growth	biological_process
24	GO:0048638	regulation of developmental growth	GO:0040008	regulation of growth	GO:0040007	growth	biological_process
2	GO:0044126	regulation of growth of symbiont in host	GO:0040008	regulation of growth	GO:0040007	growth	biological_process
2	GO:0044146	negative regulation of growth of symbiont involved in interaction with host	GO:0045926	negative regulation of growth	GO:0040007	growth	biological_process
14	GO:0030308	negative regulation of cell growth	GO:0045926	negative regulation of growth	GO:0040007	growth	biological_process
5	GO:0048640	negative regulation of developmental growth	GO:0045926	negative regulation of growth	GO:0040007	growth	biological_process
17	GO:0030307	positive regulation of cell growth	GO:0016049	cell growth	GO:0040007	growth	biological_process
14	GO:0030308	negative regulation of cell growth	GO:0016049	cell growth	GO:0040007	growth	biological_process
38	GO:0001558	regulation of cell growth	GO:0016049	cell growth	GO:0040007	growth	biological_process
20	GO:0048588	developmental cell growth	GO:0016049	cell growth	GO:0040007	growth	biological_process
18	GO:0035264	multicellular organism growth	GO:0048589	developmental growth	GO:0040007	growth	biological_process
1	GO:0048630	skeletal muscle tissue growth	GO:0048589	developmental growth	GO:0040007	growth	biological_process
24	GO:0048638	regulation of developmental growth	GO:0048589	developmental growth	GO:0040007	growth	biological_process
20	GO:0048588	developmental cell growth	GO:0048589	developmental growth	GO:0040007	growth	biological_process
15	GO:0048639	positive regulation of developmental growth	GO:0048589	developmental growth	GO:0040007	growth	biological_process
5	GO:0048640	negative regulation of developmental growth	GO:0048589	developmental growth	GO:0040007	growth	biological_process
3	GO:0055017	cardiac muscle tissue growth	GO:0048589	developmental growth	GO:0040007	growth	biological_process
19	GO:0060560	developmental growth involved in morphogenesis	GO:0048589	developmental growth	GO:0040007	growth	biological_process
5	GO:0042246	tissue regeneration	GO:0048589	developmental growth	GO:0040007	growth	biological_process
13	GO:0035265	organ growth	GO:0048589	developmental growth	GO:0040007	growth	biological_process
1	GO:0001832	blastocyst growth	GO:0048589	developmental growth	GO:0040007	growth	biological_process
1	GO:0051124	synaptic growth at neuromuscular junction	GO:0048589	developmental growth	GO:0040007	growth	biological_process
2	GO:0044116	growth of symbiont involved in interaction with host	GO:0044110	growth involved in symbiotic interaction	GO:0040007	growth	biological_process
15	GO:0048639	positive regulation of developmental growth	GO:0045927	positive regulation of growth	GO:0040007	growth	biological_process
17	GO:0030307	positive regulation of cell growth	GO:0045927	positive regulation of growth	GO:0040007	growth	biological_process
4	GO:0001541	ovarian follicle development	GO:0022602	ovulation cycle process	GO:0048511	rhythmic process	biological_process
4	GO:0022602	ovulation cycle process	GO:0042698	ovulation cycle	GO:0048511	rhythmic process	biological_process
1	GO:0042753	positive regulation of circadian rhythm	GO:0007623	circadian rhythm	GO:0048511	rhythmic process	biological_process
1	GO:0042754	negative regulation of circadian rhythm	GO:0007623	circadian rhythm	GO:0048511	rhythmic process	biological_process
1	GO:0048512	circadian behavior	GO:0007623	circadian rhythm	GO:0048511	rhythmic process	biological_process
19	GO:0042752	regulation of circadian rhythm	GO:0007623	circadian rhythm	GO:0048511	rhythmic process	biological_process
5	GO:0032922	circadian regulation of gene expression	GO:0007623	circadian rhythm	GO:0048511	rhythmic process	biological_process
1	GO:0048512	circadian behavior	GO:0007622	rhythmic behavior	GO:0048511	rhythmic process	biological_process
26	GO:0051224	negative regulation of protein transport	GO:1904950	negative regulation of establishment of protein localization	GO:0048519	negative regulation of biological process	biological_process
3	GO:0090005	negative regulation of establishment of protein localization to plasma membrane	GO:1904950	negative regulation of establishment of protein localization	GO:0048519	negative regulation of biological process	biological_process
8	GO:0032088	negative regulation of NF-kappaB transcription factor activity	GO:0043433	negative regulation of sequence-specific DNA binding transcription factor activity	GO:0048519	negative regulation of biological process	biological_process
4	GO:0010523	negative regulation of calcium ion transport into cytosol	GO:0048523	negative regulation of cellular process	GO:0048519	negative regulation of biological process	biological_process
3	GO:0090344	negative regulation of cell aging	GO:0048523	negative regulation of cellular process	GO:0048519	negative regulation of biological process	biological_process
1	GO:2001136	negative regulation of endocytic recycling	GO:0048523	negative regulation of cellular process	GO:0048519	negative regulation of biological process	biological_process
8	GO:2001021	negative regulation of response to DNA damage stimulus	GO:0048523	negative regulation of cellular process	GO:0048519	negative regulation of biological process	biological_process
141	GO:0010648	negative regulation of cell communication	GO:0048523	negative regulation of cellular process	GO:0048519	negative regulation of biological process	biological_process
53	GO:0008285	negative regulation of cell proliferation	GO:0048523	negative regulation of cellular process	GO:0048519	negative regulation of biological process	biological_process
5	GO:0060969	negative regulation of gene silencing	GO:0048523	negative regulation of cellular process	GO:0048519	negative regulation of biological process	biological_process
16	GO:0050866	negative regulation of cell activation	GO:0048523	negative regulation of cellular process	GO:0048519	negative regulation of biological process	biological_process
114	GO:0051129	negative regulation of cellular component organization	GO:0048523	negative regulation of cellular process	GO:0048519	negative regulation of biological process	biological_process
7	GO:1900408	negative regulation of cellular response to oxidative stress	GO:0048523	negative regulation of cellular process	GO:0048519	negative regulation of biological process	biological_process
8	GO:0051985	negative regulation of chromosome segregation	GO:0048523	negative regulation of cellular process	GO:0048519	negative regulation of biological process	biological_process
1	GO:0060354	negative regulation of cell adhesion molecule production	GO:0048523	negative regulation of cellular process	GO:0048519	negative regulation of biological process	biological_process
54	GO:0045786	negative regulation of cell cycle	GO:0048523	negative regulation of cellular process	GO:0048519	negative regulation of biological process	biological_process
3	GO:1901380	negative regulation of potassium ion transmembrane transport	GO:0048523	negative regulation of cellular process	GO:0048519	negative regulation of biological process	biological_process
18	GO:0048525	negative regulation of viral process	GO:0048523	negative regulation of cellular process	GO:0048519	negative regulation of biological process	biological_process
1	GO:0051782	negative regulation of cell division	GO:0048523	negative regulation of cellular process	GO:0048519	negative regulation of biological process	biological_process
1	GO:0010529	negative regulation of transposition	GO:0048523	negative regulation of cellular process	GO:0048519	negative regulation of biological process	biological_process
9	GO:1903573	negative regulation of response to endoplasmic reticulum stress	GO:0048523	negative regulation of cellular process	GO:0048519	negative regulation of biological process	biological_process
14	GO:0030308	negative regulation of cell growth	GO:0048523	negative regulation of cellular process	GO:0048519	negative regulation of biological process	biological_process
12	GO:0090288	negative regulation of cellular response to growth factor stimulus	GO:0048523	negative regulation of cellular process	GO:0048519	negative regulation of biological process	biological_process
13	GO:0051283	negative regulation of sequestering of calcium ion	GO:0048523	negative regulation of cellular process	GO:0048519	negative regulation of biological process	biological_process
122	GO:0060548	negative regulation of cell death	GO:0048523	negative regulation of cellular process	GO:0048519	negative regulation of biological process	biological_process
1	GO:1903333	negative regulation of protein folding	GO:0048523	negative regulation of cellular process	GO:0048519	negative regulation of biological process	biological_process
49	GO:0045596	negative regulation of cell differentiation	GO:0048523	negative regulation of cellular process	GO:0048519	negative regulation of biological process	biological_process
31	GO:0051271	negative regulation of cellular component movement	GO:0048523	negative regulation of cellular process	GO:0048519	negative regulation of biological process	biological_process
1	GO:0045918	negative regulation of cytolysis	GO:0048523	negative regulation of cellular process	GO:0048519	negative regulation of biological process	biological_process
16	GO:0010507	negative regulation of autophagy	GO:0048523	negative regulation of cellular process	GO:0048519	negative regulation of biological process	biological_process
279	GO:0031324	negative regulation of cellular metabolic process	GO:0048523	negative regulation of cellular process	GO:0048519	negative regulation of biological process	biological_process
2	GO:2000642	negative regulation of early endosome to late endosome transport	GO:0048523	negative regulation of cellular process	GO:0048519	negative regulation of biological process	biological_process
16	GO:1903531	negative regulation of secretion by cell	GO:0048523	negative regulation of cellular process	GO:0048519	negative regulation of biological process	biological_process
28	GO:0007162	negative regulation of cell adhesion	GO:0048523	negative regulation of cellular process	GO:0048519	negative regulation of biological process	biological_process
1	GO:1901977	negative regulation of cell cycle checkpoint	GO:0048523	negative regulation of cellular process	GO:0048519	negative regulation of biological process	biological_process
1	GO:1901164	negative regulation of trophoblast cell migration	GO:0051093	negative regulation of developmental process	GO:0048519	negative regulation of biological process	biological_process
3	GO:0090344	negative regulation of cell aging	GO:0051093	negative regulation of developmental process	GO:0048519	negative regulation of biological process	biological_process
1	GO:0090185	negative regulation of kidney development	GO:0051093	negative regulation of developmental process	GO:0048519	negative regulation of biological process	biological_process
1	GO:0045683	negative regulation of epidermis development	GO:0051093	negative regulation of developmental process	GO:0048519	negative regulation of biological process	biological_process
5	GO:0048640	negative regulation of developmental growth	GO:0051093	negative regulation of developmental process	GO:0048519	negative regulation of biological process	biological_process
2	GO:0060770	negative regulation of epithelial cell proliferation involved in prostate gland development	GO:0051093	negative regulation of developmental process	GO:0048519	negative regulation of biological process	biological_process
2	GO:1902455	negative regulation of stem cell population maintenance	GO:0051093	negative regulation of developmental process	GO:0048519	negative regulation of biological process	biological_process
2	GO:0061037	negative regulation of cartilage development	GO:0051093	negative regulation of developmental process	GO:0048519	negative regulation of biological process	biological_process
10	GO:1901343	negative regulation of vasculature development	GO:0051093	negative regulation of developmental process	GO:0048519	negative regulation of biological process	biological_process
12	GO:1903707	negative regulation of hemopoiesis	GO:0051093	negative regulation of developmental process	GO:0048519	negative regulation of biological process	biological_process
1	GO:0044147	negative regulation of development of symbiont involved in interaction with host	GO:0051093	negative regulation of developmental process	GO:0048519	negative regulation of biological process	biological_process
20	GO:0051961	negative regulation of nervous system development	GO:0051093	negative regulation of developmental process	GO:0048519	negative regulation of biological process	biological_process
1	GO:2000195	negative regulation of female gonad development	GO:0051093	negative regulation of developmental process	GO:0048519	negative regulation of biological process	biological_process
1	GO:0045829	negative regulation of isotype switching	GO:0051093	negative regulation of developmental process	GO:0048519	negative regulation of biological process	biological_process
1	GO:0045992	negative regulation of embryonic development	GO:0051093	negative regulation of developmental process	GO:0048519	negative regulation of biological process	biological_process
5	GO:1901862	negative regulation of muscle tissue development	GO:0051093	negative regulation of developmental process	GO:0048519	negative regulation of biological process	biological_process
49	GO:0045596	negative regulation of cell differentiation	GO:0051093	negative regulation of developmental process	GO:0048519	negative regulation of biological process	biological_process
2	GO:0070168	negative regulation of biomineral tissue development	GO:0051093	negative regulation of developmental process	GO:0048519	negative regulation of biological process	biological_process
1	GO:0042483	negative regulation of odontogenesis	GO:0051093	negative regulation of developmental process	GO:0048519	negative regulation of biological process	biological_process
4	GO:0048635	negative regulation of muscle organ development	GO:0051093	negative regulation of developmental process	GO:0048519	negative regulation of biological process	biological_process
1	GO:2000384	negative regulation of ectoderm development	GO:0051093	negative regulation of developmental process	GO:0048519	negative regulation of biological process	biological_process
164	GO:0009890	negative regulation of biosynthetic process	GO:0009892	negative regulation of metabolic process	GO:0048519	negative regulation of biological process	biological_process
279	GO:0031324	negative regulation of cellular metabolic process	GO:0009892	negative regulation of metabolic process	GO:0048519	negative regulation of biological process	biological_process
29	GO:0009895	negative regulation of catabolic process	GO:0009892	negative regulation of metabolic process	GO:0048519	negative regulation of biological process	biological_process
1	GO:0044252	negative regulation of multicellular organismal metabolic process	GO:0009892	negative regulation of metabolic process	GO:0048519	negative regulation of biological process	biological_process
282	GO:0010605	negative regulation of macromolecule metabolic process	GO:0009892	negative regulation of metabolic process	GO:0048519	negative regulation of biological process	biological_process
5	GO:0045912	negative regulation of carbohydrate metabolic process	GO:0009892	negative regulation of metabolic process	GO:0048519	negative regulation of biological process	biological_process
171	GO:0051172	negative regulation of nitrogen compound metabolic process	GO:0009892	negative regulation of metabolic process	GO:0048519	negative regulation of biological process	biological_process
5	GO:0045833	negative regulation of lipid metabolic process	GO:0009892	negative regulation of metabolic process	GO:0048519	negative regulation of biological process	biological_process
1	GO:0051354	negative regulation of oxidoreductase activity	GO:0009892	negative regulation of metabolic process	GO:0048519	negative regulation of biological process	biological_process
2	GO:0044146	negative regulation of growth of symbiont involved in interaction with host	GO:0043901	negative regulation of multi-organism process	GO:0048519	negative regulation of biological process	biological_process
1	GO:2000255	negative regulation of male germ cell proliferation	GO:0043901	negative regulation of multi-organism process	GO:0048519	negative regulation of biological process	biological_process
1	GO:1901164	negative regulation of trophoblast cell migration	GO:0043901	negative regulation of multi-organism process	GO:0048519	negative regulation of biological process	biological_process
1	GO:0044147	negative regulation of development of symbiont involved in interaction with host	GO:0043901	negative regulation of multi-organism process	GO:0048519	negative regulation of biological process	biological_process
18	GO:0048525	negative regulation of viral process	GO:0043901	negative regulation of multi-organism process	GO:0048519	negative regulation of biological process	biological_process
1	GO:1900425	negative regulation of defense response to bacterium	GO:0043901	negative regulation of multi-organism process	GO:0048519	negative regulation of biological process	biological_process
1	GO:1903946	negative regulation of ventricular cardiac muscle cell action potential	GO:0045759	negative regulation of action potential	GO:0048519	negative regulation of biological process	biological_process
1	GO:1900826	negative regulation of membrane depolarization during cardiac muscle cell action potential	GO:0045759	negative regulation of action potential	GO:0048519	negative regulation of biological process	biological_process
2	GO:0044146	negative regulation of growth of symbiont involved in interaction with host	GO:0045926	negative regulation of growth	GO:0048519	negative regulation of biological process	biological_process
14	GO:0030308	negative regulation of cell growth	GO:0045926	negative regulation of growth	GO:0048519	negative regulation of biological process	biological_process
5	GO:0048640	negative regulation of developmental growth	GO:0045926	negative regulation of growth	GO:0048519	negative regulation of biological process	biological_process
8	GO:2001021	negative regulation of response to DNA damage stimulus	GO:0048585	negative regulation of response to stimulus	GO:0048519	negative regulation of biological process	biological_process
9	GO:1903035	negative regulation of response to wounding	GO:0048585	negative regulation of response to stimulus	GO:0048519	negative regulation of biological process	biological_process
7	GO:0050777	negative regulation of immune response	GO:0048585	negative regulation of response to stimulus	GO:0048519	negative regulation of biological process	biological_process
1	GO:1903799	negative regulation of production of miRNAs involved in gene silencing by miRNA	GO:0048585	negative regulation of response to stimulus	GO:0048519	negative regulation of biological process	biological_process
12	GO:0090288	negative regulation of cellular response to growth factor stimulus	GO:0048585	negative regulation of response to stimulus	GO:0048519	negative regulation of biological process	biological_process
9	GO:1903573	negative regulation of response to endoplasmic reticulum stress	GO:0048585	negative regulation of response to stimulus	GO:0048519	negative regulation of biological process	biological_process
7	GO:1902883	negative regulation of response to oxidative stress	GO:0048585	negative regulation of response to stimulus	GO:0048519	negative regulation of biological process	biological_process
2	GO:0060761	negative regulation of response to cytokine stimulus	GO:0048585	negative regulation of response to stimulus	GO:0048519	negative regulation of biological process	biological_process
32	GO:0032102	negative regulation of response to external stimulus	GO:0048585	negative regulation of response to stimulus	GO:0048519	negative regulation of biological process	biological_process
15	GO:0031348	negative regulation of defense response	GO:0048585	negative regulation of response to stimulus	GO:0048519	negative regulation of biological process	biological_process
132	GO:0009968	negative regulation of signal transduction	GO:0048585	negative regulation of response to stimulus	GO:0048519	negative regulation of biological process	biological_process
1	GO:0070571	negative regulation of neuron projection regeneration	GO:0048585	negative regulation of response to stimulus	GO:0048519	negative regulation of biological process	biological_process
2	GO:0061179	negative regulation of insulin secretion involved in cellular response to glucose stimulus	GO:0048585	negative regulation of response to stimulus	GO:0048519	negative regulation of biological process	biological_process
2	GO:2000773	negative regulation of cellular senescence	GO:0048585	negative regulation of response to stimulus	GO:0048519	negative regulation of biological process	biological_process
8	GO:0002832	negative regulation of response to biotic stimulus	GO:0048585	negative regulation of response to stimulus	GO:0048519	negative regulation of biological process	biological_process
1	GO:1901164	negative regulation of trophoblast cell migration	GO:2000242	negative regulation of reproductive process	GO:0048519	negative regulation of biological process	biological_process
1	GO:2000255	negative regulation of male germ cell proliferation	GO:2000242	negative regulation of reproductive process	GO:0048519	negative regulation of biological process	biological_process
2	GO:0060770	negative regulation of epithelial cell proliferation involved in prostate gland development	GO:2000242	negative regulation of reproductive process	GO:0048519	negative regulation of biological process	biological_process
1	GO:2000195	negative regulation of female gonad development	GO:2000242	negative regulation of reproductive process	GO:0048519	negative regulation of biological process	biological_process
5	GO:0050922	negative regulation of chemotaxis	GO:0040013	negative regulation of locomotion	GO:0048519	negative regulation of biological process	biological_process
1	GO:1902187	negative regulation of viral release from host cell	GO:0040013	negative regulation of locomotion	GO:0048519	negative regulation of biological process	biological_process
26	GO:2000146	negative regulation of cell motility	GO:0040013	negative regulation of locomotion	GO:0048519	negative regulation of biological process	biological_process
1	GO:2000255	negative regulation of male germ cell proliferation	GO:0051241	negative regulation of multicellular organismal process	GO:0048519	negative regulation of biological process	biological_process
2	GO:0061037	negative regulation of cartilage development	GO:0051241	negative regulation of multicellular organismal process	GO:0048519	negative regulation of biological process	biological_process
12	GO:1903707	negative regulation of hemopoiesis	GO:0051241	negative regulation of multicellular organismal process	GO:0048519	negative regulation of biological process	biological_process
1	GO:0045992	negative regulation of embryonic development	GO:0051241	negative regulation of multicellular organismal process	GO:0048519	negative regulation of biological process	biological_process
4	GO:0048635	negative regulation of muscle organ development	GO:0051241	negative regulation of multicellular organismal process	GO:0048519	negative regulation of biological process	biological_process
1	GO:0044252	negative regulation of multicellular organismal metabolic process	GO:0051241	negative regulation of multicellular organismal process	GO:0048519	negative regulation of biological process	biological_process
4	GO:1903523	negative regulation of blood circulation	GO:0051241	negative regulation of multicellular organismal process	GO:0048519	negative regulation of biological process	biological_process
2	GO:1902455	negative regulation of stem cell population maintenance	GO:0051241	negative regulation of multicellular organismal process	GO:0048519	negative regulation of biological process	biological_process
15	GO:0001818	negative regulation of cytokine production	GO:0051241	negative regulation of multicellular organismal process	GO:0048519	negative regulation of biological process	biological_process
6	GO:0010633	negative regulation of epithelial cell migration	GO:0051241	negative regulation of multicellular organismal process	GO:0048519	negative regulation of biological process	biological_process
1	GO:1901164	negative regulation of trophoblast cell migration	GO:0051241	negative regulation of multicellular organismal process	GO:0048519	negative regulation of biological process	biological_process
9	GO:0050819	negative regulation of coagulation	GO:0051241	negative regulation of multicellular organismal process	GO:0048519	negative regulation of biological process	biological_process
1	GO:0042483	negative regulation of odontogenesis	GO:0051241	negative regulation of multicellular organismal process	GO:0048519	negative regulation of biological process	biological_process
1	GO:2000195	negative regulation of female gonad development	GO:0051241	negative regulation of multicellular organismal process	GO:0048519	negative regulation of biological process	biological_process
3	GO:0045932	negative regulation of muscle contraction	GO:0051241	negative regulation of multicellular organismal process	GO:0048519	negative regulation of biological process	biological_process
3	GO:0030279	negative regulation of ossification	GO:0051241	negative regulation of multicellular organismal process	GO:0048519	negative regulation of biological process	biological_process
1	GO:1901078	negative regulation of relaxation of muscle	GO:0051241	negative regulation of multicellular organismal process	GO:0048519	negative regulation of biological process	biological_process
2	GO:0060770	negative regulation of epithelial cell proliferation involved in prostate gland development	GO:0051241	negative regulation of multicellular organismal process	GO:0048519	negative regulation of biological process	biological_process
1	GO:0040015	negative regulation of multicellular organism growth	GO:0051241	negative regulation of multicellular organismal process	GO:0048519	negative regulation of biological process	biological_process
10	GO:1901343	negative regulation of vasculature development	GO:0051241	negative regulation of multicellular organismal process	GO:0048519	negative regulation of biological process	biological_process
20	GO:0051961	negative regulation of nervous system development	GO:0051241	negative regulation of multicellular organismal process	GO:0048519	negative regulation of biological process	biological_process
1	GO:1905208	negative regulation of cardiocyte differentiation	GO:0051241	negative regulation of multicellular organismal process	GO:0048519	negative regulation of biological process	biological_process
1	GO:0010719	negative regulation of epithelial to mesenchymal transition	GO:0051241	negative regulation of multicellular organismal process	GO:0048519	negative regulation of biological process	biological_process
2	GO:0070168	negative regulation of biomineral tissue development	GO:0051241	negative regulation of multicellular organismal process	GO:0048519	negative regulation of biological process	biological_process
1	GO:0090185	negative regulation of kidney development	GO:0051241	negative regulation of multicellular organismal process	GO:0048519	negative regulation of biological process	biological_process
1	GO:0010903	negative regulation of very-low-density lipoprotein particle remodeling	GO:0051241	negative regulation of multicellular organismal process	GO:0048519	negative regulation of biological process	biological_process
1	GO:2000832	negative regulation of steroid hormone secretion	GO:0051241	negative regulation of multicellular organismal process	GO:0048519	negative regulation of biological process	biological_process
1	GO:0045617	negative regulation of keratinocyte differentiation	GO:0051241	negative regulation of multicellular organismal process	GO:0048519	negative regulation of biological process	biological_process
1	GO:0031645	negative regulation of neurological system process	GO:0051241	negative regulation of multicellular organismal process	GO:0048519	negative regulation of biological process	biological_process
1	GO:0045829	negative regulation of isotype switching	GO:0051241	negative regulation of multicellular organismal process	GO:0048519	negative regulation of biological process	biological_process
3	GO:0014741	negative regulation of muscle hypertrophy	GO:0051241	negative regulation of multicellular organismal process	GO:0048519	negative regulation of biological process	biological_process
9	GO:0090317	negative regulation of intracellular protein transport	GO:1903828	negative regulation of cellular protein localization	GO:0048519	negative regulation of biological process	biological_process
2	GO:2000009	negative regulation of protein localization to cell surface	GO:1903828	negative regulation of cellular protein localization	GO:0048519	negative regulation of biological process	biological_process
1	GO:1904780	negative regulation of protein localization to centrosome	GO:1903828	negative regulation of cellular protein localization	GO:0048519	negative regulation of biological process	biological_process
7	GO:1905476	negative regulation of protein localization to membrane	GO:1903828	negative regulation of cellular protein localization	GO:0048519	negative regulation of biological process	biological_process
7	GO:1900181	negative regulation of protein localization to nucleus	GO:1903828	negative regulation of cellular protein localization	GO:0048519	negative regulation of biological process	biological_process
1	GO:1904815	negative regulation of protein localization to chromosome, telomeric region	GO:1903828	negative regulation of cellular protein localization	GO:0048519	negative regulation of biological process	biological_process
7	GO:1904376	negative regulation of protein localization to cell periphery	GO:1903828	negative regulation of cellular protein localization	GO:0048519	negative regulation of biological process	biological_process
1	GO:1900826	negative regulation of membrane depolarization during cardiac muscle cell action potential	GO:1904180	negative regulation of membrane depolarization	GO:0048519	negative regulation of biological process	biological_process
2	GO:0051589	negative regulation of neurotransmitter transport	GO:0051051	negative regulation of transport	GO:0048519	negative regulation of biological process	biological_process
1	GO:1905366	negative regulation of intralumenal vesicle formation	GO:0051051	negative regulation of transport	GO:0048519	negative regulation of biological process	biological_process
2	GO:0032891	negative regulation of organic acid transport	GO:0051051	negative regulation of transport	GO:0048519	negative regulation of biological process	biological_process
12	GO:0034763	negative regulation of transmembrane transport	GO:0051051	negative regulation of transport	GO:0048519	negative regulation of biological process	biological_process
10	GO:0032410	negative regulation of transporter activity	GO:0051051	negative regulation of transport	GO:0048519	negative regulation of biological process	biological_process
15	GO:0032387	negative regulation of intracellular transport	GO:0051051	negative regulation of transport	GO:0048519	negative regulation of biological process	biological_process
15	GO:0043271	negative regulation of ion transport	GO:0051051	negative regulation of transport	GO:0048519	negative regulation of biological process	biological_process
1	GO:1903336	negative regulation of vacuolar transport	GO:0051051	negative regulation of transport	GO:0048519	negative regulation of biological process	biological_process
1	GO:0032240	negative regulation of nucleobase-containing compound transport	GO:0051051	negative regulation of transport	GO:0048519	negative regulation of biological process	biological_process
17	GO:0051048	negative regulation of secretion	GO:0051051	negative regulation of transport	GO:0048519	negative regulation of biological process	biological_process
1	GO:0051953	negative regulation of amine transport	GO:0051051	negative regulation of transport	GO:0048519	negative regulation of biological process	biological_process
[truncated: 2,074 more rows]
