# Supplementary material for: Breast Meat Fatty Acid Profiling and Proteomic Analysis of Beijing-You Chicken During the Laying Period
Source: Front Vet Sci. 2022 Jun 15;9:908862. doi: 10.3389/fvets.2022.908862 (PMC9240433; doi:10.3389/fvets.2022.908862)
Supplement: Supplementary Table S4 — Differentially expressed proteins for three comparison groups of D150 vs. D300, D300 vs. D450 and D150 vs. D450. [file Table_4.XLS]

## Sheet: 150d vs 300d
Accession	FC(BYC150X/BYC300X)	Log2FC(BYC150X/BYC300X)	P_value(BYC150X/BYC300X)	Regulate	Significant	BYC150X	BYC300X	BYC300X1	BYC300X2	BYC300X3	BYC150X1	BYC150X2	BYC150X3	Description	ko_id	ko_name	go	pathways	cog	pfam	subloc	uni_peptide	coverage	mw	fdr
A0A1D5P921	0.299285	-1.74041	0.003552	down	yes	1.172	3.916	4.475	3.054	4.219	1	1.302	1.214	Uncharacterized protein OS=Gallus gallus OX=9031 GN=LOC427595 PE=4 SV=2					COG1028(Q:Secondary metabolites biosynthesis, transport and catabolism); COG1028(I:Lipid transport and metabolism)	PF13561.3(adh_short_C2:Enoyl-(Acyl carrier protein) reductase); PF00106.22(adh_short:short chain dehydrogenase); PF01596.14(Methyltransf_3:O-methyltransferase); PF08659.7(KR:KR domain)	peroxisomal	1	2	55	Medium
A0A3Q2TXP7	0.29868	-1.74333	0.008814	down	yes	1.086	3.636	2.591	4.31	4.008	1	1.04	1.219	Ig-like domain-containing protein OS=Gallus gallus OX=9031 PE=4 SV=1						PF07686.14(V-set:Immunoglobulin V-set domain)	cytoplasmic	1	49	10.4	High
P01005	0.349942	-1.51481	0.000981	down	yes	1.208	3.452	3.808	3.159	3.389	1	1.065	1.559	Ovomucoid OS=Gallus gallus OX=9031 PE=1 SV=1			GO:0032991(cellular_component:macromolecular complex); GO:0005783(cellular_component:endoplasmic reticulum); GO:0019863(molecular_function:IgE binding); GO:0030246(molecular_function:carbohydrate binding); GO:0019864(molecular_function:IgG binding); GO:0004867(molecular_function:serine-type endopeptidase inhibitor activity); GO:0048545(biological_process:response to steroid hormone); GO:0005615(c…			PF00050.18(Kazal_1:Kazal-type serine protease inhibitor domain); PF07648.12(Kazal_2:Kazal-type serine protease inhibitor domain)	extracellular	1	4	22.6	High
A0A1D5PFA1	0.349503	-1.51662	3.8e-05	down	yes	1.196	3.422	3.352	3.434	3.481	1	1.226	1.362	Zinc finger C2HC-type containing 1A OS=Gallus gallus OX=9031 GN=ZC2HC1A PE=4 SV=3						PF13913.3(zf-C2HC_2:zinc-finger of a C2HC-type)	nuclear	3	10	32.8	High
E1BUZ2	0.350945	-1.51069	0.005485	down	yes	1.189	3.388	4.041	3.386	2.738	1	1.092	1.474	Kinesin-like protein OS=Gallus gallus OX=9031 GN=KIF18A PE=3 SV=3	K10401	KIF18_19	GO:0005874(cellular_component:microtubule); GO:0008017(molecular_function:microtubule binding); GO:0007018(biological_process:microtubule-based movement); GO:0003777(molecular_function:microtubule motor activity); GO:0005524(molecular_function:ATP binding)		COG5059(Z:Cytoskeleton )	PF00225.20(Kinesin:Kinesin motor domain); PF16796.2(Microtub_bd:Microtubule binding)	cytoplasmic	1	1	110.3	Low
F1NFV7	0.347923	-1.52316	0.001335	down	yes	1.089	3.13	3.026	3.59	2.775	1	1.006	1.26	Uncharacterized protein OS=Gallus gallus OX=9031 PE=4 SV=4						PF00657.19(Lipase_GDSL:GDSL-like Lipase/Acylhydrolase); PF13472.3(Lipase_GDSL_2:GDSL-like Lipase/Acylhydrolase family)	cytoplasmic	1	1	127.2	High
A0A1D5PM62	0.429861	-1.21806	0.000122	down	yes	1.143	2.659	2.664	2.55	2.763	1	1.145	1.284	THAP domain containing 4 OS=Gallus gallus OX=9031 GN=THAP4 PE=4 SV=2			GO:0042803(molecular_function:protein homodimerization activity); GO:0020037(molecular_function:heme binding); GO:0003677(molecular_function:DNA binding)			PF08768.8(DUF1794:Domain of unknown function (DUF1794))	cytoplasmic	1	6	17.7	Medium
Q6B842	0.437524	-1.19257	0.00236	down	yes	1.138	2.601	2.21	2.74	2.852	1	1.273	1.141	Carnitine palmitoyltransferase I OS=Gallus gallus OX=9031 GN=CPT1A PE=2 SV=1	K08765	CPT1A	GO:0016021(cellular_component:integral component of membrane); GO:0005739(cellular_component:mitochondrion); GO:0001676(biological_process:long-chain fatty acid metabolic process); GO:0009437(biological_process:carnitine metabolic process); GO:0004095(molecular_function:carnitine O-palmitoyltransferase activity); GO:0030855(biological_process:epithelial cell differentiation); GO:1990698(molecular…	gga00071(Fatty acid degradation); gga03320(PPAR signaling pathway); gga04920(Adipocytokine signaling pathway); gga01212(Fatty acid metabolism)		PF00755.17(Carn_acyltransf:Choline/Carnitine o-acyltransferase); PF16484.2(CPT_N:Carnitine O-palmitoyltransferase N-terminus)	cytoplasmic	1	1	87.8	High
F1NI10	0.434934	-1.20113	0.000146	down	yes	1.123	2.582	2.445	2.703	2.599	1	1.122	1.247	Uncharacterized protein OS=Gallus gallus OX=9031 GN=CCDC141 PE=4 SV=4						PF07679.13(I-set:Immunoglobulin I-set domain); PF13927.3(Ig_3:Immunoglobulin domain); PF13895.3(Ig_2:Immunoglobulin domain); PF00047.22(ig:Immunoglobulin domain); PF00435.18(Spectrin:Spectrin repeat)	cytoplasmic	4	3	195.7	High
Q5ZKC6	0.461903	-1.11434	0.008009	down	yes	1.17	2.533	3.005	2.276	2.317	1	1.051	1.46	Uncharacterized protein OS=Gallus gallus OX=9031 GN=RCJMB04_11m15 PE=2 SV=1	K17816	NUDT1, MTH1	GO:0047693(molecular_function:ATP diphosphatase activity); GO:0005829(cellular_component:cytosol); GO:0006281(biological_process:DNA repair); GO:0008413(molecular_function:8-oxo-7,8-dihydroguanosine triphosphate pyrophosphatase activity); GO:0003924(molecular_function:GTPase activity); GO:0006203(biological_process:dGTP catabolic process); GO:0042262(biological_process:DNA protection); GO:0046061…				nuclear	1	23	7	Medium
F1NNG4	0.395825	-1.33706	0.000886	down	yes	1.043	2.635	2.653	2.633	2.618	1	1.372	0.757	RIO domain-containing protein OS=Gallus gallus OX=9031 GN=RIOK2 PE=4 SV=1	K07179	RIOK2	GO:0030688(cellular_component:preribosome, small subunit precursor); GO:0005829(cellular_component:cytosol); GO:0030490(biological_process:maturation of SSU-rRNA); GO:0005634(cellular_component:nucleus); GO:2000208(biological_process:positive regulation of ribosomal small subunit export from nucleus); GO:0030071(biological_process:regulation of mitotic metaphase/anaphase transition); GO:0004674(m…	gga03008(Ribosome biogenesis in eukaryotes)	COG0478(T:Signal transduction mechanisms )	PF01163.19(RIO1:RIO1 family); PF09202.8(Rio2_N:Rio2, N-terminal); PF01636.20(APH:Phosphotransferase enzyme family); PF06293.11(Kdo:Lipopolysaccharide kinase (Kdo/WaaP) family)	nuclear	1	2	63.4	Medium
E1BXP3	0.43717	-1.19373	1.1e-05	down	yes	1.075	2.459	2.429	2.489	2.46	1	1.059	1.165	Nucleolar protein 10 OS=Gallus gallus OX=9031 GN=NOL10 PE=4 SV=1	K14788	NOL10, ENP2	GO:0000462(biological_process:maturation of SSU-rRNA from tricistronic rRNA transcript (SSU-rRNA, 5.8S rRNA, LSU-rRNA)); GO:0032040(cellular_component:small-subunit processome); GO:0005730(cellular_component:nucleolus)			PF08159.9(NUC153:NUC153 domain)	nuclear	1	1	80.4	Medium
F1NPX3	0.509881	-0.971766	0.000437	down	yes	1.161	2.277	2.186	2.293	2.351	1	1.163	1.321	Uncharacterized protein OS=Gallus gallus OX=9031 GN=LOC101750517 PE=4 SV=3			GO:0016021(cellular_component:integral component of membrane)			PF13903.3(Claudin_2:PMP-22/EMP/MP20/Claudin tight junction)	ER	1	11	26.9	High
A0A1D5NYC2	0.340626	-1.55374	0.00833	down	yes	0.8703	2.555	2.689	1.924	3.052	1	0.938	0.673	Uncharacterized protein OS=Gallus gallus OX=9031 GN=MYH1E PE=3 SV=1	K10352	MYH	GO:0032982(cellular_component:myosin filament); GO:0051015(molecular_function:actin filament binding); GO:0030016(cellular_component:myofibril); GO:0005516(molecular_function:calmodulin binding); GO:0003774(molecular_function:motor activity); GO:0005524(molecular_function:ATP binding)	gga04530(Tight junction)	COG5022(Z:Cytoskeleton )	PF00063.18(Myosin_head:Myosin head (motor domain)); PF01576.16(Myosin_tail_1:Myosin tail); PF02736.16(Myosin_N:Myosin N-terminal SH3-like domain)	cytoplasmic	37	73	223	High
E1C5N4	0.449596	-1.1533	6.7e-05	down	yes	1.057	2.351	2.378	2.406	2.27	1	0.988	1.182	Uncharacterized protein OS=Gallus gallus OX=9031 GN=SUGP2 PE=4 SV=3	K13166	SFRS14	GO:0003723(molecular_function:RNA binding); GO:0006396(biological_process:RNA processing)			PF01805.17(Surp:Surp module); PF01585.20(G-patch:G-patch domain)	nuclear	1	2	119.7	Medium
F1NUU6	0.460515	-1.11868	0.0006	down	yes	1.073	2.33	2.256	2.568	2.165	1	1.129	1.089	Ectonucleotide pyrophosphatase/phosphodiesterase 6 OS=Gallus gallus OX=9031 GN=ENPP6 PE=4 SV=3	K08743	ENPP6	GO:0047390(molecular_function:glycerophosphocholine cholinephosphodiesterase activity); GO:0005886(cellular_component:plasma membrane)	gga00565(Ether lipid metabolism)	COG1524(R:General function prediction only )	PF01663.19(Phosphodiest:Type I phosphodiesterase / nucleotide pyrophosphatase)	cytoplasmic	2	5	49.3	High
A0A1D5NTV3	0.470767	-1.08692	0.000558	down	yes	1.087	2.309	2.294	2.501	2.133	1	1.06	1.201	Uncharacterized protein OS=Gallus gallus OX=9031 GN=ACACA PE=4 SV=1	K11262	ACACA	GO:0032810(molecular_function:sterol response element binding); GO:0006633(biological_process:fatty acid biosynthetic process); GO:0065008(biological_process:regulation of biological quality); GO:0009743(biological_process:response to carbohydrate); GO:0097066(biological_process:response to thyroid hormone); GO:0070542(biological_process:response to fatty acid); GO:0006810(biological_process:tran…	gga00620(Pyruvate metabolism); gga00061(Fatty acid biosynthesis); gga01212(Fatty acid metabolism); gga04910(Insulin signaling pathway); gga00640(Propanoate metabolism)	COG0511(I:Lipid transport and metabolism ); COG0439(I:Lipid transport and metabolism ); COG4799(I:Lipid transport and metabolism )	PF08326.9(ACC_central:Acetyl-CoA carboxylase, central region); PF01039.19(Carboxyl_trans:Carboxyl transferase domain); PF02786.14(CPSase_L_D2:Carbamoyl-phosphate synthase L chain, ATP binding domain); PF00289.19(Biotin_carb_N:Biotin carboxylase, N-terminal domain); PF02785.16(Biotin_carb_C:Biotin carboxylase C-terminal domain); PF00364.19(Biotin_lipoyl:Biotin-requiring enzyme); PF15632.3(ATPgrasp…	cytoplasmic	6	3	266.2	High
C1L370	0.437128	-1.19387	0.000659	down	yes	1.029	2.354	2.261	2.56	2.24	1	0.887	1.2	Parvalbumin OS=Gallus gallus OX=9031 GN=pvalb1 PE=2 SV=1			GO:0005737(cellular_component:cytoplasm); GO:0005634(cellular_component:nucleus); GO:0005509(molecular_function:calcium ion binding)		COG5126(D:Cell cycle control, cell division, chromosome partitioning); COG5126(Z:Cytoskeleton); COG5126(T:Signal transduction mechanisms)	PF13499.3(EF-hand_7:EF-hand domain pair); PF00036.29(EF-hand_1:EF hand); PF13202.3(EF-hand_5:EF hand); PF13405.3(EF-hand_6:EF-hand domain); PF13833.3(EF-hand_8:EF-hand domain pair)	cytoplasmic	19	88	12.1	High
F1P1P1	0.508345	-0.976121	0.000222	down	yes	1.127	2.217	2.233	2.196	2.223	1	1.093	1.289	Uncharacterized protein OS=Gallus gallus OX=9031 GN=PRKAG3 PE=4 SV=3	K07200	PRKAG	GO:0014873(biological_process:response to muscle activity involved in regulation of muscle adaptation); GO:0005978(biological_process:glycogen biosynthetic process); GO:0016301(molecular_function:kinase activity); GO:0019901(molecular_function:protein kinase binding); GO:0032559(molecular_function:adenyl ribonucleotide binding); GO:0071900(biological_process:regulation of protein serine/threonine…	gga04371(Apelin signaling pathway); gga04910(Insulin signaling pathway); gga04530(Tight junction); gga04920(Adipocytokine signaling pathway); gga04068(FoxO signaling pathway)	COG0517(R:General function prediction only )	PF00571.25(CBS:CBS domain)	cytoplasmic	10	33	42.9	High
F1NHL0	0.429978	-1.21766	1e-06	down	yes	0.9997	2.325	2.27	2.368	2.338	1	1.002	0.997	Cilia and flagella associated protein 57 OS=Gallus gallus OX=9031 GN=CFAP57 PE=4 SV=4						PF00400.29(WD40:WD domain, G-beta repeat)	cytoplasmic	1	1	139.7	Medium
A0A1D5P603	0.448381	-1.1572	0.000313	down	yes	1.025	2.286	2.228	2.469	2.161	1	0.944	1.13	Uncharacterized protein OS=Gallus gallus OX=9031 GN=MYH1F PE=3 SV=1	K10352	MYH	GO:0016459(cellular_component:myosin complex); GO:0005524(molecular_function:ATP binding); GO:0051015(molecular_function:actin filament binding); GO:0003774(molecular_function:motor activity)	gga04530(Tight junction)	COG5022(Z:Cytoskeleton )	PF00063.18(Myosin_head:Myosin head (motor domain)); PF01576.16(Myosin_tail_1:Myosin tail); PF02736.16(Myosin_N:Myosin N-terminal SH3-like domain); PF04582.9(Reo_sigmaC:Reovirus sigma C capsid protein)	nuclear	2	75	222.9	High
A0A2H4Y897	0.457306	-1.12877	0.000871	down	yes	1.039	2.272	2.352	2.453	2.01	1	1.105	1.012	OVA (Fragment) OS=Gallus gallus OX=9031 GN=OVA PE=2 SV=1			GO:0005783(cellular_component:endoplasmic reticulum); GO:0050801(biological_process:ion homeostasis); GO:0010951(biological_process:negative regulation of endopeptidase activity); GO:0009792(biological_process:embryo development ending in birth or egg hatching); GO:0051412(biological_process:response to corticosterone); GO:0005615(cellular_component:extracellular space); GO:0016021(cellular_compo…			PF00079.17(Serpin:Serpin (serine protease inhibitor))	cytoplasmic	6	20	42.9	High
A0A1D5PTA6	0.553816	-0.852521	0.00069	down	yes	1.132	2.044	2.147	2.01	1.975	1	1.119	1.278	Zinc finger protein, FOG family member 2 OS=Gallus gallus OX=9031 GN=ZFPM2 PE=4 SV=1	K17442	ZFPM2, FOG2	GO:0001085(molecular_function:RNA polymerase II transcription factor binding); GO:0007507(biological_process:heart development); GO:2000195(biological_process:negative regulation of female gonad development); GO:0030324(biological_process:lung development); GO:0000122(biological_process:negative regulation of transcription from RNA polymerase II promoter); GO:0048568(biological_process:embryonic …		COG5048(R:General function prediction only )	PF00096.23(zf-C2H2:Zinc finger, C2H2 type); PF12171.5(zf-C2H2_jaz:Zinc-finger double-stranded RNA-binding); PF12874.4(zf-met:Zinc-finger of C2H2 type)	nuclear	1	1	128	Low
E1BQZ4	0.569796	-0.811482	0.001954	down	yes	1.147	2.013	1.872	1.986	2.18	1	1.167	1.273	TGc domain-containing protein OS=Gallus gallus OX=9031 GN=EPB42 PE=4 SV=2			GO:0018149(biological_process:peptide cross-linking); GO:0000902(biological_process:cell morphogenesis); GO:0003810(molecular_function:protein-glutamine gamma-glutamyltransferase activity); GO:0016020(cellular_component:membrane); GO:0030863(cellular_component:cortical cytoskeleton); GO:0055072(biological_process:iron ion homeostasis); GO:0048536(biological_process:spleen development); GO:0020027…			PF00868.17(Transglut_N:Transglutaminase family); PF00927.19(Transglut_C:Transglutaminase family, C-terminal ig like domain); PF01841.16(Transglut_core:Transglutaminase-like superfamily)	cytoplasmic	2	5	79.1	High
A0A1D5P7B8	0.508157	-0.976653	2.1e-05	down	yes	1.059	2.084	2.141	2.03	2.081	1	1.071	1.105	Chitin-binding type-2 domain-containing protein OS=Gallus gallus OX=9031 GN=CHIA-M31 PE=3 SV=1	K01183	E3.2.1.14	GO:0006030(biological_process:chitin metabolic process); GO:0005576(cellular_component:extracellular region); GO:0005975(biological_process:carbohydrate metabolic process); GO:0008061(molecular_function:chitin binding); GO:0004553(molecular_function:hydrolase activity, hydrolyzing O-glycosyl compounds)	gga00520(Amino sugar and nucleotide sugar metabolism)	COG3325(G:Carbohydrate transport and metabolism )	PF00704.25(Glyco_hydro_18:Glycosyl hydrolases family 18); PF01607.21(CBM_14:Chitin binding Peritrophin-A domain)	lysosomal	1	2	54.4	High
O73685	0.523833	-0.932822	0.000852	down	yes	1.077	2.056	2.195	2.018	1.955	1	0.99	1.241	G protein-coupled receptor kinase OS=Gallus gallus OX=9031 GN=GRK1 PE=2 SV=1	K00909	GRK1_7	GO:0022400(biological_process:regulation of rhodopsin mediated signaling pathway); GO:0007601(biological_process:visual perception); GO:0007165(biological_process:signal transduction); GO:0004703(molecular_function:G-protein coupled receptor kinase activity); GO:0050254(molecular_function:rhodopsin kinase activity); GO:0005524(molecular_function:ATP binding)	gga04144(Endocytosis); gga04744(Phototransduction)		PF00069.22(Pkinase:Protein kinase domain); PF07714.14(Pkinase_Tyr:Protein tyrosine kinase); PF00615.16(RGS:Regulator of G protein signaling domain)	cytoplasmic	1	2	64.6	Low
P16419	0.475024	-1.07393	0	down	yes	1.008	2.122	2.146	2.099	2.121	1	1.018	1.007	Myosin-binding protein C, fast-type OS=Gallus gallus OX=9031 GN=MYBPC2 PE=1 SV=3	K12558	MYBPC2	GO:0055003(biological_process:cardiac myofibril assembly); GO:0032982(cellular_component:myosin filament); GO:0005623(cellular_component:cell); GO:0006936(biological_process:muscle contraction); GO:0030017(cellular_component:sarcomere); GO:0055008(biological_process:cardiac muscle tissue morphogenesis); GO:0071688(biological_process:striated muscle myosin thick filament assembly); GO:0030241(biol…			PF07679.13(I-set:Immunoglobulin I-set domain); PF13927.3(Ig_3:Immunoglobulin domain); PF00041.18(fn3:Fibronectin type III domain); PF13895.3(Ig_2:Immunoglobulin domain); PF00047.22(ig:Immunoglobulin domain); PF07686.14(V-set:Immunoglobulin V-set domain)	cytoplasmic	72	69	126.9	High
Q05623	0.474552	-1.07536	0.000576	down	yes	1.007	2.122	2.065	2.332	1.969	1	0.961	1.059	Myosin-binding protein H OS=Gallus gallus OX=9031 GN=MYBPH PE=1 SV=1			GO:0055003(biological_process:cardiac myofibril assembly); GO:0032982(cellular_component:myosin filament); GO:0005623(cellular_component:cell); GO:0006936(biological_process:muscle contraction); GO:0030017(cellular_component:sarcomere); GO:0055008(biological_process:cardiac muscle tissue morphogenesis); GO:0071688(biological_process:striated muscle myosin thick filament assembly); GO:0030241(biol…			PF07679.13(I-set:Immunoglobulin I-set domain); PF00041.18(fn3:Fibronectin type III domain); PF13927.3(Ig_3:Immunoglobulin domain); PF13895.3(Ig_2:Immunoglobulin domain); PF00047.22(ig:Immunoglobulin domain); PF07686.14(V-set:Immunoglobulin V-set domain); PF01108.14(Tissue_fac:Tissue factor)	cytoplasmic	32	61	58.6	High
A0A3Q3A6C1	0.584475	-0.774787	0.002565	down	yes	1.152	1.971	1.889	2.133	1.89	1	1.14	1.315	Protein phosphatase 1 regulatory inhibitor subunit 1A OS=Gallus gallus OX=9031 PE=4 SV=1						PF05395.9(DARPP-32:Protein phosphatase inhibitor 1/DARPP-32)	cytoplasmic	2	33	10	High
A0A1D5NXM0	0.589441	-0.76258	0.003872	down	yes	1.15	1.951	1.732	2.038	2.082	1	1.227	1.224	Dystrobrevin alpha OS=Gallus gallus OX=9031 GN=DTNA PE=4 SV=1						PF09068.8(EF-hand_2:EF hand); PF09069.8(EF-hand_3:EF-hand); PF00569.14(ZZ:Zinc finger, ZZ type)	cytoplasmic	1	52	84.6	High
A0A1L1RXN5	0.512135	-0.965405	0.005218	down	yes	1.034	2.019	2.346	1.955	1.755	1	1.113	0.988	Uncharacterized protein OS=Gallus gallus OX=9031 GN=ERGIC2 PE=4 SV=2	K20366	ERGIC2, ERV41	GO:0006890(biological_process:retrograde vesicle-mediated transport, Golgi to ER); GO:0006888(biological_process:ER to Golgi vesicle-mediated transport); GO:0005783(cellular_component:endoplasmic reticulum); GO:0016021(cellular_component:integral component of membrane); GO:0030176(cellular_component:integral component of endoplasmic reticulum membrane); GO:0030173(cellular_component:integral comp…			PF07970.9(COPIIcoated_ERV:Endoplasmic reticulum vesicle transporter); PF13850.3(ERGIC_N:Endoplasmic Reticulum-Golgi Intermediate Compartment (ERGIC))	ER	1	3	44.3	High
P02752	0.518406	-0.947844	0.000146	down	yes	1.028	1.983	1.958	1.884	2.108	1	1.03	1.054	Riboflavin-binding protein OS=Gallus gallus OX=9031 PE=1 SV=2	K13649	FOLR	GO:0038023(molecular_function:signaling receptor activity); GO:0032218(biological_process:riboflavin transport); GO:0031362(cellular_component:anchored component of external side of plasma membrane); GO:0032217(molecular_function:riboflavin transporter activity); GO:0005623(cellular_component:cell); GO:1904661(biological_process:negative regulation of sensory perception of bitter taste); GO:19024…	gga04144(Endocytosis)		PF03024.11(Folate_rec:Folate receptor family)	extracellular	5	24	27.2	High
A0A1D5PUJ4	0.541945	-0.88378	0.001658	down	yes	1.053	1.943	2.125	1.797	1.906	1	0.971	1.188	Lysine--tRNA ligase OS=Gallus gallus OX=9031 GN=KARS PE=3 SV=1	K04567	KARS, lysS	GO:0004824(molecular_function:lysine-tRNA ligase activity); GO:0005737(cellular_component:cytoplasm); GO:0003676(molecular_function:nucleic acid binding); GO:0005524(molecular_function:ATP binding); GO:0006430(biological_process:lysyl-tRNA aminoacylation)	gga00970(Aminoacyl-tRNA biosynthesis)	COG1190(J:Translation, ribosomal structure and biogenesis )	PF00152.17(tRNA-synt_2:tRNA synthetases class II (D, K and N)); PF01336.22(tRNA_anti-codon:OB-fold nucleic acid binding domain); PF01409.17(tRNA-synt_2d:tRNA synthetases class II core domain (F))	cytoplasmic	1	52	65.9	High
E1BSM0	0.574816	-0.798829	0.000577	down	yes	1.091	1.898	1.885	1.789	2.019	1	1.124	1.15	Uncharacterized protein OS=Gallus gallus OX=9031 GN=TEX30 PE=4 SV=2					COG3571(R:General function prediction only )	PF12146.5(Hydrolase_4:Serine aminopeptidase, S33)	peroxisomal	1	4	25.2	High
F1P3A5	0.59064	-0.759649	0.001139	down	yes	1.098	1.859	1.768	2	1.81	1	1.198	1.097	Proto-oncogene c-Rel OS=Gallus gallus OX=9031 GN=REL PE=4 SV=3	K09254	REL	GO:0005737(cellular_component:cytoplasm); GO:0003682(molecular_function:chromatin binding); GO:0034097(biological_process:response to cytokine); GO:0000122(biological_process:negative regulation of transcription from RNA polymerase II promoter); GO:0003700(molecular_function:transcription factor activity, sequence-specific DNA binding); GO:0038061(biological_process:NIK/NF-kappaB signaling); GO:0…			PF00554.19(RHD_DNA_bind:Rel homology DNA-binding domain); PF16179.2(RHD_dimer:Rel homology dimerisation domain)	nuclear	1	2	66.8	Medium
Q6K1L7	0.522997	-0.935124	0.000299	down	yes	1.012	1.935	2.024	1.903	1.877	1	0.907	1.128	Probable RNA-binding protein EIF1AD OS=Gallus gallus OX=9031 GN=eif1ad PE=2 SV=1	K15025	EIF1AD	GO:0005634(cellular_component:nucleus); GO:0003743(molecular_function:translation initiation factor activity)			PF01176.16(eIF-1a:Translation initiation factor 1A / IF-1)	nuclear	1	9	21.2	High
F1NH83	0.564731	-0.824364	0.000175	down	yes	1.06	1.877	1.835	1.964	1.831	1	1.04	1.141	Cell division cycle 37 like 1 OS=Gallus gallus OX=9031 GN=CDC37L1 PE=4 SV=3			GO:0005737(cellular_component:cytoplasm); GO:0006457(biological_process:protein folding); GO:0031072(molecular_function:heat shock protein binding); GO:0005829(cellular_component:cytosol); GO:0051087(molecular_function:chaperone binding); GO:0051082(molecular_function:unfolded protein binding); GO:0050821(biological_process:protein stabilization)			PF08565.8(CDC37_M:Cdc37 Hsp90 binding domain)	cytoplasmic	3	12	36.5	High
Q92007	0.577275	-0.792669	0.004318	down	yes	1.072	1.857	1.755	2.109	1.708	1	1.059	1.158	Aldolase A (Fragment) OS=Gallus gallus OX=9031 GN=aldolase C PE=2 SV=1			GO:0005829(cellular_component:cytosol); GO:0030388(biological_process:fructose 1,6-bisphosphate metabolic process); GO:0006096(biological_process:glycolytic process); GO:0004332(molecular_function:fructose-bisphosphate aldolase activity)			PF00274.16(Glycolytic:Fructose-bisphosphate aldolase class-I)	cytoplasmic	4	100	4.4	High
Q7LZE8	0.541096	-0.886044	0.000368	down	yes	1.027	1.898	1.762	1.937	1.995	1	0.986	1.096	Fructose-bisphosphate aldolase (Fragment) OS=Gallus gallus OX=9031 PE=1 SV=1							cytoplasmic	2	100	2.3	High
P02659	0.571816	-0.806378	0.000364	down	yes	1.055	1.845	1.925	1.893	1.717	1	1.07	1.095	Apovitellenin-1 OS=Gallus gallus OX=9031 PE=1 SV=1			GO:0034361(cellular_component:very-low-density lipoprotein particle); GO:0004857(molecular_function:enzyme inhibitor activity); GO:0042627(cellular_component:chylomicron); GO:0006629(biological_process:lipid metabolic process); GO:0045735(molecular_function:nutrient reservoir activity)			PF05418.8(Apo-VLDL-II:Apovitellenin I (Apo-VLDL-II))	extracellular	4	43	12	High
A0A1D5NW01	0.641884	-0.639615	0.007323	down	yes	1.131	1.762	1.705	1.966	1.616	1	1.161	1.232	Lysine demethylase 2A OS=Gallus gallus OX=9031 GN=KDM2A PE=4 SV=2						PF16866.2(PHD_4:PHD-finger); PF02008.17(zf-CXXC:CXXC zinc finger domain); PF00646.30(F-box:F-box domain); PF12937.4(F-box-like:F-box-like)	nuclear	1	1	145.4	Medium
A0A1D5PXA5	0.523024	-0.93505	0.002082	down	yes	0.9927	1.898	1.937	2.081	1.677	1	0.906	1.072	Transient receptor potential cation channel subfamily V member 4 OS=Gallus gallus OX=9031 GN=TRPV4 PE=1 SV=1	K04973	TRPV4	GO:2000340(biological_process:positive regulation of chemokine (C-X-C motif) ligand 1 production); GO:0005261(molecular_function:cation channel activity); GO:0005262(molecular_function:calcium channel activity); GO:0034605(biological_process:cellular response to heat); GO:0007231(biological_process:osmosensory signaling pathway); GO:0042593(biological_process:glucose homeostasis); GO:0010628(biol…			PF12796.4(Ank_2:Ankyrin repeats (3 copies)); PF00520.28(Ion_trans:Ion transport protein); PF00023.27(Ank:Ankyrin repeat); PF13606.3(Ank_3:Ankyrin repeat); PF13637.3(Ank_4:Ankyrin repeats (many copies))	cytoplasmic	1	1	96.2	Medium
A0A1D5P4I7	0.598552	-0.740451	0.000199	down	yes	1.075	1.796	1.797	1.732	1.86	1	1.142	1.082	Elastin microfibril interfacer 2 OS=Gallus gallus OX=9031 GN=EMILIN2 PE=4 SV=2						PF07546.10(EMI:EMI domain); PF00386.18(C1q:C1q domain); PF07889.9(DUF1664:Protein of unknown function (DUF1664)); PF05531.9(NPV_P10:Nucleopolyhedrovirus P10 protein)	Golgi apparatus	1	1	119	High
A0A1L1RZK1	0.53909	-0.891401	0.001455	down	yes	0.9957	1.847	1.784	1.707	2.05	1	1.051	0.936	Lactoylglutathione lyase OS=Gallus gallus OX=9031 GN=GLO1 PE=3 SV=2	K01759	GLO1, gloA	GO:0005634(cellular_component:nucleus); GO:0043066(biological_process:negative regulation of apoptotic process); GO:0008270(molecular_function:zinc ion binding); GO:0004462(molecular_function:lactoylglutathione lyase activity); GO:0005886(cellular_component:plasma membrane); GO:0046872(molecular_function:metal ion binding); GO:0005829(cellular_component:cytosol)	gga00620(Pyruvate metabolism)		PF00903.22(Glyoxalase:Glyoxalase/Bleomycin resistance protein/Dioxygenase superfamily); PF13669.3(Glyoxalase_4:Glyoxalase/Bleomycin resistance protein/Dioxygenase superfamily)	cytoplasmic	14	71	20.5	High
E1BV28	0.523561	-0.93357	0.007878	down	yes	0.9733	1.859	1.795	2.126	1.656	1	0.765	1.155	UDP-glucuronate decarboxylase 1 OS=Gallus gallus OX=9031 GN=UXS1 PE=4 SV=1	K08678	UXS1, uxs	GO:0005737(cellular_component:cytoplasm); GO:0070403(molecular_function:NAD+ binding); GO:0016021(cellular_component:integral component of membrane); GO:0051262(biological_process:protein tetramerization); GO:0048040(molecular_function:UDP-glucuronate decarboxylase activity); GO:0042803(molecular_function:protein homodimerization activity)	gga00520(Amino sugar and nucleotide sugar metabolism)	COG0451(M:Cell wall/membrane/envelope biogenesis )	PF16363.2(GDP_Man_Dehyd:GDP-mannose 4,6 dehydratase); PF01370.18(Epimerase:NAD dependent epimerase/dehydratase family); PF11803.5(UXS1_N:UDP-glucuronate decarboxylase N-terminal); PF07993.9(NAD_binding_4:Male sterility protein); PF04321.14(RmlD_sub_bind:RmlD substrate binding domain); PF01073.16(3Beta_HSD:3-beta hydroxysteroid dehydrogenase/isomerase family); PF02719.12(Polysacc_synt_2:Polysaccha…	mitochondrial	1	4	47.6	High
A0A3Q2UES1	0.611966	-0.708477	0.006958	down	yes	1.074	1.755	1.563	1.757	1.945	1	0.997	1.224	FERM_M domain-containing protein OS=Gallus gallus OX=9031 PE=4 SV=1						PF00373.15(FERM_M:FERM central domain)	extracellular	1	3	37.7	Medium
P02565	0.659224	-0.601158	0.00474	down	yes	1.122	1.702	1.6	1.801	1.705	1	1.082	1.283	Myosin-1B OS=Gallus gallus OX=9031 GN=MYH1B PE=2 SV=3	K10352	MYH	GO:0032982(cellular_component:myosin filament); GO:0051015(molecular_function:actin filament binding); GO:0030016(cellular_component:myofibril); GO:0016459(cellular_component:myosin complex); GO:0005516(molecular_function:calmodulin binding); GO:0003774(molecular_function:motor activity); GO:0005524(molecular_function:ATP binding)	gga04530(Tight junction)	COG5022(Z:Cytoskeleton )	PF00063.18(Myosin_head:Myosin head (motor domain)); PF01576.16(Myosin_tail_1:Myosin tail); PF02736.16(Myosin_N:Myosin N-terminal SH3-like domain); PF04582.9(Reo_sigmaC:Reovirus sigma C capsid protein)	cytoplasmic	2	67	222.7	High
Q9PSQ9	0.655718	-0.608852	0.001092	down	yes	1.118	1.705	1.686	1.756	1.672	1	1.131	1.223	Alpha-1,4 glucan phosphorylase (Fragments) OS=Gallus gallus OX=9031 PE=3 SV=1						PF00343.17(Phosphorylase:Carbohydrate phosphorylase)	cytoplasmic	1	8	9.9	High
Q52QY8	0.633043	-0.659624	0.001094	down	yes	1.092	1.725	1.635	1.836	1.703	1	1.149	1.128	MHC class II antigen (Fragment) OS=Gallus gallus OX=9031 PE=4 SV=1			GO:0019882(biological_process:antigen processing and presentation); GO:0042613(cellular_component:MHC class II protein complex); GO:0006955(biological_process:immune response)			PF00969.16(MHC_II_beta:Class II histocompatibility antigen, beta domain)	cytoplasmic	1	13	9.2	High
F1NWP1	0.665483	-0.587527	0.004066	down	yes	1.124	1.689	1.551	1.759	1.757	1	1.225	1.146	Coagulation factor IX OS=Gallus gallus OX=9031 GN=F9 PE=3 SV=1	K01321	F9	GO:0004252(molecular_function:serine-type endopeptidase activity); GO:0004175(molecular_function:endopeptidase activity); GO:0005615(cellular_component:extracellular space); GO:0007596(biological_process:blood coagulation); GO:0031638(biological_process:zymogen activation); GO:0005576(cellular_component:extracellular region); GO:0005509(molecular_function:calcium ion binding); GO:0006508(biologic…		COG5640(O:Posttranslational modification, protein turnover, chaperones )	PF00089.23(Trypsin:Trypsin); PF00594.17(Gla:Vitamin K-dependent carboxylation/gamma-carboxyglutamic (GLA) domain); PF14670.3(FXa_inhibition:Coagulation Factor Xa inhibitory site); PF00008.24(EGF:EGF-like domain)	extracellular	1	1	51.8	Medium
P02609	0.60057	-0.735596	0.001038	down	yes	1.054	1.755	1.674	1.697	1.893	1	1.022	1.141	Myosin regulatory light chain 2, skeletal muscle isoform OS=Gallus gallus OX=9031 GN=MYLPF PE=1 SV=2	K12758	MYLPF	GO:0016459(cellular_component:myosin complex); GO:0005509(molecular_function:calcium ion binding)	gga04810(Regulation of actin cytoskeleton); gga04510(Focal adhesion)	COG5126(D:Cell cycle control, cell division, chromosome partitioning); COG5126(Z:Cytoskeleton); COG5126(T:Signal transduction mechanisms)	PF00036.29(EF-hand_1:EF hand); PF13499.3(EF-hand_7:EF-hand domain pair); PF13405.3(EF-hand_6:EF-hand domain); PF13833.3(EF-hand_8:EF-hand domain pair)	cytoplasmic	18	93	18.8	High
A0A3Q3AFN5	0.561491	-0.832664	6.1e-05	down	yes	1.009	1.797	1.805	1.867	1.719	1	0.992	1.034	B30.2/SPRY domain-containing protein OS=Gallus gallus OX=9031 GN=BTN1 PE=4 SV=1						PF13765.3(PRY:SPRY-associated domain); PF08614.8(ATG16:Autophagy protein 16 (ATG16)); PF00622.25(SPRY:SPRY domain)	cytoplasmic	5	13	49.3	High
F1NUQ6	0.595781	-0.747146	0.000988	down	yes	1.045	1.754	1.695	1.656	1.91	1	1.065	1.069	Uncharacterized protein OS=Gallus gallus OX=9031 GN=LAMB4 PE=4 SV=2	K06245	LAMB4	GO:0005201(molecular_function:extracellular matrix structural constituent); GO:0034446(biological_process:substrate adhesion-dependent cell spreading); GO:0009887(biological_process:animal organ morphogenesis); GO:0009888(biological_process:tissue development); GO:0070831(biological_process:basement membrane assembly); GO:0043256(cellular_component:laminin complex); GO:0016477(biological_process:…	gga04512(ECM-receptor interaction); gga04510(Focal adhesion)		PF00053.21(Laminin_EGF:Laminin EGF domain); PF00055.14(Laminin_N:Laminin N-terminal (Domain VI))	cytoplasmic	1	0	195.2	Medium
A1IMF0	0.492682	-1.02127	0.000314	down	yes	0.9223	1.872	1.731	1.967	1.919	1	0.883	0.884	Ubiquitin carboxyl-terminal hydrolase OS=Gallus gallus OX=9031 GN=UCH-L1 PE=2 SV=1	K05611	UCHL1	GO:0019896(biological_process:axonal transport of mitochondrion); GO:0031694(molecular_function:alpha-2A adrenergic receptor binding); GO:0043407(biological_process:negative regulation of MAP kinase activity); GO:0050905(biological_process:neuromuscular process); GO:0007412(biological_process:axon target recognition); GO:0044306(cellular_component:neuron projection terminus); GO:1904115(cellular_…			PF01088.18(Peptidase_C12:Ubiquitin carboxyl-terminal hydrolase, family 1)	cytoplasmic	10	45	25.1	High
Q6VN51	0.593607	-0.752419	0.000658	down	yes	1.04	1.752	1.652	1.732	1.872	1	1.007	1.114	Protein phospatase 3 regulatory subunit B alpha isoform type 1 OS=Gallus gallus OX=9031 GN=PPP3R1 PE=2 SV=1	K06268	PPP3R, CNB	GO:0007223(biological_process:Wnt signaling pathway, calcium modulating pathway); GO:0038095(biological_process:Fc-epsilon receptor signaling pathway); GO:0042383(cellular_component:sarcolemma); GO:1900740(biological_process:positive regulation of protein insertion into mitochondrial membrane involved in apoptotic signaling pathway); GO:0005829(cellular_component:cytosol); GO:0004723(molecular_fu…	gga04370(VEGF signaling pathway); gga04020(Calcium signaling pathway); gga04310(Wnt signaling pathway); gga04010(MAPK signaling pathway); gga04114(Oocyte meiosis)	COG5126(D:Cell cycle control, cell division, chromosome partitioning); COG5126(Z:Cytoskeleton); COG5126(T:Signal transduction mechanisms)	PF00036.29(EF-hand_1:EF hand); PF13499.3(EF-hand_7:EF-hand domain pair); PF13202.3(EF-hand_5:EF hand); PF13405.3(EF-hand_6:EF-hand domain); PF13833.3(EF-hand_8:EF-hand domain pair); PF10591.6(SPARC_Ca_bdg:Secreted protein acidic and rich in cysteine Ca binding region); PF12763.4(EF-hand_4:Cytoskeletal-regulatory complex EF hand)	cytoplasmic	11	73	19.3	High
Q5ZHQ2	0.625146	-0.677736	0.000442	down	yes	1.074	1.718	1.739	1.638	1.778	1	1.152	1.069	Galectin-related protein OS=Gallus gallus OX=9031 GN=LGALSL PE=1 SV=1			GO:0005737(cellular_component:cytoplasm); GO:0030246(molecular_function:carbohydrate binding)			PF00337.19(Gal-bind_lectin:Galactoside-binding lectin)	cytoplasmic	3	37	19	High
Q5ZLK2	0.617886	-0.694587	0.000356	down	yes	1.064	1.722	1.746	1.63	1.791	1	1.114	1.077	UBX domain-containing protein 2B OS=Gallus gallus OX=9031 GN=UBXN2B PE=2 SV=1			GO:0031468(biological_process:nuclear envelope reassembly); GO:0007030(biological_process:Golgi organization); GO:0005783(cellular_component:endoplasmic reticulum); GO:0005794(cellular_component:Golgi apparatus); GO:0043161(biological_process:proteasome-mediated ubiquitin-dependent protein catabolic process); GO:0005829(cellular_component:cytosol); GO:0000045(biological_process:autophagosome asse…			PF08059.10(SEP:SEP domain); PF00789.17(UBX:UBX domain)	cytoplasmic	1	6	40.8	Medium
Q5ZMM2	0.545117	-0.875363	0.001535	down	yes	0.9823	1.802	1.781	1.63	1.996	1	0.977	0.97	Flavokinase domain-containing protein OS=Gallus gallus OX=9031 GN=RCJMB04_1k1 PE=2 SV=1	K00861	RFK, FMN1	GO:0008531(molecular_function:riboflavin kinase activity); GO:0009231(biological_process:riboflavin biosynthetic process)	gga00740(Riboflavin metabolism)	COG0196(H:Coenzyme transport and metabolism )	PF01687.14(Flavokinase:Riboflavin kinase)	cytoplasmic	4	26	17.6	High
P02588	0.62595	-0.675881	0.000604	down	yes	1.071	1.711	1.661	1.697	1.775	1	1.031	1.181	Troponin C, skeletal muscle OS=Gallus gallus OX=9031 GN=TNNC2 PE=1 SV=3	K12042	TNNC2	GO:0006937(biological_process:regulation of muscle contraction); GO:0048306(molecular_function:calcium-dependent protein binding); GO:0051015(molecular_function:actin filament binding); GO:0003009(biological_process:skeletal muscle contraction); GO:0005861(cellular_component:troponin complex); GO:0005509(molecular_function:calcium ion binding)	gga04020(Calcium signaling pathway)	COG5126(D:Cell cycle control, cell division, chromosome partitioning); COG5126(Z:Cytoskeleton); COG5126(T:Signal transduction mechanisms)	PF13499.3(EF-hand_7:EF-hand domain pair); PF00036.29(EF-hand_1:EF hand); PF13405.3(EF-hand_6:EF-hand domain); PF13833.3(EF-hand_8:EF-hand domain pair); PF13202.3(EF-hand_5:EF hand); PF14658.3(EF-hand_9:EF-hand domain); PF10591.6(SPARC_Ca_bdg:Secreted protein acidic and rich in cysteine Ca binding region)	cytoplasmic	16	92	18.4	High
A0A1D5P482	0.618383	-0.693428	0.004066	down	yes	1.063	1.719	1.819	1.755	1.583	1	0.957	1.232	Uncharacterized protein OS=Gallus gallus OX=9031 GN=INTS8 PE=4 SV=1	K13145	INTS8	GO:0034472(biological_process:snRNA 3'-end processing); GO:0032039(cellular_component:integrator complex)				cytoplasmic	2	3	112.9	High
A0A1D5PIT4	0.644893	-0.632868	0.005528	down	yes	1.086	1.684	1.526	1.836	1.689	1	1.21	1.049	Lipocln_cytosolic_FA-bd_dom domain-containing protein OS=Gallus gallus OX=9031 GN=PTGDS PE=3 SV=1	K01830	PTGDS	GO:0036094(molecular_function:small molecule binding)	gga00590(Arachidonic acid metabolism)		PF00061.20(Lipocalin:Lipocalin / cytosolic fatty-acid binding protein family)	ER	3	26	20.9	High
O57613	0.593084	-0.753693	0.001161	down	yes	1.029	1.735	1.69	1.753	1.763	1	0.904	1.184	Paranemin OS=Gallus gallus OX=9031 PE=2 SV=2	K07609	NES	GO:0005882(cellular_component:intermediate filament); GO:0019215(molecular_function:intermediate filament binding); GO:0005198(molecular_function:structural molecule activity)			PF00038.18(Filament:Intermediate filament protein)	cytoplasmic	2	1	193.1	High
A0A1D5NUC6	0.659459	-0.600644	0.004473	down	yes	1.098	1.665	1.66	1.699	1.637	1	1.002	1.291	Uncharacterized protein OS=Gallus gallus OX=9031 GN=MED30 PE=4 SV=1	K15143	MED30	GO:0019827(biological_process:stem cell population maintenance); GO:0003712(molecular_function:transcription cofactor activity); GO:0046966(molecular_function:thyroid hormone receptor binding); GO:0045893(biological_process:positive regulation of transcription, DNA-templated); GO:0006367(biological_process:transcription initiation from RNA polymerase II promoter); GO:0016592(cellular_component:me…			PF11315.5(Med30:Mediator complex subunit 30)	cytoplasmic	1	14	20.4	Low
P05081	0.610397	-0.71218	0.00026	down	yes	1.045	1.712	1.718	1.626	1.792	1	1.043	1.091	Adenylate kinase isoenzyme 1 OS=Gallus gallus OX=9031 GN=AK1 PE=1 SV=1	K00939	adk, AK	GO:0005737(cellular_component:cytoplasm); GO:0046034(biological_process:ATP metabolic process); GO:0009142(biological_process:nucleoside triphosphate biosynthetic process); GO:0046033(biological_process:AMP metabolic process); GO:0004550(molecular_function:nucleoside diphosphate kinase activity); GO:0005524(molecular_function:ATP binding); GO:0006165(biological_process:nucleoside diphosphate phos…	gga00230(Purine metabolism); gga00730(Thiamine metabolism)	COG0563(F:Nucleotide transport and metabolism )	PF00406.19(ADK:Adenylate kinase); PF13207.3(AAA_17:AAA domain); PF13238.3(AAA_18:AAA domain); PF13671.3(AAA_33:AAA domain)	cytoplasmic	17	73	21.7	High
A0A3Q2U1F0	0.665257	-0.588017	0.00438	down	yes	1.101	1.655	1.513	1.786	1.665	1	1.181	1.123	Methyltransferase like 27 OS=Gallus gallus OX=9031 PE=4 SV=1						PF13649.3(Methyltransf_25:Methyltransferase domain); PF08241.9(Methyltransf_11:Methyltransferase domain); PF13489.3(Methyltransf_23:Methyltransferase domain); PF13847.3(Methyltransf_31:Methyltransferase domain)	cytoplasmic	1	6	25.2	High
F1NUY4	0.642985	-0.637143	0.002923	down	yes	1.077	1.675	1.578	1.739	1.708	1	0.998	1.233	GH3 domain containing OS=Gallus gallus OX=9031 GN=GHDC PE=4 SV=4						PF03321.10(GH3:GH3 auxin-responsive promoter)	ER	1	2	63.2	Medium
A0A1D5NU37	0.613984	-0.703728	0.00098	down	yes	1.045	1.702	1.844	1.618	1.643	1	1.046	1.088	Uncharacterized protein OS=Gallus gallus OX=9031 GN=SCRN3 PE=4 SV=2	K14358	SCRN			COG4690(E:Amino acid transport and metabolism )	PF03577.12(Peptidase_C69:Peptidase family C69)	mitochondrial	12	30	46.8	High
A0A1D5NUW2	0.601868	-0.732481	0.00374	down	yes	1.031	1.713	1.85	1.795	1.493	1	1.064	1.028	Vitellogenin-1 OS=Gallus gallus OX=9031 GN=VTG1 PE=4 SV=1			GO:0005319(molecular_function:lipid transporter activity); GO:0032355(biological_process:response to estradiol); GO:0071391(biological_process:cellular response to estrogen stimulus); GO:0045735(molecular_function:nutrient reservoir activity)			PF01347.19(Vitellogenin_N:Lipoprotein amino terminal region); PF09175.7(DUF1944:Domain of unknown function (DUF1944)); PF09172.8(DUF1943:Domain of unknown function (DUF1943)); PF00094.22(VWD:von Willebrand factor type D domain)	ER	49	34	210.6	High
F1NNW0	0.615339	-0.700546	6.6e-05	down	yes	1.043	1.695	1.699	1.738	1.648	1	1.036	1.094	Uncharacterized protein OS=Gallus gallus OX=9031 GN=MYOM2 PE=4 SV=1			GO:0055003(biological_process:cardiac myofibril assembly); GO:0006936(biological_process:muscle contraction); GO:0048739(biological_process:cardiac muscle fiber development); GO:0055008(biological_process:cardiac muscle tissue morphogenesis); GO:0071688(biological_process:striated muscle myosin thick filament assembly); GO:0030241(biological_process:skeletal muscle myosin thick filament assembly)…			PF00041.18(fn3:Fibronectin type III domain); PF07679.13(I-set:Immunoglobulin I-set domain); PF13927.3(Ig_3:Immunoglobulin domain); PF13895.3(Ig_2:Immunoglobulin domain); PF00047.22(ig:Immunoglobulin domain); PF01108.14(Tissue_fac:Tissue factor); PF16656.2(Pur_ac_phosph_N:Purple acid Phosphatase, N-terminal domain)	cytoplasmic	96	76	163.3	High
A0A1L1RJY0	0.650362	-0.620684	0.000162	down	yes	1.077	1.656	1.678	1.64	1.65	1	1.092	1.138	Uncharacterized protein OS=Gallus gallus OX=9031 GN=RABEP1 PE=4 SV=1						PF03528.12(Rabaptin:Rabaptin); PF09311.8(Rab5-bind:Rabaptin-like protein)	cytoplasmic	1	17	90.4	High
A0A1D5PPF7	0.638489	-0.647266	0.002179	down	yes	1.065	1.668	1.614	1.665	1.725	1	0.972	1.224	Uncharacterized protein OS=Gallus gallus OX=9031 GN=TSNAX PE=4 SV=1			GO:0005737(cellular_component:cytoplasm); GO:0043565(molecular_function:sequence-specific DNA binding); GO:0005634(cellular_component:nucleus); GO:0004521(molecular_function:endoribonuclease activity); GO:0003697(molecular_function:single-stranded DNA binding)		COG2178(J:Translation, ribosomal structure and biogenesis )	PF01997.13(Translin:Translin family)	cytoplasmic	1	4	33.2	Medium
E1BUD3	0.641226	-0.641095	0.000175	down	yes	1.067	1.664	1.618	1.67	1.703	1	1.076	1.126	Troponin I, fast skeletal muscle OS=Gallus gallus OX=9031 GN=TNNI2 PE=4 SV=4	K12043	TNNI2	GO:0006936(biological_process:muscle contraction); GO:0003779(molecular_function:actin binding); GO:0005861(cellular_component:troponin complex); GO:0046872(molecular_function:metal ion binding); GO:0060048(biological_process:cardiac muscle contraction); GO:0003009(biological_process:skeletal muscle contraction)			PF00992.17(Troponin:Troponin)	cytoplasmic	13	60	21.2	High
E1C9F4	0.583721	-0.776649	0.000292	down	yes	1.004	1.72	1.8	1.656	1.705	1	0.931	1.081	Uncharacterized protein OS=Gallus gallus OX=9031 GN=PSPH PE=4 SV=1	K01079	serB, PSPH	GO:0042803(molecular_function:protein homodimerization activity); GO:0006564(biological_process:L-serine biosynthetic process); GO:0000287(molecular_function:magnesium ion binding); GO:0005509(molecular_function:calcium ion binding); GO:0004647(molecular_function:phosphoserine phosphatase activity)	gga01200(Carbon metabolism); gga00260(Glycine, serine and threonine metabolism); gga01230(Biosynthesis of amino acids)	COG0560(E:Amino acid transport and metabolism )	PF00702.23(Hydrolase:haloacid dehalogenase-like hydrolase); PF12710.4(HAD:haloacid dehalogenase-like hydrolase); PF13419.3(HAD_2:Haloacid dehalogenase-like hydrolase); PF05822.9(UMPH-1:Pyrimidine 5'-nucleotidase (UMPH-1))	cytoplasmic	7	44	25.1	High
D3X738	0.654921	-0.610607	0.001239	down	yes	1.078	1.646	1.725	1.678	1.535	1	1.099	1.134	Calcium-activated potassium channel variant Slo2 (Seq 68cE) OS=Gallus gallus OX=9031 GN=kcnma1 PE=2 SV=1	K04936	KCNMA1	GO:0016021(cellular_component:integral component of membrane); GO:0060072(molecular_function:large conductance calcium-activated potassium channel activity)	gga04270(Vascular smooth muscle contraction)		PF03493.15(BK_channel_a:Calcium-activated BK potassium channel alpha subunit); PF00520.28(Ion_trans:Ion transport protein); PF07885.13(Ion_trans_2:Ion channel)	Golgi apparatus	1	2	134	High
A0A1D5P8K2	0.597769	-0.742341	2.1e-05	down	yes	1.018	1.703	1.724	1.658	1.726	1	1.057	0.996	SHSP domain-containing protein OS=Gallus gallus OX=9031 GN=HSPB2 PE=3 SV=2	K09543	HSPB2	GO:0046872(molecular_function:metal ion binding); GO:0005212(molecular_function:structural constituent of eye lens)			PF00011.18(HSP20:Hsp20/alpha crystallin family); PF00525.15(Crystallin:Alpha crystallin A chain, N terminal)	cytoplasmic	7	59	19.7	High
O57391	0.593897	-0.751716	7.6e-05	down	yes	1.012	1.704	1.721	1.631	1.761	1	0.992	1.043	Gamma-enolase OS=Gallus gallus OX=9031 GN=ENO2 PE=2 SV=1	K01689	ENO, eno	GO:0000015(cellular_component:phosphopyruvate hydratase complex); GO:0043204(cellular_component:perikaryon); GO:0005829(cellular_component:cytosol); GO:0000287(molecular_function:magnesium ion binding); GO:0004634(molecular_function:phosphopyruvate hydratase activity); GO:0001917(cellular_component:photoreceptor inner segment); GO:0005886(cellular_component:plasma membrane); GO:0006096(biological…	gga01200(Carbon metabolism); gga01230(Biosynthesis of amino acids); gga00010(Glycolysis / Gluconeogenesis); gga03018(RNA degradation)	COG0148(G:Carbohydrate transport and metabolism )	PF00113.19(Enolase_C:Enolase, C-terminal TIM barrel domain); PF03952.13(Enolase_N:Enolase, N-terminal domain); PF13378.3(MR_MLE_C:Enolase C-terminal domain-like)	cytoplasmic	3	25	47.3	High
A0A1L1RL78	0.526325	-0.925975	0.00393	down	yes	0.9337	1.774	1.897	1.502	1.924	1	0.914	0.887	Uncharacterized protein OS=Gallus gallus OX=9031 GN=CTSV PE=3 SV=2					COG4870(O:Posttranslational modification, protein turnover, chaperones )	PF00112.20(Peptidase_C1:Papain family cysteine protease); PF08246.9(Inhibitor_I29:Cathepsin propeptide inhibitor domain (I29))	ER	2	6	36.6	High
F1NZX3	0.668519	-0.580961	0.001555	down	yes	1.083	1.62	1.531	1.685	1.643	1	1.067	1.181	Nudix hydrolase domain-containing protein OS=Gallus gallus OX=9031 GN=IDI2 PE=4 SV=4	K01823	idi, IDI		gga00900(Terpenoid backbone biosynthesis)	COG1443(I:Lipid transport and metabolism )	PF00293.25(NUDIX:NUDIX domain)	cytoplasmic	1	4	32.8	Low
Q9PTY2	0.646879	-0.628433	0.006386	down	yes	1.057	1.634	1.441	1.805	1.656	1	1.109	1.063	Skeletal myosin heavy chain OS=Gallus gallus OX=9031 PE=2 SV=1	K10352	MYH	GO:0016459(cellular_component:myosin complex); GO:0005524(molecular_function:ATP binding); GO:0051015(molecular_function:actin filament binding); GO:0003774(molecular_function:motor activity)	gga04530(Tight junction)	COG5022(Z:Cytoskeleton )	PF00063.18(Myosin_head:Myosin head (motor domain)); PF01576.16(Myosin_tail_1:Myosin tail); PF02736.16(Myosin_N:Myosin N-terminal SH3-like domain); PF04582.9(Reo_sigmaC:Reovirus sigma C capsid protein)	nuclear	2	72	222.8	High
F1NRT5	0.669981	-0.577807	0.005968	down	yes	1.078	1.609	1.714	1.686	1.428	1	1.097	1.137	Uncharacterized protein OS=Gallus gallus OX=9031 GN=ACP6 PE=3 SV=4	K14395	ACP6				PF00328.19(His_Phos_2:Histidine phosphatase superfamily (branch 2))	mitochondrial	1	3	46.8	Medium
E1BTS9	0.668532	-0.580931	0.001972	down	yes	1.075	1.608	1.556	1.57	1.699	1	1.034	1.19	Ankyrin repeat and SOCS box containing 11 OS=Gallus gallus OX=9031 GN=ASB11 PE=4 SV=3	K10333	ASB11	GO:0045732(biological_process:positive regulation of protein catabolic process); GO:0035556(biological_process:intracellular signal transduction); GO:0016021(cellular_component:integral component of membrane); GO:0005783(cellular_component:endoplasmic reticulum); GO:0016567(biological_process:protein ubiquitination)		COG0666(R:General function prediction only )	PF12796.4(Ank_2:Ankyrin repeats (3 copies)); PF13637.3(Ank_4:Ankyrin repeats (many copies)); PF13606.3(Ank_3:Ankyrin repeat); PF13857.3(Ank_5:Ankyrin repeats (many copies)); PF00023.27(Ank:Ankyrin repeat); PF07525.13(SOCS_box:SOCS box)	ER	1	3	35.3	Medium
P00565	0.617576	-0.695312	0.000462	down	yes	1.019	1.65	1.553	1.689	1.708	1	0.971	1.087	Creatine kinase M-type OS=Gallus gallus OX=9031 GN=CKM PE=2 SV=1	K00933	E2.7.3.2	GO:0005615(cellular_component:extracellular space); GO:0005829(cellular_component:cytosol); GO:0016301(molecular_function:kinase activity); GO:0004111(molecular_function:creatine kinase activity); GO:0046314(biological_process:phosphocreatine biosynthetic process); GO:0009408(biological_process:response to heat); GO:0005524(molecular_function:ATP binding)	gga00330(Arginine and proline metabolism)	COG3869(E:Amino acid transport and metabolism )	PF00217.16(ATP-gua_Ptrans:ATP:guanido phosphotransferase, C-terminal catalytic domain); PF02807.12(ATP-gua_PtransN:ATP:guanido phosphotransferase, N-terminal domain)	cytoplasmic	30	86	43.3	High
Q156C7	0.646296	-0.629732	0.000163	down	yes	1.047	1.62	1.577	1.687	1.596	1	1.06	1.081	5'-AMP-activated protein kinase beta-2 non-catalytic subunit transcript variant 2 OS=Gallus gallus OX=9031 GN=PRKAB2 PE=2 SV=1	K07199	PRKAB	GO:0005737(cellular_component:cytoplasm); GO:0031588(cellular_component:nucleotide-activated protein kinase complex); GO:0120162(biological_process:positive regulation of cold-induced thermogenesis); GO:0005634(cellular_component:nucleus); GO:0050790(biological_process:regulation of catalytic activity); GO:0019901(molecular_function:protein kinase binding); GO:0016301(molecular_function:kinase ac…	gga04371(Apelin signaling pathway); gga04910(Insulin signaling pathway); gga04530(Tight junction); gga04920(Adipocytokine signaling pathway); gga04068(FoxO signaling pathway)		PF16561.2(AMPK1_CBM:Glycogen recognition site of AMP-activated protein kinase); PF04739.12(AMPKBI:5'-AMP-activated protein kinase beta subunit, interaction domain)	cytoplasmic	7	45	30.6	High
F1P4Q6	0.652201	-0.616612	0.003322	down	yes	1.052	1.613	1.486	1.669	1.683	1	0.979	1.178	Rieske domain-containing protein OS=Gallus gallus OX=9031 GN=LOC427826 PE=4 SV=4					COG2146(C:Energy production and conversion )	PF07992.11(Pyr_redox_2:Pyridine nucleotide-disulphide oxidoreductase); PF00355.23(Rieske:Rieske [2Fe-2S] domain); PF14759.3(Reductase_C:Reductase C-terminal)	cytoplasmic	1	2	51.2	Low
A0A3Q2UK66	0.581034	-0.783304	1.5e-05	down	yes	0.9773	1.682	1.651	1.665	1.729	1	0.982	0.95	Protein phosphatase 1 regulatory inhibitor subunit 14B OS=Gallus gallus OX=9031 GN=LOC107051531 PE=4 SV=1						PF05361.9(PP1_inhibitor:PKC-activated protein phosphatase-1 inhibitor)	nuclear	1	11	22.7	High
A0A3Q2U8M2	0.55445	-0.850872	0.006161	down	yes	0.947	1.708	1.804	1.877	1.443	1	0.842	0.999	Asp-B-Hydro_N domain-containing protein OS=Gallus gallus OX=9031 GN=ASPH PE=4 SV=1	K00476	ASPH			COG3555(O:Posttranslational modification, protein turnover, chaperones )	PF05279.8(Asp-B-Hydro_N:Aspartyl beta-hydroxylase N-terminal region)	ER	2	19	19.2	High
F1N863	0.607273	-0.719584	2.3e-05	down	yes	1.002	1.65	1.701	1.618	1.632	1	0.98	1.026	Hypoxia inducible factor 1 subunit alpha inhibitor OS=Gallus gallus OX=9031 GN=HIF1AN PE=4 SV=2	K18055	HIF1AN	GO:0008270(molecular_function:zinc ion binding); GO:0005737(cellular_component:cytoplasm); GO:0045746(biological_process:negative regulation of Notch signaling pathway); GO:0036140(molecular_function:peptidyl-asparagine 3-dioxygenase activity); GO:0016706(molecular_function:oxidoreductase activity, acting on paired donors, with incorporation or reduction of molecular oxygen, 2-oxoglutarate as one…			PF13621.3(Cupin_8:Cupin-like domain); PF08007.9(Cupin_4:Cupin superfamily protein)	cytoplasmic	8	31	39.7	High
P28497	0.652228	-0.616551	4e-05	down	yes	1.039	1.593	1.599	1.613	1.567	1	1.032	1.085	F-actin-capping protein subunit alpha-2 OS=Gallus gallus OX=9031 GN=CAPZA2 PE=1 SV=1	K10364	CAPZA	GO:0030863(cellular_component:cortical cytoskeleton); GO:0030479(cellular_component:actin cortical patch); GO:0005829(cellular_component:cytosol); GO:0016020(cellular_component:membrane); GO:0051016(biological_process:barbed-end actin filament capping); GO:0030036(biological_process:actin cytoskeleton organization); GO:0003779(molecular_function:actin binding); GO:0005903(cellular_component:brush…	gga04144(Endocytosis)		PF01267.14(F-actin_cap_A:F-actin capping protein alpha subunit)	cytoplasmic	10	70	32.8	High
Q5ZJ45	0.667089	-0.584048	0.000179	down	yes	1.052	1.577	1.552	1.578	1.602	1	1.033	1.122	Protein kinase domain-containing protein OS=Gallus gallus OX=9031 GN=RCJMB04_20n15 PE=2 SV=1	K00871	PHKG	GO:0005978(biological_process:glycogen biosynthetic process); GO:0005964(cellular_component:phosphorylase kinase complex); GO:0005516(molecular_function:calmodulin binding); GO:0005524(molecular_function:ATP binding); GO:0004689(molecular_function:phosphorylase kinase activity)	gga04020(Calcium signaling pathway); gga04910(Insulin signaling pathway)		PF00069.22(Pkinase:Protein kinase domain); PF07714.14(Pkinase_Tyr:Protein tyrosine kinase); PF14531.3(Kinase-like:Kinase-like); PF06293.11(Kdo:Lipopolysaccharide kinase (Kdo/WaaP) family)	cytoplasmic	15	48	45.4	High
Q7T1F5	0.635514	-0.654004	0.002787	down	yes	1.02	1.605	1.464	1.609	1.742	1	0.966	1.095	Serine/threonine-protein phosphatase (Fragment) OS=Gallus gallus OX=9031 PE=2 SV=1			GO:0004721(molecular_function:phosphoprotein phosphatase activity)		COG0639(T:Signal transduction mechanisms )	PF00149.25(Metallophos:Calcineurin-like phosphoesterase)	cytoplasmic	10	38	56.9	High
A0A1L1RJP8	0.582098	-0.780667	0.002037	down	yes	0.9657	1.659	1.604	1.53	1.842	1	0.977	0.92	Tubulin alpha chain OS=Gallus gallus OX=9031 GN=TUBA4A PE=3 SV=2			GO:0005737(cellular_component:cytoplasm); GO:0007017(biological_process:microtubule-based process); GO:0003924(molecular_function:GTPase activity); GO:0005200(molecular_function:structural constituent of cytoskeleton); GO:0005874(cellular_component:microtubule); GO:0005525(molecular_function:GTP binding)		COG5023(Z:Cytoskeleton )	PF00091.22(Tubulin:Tubulin/FtsZ family, GTPase domain); PF03953.14(Tubulin_C:Tubulin C-terminal domain)	cytoplasmic	1	60	55.2	High
A0A3Q2UI52	0.608032	-0.717781	0.000396	down	yes	0.9917	1.631	1.541	1.616	1.736	1	0.965	1.01	Non-specific serine/threonine protein kinase OS=Gallus gallus OX=9031 GN=LATS2 PE=4 SV=1	K08791	LATS1_2, Wts	GO:0004674(molecular_function:protein serine/threonine kinase activity); GO:0005524(molecular_function:ATP binding)			PF00069.22(Pkinase:Protein kinase domain); PF07714.14(Pkinase_Tyr:Protein tyrosine kinase)	cytoplasmic	1	2	126.3	Medium
E1C229	0.655281	-0.609813	0.002978	down	yes	1.036	1.581	1.571	1.568	1.605	1	0.913	1.196	DALR_1 domain-containing protein OS=Gallus gallus OX=9031 GN=RARS2 PE=3 SV=1	K01887	RARS, argS	GO:0006420(biological_process:arginyl-tRNA aminoacylation); GO:0005739(cellular_component:mitochondrion); GO:0004814(molecular_function:arginine-tRNA ligase activity); GO:0005524(molecular_function:ATP binding); GO:0032543(biological_process:mitochondrial translation)	gga00970(Aminoacyl-tRNA biosynthesis)	COG0018(J:Translation, ribosomal structure and biogenesis )	PF00750.16(tRNA-synt_1d:tRNA synthetases class I (R)); PF05746.12(DALR_1:DALR anticodon binding domain)	cytoplasmic	1	2	65.3	Medium
F1NMD3	0.634253	-0.656869	5.8e-05	down	yes	1.011	1.594	1.584	1.651	1.547	1	0.998	1.035	Polypeptide N-acetylgalactosaminyltransferase OS=Gallus gallus OX=9031 GN=GALNT12 PE=3 SV=3	K00710	GALNT	GO:0005794(cellular_component:Golgi apparatus); GO:0006486(biological_process:protein glycosylation); GO:0016021(cellular_component:integral component of membrane); GO:0030246(molecular_function:carbohydrate binding); GO:0000139(cellular_component:Golgi membrane); GO:0016757(molecular_function:transferase activity, transferring glycosyl groups)	gga00512(Mucin type O-glycan biosynthesis)		PF00535.23(Glycos_transf_2:Glycosyl transferase family 2); PF00652.19(Ricin_B_lectin:Ricin-type beta-trefoil lectin domain); PF02709.11(Glyco_transf_7C:N-terminal domain of galactosyltransferase)	Golgi apparatus	1	1	67.4	Medium
A0A1D5P5D3	0.618968	-0.692064	0.00051	down	yes	0.9953	1.608	1.622	1.7	1.501	1	0.968	1.018	Tripartite motif containing 63 OS=Gallus gallus OX=9031 GN=TRIM63 PE=4 SV=1	K10655	TRIM63, MURF1	GO:0008270(molecular_function:zinc ion binding)			PF13445.3(zf-RING_UBOX:RING-type zinc-finger); PF13923.3(zf-C3HC4_2:Zinc finger, C3HC4 type (RING finger)); PF00097.22(zf-C3HC4:Zinc finger, C3HC4 type (RING finger)); PF14634.3(zf-RING_5:zinc-RING finger domain); PF13920.3(zf-C3HC4_3:Zinc finger, C3HC4 type (RING finger)); PF13639.3(zf-RING_2:Ring finger domain); PF00643.21(zf-B_box:B-box zinc finger)	cytoplasmic	15	55	42.4	High
A0A3Q3AZM2	0.657962	-0.603924	0.000898	down	yes	1.033	1.57	1.482	1.574	1.655	1	0.998	1.102	Calmodulin OS=Gallus gallus OX=9031 GN=CALM1 PE=3 SV=1	K02183	CALM	GO:0005509(molecular_function:calcium ion binding); GO:0019722(biological_process:calcium-mediated signaling)	gga04912(GnRH signaling pathway); gga04270(Vascular smooth muscle contraction); gga04910(Insulin signaling pathway); gga04261(Adrenergic signaling in cardiomyocytes); gga04916(Melanogenesis); gga04070(Phosphatidylinositol signaling system); gga04371(Apelin signaling pathway); gga04020(Calcium signaling pathway); gga04744(Phototransduction); gga04114(Oocyte meiosis)		PF00036.29(EF-hand_1:EF hand); PF13499.3(EF-hand_7:EF-hand domain pair); PF13833.3(EF-hand_8:EF-hand domain pair); PF13405.3(EF-hand_6:EF-hand domain); PF13202.3(EF-hand_5:EF hand); PF14658.3(EF-hand_9:EF-hand domain); PF12763.4(EF-hand_4:Cytoskeletal-regulatory complex EF hand); PF10591.6(SPARC_Ca_bdg:Secreted protein acidic and rich in cysteine Ca binding region); PF08976.8(EF-hand_11:EF-hand d…	cytoplasmic	8	54	17.4	High
A0A1D5PH31	0.643308	-0.636418	0.00367	down	yes	1.019	1.584	1.675	1.416	1.662	1	0.964	1.094	Homeobox domain-containing protein OS=Gallus gallus OX=9031 GN=LBX2 PE=4 SV=1	K09353	LBX	GO:0043565(molecular_function:sequence-specific DNA binding); GO:0005634(cellular_component:nucleus); GO:0006355(biological_process:regulation of transcription, DNA-templated)			PF00046.26(Homeobox:Homeobox domain)	nuclear	1	4	23.3	Low
Q5ZJ62	0.635561	-0.653897	0.003912	down	yes	1.008	1.586	1.571	1.747	1.439	1	1.075	0.948	BTB domain-containing protein OS=Gallus gallus OX=9031 GN=RCJMB04_20i10 PE=2 SV=1			GO:0005737(cellular_component:cytoplasm); GO:0097602(molecular_function:cullin family protein binding); GO:0043161(biological_process:proteasome-mediated ubiquitin-dependent protein catabolic process); GO:0051260(biological_process:protein homooligomerization); GO:0044877(molecular_function:macromolecular complex binding); GO:0031463(cellular_component:Cul3-RING ubiquitin ligase complex)			PF02214.19(BTB_2:BTB/POZ domain)	cytoplasmic	1	5	27	Low
E1BU93	0.661963	-0.595178	0.000116	down	yes	1.032	1.559	1.556	1.511	1.609	1	1.024	1.071	Myozenin 1 OS=Gallus gallus OX=9031 GN=MYOZ1 PE=4 SV=3						PF05556.8(Calsarcin:Calcineurin-binding protein (Calsarcin))	cytoplasmic	14	65	30.9	High
P12620	0.664304	-0.590084	0.000118	down	yes	1.031	1.552	1.523	1.585	1.547	1	1.003	1.091	Troponin T, fast skeletal muscle isoforms OS=Gallus gallus OX=9031 GN=TNNT3 PE=1 SV=3			GO:0005861(cellular_component:troponin complex); GO:0006936(biological_process:muscle contraction); GO:0031013(molecular_function:troponin I binding); GO:0006942(biological_process:regulation of striated muscle contraction); GO:0045214(biological_process:sarcomere organization); GO:0005509(molecular_function:calcium ion binding); GO:0030172(molecular_function:troponin C binding); GO:0060048(biolo…			PF00992.17(Troponin:Troponin)	nuclear	28	50	31.1	High
F1NKB6	0.657437	-0.605075	0.000692	down	yes	1.021	1.553	1.474	1.653	1.531	1	1.005	1.059	ATP-dependent 6-phosphofructokinase OS=Gallus gallus OX=9031 GN=PFKL PE=3 SV=4	K00850	pfkA, PFK	GO:0005829(cellular_component:cytosol); GO:0005524(molecular_function:ATP binding); GO:0003872(molecular_function:6-phosphofructokinase activity); GO:0046872(molecular_function:metal ion binding); GO:0006096(biological_process:glycolytic process); GO:0006002(biological_process:fructose 6-phosphate metabolic process)	gga01230(Biosynthesis of amino acids); gga00010(Glycolysis / Gluconeogenesis); gga01200(Carbon metabolism); gga00030(Pentose phosphate pathway); gga03018(RNA degradation); gga00052(Galactose metabolism); gga00051(Fructose and mannose metabolism)	COG0205(G:Carbohydrate transport and metabolism )	PF00365.17(PFK:Phosphofructokinase)	cytoplasmic	2	8	85.1	High
Q05826	0.659974	-0.599519	0.000643	down	yes	1.019	1.544	1.645	1.494	1.494	1	1.06	0.996	CCAAT/enhancer-binding protein beta OS=Gallus gallus OX=9031 GN=CEBPB PE=1 SV=1	K10048	CEBPB	GO:0042130(biological_process:negative regulation of T cell proliferation); GO:0044389(molecular_function:ubiquitin-like protein ligase binding); GO:2000617(biological_process:positive regulation of histone H3-K9 acetylation); GO:2001198(biological_process:regulation of dendritic cell differentiation); GO:0001158(molecular_function:enhancer sequence-specific DNA binding); GO:0060850(biological_pr…			PF07716.12(bZIP_2:Basic region leucine zipper)	nuclear	2	5	35	High
A8DC32	0.595945	-0.746749	0.000583	down	yes	0.9553	1.603	1.628	1.489	1.693	1	0.955	0.911	Microsomal triglyceride transfer protein large subunit OS=Gallus gallus OX=9031 GN=MTP PE=2 SV=1	K14463	MTTP, MTP	GO:0005548(molecular_function:phospholipid transporter activity); GO:0006497(biological_process:protein lipidation); GO:0007623(biological_process:circadian rhythm); GO:0005783(cellular_component:endoplasmic reticulum); GO:0006641(biological_process:triglyceride metabolic process); GO:0016323(cellular_component:basolateral plasma membrane); GO:0042157(biological_process:lipoprotein metabolic proc…			PF01347.19(Vitellogenin_N:Lipoprotein amino terminal region)	ER	1	1	131.6	Medium
A0A1D5PNA9	0.651133	-0.618977	0.000879	down	yes	1.006	1.545	1.619	1.569	1.446	1	0.954	1.064	Golgi transport 1B OS=Gallus gallus OX=9031 GN=GOLT1B PE=4 SV=2			GO:0016021(cellular_component:integral component of membrane); GO:0032991(cellular_component:macromolecular complex); GO:0016192(biological_process:vesicle-mediated transport); GO:0005783(cellular_component:endoplasmic reticulum)		COG5120(U:Intracellular trafficking, secretion, and vesicular transport )	PF04178.9(Got1:Got1/Sft2-like family)	ER	1	14	15.3	High
E1C4Y2	0.644739	-0.633214	0.004362	down	yes	0.9987	1.549	1.669	1.411	1.566	1	0.898	1.098	Uncharacterized protein OS=Gallus gallus OX=9031 GN=SPC25 PE=1 SV=1	K11550	SPBC25, SPC25	GO:0007059(biological_process:chromosome segregation); GO:0007052(biological_process:mitotic spindle organization); GO:0031262(cellular_component:Ndc80 complex); GO:0005829(cellular_component:cytosol); GO:0000777(cellular_component:condensed chromosome kinetochore)			PF08234.9(Spindle_Spc25:Chromosome segregation protein Spc25); PF08317.8(Spc7:Spc7 kinetochore protein)	nuclear	1	3	27.7	Medium
A0A1D5PKC9	0.626407	-0.674829	2e-05	down	yes	0.9797	1.564	1.532	1.6	1.56	1	0.95	0.989	Kelch like family member 30 OS=Gallus gallus OX=9031 GN=KLHL30 PE=4 SV=2						PF07707.12(BACK:BTB And C-terminal Kelch); PF00651.28(BTB:BTB/POZ domain); PF13964.3(Kelch_6:Kelch motif); PF01344.22(Kelch_1:Kelch motif); PF13415.3(Kelch_3:Galactose oxidase, central domain)	cytoplasmic	4	9	64.8	High
P14315	0.646373	-0.629561	0.000141	down	yes	0.998	1.544	1.574	1.584	1.475	1	0.969	1.025	F-actin-capping protein subunit beta isoforms 1 and 2 OS=Gallus gallus OX=9031 GN=CAPZB PE=1 SV=3	K10365	CAPZB	GO:0022604(biological_process:regulation of cell morphogenesis); GO:0010591(biological_process:regulation of lamellipodium assembly); GO:0007010(biological_process:cytoskeleton organization); GO:0000902(biological_process:cell morphogenesis); GO:0030863(cellular_component:cortical cytoskeleton); GO:0030032(biological_process:lamellipodium assembly); GO:0016020(cellular_component:membrane); GO:000…	gga04144(Endocytosis)		PF01115.14(F_actin_cap_B:F-actin capping protein, beta subunit)	cytoplasmic	2	54	31.3	High
Q8UW59	0.65	-0.621488	0.001635	down	yes	1.001	1.54	1.502	1.447	1.672	1	1.04	0.963	Protein/nucleic acid deglycase DJ-1 OS=Gallus gallus OX=9031 GN=PARK7 PE=2 SV=1	K05687	PARK7	GO:0036524(molecular_function:protein deglycase activity); GO:0005783(cellular_component:endoplasmic reticulum); GO:0036529(biological_process:protein deglycation, glyoxal removal); GO:0019955(molecular_function:cytokine binding); GO:0050681(molecular_function:androgen receptor binding); GO:0050821(biological_process:protein stabilization); GO:0042593(biological_process:glucose homeostasis); GO:0…		COG0693(R:General function prediction only )	PF01965.21(DJ-1_PfpI:DJ-1/PfpI family)	cytoplasmic	12	71	19.9	High
F1P5U0	0.653194	-0.614416	0.000502	down	yes	1.002	1.534	1.595	1.471	1.537	1	1.068	0.939	Uncharacterized protein OS=Gallus gallus OX=9031 GN=ARHGEF3 PE=4 SV=1	K20683	ARHGEF3_8	GO:0005089(molecular_function:Rho guanyl-nucleotide exchange factor activity); GO:0005737(cellular_component:cytoplasm); GO:0035556(biological_process:intracellular signal transduction); GO:0035023(biological_process:regulation of Rho protein signal transduction)		COG5422(T:Signal transduction mechanisms )	PF00621.17(RhoGEF:RhoGEF domain); PF15405.3(PH_5:Pleckstrin homology domain)	cytoplasmic	1	1	60	Medium
F1NM98	0.661639	-0.595883	0.001181	down	yes	1.009	1.525	1.614	1.522	1.439	1	1.077	0.95	Protein phosphatase 1 regulatory subunit 3D OS=Gallus gallus OX=9031 PE=4 SV=4						PF03370.10(CBM_21:Carbohydrate/starch-binding module (family 21)); PF16760.2(CBM53:Starch/carbohydrate-binding module (family 53))	nuclear	4	15	35	High
A0A1D5NVF3	0.642894	-0.637347	0.000695	down	yes	0.9907	1.541	1.473	1.641	1.508	1	1.033	0.939	Sorting nexin 17 OS=Gallus gallus OX=9031 GN=SNX17 PE=4 SV=2	K17929	SNX17	GO:0005794(cellular_component:Golgi apparatus); GO:0008022(molecular_function:protein C-terminus binding); GO:0032991(cellular_component:macromolecular complex); GO:0003279(biological_process:cardiac septum development); GO:0035091(molecular_function:phosphatidylinositol binding); GO:0032456(biological_process:endocytic recycling); GO:0006886(biological_process:intracellular protein transport); G…			PF00787.21(PX:PX domain)	cytoplasmic	2	6	53	High
E1BRU6	0.588272	-0.765444	0.000414	down	yes	0.933	1.586	1.678	1.568	1.511	1	0.918	0.881	Leucine rich repeat and sterile alpha motif containing 1 OS=Gallus gallus OX=9031 GN=LRSAM1 PE=4 SV=3	K10641	LRSAM1			COG4886(S:Function unknown )	PF13855.3(LRR_8:Leucine rich repeat); PF13920.3(zf-C3HC4_3:Zinc finger, C3HC4 type (RING finger)); PF00536.27(SAM_1:SAM domain (Sterile alpha motif)); PF12799.4(LRR_4:Leucine Rich repeats (2 copies)); PF07647.14(SAM_2:SAM domain (Sterile alpha motif)); PF14447.3(Prok-RING_4:Prokaryotic RING finger family 4)	cytoplasmic	3	4	83.7	High
F1NFL6	0.659136	-0.601351	0.002638	down	yes	0.992	1.505	1.65	1.471	1.395	1	1.013	0.963	Vitellogenin-2 OS=Gallus gallus OX=9031 GN=VTG2 PE=4 SV=1			GO:0005319(molecular_function:lipid transporter activity); GO:0032355(biological_process:response to estradiol); GO:0071391(biological_process:cellular response to estrogen stimulus); GO:0045735(molecular_function:nutrient reservoir activity)			PF01347.19(Vitellogenin_N:Lipoprotein amino terminal region); PF09172.8(DUF1943:Domain of unknown function (DUF1943)); PF09175.7(DUF1944:Domain of unknown function (DUF1944)); PF00094.22(VWD:von Willebrand factor type D domain)	ER	3	48	205	High
F1NVP2	0.638255	-0.647796	0.000167	down	yes	0.9727	1.524	1.534	1.584	1.454	1	0.953	0.965	FYVE, RhoGEF and PH domain containing 6 OS=Gallus gallus OX=9031 GN=FGD6 PE=4 SV=3	K05724	FGD5_6	GO:0005089(molecular_function:Rho guanyl-nucleotide exchange factor activity); GO:0046872(molecular_function:metal ion binding); GO:0043087(biological_process:regulation of GTPase activity); GO:0035023(biological_process:regulation of Rho protein signal transduction)			PF00621.17(RhoGEF:RhoGEF domain); PF00169.26(PH:PH domain); PF01363.18(FYVE:FYVE zinc finger); PF16652.2(PH_13:Pleckstrin homology domain)	nuclear	1	0	159.9	Medium
Q646T7	0.666644	-0.585011	0.004793	down	yes	0.9953	1.493	1.423	1.667	1.39	1	1.01	0.976	Peptidylprolyl isomerase OS=Gallus gallus OX=9031 GN=FKBP51 PE=2 SV=1	K09571	FKBP4_5	GO:0031072(molecular_function:heat shock protein binding); GO:0009617(biological_process:response to bacterium); GO:0005654(cellular_component:nucleoplasm); GO:0005528(molecular_function:FK506 binding); GO:0003755(molecular_function:peptidyl-prolyl cis-trans isomerase activity); GO:0061077(biological_process:chaperone-mediated protein folding)		COG0545(O:Posttranslational modification, protein turnover, chaperones )	PF00254.25(FKBP_C:FKBP-type peptidyl-prolyl cis-trans isomerase); PF00515.25(TPR_1:Tetratricopeptide repeat); PF07719.14(TPR_2:Tetratricopeptide repeat); PF13181.3(TPR_8:Tetratricopeptide repeat); PF14559.3(TPR_19:Tetratricopeptide repeat); PF13424.3(TPR_12:Tetratricopeptide repeat)	cytoplasmic	11	27	50.4	High
A0A1D5PEK0	0.656055	-0.608111	0.002781	down	yes	0.948	1.445	1.368	1.561	1.407	1	0.991	0.853	DCN1-like protein OS=Gallus gallus OX=9031 GN=DCUN1D4 PE=4 SV=2	K17824	DCUN1D4_5	GO:0031624(molecular_function:ubiquitin conjugating enzyme binding); GO:0045116(biological_process:protein neddylation); GO:0097602(molecular_function:cullin family protein binding); GO:0051443(biological_process:positive regulation of ubiquitin-protein transferase activity); GO:0032182(molecular_function:ubiquitin-like protein binding); GO:0000151(cellular_component:ubiquitin ligase complex)			PF03556.12(Cullin_binding:Cullin binding)	nuclear	1	3	30.8	Medium
F1NAB5	1.63018	0.705032	0.008932	up	yes	1.184	0.7263	0.755	0.712	0.712	1	1.318	1.235	Uncharacterized protein OS=Gallus gallus OX=9031 GN=RBP5 PE=4 SV=2			GO:0016918(molecular_function:retinal binding)				cytoplasmic	2	18	15.9	High
F1NUL9	1.54083	0.623712	0.008789	up	yes	1.149	0.7457	0.737	0.809	0.691	1	1.258	1.189	Fibrinogen beta chain OS=Gallus gallus OX=9031 GN=FGB PE=4 SV=3	K03904	FGB	GO:0051258(biological_process:protein polymerization); GO:0030674(molecular_function:protein binding, bridging); GO:0005577(cellular_component:fibrinogen complex); GO:0005102(molecular_function:receptor binding); GO:0046872(molecular_function:metal ion binding); GO:0030168(biological_process:platelet activation)			PF00147.15(Fibrinogen_C:Fibrinogen beta and gamma chains, C-terminal globular domain); PF08702.7(Fib_alpha:Fibrinogen alpha/beta chain family)	extracellular	24	57	55.3	High
A0A1I7Q422	1.60055	0.678569	0.007908	up	yes	1.162	0.726	0.692	0.699	0.787	1	1.275	1.212	Transthyretin OS=Gallus gallus OX=9031 GN=TTR PE=3 SV=1			GO:0070324(molecular_function:thyroid hormone binding); GO:0042572(biological_process:retinol metabolic process); GO:0070327(biological_process:thyroid hormone transport); GO:0005576(cellular_component:extracellular region)		COG2351(F:Nucleotide transport and metabolism )	PF00576.18(Transthyretin:HIUase/Transthyretin family)	extracellular	6	47	18.5	High
Q76MS9	2.60536	1.38149	0.009948	up	yes	1.36	0.522	0.481	0.522	0.563	1	1.522	1.557	Musculoskeletal embryonic nuclear protein 1 OS=Gallus gallus OX=9031 GN=MUSTN1 PE=3 SV=1			GO:1902730(biological_process:positive regulation of proteoglycan biosynthetic process); GO:1902732(biological_process:positive regulation of chondrocyte proliferation); GO:0005634(cellular_component:nucleus); GO:0042246(biological_process:tissue regeneration); GO:0032332(biological_process:positive regulation of chondrocyte differentiation); GO:0010628(biological_process:positive regulation of g…			PF15682.2(Mustang:Musculoskeletal, temporally activated-embryonic nuclear protein 1)	nuclear	5	54	8.7	High
A4PBT0	1.70851	0.772742	0.009229	up	yes	1.184	0.693	0.625	0.787	0.667	1	1.265	1.287	Metallothionein OS=Gallus gallus OX=9031 GN=MT1 PE=3 SV=1						PF00131.17(Metallothio:Metallothionein)	cytoplasmic	1	19	6.3	Medium
A0A1D5PZU5	1.65929	0.730565	0.008567	up	yes	1.162	0.7003	0.775	0.695	0.631	1	1.295	1.19	EMI domain-containing protein OS=Gallus gallus OX=9031 GN=MMRN2 PE=4 SV=1						PF07546.10(EMI:EMI domain)	cytoplasmic	1	7	23.3	High
F1NHT5	1.52282	0.606747	0.005912	up	yes	1.101	0.723	0.715	0.685	0.769	1	1.226	1.077	Uncharacterized protein OS=Gallus gallus OX=9031 GN=FETUB PE=4 SV=2			GO:0010951(biological_process:negative regulation of endopeptidase activity); GO:0004869(molecular_function:cysteine-type endopeptidase inhibitor activity); GO:0005576(cellular_component:extracellular region); GO:0007339(biological_process:binding of sperm to zona pellucida); GO:0008191(molecular_function:metalloendopeptidase inhibitor activity)			PF00031.18(Cystatin:Cystatin domain); PF00666.14(Cathelicidins:Cathelicidin)	extracellular	8	24	44.1	High
F1NG97	1.52141	0.605407	0.002302	up	yes	1.098	0.7217	0.705	0.741	0.719	1	1.184	1.11	AMP deaminase OS=Gallus gallus OX=9031 GN=AMPD3 PE=3 SV=2	K01490	AMPD	GO:0034101(biological_process:erythrocyte homeostasis); GO:0097009(biological_process:energy homeostasis); GO:0046039(biological_process:GTP metabolic process); GO:0046034(biological_process:ATP metabolic process); GO:0005829(cellular_component:cytosol); GO:0046031(biological_process:ADP metabolic process); GO:0046033(biological_process:AMP metabolic process); GO:0032264(biological_process:IMP sa…	gga00230(Purine metabolism)	COG1816(F:Nucleotide transport and metabolism )	PF00962.19(A_deaminase:Adenosine/AMP deaminase)	cytoplasmic	28	50	88.9	High
A0A1L1RNR4	1.60537	0.682902	0.00399	up	yes	1.113	0.6933	0.666	0.775	0.639	1	1.182	1.156	Kininogen 1 OS=Gallus gallus OX=9031 GN=KNG1 PE=4 SV=2	K03898	KNG				PF00031.18(Cystatin:Cystatin domain); PF00666.14(Cathelicidins:Cathelicidin); PF16845.2(SQAPI:Aspartic acid proteinase inhibitor)	cytoplasmic	11	25	62	High
O93417	1.516	0.600268	0.001985	up	yes	1.085	0.7157	0.765	0.7	0.682	1	1.152	1.102	Caspase-3 OS=Gallus gallus OX=9031 GN=CASP3 PE=2 SV=1	K02187	CASP3	GO:0005737(cellular_component:cytoplasm); GO:0097153(molecular_function:cysteine-type endopeptidase activity involved in apoptotic process); GO:0098586(biological_process:cellular response to virus); GO:0030182(biological_process:neuron differentiation); GO:0030216(biological_process:keratinocyte differentiation); GO:0030218(biological_process:erythrocyte differentiation); GO:0006915(biological_p…	gga04210(Apoptosis); gga05168(Herpes simplex infection); gga04933(AGE-RAGE signaling pathway in diabetic complications); gga04115(p53 signaling pathway); gga04010(MAPK signaling pathway)		PF00656.19(Peptidase_C14:Caspase domain)	cytoplasmic	3	10	31.7	High
A0A3Q2TWQ7	1.97619	0.982719	0.004372	up	yes	1.195	0.6047	0.641	0.587	0.586	1	1.331	1.254	VWFD domain-containing protein OS=Gallus gallus OX=9031 PE=4 SV=1						PF00094.22(VWD:von Willebrand factor type D domain); PF12714.4(TILa:TILa domain)	cytoplasmic	2	9	30	High
Q90678	1.5879	0.667117	0.009968	up	yes	1.102	0.694	0.652	0.773	0.657	1	1.258	1.048	Platelet-activating factor acetylhydrolase OS=Gallus gallus OX=9031 GN=PLA2G7 PE=2 SV=1	K01062	PLA2G7, PAFAH	GO:0034441(biological_process:plasma lipoprotein particle oxidation); GO:0034440(biological_process:lipid oxidation); GO:0034362(cellular_component:low-density lipoprotein particle); GO:0034374(biological_process:low-density lipoprotein particle remodeling); GO:0047499(molecular_function:calcium-independent phospholipase A2 activity); GO:0005543(molecular_function:phospholipid binding); GO:001604…	gga00565(Ether lipid metabolism)		PF03403.10(PAF-AH_p_II:Platelet-activating factor acetylhydrolase, isoform II); PF12740.4(Chlorophyllase2:Chlorophyllase enzyme); PF12146.5(Hydrolase_4:Serine aminopeptidase, S33)	mitochondrial	2	7	47	High
O93601	1.51473	0.599057	0.002479	up	yes	1.08	0.713	0.724	0.716	0.699	1	1.182	1.058	Apolipoprotein AIV OS=Gallus gallus OX=9031 GN=apoAIV PE=2 SV=1	K08760	APOA4	GO:0034372(biological_process:very-low-density lipoprotein particle remodeling); GO:0030300(biological_process:regulation of intestinal cholesterol absorption); GO:0043691(biological_process:reverse cholesterol transport); GO:0051006(biological_process:positive regulation of lipoprotein lipase activity); GO:0042157(biological_process:lipoprotein metabolic process); GO:0042632(biological_process:c…			PF01442.15(Apolipoprotein:Apolipoprotein A1/A4/E domain); PF07464.8(ApoLp-III:Apolipophorin-III precursor (apoLp-III)); PF04513.9(Baculo_PEP_C:Baculovirus polyhedron envelope protein, PEP, C terminus); PF12732.4(YtxH:YtxH-like protein)	extracellular	26	77	40.8	High
Q5ZIR5	1.51613	0.600397	0.007666	up	yes	1.076	0.7097	0.603	0.707	0.819	1	1.132	1.097	High mobility group nucleosome-binding domain-containing protein 3 OS=Gallus gallus OX=9031 GN=HMGN3 PE=3 SV=1						PF01101.15(HMG14_17:HMG14 and HMG17)	cytoplasmic	2	18	10.5	High
Q766Y2	1.64666	0.719541	0.009109	up	yes	1.111	0.6747	0.709	0.632	0.683	1	1.045	1.288	LIM and SH3 protein OS=Gallus gallus OX=9031 GN=lasp-2 PE=2 SV=1			GO:0046872(molecular_function:metal ion binding); GO:0005925(cellular_component:focal adhesion); GO:0051015(molecular_function:actin filament binding)			PF00880.15(Nebulin:Nebulin repeat); PF14604.3(SH3_9:Variant SH3 domain); PF00018.25(SH3_1:SH3 domain); PF00412.19(LIM:LIM domain)	cytoplasmic	2	10	31.4	High
F1NL38	1.54991	0.632181	0.006723	up	yes	1.073	0.6923	0.601	0.756	0.72	1	1.034	1.186	Uncharacterized protein OS=Gallus gallus OX=9031 GN=HRG PE=4 SV=4			GO:0004869(molecular_function:cysteine-type endopeptidase inhibitor activity)			PF00031.18(Cystatin:Cystatin domain); PF00666.14(Cathelicidins:Cathelicidin); PF07448.8(Spp-24:Secreted phosphoprotein 24 (Spp-24) cystatin-like domain)	extracellular	3	16	123	High
F1NH71	1.56076	0.64225	0.00052	up	yes	1.066	0.683	0.702	0.648	0.699	1	1.096	1.103	Solute carrier family 25 member 42 OS=Gallus gallus OX=9031 GN=SLC25A42 PE=3 SV=3	K15085	SLC25A42	GO:0005347(molecular_function:ATP transmembrane transporter activity); GO:0015228(molecular_function:coenzyme A transmembrane transporter activity); GO:0015217(molecular_function:ADP transmembrane transporter activity); GO:0080122(molecular_function:AMP transmembrane transporter activity); GO:0005743(cellular_component:mitochondrial inner membrane); GO:0022857(molecular_function:transmembrane tra…			PF00153.24(Mito_carr:Mitochondrial carrier protein)	peroxisomal	7	20	37.9	High
A0A1D5NWM7	1.55861	0.640262	0.003873	up	yes	1.065	0.6833	0.6	0.754	0.696	1	1.043	1.151	Uncharacterized protein OS=Gallus gallus OX=9031 GN=RSL1D1 PE=4 SV=1	K14775	UTP30, RSL1D1	GO:0032880(biological_process:regulation of protein localization); GO:0005730(cellular_component:nucleolus); GO:2000772(biological_process:regulation of cellular senescence); GO:0030686(cellular_component:90S preribosome); GO:0003730(molecular_function:mRNA 3'-UTR binding); GO:0000470(biological_process:maturation of LSU-rRNA); GO:0048027(molecular_function:mRNA 5'-UTR binding); GO:0042981(biolog…			PF00687.18(Ribosomal_L1:Ribosomal protein L1p/L10e family)	nuclear	1	2	49.6	Low
F1NHA0	1.5675	0.648469	0.002619	up	yes	1.067	0.6807	0.739	0.711	0.592	1	1.077	1.125	Ubiquitin carboxyl-terminal hydrolase 28 OS=Gallus gallus OX=9031 GN=USP28 PE=3 SV=4	K21122	USP28	GO:0031647(biological_process:regulation of protein stability); GO:0000077(biological_process:DNA damage checkpoint); GO:0006281(biological_process:DNA repair); GO:0005829(cellular_component:cytosol); GO:0008283(biological_process:cell proliferation); GO:0036459(molecular_function:thiol-dependent ubiquitinyl hydrolase activity); GO:0005654(cellular_component:nucleoplasm); GO:0004197(molecular_fun…		COG5077(O:Posttranslational modification, protein turnover, chaperones )	PF00443.26(UCH:Ubiquitin carboxyl-terminal hydrolase); PF13423.3(UCH_1:Ubiquitin carboxyl-terminal hydrolase)	cytoplasmic	2	2	118.7	High
O12945	1.70576	0.770418	0.001659	up	yes	1.098	0.6437	0.63	0.683	0.618	1	1.197	1.097	Vitronectin OS=Gallus gallus OX=9031 PE=2 SV=1	K06251	VTN	GO:0005044(molecular_function:scavenger receptor activity); GO:0030247(molecular_function:polysaccharide binding); GO:0006955(biological_process:immune response)	gga04512(ECM-receptor interaction); gga04510(Focal adhesion)		PF00045.16(Hemopexin:Hemopexin); PF01033.14(Somatomedin_B:Somatomedin B domain)	extracellular	13	40	51.6	High
Q9PWR1	1.58051	0.660395	0.0037	up	yes	1.061	0.6713	0.689	0.568	0.757	1	1.073	1.111	Voltage-gated potassium channel subunit beta-1 OS=Gallus gallus OX=9031 GN=KCNAB1 PE=2 SV=1	K04882	KCNAB1	GO:0031234(cellular_component:extrinsic component of cytoplasmic side of plasma membrane); GO:0015459(molecular_function:potassium channel regulator activity); GO:0008076(cellular_component:voltage-gated potassium channel complex); GO:0007611(biological_process:learning or memory); GO:0034705(cellular_component:potassium channel complex); GO:1901379(biological_process:regulation of potassium ion …		COG0667(C:Energy production and conversion )	PF00248.18(Aldo_ket_red:Aldo/keto reductase family)	peroxisomal	1	2	44.6	Medium
E1BS56	1.68867	0.755892	0.002079	up	yes	1.087	0.6437	0.625	0.693	0.613	1	1.195	1.066	SERPIN domain-containing protein OS=Gallus gallus OX=9031 GN=SPIA4 PE=3 SV=1	K04525	SERPINA	GO:0010951(biological_process:negative regulation of endopeptidase activity); GO:0005615(cellular_component:extracellular space); GO:0004867(molecular_function:serine-type endopeptidase inhibitor activity)		COG4826(O:Posttranslational modification, protein turnover, chaperones )	PF00079.17(Serpin:Serpin (serine protease inhibitor))	extracellular	7	20	47.7	High
P19179	1.51378	0.598157	0.002743	up	yes	1.038	0.6857	0.661	0.759	0.637	1	1	1.115	Plastin-1 OS=Gallus gallus OX=9031 GN=PLS1 PE=1 SV=1	K17275	PLS1	GO:0032432(cellular_component:actin filament bundle); GO:0005737(cellular_component:cytoplasm); GO:1903078(biological_process:positive regulation of protein localization to plasma membrane); GO:0040018(biological_process:positive regulation of multicellular organism growth); GO:1990357(cellular_component:terminal web); GO:0051017(biological_process:actin filament bundle assembly); GO:0001951(biol…		COG5069(Z:Cytoskeleton )	PF00307.28(CH:Calponin homology (CH) domain); PF00036.29(EF-hand_1:EF hand); PF13499.3(EF-hand_7:EF-hand domain pair); PF13405.3(EF-hand_6:EF-hand domain); PF13833.3(EF-hand_8:EF-hand domain pair); PF13202.3(EF-hand_5:EF hand); PF11971.5(CAMSAP_CH:CAMSAP CH domain)	cytoplasmic	1	2	70.9	High
E1C9E7	1.51161	0.596087	0.001097	up	yes	1.035	0.6847	0.672	0.741	0.641	1	1.011	1.093	UBIQUITIN_CONJUGAT_2 domain-containing protein OS=Gallus gallus OX=9031 GN=UBE2G2 PE=3 SV=1	K04555	UBE2G2, UBC7	GO:0000209(biological_process:protein polyubiquitination); GO:0005783(cellular_component:endoplasmic reticulum); GO:1904153(biological_process:negative regulation of retrograde protein transport, ER to cytosol); GO:0005829(cellular_component:cytosol); GO:0018279(biological_process:protein N-linked glycosylation via asparagine); GO:0035458(biological_process:cellular response to interferon-beta); …	gga04141(Protein processing in endoplasmic reticulum); gga04120(Ubiquitin mediated proteolysis)		PF00179.23(UQ_con:Ubiquitin-conjugating enzyme)	cytoplasmic	4	42	18.5	High
R4GLW2	1.68624	0.753808	0.003953	up	yes	1.077	0.6387	0.704	0.673	0.539	1	1.052	1.179	Adaptor protein, phosphotyrosine interacting with PH domain and leucine zipper 2 OS=Gallus gallus OX=9031 GN=APPL2 PE=4 SV=3	K20132	APPL2, DIP13B				PF16746.2(BAR_3:BAR domain of APPL family); PF00169.26(PH:PH domain); PF00640.20(PID:Phosphotyrosine interaction domain (PTB/PID))	cytoplasmic	1	4	75.3	High
F1NND9	1.55519	0.637092	0.000521	up	yes	1.044	0.6713	0.707	0.62	0.687	1	1.088	1.045	Mitochondrial ribosomal protein L58 OS=Gallus gallus OX=9031 GN=MRPL58 PE=4 SV=4			GO:0016150(molecular_function:translation release factor activity, codon nonspecific); GO:0070126(biological_process:mitochondrial translational termination); GO:0004045(molecular_function:aminoacyl-tRNA hydrolase activity); GO:0005762(cellular_component:mitochondrial large ribosomal subunit)		COG1186(J:Translation, ribosomal structure and biogenesis )	PF00472.17(RF-1:RF-1 domain)	mitochondrial	3	14	21.9	High
P15575	1.9282	0.947259	0.001925	up	yes	1.128	0.585	0.642	0.57	0.543	1	1.236	1.149	Band 3 anion transport protein OS=Gallus gallus OX=9031 GN=SLC4A1 PE=2 SV=1	K06573	SLC4A1, AE1, CD233	GO:0015701(biological_process:bicarbonate transport); GO:0015301(molecular_function:anion:anion antiporter activity); GO:0016323(cellular_component:basolateral plasma membrane); GO:0051453(biological_process:regulation of intracellular pH); GO:0015106(molecular_function:bicarbonate transmembrane transporter activity); GO:0005887(cellular_component:integral component of plasma membrane); GO:000545…			PF00955.18(HCO3_cotransp:HCO3- transporter family); PF07565.10(Band_3_cyto:Band 3 cytoplasmic domain)	cytoplasmic	1	14	102.2	High
X2J6L4	1.53265	0.61603	0.00236	up	yes	1.035	0.6753	0.72	0.591	0.715	1	1.008	1.097	Allograft inflammatory factor 1 like OS=Gallus gallus OX=9031 GN=C9ORF58 PE=2 SV=1	K18617	AIF1	GO:0005925(cellular_component:focal adhesion); GO:0005509(molecular_function:calcium ion binding); GO:0051015(molecular_function:actin filament binding); GO:0005884(cellular_component:actin filament)				cytoplasmic	3	17	16.3	High
E1BX03	1.86191	0.896781	0.001186	up	yes	1.111	0.5967	0.604	0.606	0.58	1	1.119	1.214	Uncharacterized protein OS=Gallus gallus OX=9031 GN=FUBP1 PE=4 SV=4						PF00013.26(KH_1:KH domain); PF07650.14(KH_2:KH domain); PF09005.7(DUF1897:Domain of unknown function (DUF1897)); PF13083.3(KH_4:KH domain)	cytoplasmic	9	17	67.4	High
F1NAM2	1.51466	0.598994	0.000133	up	yes	1.028	0.6787	0.702	0.675	0.659	1	1.015	1.068	Lamin-B1 OS=Gallus gallus OX=9031 GN=LMNB1 PE=3 SV=4	K07611	LMNB	GO:0005637(cellular_component:nuclear inner membrane); GO:0005882(cellular_component:intermediate filament)	gga04210(Apoptosis)		PF00038.18(Filament:Intermediate filament protein); PF00932.16(LTD:Lamin Tail Domain)	cytoplasmic	9	17	73.6	High
E1BQ95	1.98252	0.987334	0.002787	up	yes	1.134	0.572	0.625	0.472	0.619	1	1.168	1.233	Uncharacterized protein OS=Gallus gallus OX=9031 GN=CD248 PE=4 SV=2	K06702	CD93	GO:0098609(biological_process:cell-cell adhesion); GO:0031410(cellular_component:cytoplasmic vesicle); GO:0009986(cellular_component:cell surface); GO:0001849(molecular_function:complement component C1q binding); GO:0005509(molecular_function:calcium ion binding); GO:0005886(cellular_component:plasma membrane); GO:0016021(cellular_component:integral component of membrane)			PF14670.3(FXa_inhibition:Coagulation Factor Xa inhibitory site); PF07645.12(EGF_CA:Calcium-binding EGF domain); PF12662.4(cEGF:Complement Clr-like EGF-like); PF00059.18(Lectin_C:Lectin C-type domain)	plasma membrane	2	4	58.8	High
Q90771	1.6962	0.762308	0.002317	up	yes	1.072	0.632	0.672	0.528	0.696	1	1.116	1.1	Cyclin-dependent kinase OS=Gallus gallus OX=9031 GN=cdk6 PE=3 SV=1	K02091	CDK6	GO:0043697(biological_process:cell dedifferentiation); GO:0050680(biological_process:negative regulation of epithelial cell proliferation); GO:0010628(biological_process:positive regulation of gene expression); GO:0004693(molecular_function:cyclin-dependent protein serine/threonine kinase activity); GO:0098770(molecular_function:FBXO family protein binding); GO:0001726(cellular_component:ruffle);…	gga04110(Cell cycle); gga04115(p53 signaling pathway)		PF00069.22(Pkinase:Protein kinase domain); PF07714.14(Pkinase_Tyr:Protein tyrosine kinase); PF01636.20(APH:Phosphotransferase enzyme family)	cytoplasmic	1	6	36.8	High
F1NZR2	1.80485	0.851876	0.001223	up	yes	1.095	0.6067	0.601	0.668	0.551	1	1.165	1.12	Epsin 3 OS=Gallus gallus OX=9031 GN=EPN3 PE=4 SV=4	K12471	EPN		gga04144(Endocytosis)		PF01417.17(ENTH:ENTH domain)	cytoplasmic	2	6	67.8	High
Q5ZHY5	1.57258	0.653128	0.000162	up	yes	1.039	0.6607	0.694	0.628	0.66	1	1.054	1.064	STIP1 homology and U box-containing protein 1 OS=Gallus gallus OX=9031 GN=STUB1 PE=2 SV=1	K09561	STUB1, CHIP	GO:0032436(biological_process:positive regulation of proteasomal ubiquitin-dependent protein catabolic process); GO:0005783(cellular_component:endoplasmic reticulum); GO:0042405(cellular_component:nuclear inclusion body); GO:0001664(molecular_function:G-protein coupled receptor binding); GO:0000209(biological_process:protein polyubiquitination); GO:0030018(cellular_component:Z disc); GO:0032091(b…	gga04141(Protein processing in endoplasmic reticulum); gga04120(Ubiquitin mediated proteolysis)		PF04564.12(U-box:U-box domain); PF00515.25(TPR_1:Tetratricopeptide repeat); PF07719.14(TPR_2:Tetratricopeptide repeat); PF13424.3(TPR_12:Tetratricopeptide repeat); PF12895.4(ANAPC3:Anaphase-promoting complex, cyclosome, subunit 3); PF13432.3(TPR_16:Tetratricopeptide repeat); PF13181.3(TPR_8:Tetratricopeptide repeat); PF13414.3(TPR_11:TPR repeat); PF13431.3(TPR_17:Tetratricopeptide repeat); PF1455…	cytoplasmic	3	12	35.6	High
F1NYF5	1.51251	0.59694	0.00037	up	yes	1.022	0.6757	0.691	0.636	0.7	1	1.07	0.997	WD_REPEATS_REGION domain-containing protein OS=Gallus gallus OX=9031 GN=PWP1 PE=4 SV=2	K14791	PWP1	GO:0005634(cellular_component:nucleus)			PF00400.29(WD40:WD domain, G-beta repeat)	nuclear	2	3	55.7	High
Q5ZIH5	1.71712	0.779994	0.006001	up	yes	1.072	0.6243	0.555	0.727	0.591	1	1.203	1.012	Uncharacterized protein OS=Gallus gallus OX=9031 GN=SIKE1 PE=2 SV=1	K12656	SIKE	GO:0019901(molecular_function:protein kinase binding); GO:0017048(molecular_function:Rho GTPase binding)	gga04622(RIG-I-like receptor signaling pathway)		PF05769.8(DUF837:Protein of unknown function (DUF837))	cytoplasmic	1	6	18.2	Medium
F1NNM3	1.62463	0.700113	0.000172	up	yes	1.05	0.6463	0.663	0.636	0.64	1	1.099	1.05	EEF1A lysine and N-terminal methyltransferase OS=Gallus gallus OX=9031 PE=4 SV=3						PF13649.3(Methyltransf_25:Methyltransferase domain); PF13847.3(Methyltransf_31:Methyltransferase domain); PF08241.9(Methyltransf_11:Methyltransferase domain); PF01564.14(Spermine_synth:Spermine/spermidine synthase)	nuclear	1	1	73.8	Low
A0A1D5PQS9	1.53145	0.614899	6.2e-05	up	yes	1.025	0.6693	0.657	0.664	0.687	1	1.06	1.014	LYR motif containing 7 OS=Gallus gallus OX=9031 GN=LYRM7 PE=3 SV=2	K18170	LYRM7, MZM1				PF05347.12(Complex1_LYR:Complex 1 protein (LYR family))	mitochondrial	3	37	12.4	High
A0A3Q2UGJ2	1.71474	0.777993	0.003553	up	yes	1.07	0.624	0.548	0.577	0.747	1	1.129	1.082	STAT_int domain-containing protein OS=Gallus gallus OX=9031 GN=LOC112530959 PE=4 SV=1						PF02865.14(STAT_int:STAT protein, protein interaction domain); PF01017.17(STAT_alpha:STAT protein, all-alpha domain)	cytoplasmic	1	4	43	High
A2T4P0	1.6471	0.719924	0.000254	up	yes	1.052	0.6387	0.629	0.665	0.622	1	1.107	1.048	TATA-box binding protein alternative transcript cTBP2 (Fragment) OS=Gallus gallus OX=9031 GN=TBP PE=2 SV=1	K03120	TBP, tbp	GO:0051123(biological_process:RNA polymerase II transcriptional preinitiation complex assembly); GO:0017162(molecular_function:aryl hydrocarbon receptor binding); GO:0001016(molecular_function:RNA polymerase III regulatory region DNA binding); GO:0019899(molecular_function:enzyme binding); GO:0003677(molecular_function:DNA binding); GO:0070491(molecular_function:repressing transcription factor bi…	gga03022(Basal transcription factors); gga05168(Herpes simplex infection)		PF00352.18(TBP:Transcription factor TFIID (or TATA-binding protein, TBP))	nuclear	1	19	9.2	High
A0A1D5PK08	1.65802	0.729457	0.00169	up	yes	1.054	0.6357	0.692	0.609	0.606	1	1.15	1.012	ATP-synt_C domain-containing protein OS=Gallus gallus OX=9031 GN=ATP5G2 PE=3 SV=2	K02128	ATPeF0C, ATP5G, ATP9		gga00190(Oxidative phosphorylation)	COG0636(C:Energy production and conversion )	PF00137.18(ATP-synt_C:ATP synthase subunit C)	cytoplasmic	1	2	41.3	Medium
Q6L9F3	1.61973	0.695753	0.001776	up	yes	1.041	0.6427	0.721	0.608	0.599	1	1.008	1.114	BASH/BLNK N-terminal associated protein 2 OS=Gallus gallus OX=9031 GN=BNAS2 PE=2 SV=1			GO:0005737(cellular_component:cytoplasm); GO:0031965(cellular_component:nuclear membrane); GO:0016021(cellular_component:integral component of membrane); GO:0050861(biological_process:positive regulation of B cell receptor signaling pathway)			PF01284.20(MARVEL:Membrane-associating domain)	Golgi apparatus	1	4	18.7	High
A0A1D5P3S1	1.53916	0.622141	0.004509	up	yes	1.02	0.6627	0.605	0.668	0.715	1	1.12	0.939	HECT, C2 and WW domain containing E3 ubiquitin protein ligase 1 OS=Gallus gallus OX=9031 GN=HECW1 PE=4 SV=2	K12167	HECW1	GO:0004842(molecular_function:ubiquitin-protein transferase activity)		COG5021(O:Posttranslational modification, protein turnover, chaperones )	PF00632.22(HECT:HECT-domain (ubiquitin-transferase)); PF16562.2(HECW_N:N-terminal domain of E3 ubiquitin-protein ligase HECW1 and 2); PF00397.23(WW:WW domain); PF00168.27(C2:C2 domain)	cytoplasmic	1	0	184.8	Medium
A0A1D5PE83	1.52106	0.605072	2.5e-05	up	yes	1.015	0.6673	0.65	0.681	0.671	1	1.005	1.041	Prostaglandin E synthase 2 OS=Gallus gallus OX=9031 GN=PTGES2 PE=3 SV=2	K05309	PTGES2	GO:0046903(biological_process:secretion); GO:0005623(cellular_component:cell); GO:0005829(cellular_component:cytosol); GO:0005739(cellular_component:mitochondrion); GO:0045893(biological_process:positive regulation of transcription, DNA-templated); GO:0003677(molecular_function:DNA binding); GO:0045454(biological_process:cell redox homeostasis); GO:0050220(molecular_function:prostaglandin-E synth…	gga00590(Arachidonic acid metabolism)		PF13417.3(GST_N_3:Glutathione S-transferase, N-terminal domain); PF00462.21(Glutaredoxin:Glutaredoxin); PF13409.3(GST_N_2:Glutathione S-transferase, N-terminal domain); PF13410.3(GST_C_2:Glutathione S-transferase, C-terminal domain)	mitochondrial	16	49	39.6	High
Q9YGW6	1.64332	0.716612	0.000324	up	yes	1.044	0.6353	0.645	0.634	0.627	1	1.113	1.018	Ezrin OS=Gallus gallus OX=9031 GN=EZR PE=2 SV=1	K08007	VIL2	GO:0008022(molecular_function:protein C-terminus binding); GO:0098592(cellular_component:cytoplasmic side of apical plasma membrane); GO:1903753(biological_process:negative regulation of p38MAPK cascade); GO:0005768(cellular_component:endosome); GO:0015629(cellular_component:actin cytoskeleton); GO:0030033(biological_process:microvillus assembly); GO:0050860(biological_process:negative regulation…	gga04530(Tight junction); gga04810(Regulation of actin cytoskeleton)		PF00769.16(ERM:Ezrin/radixin/moesin family); PF09380.7(FERM_C:FERM C-terminal PH-like domain); PF00373.15(FERM_M:FERM central domain); PF09379.7(FERM_N:FERM N-terminal domain)	cytoplasmic	11	30	69.3	High
A0A3Q2U2D9	1.63579	0.70999	0.000876	up	yes	1.042	0.637	0.638	0.656	0.617	1	0.996	1.13	Tetraspanin OS=Gallus gallus OX=9031 GN=TSPAN4 PE=3 SV=1	K17294	TSPAN4	GO:0016021(cellular_component:integral component of membrane)			PF00335.17(Tetraspannin:Tetraspanin family)	plasma membrane	1	4	24.5	High
E1C155	1.63837	0.712257	0.000552	up	yes	1.042	0.636	0.626	0.679	0.603	1	1.017	1.108	Aldehyde dehydrogenase 6 family member A1 OS=Gallus gallus OX=9031 GN=ALDH6A1 PE=4 SV=2	K00140	mmsA, iolA, ALDH6A1	GO:0004491(molecular_function:methylmalonate-semialdehyde dehydrogenase (acylating) activity)	gga00562(Inositol phosphate metabolism); gga01200(Carbon metabolism); gga00640(Propanoate metabolism); gga00410(beta-Alanine metabolism); gga00280(Valine, leucine and isoleucine degradation)		PF00171.19(Aldedh:Aldehyde dehydrogenase family)	cytoplasmic	22	59	54.9	High
P35062	1.795	0.843984	0.000688	up	yes	1.077	0.6	0.587	0.649	0.564	1	1.15	1.08	Histone H2A-III OS=Gallus gallus OX=9031 PE=1 SV=2	K11251	H2A	GO:0006325(biological_process:chromatin organization); GO:0005634(cellular_component:nucleus); GO:0003677(molecular_function:DNA binding); GO:0000790(cellular_component:nuclear chromatin); GO:0006352(biological_process:DNA-templated transcription, initiation); GO:0000786(cellular_component:nucleosome); GO:0046982(molecular_function:protein heterodimerization activity); GO:0006334(biological_proce…			PF16211.2(Histone_H2A_C:C-terminus of histone H2A); PF00125.21(Histone:Core histone H2A/H2B/H3/H4)	nuclear	1	43	14	High
E1BVN3	1.9216	0.94231	0.000734	up	yes	1.103	0.574	0.568	0.564	0.59	1	1.193	1.117	Phospholipid-transporting ATPase OS=Gallus gallus OX=9031 GN=ATP8B4 PE=3 SV=2			GO:0005794(cellular_component:Golgi apparatus); GO:0007030(biological_process:Golgi organization); GO:0004012(molecular_function:phospholipid-translocating ATPase activity); GO:0016021(cellular_component:integral component of membrane); GO:0000287(molecular_function:magnesium ion binding); GO:0045332(biological_process:phospholipid translocation); GO:0005886(cellular_component:plasma membrane); G…		COG0474(P:Inorganic ion transport and metabolism )	PF16212.2(PhoLip_ATPase_C:Phospholipid-translocating P-type ATPase C-terminal); PF16209.2(PhoLip_ATPase_N:Phospholipid-translocating ATPase N-terminal); PF00702.23(Hydrolase:haloacid dehalogenase-like hydrolase); PF13246.3(Cation_ATPase:Cation transport ATPase (P-type)); PF00122.17(E1-E2_ATPase:E1-E2 ATPase)	Golgi apparatus	1	1	134	Low
Q45KQ2	1.60075	0.678743	0.00046	up	yes	1.032	0.6447	0.64	0.652	0.642	1	1.105	0.991	Aggrecan promoter binding protein OS=Gallus gallus OX=9031 PE=2 SV=1	K13195	CIRBP	GO:0003723(molecular_function:RNA binding)		COG0724(R:General function prediction only )	PF00076.19(RRM_1:RNA recognition motif. (a.k.a. RRM, RBD, or RNP domain))	nuclear	5	35	18.7	High
A0A1L1RMH9	1.54711	0.629578	0.0002	up	yes	1.018	0.658	0.667	0.679	0.628	1	0.991	1.064	Transmembrane protein 120A OS=Gallus gallus OX=9031 GN=TMEM120A PE=4 SV=2			GO:0016021(cellular_component:integral component of membrane)			PF07851.10(TMPIT:TMPIT-like protein)	cytoplasmic	6	18	40.4	High
F1P125	1.75205	0.809046	0.007089	up	yes	1.067	0.609	0.534	0.561	0.732	1	1.003	1.198	RAN binding protein 9 OS=Gallus gallus OX=9031 PE=4 SV=3						PF10607.6(CLTH:CTLH/CRA C-terminal to LisH motif domain)	cytoplasmic	1	5	26.5	High
P32882	1.94792	0.961931	0.009583	up	yes	1.107	0.5683	0.616	0.595	0.494	1	0.996	1.326	Tubulin beta-2 chain OS=Gallus gallus OX=9031 PE=1 SV=1	K07375	TUBB	GO:0005737(cellular_component:cytoplasm); GO:0005200(molecular_function:structural constituent of cytoskeleton); GO:0098685(cellular_component:Schaffer collateral - CA1 synapse); GO:0000278(biological_process:mitotic cell cycle); GO:0031115(biological_process:negative regulation of microtubule polymerization); GO:0005874(cellular_component:microtubule); GO:0003924(molecular_function:GTPase activi…	gga04540(Gap junction); gga04145(Phagosome)	COG5023(Z:Cytoskeleton )	PF00091.22(Tubulin:Tubulin/FtsZ family, GTPase domain); PF03953.14(Tubulin_C:Tubulin C-terminal domain); PF10644.6(Misat_Tub_SegII:Misato Segment II tubulin-like domain)	cytoplasmic	3	56	49.9	High
P40618	1.58733	0.666599	0.000119	up	yes	1.027	0.647	0.656	0.63	0.655	1	1.075	1.006	High mobility group protein B3 OS=Gallus gallus OX=9031 GN=HMGB3 PE=2 SV=3	K11296	HMGB3	GO:0032392(biological_process:DNA geometric change); GO:0000400(molecular_function:four-way junction DNA binding); GO:0005634(cellular_component:nucleus); GO:0045578(biological_process:negative regulation of B cell differentiation); GO:0045638(biological_process:negative regulation of myeloid cell differentiation); GO:0008301(molecular_function:DNA binding, bending); GO:0003723(molecular_function…		COG5648(B:Chromatin structure and dynamics )	PF09011.7(HMG_box_2:HMG-box domain); PF00505.16(HMG_box:HMG (high mobility group) box)	nuclear	5	20	23	High
H9KZ20	1.85179	0.88892	0.000519	up	yes	1.087	0.587	0.582	0.574	0.605	1	1.166	1.094	Hyaluronidase OS=Gallus gallus OX=9031 GN=HYAL2 PE=3 SV=2	K01197	hya	GO:0045121(cellular_component:membrane raft); GO:0019064(biological_process:fusion of virus membrane with host plasma membrane); GO:0042117(biological_process:monocyte activation); GO:2001238(biological_process:positive regulation of extrinsic apoptotic signaling pathway); GO:0000302(biological_process:response to reactive oxygen species); GO:0043407(biological_process:negative regulation of MAP …	gga00531(Glycosaminoglycan degradation)		PF01630.15(Glyco_hydro_56:Hyaluronidase)	lysosomal	2	4	54.7	High
A0A3Q2U0K2	1.56667	0.647703	0.009646	up	yes	1.021	0.6517	0.649	0.535	0.771	1	0.963	1.099	Uncharacterized protein OS=Gallus gallus OX=9031 GN=AHCTF1 PE=4 SV=1						PF16687.2(ELYS-bb:beta-propeller of ELYS nucleoporin); PF13934.3(ELYS:Nuclear pore complex assembly)	nuclear	1	0	253.6	Medium
A0A3Q2UHM4	1.52187	0.605845	0.007566	up	yes	1.009	0.663	0.772	0.679	0.538	1	1.036	0.991	Uncharacterized protein OS=Gallus gallus OX=9031 GN=DNM1L PE=3 SV=1			GO:0000266(biological_process:mitochondrial fission); GO:0003924(molecular_function:GTPase activity); GO:0016559(biological_process:peroxisome fission); GO:0005525(molecular_function:GTP binding)		COG0699(R:General function prediction only )	PF01031.17(Dynamin_M:Dynamin central region); PF00350.20(Dynamin_N:Dynamin family); PF02212.15(GED:Dynamin GTPase effector domain)	cytoplasmic	2	52	81.6	High
F1NSW0	1.71072	0.774602	0.000262	up	yes	1.055	0.6167	0.609	0.647	0.594	1	1.052	1.112	MSP domain-containing protein OS=Gallus gallus OX=9031 GN=VAPB PE=4 SV=3	K10707	VAPB, ALS8	GO:0005794(cellular_component:Golgi apparatus); GO:0005783(cellular_component:endoplasmic reticulum); GO:0030968(biological_process:endoplasmic reticulum unfolded protein response); GO:0006874(biological_process:cellular calcium ion homeostasis); GO:0016021(cellular_component:integral component of membrane); GO:0019048(biological_process:modulation by virus of host morphology or physiology); GO:0…		COG5066(U:Intracellular trafficking, secretion, and vesicular transport )	PF00635.23(Motile_Sperm:MSP (Major sperm protein) domain)	cytoplasmic	13	60	27.3	High
F1NLI6	1.65581	0.727535	0.000139	up	yes	1.042	0.6293	0.619	0.667	0.602	1	1.068	1.059	DZF domain-containing protein OS=Gallus gallus OX=9031 GN=ZFR2 PE=4 SV=4	K13203	ZFR	GO:0003727(molecular_function:single-stranded RNA binding); GO:0005634(cellular_component:nucleus); GO:0003725(molecular_function:double-stranded RNA binding); GO:0008270(molecular_function:zinc ion binding)			PF07528.11(DZF:DZF domain); PF12874.4(zf-met:Zinc-finger of C2H2 type); PF12171.5(zf-C2H2_jaz:Zinc-finger double-stranded RNA-binding)	nuclear	1	1	116.3	Medium
A0A3Q3AXQ2	1.54975	0.632033	2e-06	up	yes	1.014	0.6543	0.655	0.658	0.65	1	1.028	1.013	Fat storage inducing transmembrane protein 2 OS=Gallus gallus OX=9031 GN=LOC107057318 PE=4 SV=1						PF10261.6(Scs3p:Inositol phospholipid synthesis and fat-storage-inducing TM)	peroxisomal	2	6	44.2	High
A0A1D5NTZ8	1.59409	0.672733	7.4e-05	up	yes	1.025	0.643	0.679	0.636	0.614	1	1.035	1.039	Leucyl-tRNA synthetase 2, mitochondrial OS=Gallus gallus OX=9031 GN=LARS2 PE=3 SV=1	K01869	LARS, leuS		gga00970(Aminoacyl-tRNA biosynthesis)	COG0495(J:Translation, ribosomal structure and biogenesis )	PF00133.19(tRNA-synt_1:tRNA synthetases class I (I, L, M and V)); PF09334.8(tRNA-synt_1g:tRNA synthetases class I (M)); PF08264.10(Anticodon_1:Anticodon-binding domain of tRNA); PF13603.3(tRNA-synt_1_2:Leucyl-tRNA synthetase, Domain 2)	mitochondrial	13	16	104.4	High
R4GGQ4	1.51744	0.601639	9.2e-05	up	yes	1.005	0.6623	0.682	0.62	0.685	1	1.013	1.002	Mitochondrial import inner membrane translocase subunit OS=Gallus gallus OX=9031 GN=TIMM13 PE=3 SV=2	K17781	TIM13	GO:0005743(cellular_component:mitochondrial inner membrane); GO:0042719(cellular_component:mitochondrial intermembrane space protein transporter complex); GO:0001650(cellular_component:fibrillar center); GO:0045039(biological_process:protein import into mitochondrial inner membrane); GO:0005758(cellular_component:mitochondrial intermembrane space); GO:0046872(molecular_function:metal ion binding)…			PF02953.12(zf-Tim10_DDP:Tim10/DDP family zinc finger)	cytoplasmic	5	57	11	High
P11183	1.52125	0.605253	0.004542	up	yes	1.006	0.6613	0.651	0.57	0.763	1	1.046	0.972	Glycine cleavage system H protein, mitochondrial OS=Gallus gallus OX=9031 GN=GCSH PE=1 SV=2	K02437	gcvH, GCSH	GO:0019464(biological_process:glycine decarboxylation via glycine cleavage system); GO:0009249(biological_process:protein lipoylation); GO:0005739(cellular_component:mitochondrion); GO:0005960(cellular_component:glycine cleavage complex)	gga00260(Glycine, serine and threonine metabolism); gga00630(Glyoxylate and dicarboxylate metabolism)	COG0509(E:Amino acid transport and metabolism )	PF01597.16(GCV_H:Glycine cleavage H-protein)	mitochondrial	2	18	18	High
F1NES6	1.53413	0.617425	1.1e-05	up	yes	1.009	0.6577	0.675	0.663	0.635	1	1.019	1.007	ATP/GTP binding protein like 1 OS=Gallus gallus OX=9031 GN=AGBL1 PE=4 SV=4			GO:0004181(molecular_function:metallocarboxypeptidase activity); GO:0008270(molecular_function:zinc ion binding)		COG2866(E:Amino acid transport and metabolism )	PF00246.21(Peptidase_M14:Zinc carboxypeptidase)	cytoplasmic	7	6	121	High
E1BS15	1.54669	0.629185	0.000452	up	yes	1.012	0.6543	0.696	0.654	0.613	1	0.978	1.058	Acyl-CoA synthetase family member 2 OS=Gallus gallus OX=9031 GN=ACSF2 PE=4 SV=3	K00666	K00666			COG0318(I:Lipid transport and metabolism )	PF00501.25(AMP-binding:AMP-binding enzyme); PF13193.3(AMP-binding_C:AMP-binding enzyme C-terminal domain)	cytoplasmic	20	44	65.3	High
A0A3Q3AQL9	1.56703	0.648029	0.000274	up	yes	1.017	0.649	0.675	0.676	0.596	1	1.048	1.004	Podocalyxin OS=Gallus gallus OX=9031 GN=PODXL PE=4 SV=1			GO:0022407(biological_process:regulation of cell-cell adhesion); GO:0016021(cellular_component:integral component of membrane); GO:0016477(biological_process:cell migration)			PF06365.9(CD34_antigen:CD34/Podocalyxin family)	plasma membrane	4	12	61.7	High
E1C7S2	1.50105	0.585973	0.001398	up	yes	0.9997	0.666	0.649	0.603	0.746	1	1.006	0.993	Hydroxysteroid dehydrogenase like 2 OS=Gallus gallus OX=9031 GN=HSDL2 PE=4 SV=2			GO:0005777(cellular_component:peroxisome); GO:0005739(cellular_component:mitochondrion)		COG1028(Q:Secondary metabolites biosynthesis, transport and catabolism); COG1028(I:Lipid transport and metabolism)	PF00106.22(adh_short:short chain dehydrogenase); PF13561.3(adh_short_C2:Enoyl-(Acyl carrier protein) reductase); PF02036.14(SCP2:SCP-2 sterol transfer family)	peroxisomal	17	63	44.2	High
F1P310	1.54198	0.624788	0.000117	up	yes	1.01	0.655	0.69	0.612	0.663	1	1.022	1.008	Ubiquinone biosynthesis protein OS=Gallus gallus OX=9031 GN=COQ9 PE=3 SV=3	K18587	COQ9	GO:0006744(biological_process:ubiquinone biosynthetic process); GO:0006120(biological_process:mitochondrial electron transport, NADH to ubiquinone); GO:0005743(cellular_component:mitochondrial inner membrane); GO:0008289(molecular_function:lipid binding); GO:0042803(molecular_function:protein homodimerization activity)		COG5590(S:Function unknown )	PF08511.8(COQ9:COQ9)	cytoplasmic	8	47	35.1	High
F1NF25	1.6431	0.716416	6.1e-05	up	yes	1.034	0.6293	0.637	0.646	0.605	1	1.034	1.067	Neutral cholesterol ester hydrolase 1 OS=Gallus gallus OX=9031 GN=NCEH1 PE=4 SV=2	K14349	NCEH1, AADACL1	GO:0016021(cellular_component:integral component of membrane); GO:0052689(molecular_function:carboxylic ester hydrolase activity)		COG0657(I:Lipid transport and metabolism )	PF07859.10(Abhydrolase_3:alpha/beta hydrolase fold); PF00135.25(COesterase:Carboxylesterase family); PF10340.6(DUF2424:Protein of unknown function (DUF2424))	Golgi apparatus	10	32	46.1	High
Q5ZJ85	1.67713	0.745993	0.002815	up	yes	1.042	0.6213	0.694	0.592	0.578	1	0.979	1.147	U4/U6 small nuclear ribonucleoprotein Prp3 OS=Gallus gallus OX=9031 GN=PRPF3 PE=2 SV=1	K12843	PRPF3, PRP3	GO:0016607(cellular_component:nuclear speck); GO:0046540(cellular_component:U4/U6 x U5 tri-snRNP complex); GO:0000244(biological_process:spliceosomal tri-snRNP complex assembly); GO:0005634(cellular_component:nucleus); GO:0000398(biological_process:mRNA splicing, via spliceosome); GO:0071005(cellular_component:U2-type precatalytic spliceosome); GO:0042802(molecular_function:identical protein bind…	gga03040(Spliceosome)		PF08572.7(PRP3:pre-mRNA processing factor 3 (PRP3)); PF06544.9(DUF1115:Protein of unknown function (DUF1115)); PF01480.14(PWI:PWI domain)	nuclear	1	2	77.3	High
A0A1D5PLS2	1.50716	0.591834	0.000203	up	yes	0.9997	0.6633	0.682	0.617	0.691	1	1.019	0.98	Citrate synthase OS=Gallus gallus OX=9031 GN=CS PE=3 SV=2	K01647	CS, gltA	GO:0006099(biological_process:tricarboxylic acid cycle); GO:0004108(molecular_function:citrate (Si)-synthase activity); GO:0006101(biological_process:citrate metabolic process)	gga01200(Carbon metabolism); gga01230(Biosynthesis of amino acids); gga01210(2-Oxocarboxylic acid metabolism); gga00630(Glyoxylate and dicarboxylate metabolism); gga00020(Citrate cycle (TCA cycle))	COG0372(C:Energy production and conversion )	PF00285.18(Citrate_synt:Citrate synthase, C-terminal domain)	cytoplasmic	21	59	52	High
R4GHP2	1.5624	0.643767	6.4e-05	up	yes	1.014	0.649	0.657	0.677	0.613	1	1.031	1.011	Uncharacterized protein OS=Gallus gallus OX=9031 GN=TMEM159 PE=4 SV=2							cytoplasmic	1	7	11	Medium
Q5F447	1.65416	0.726098	0.001038	up	yes	1.036	0.6263	0.662	0.56	0.657	1	1.002	1.105	Uncharacterized protein OS=Gallus gallus OX=9031 GN=RCJMB04_3h16 PE=2 SV=1	K13167	SFRS15, SCAF4	GO:0003723(molecular_function:RNA binding)			PF04818.10(CTD_bind:RNA polymerase II-binding domain.); PF00076.19(RRM_1:RNA recognition motif. (a.k.a. RRM, RBD, or RNP domain))	cytoplasmic	1	1	120.8	High
Q5ZMF6	1.51368	0.598065	4.5e-05	up	yes	1.001	0.6613	0.656	0.64	0.688	1	1.021	0.983	Uncharacterized protein OS=Gallus gallus OX=9031 GN=TRAP1 PE=2 SV=1	K09488	TRAP1, HSP75	GO:0009386(biological_process:translational attenuation); GO:0005654(cellular_component:nucleoplasm); GO:1901856(biological_process:negative regulation of cellular respiration); GO:0006457(biological_process:protein folding); GO:0051082(molecular_function:unfolded protein binding); GO:0019901(molecular_function:protein kinase binding); GO:0005743(cellular_component:mitochondrial inner membrane); …		COG0326(O:Posttranslational modification, protein turnover, chaperones )	PF00183.15(HSP90:Hsp90 protein); PF13589.3(HATPase_c_3:Histidine kinase-, DNA gyrase B-, and HSP90-like ATPase); PF02518.23(HATPase_c:Histidine kinase-, DNA gyrase B-, and HSP90-like ATPase)	mitochondrial	19	36	79.6	High
E1C217	1.51217	0.596623	0.000436	up	yes	1	0.6613	0.625	0.641	0.718	1	0.977	1.024	Uncharacterized protein OS=Gallus gallus OX=9031 GN=CFAP206 PE=4 SV=3						PF12018.5(DUF3508:Domain of unknown function (DUF3508))	cytoplasmic	1	1	71	Low
E1C9H4	1.56255	0.643901	0.000147	up	yes	1.013	0.6483	0.633	0.666	0.646	1	1.06	0.98	Uncharacterized protein OS=Gallus gallus OX=9031 GN=MRPS17 PE=4 SV=1	K02961	RP-S17, MRPS17, rpsQ	GO:0003735(molecular_function:structural constituent of ribosome); GO:0006412(biological_process:translation); GO:0005763(cellular_component:mitochondrial small ribosomal subunit)	gga03010(Ribosome)		PF00366.17(Ribosomal_S17:Ribosomal protein S17)	mitochondrial	4	44	15.5	High
F1N8D3	1.74092	0.799853	0.000607	up	yes	1.055	0.606	0.587	0.64	0.591	1	1.027	1.139	FHA domain-containing protein OS=Gallus gallus OX=9031 GN=CEP170P1 PE=4 SV=2			GO:1900825(biological_process:regulation of membrane depolarization during cardiac muscle cell action potential); GO:0016021(cellular_component:integral component of membrane); GO:0072659(biological_process:protein localization to plasma membrane); GO:1905150(biological_process:regulation of voltage-gated sodium channel activity); GO:0006936(biological_process:muscle contraction)			PF00498.23(FHA:FHA domain)	cytoplasmic	17	20	92.6	High
E1C658	1.50718	0.59185	0.000414	up	yes	0.9973	0.6617	0.698	0.6	0.687	1	0.997	0.995	ATP synthase subunit d, mitochondrial OS=Gallus gallus OX=9031 GN=ATP5H PE=3 SV=3	K02138	ATPeF0D, ATP5H, ATP7	GO:0015986(biological_process:ATP synthesis coupled proton transport); GO:0000274(cellular_component:mitochondrial proton-transporting ATP synthase, stator stalk); GO:0005654(cellular_component:nucleoplasm); GO:0016887(molecular_function:ATPase activity); GO:0015078(molecular_function:hydrogen ion transmembrane transporter activity)	gga00190(Oxidative phosphorylation)		PF05873.9(Mt_ATP-synt_D:ATP synthase D chain, mitochondrial (ATP5H))	mitochondrial	12	76	18.3	High
A0A3Q3A611	1.625	0.70044	0.000961	up	yes	1.027	0.632	0.617	0.679	0.6	1	1.103	0.978	Inositol-3-phosphate synthase 1 OS=Gallus gallus OX=9031 GN=ISYNA1 PE=4 SV=1					COG1260(I:Lipid transport and metabolism )	PF07994.9(NAD_binding_5:Myo-inositol-1-phosphate synthase); PF01658.14(Inos-1-P_synth:Myo-inositol-1-phosphate synthase)	cytoplasmic	2	2	76.7	High
F1NUY1	1.60377	0.68147	0.007448	up	yes	1.02	0.636	0.683	0.501	0.724	1	1.087	0.973	Death associated protein kinase 2 OS=Gallus gallus OX=9031 GN=DAPK2 PE=3 SV=3	K08803	DAPK		gga04140(Autophagy - animal)		PF00069.22(Pkinase:Protein kinase domain); PF07714.14(Pkinase_Tyr:Protein tyrosine kinase)	cytoplasmic	1	2	41	Medium
H9L166	1.58421	0.663759	0.000745	up	yes	1.015	0.6407	0.694	0.643	0.585	1	0.981	1.064	Transcription factor BTF3 OS=Gallus gallus OX=9031 GN=BTF3 PE=3 SV=3	K01527	EGD1, BTF3	GO:0005829(cellular_component:cytosol); GO:0042788(cellular_component:polysomal ribosome); GO:0005854(cellular_component:nascent polypeptide-associated complex)			PF01849.15(NAC:NAC domain)	cytoplasmic	2	61	17.7	High
E1C4V1	1.50045	0.585398	0.002205	up	yes	0.9933	0.662	0.668	0.578	0.74	1	1.001	0.979	ATP synthase-coupling factor 6, mitochondrial OS=Gallus gallus OX=9031 GN=ATP5J PE=3 SV=3	K02131	ATPeF0F6, ATP5J	GO:0000276(cellular_component:mitochondrial proton-transporting ATP synthase complex, coupling factor F(o)); GO:0005753(cellular_component:mitochondrial proton-transporting ATP synthase complex); GO:0015986(biological_process:ATP synthesis coupled proton transport); GO:0015078(molecular_function:hydrogen ion transmembrane transporter activity); GO:0016887(molecular_function:ATPase activity)	gga00190(Oxidative phosphorylation)		PF05511.8(ATP-synt_F6:Mitochondrial ATP synthase coupling factor 6)	mitochondrial	6	50	12.4	High
A0A1D5PGW7	1.54687	0.62935	3e-06	up	yes	1.005	0.6497	0.65	0.647	0.652	1	1.023	0.991	Uncharacterized protein OS=Gallus gallus OX=9031 GN=SRI PE=4 SV=1			GO:0005509(molecular_function:calcium ion binding)			PF00036.29(EF-hand_1:EF hand); PF13833.3(EF-hand_8:EF-hand domain pair); PF13405.3(EF-hand_6:EF-hand domain); PF13202.3(EF-hand_5:EF hand); PF13499.3(EF-hand_7:EF-hand domain pair)	cytoplasmic	5	26	21.8	High
A0A1D5NTX4	1.58668	0.666012	0.00188	up	yes	1.015	0.6397	0.7	0.567	0.652	1	0.966	1.08	Mitochondrial ribosomal protein S28 OS=Gallus gallus OX=9031 GN=MRPS28 PE=4 SV=2	K17407	MRPS28	GO:0005763(cellular_component:mitochondrial small ribosomal subunit)			PF10246.6(MRP-S35:Mitochondrial ribosomal protein MRP-S35)	mitochondrial	4	17	30.3	High
A0A1D5P8I7	1.54154	0.624371	0.000369	up	yes	1.002	0.65	0.672	0.588	0.69	1	1.007	0.998	Isocitrate dehydrogenase [NADP] OS=Gallus gallus OX=9031 GN=IDH2 PE=3 SV=2	K00031	IDH1, IDH2, icd	GO:0004450(molecular_function:isocitrate dehydrogenase (NADP+) activity); GO:0006099(biological_process:tricarboxylic acid cycle); GO:0000287(molecular_function:magnesium ion binding); GO:0006102(biological_process:isocitrate metabolic process); GO:0051287(molecular_function:NAD binding)	gga00480(Glutathione metabolism); gga01230(Biosynthesis of amino acids); gga01200(Carbon metabolism); gga04146(Peroxisome); gga01210(2-Oxocarboxylic acid metabolism); gga00020(Citrate cycle (TCA cycle))	COG0538(C:Energy production and conversion )	PF00180.17(Iso_dh:Isocitrate/isopropylmalate dehydrogenase)	mitochondrial	25	58	50.5	High
A0A1D5NU09	1.73711	0.796691	0.00079	up	yes	1.048	0.6033	0.635	0.642	0.533	1	1.112	1.031	Disco interacting protein 2 homolog C OS=Gallus gallus OX=9031 GN=DIP2C PE=4 SV=1					COG0318(I:Lipid transport and metabolism )	PF00501.25(AMP-binding:AMP-binding enzyme); PF06464.8(DMAP_binding:DMAP1-binding Domain)	cytoplasmic	5	4	177.9	High
A0A3Q2U3C3	1.58777	0.667006	0.001049	up	yes	1.013	0.638	0.666	0.694	0.554	1	1.035	1.005	Transmembrane 9 superfamily member OS=Gallus gallus OX=9031 GN=TM9SF3 PE=3 SV=1	K17087	TM9SF3	GO:0016021(cellular_component:integral component of membrane); GO:0016020(cellular_component:membrane); GO:0072657(biological_process:protein localization to membrane)			PF02990.13(EMP70:Endomembrane protein 70)	cytoplasmic	4	9	63	High
Q9YH14	1.51488	0.599202	0.000236	up	yes	0.9927	0.6553	0.682	0.604	0.68	1	1.002	0.976	ATP synthase subunit e, mitochondrial OS=Gallus gallus OX=9031 GN=rbf PE=2 SV=1	K02129	ATPeF0E, ATP5I	GO:0015986(biological_process:ATP synthesis coupled proton transport); GO:0032993(cellular_component:protein-DNA complex); GO:0033142(molecular_function:progesterone receptor binding); GO:0000276(cellular_component:mitochondrial proton-transporting ATP synthase complex, coupling factor F(o)); GO:0031490(molecular_function:chromatin DNA binding); GO:0000790(cellular_component:nuclear chromatin); G…	gga00190(Oxidative phosphorylation)		PF05680.9(ATP-synt_E:ATP synthase E chain)	cytoplasmic	6	79	8.3	High
A0A1D5PSL9	1.55026	0.632506	0.000138	up	yes	1.001	0.6457	0.598	0.658	0.681	1	1.004	0.998	Importin N-terminal domain-containing protein OS=Gallus gallus OX=9031 GN=XPO5 PE=4 SV=1	K14289	XPO5	GO:0005737(cellular_component:cytoplasm); GO:0042272(cellular_component:nuclear RNA export factor complex); GO:0000049(molecular_function:tRNA binding); GO:0005049(molecular_function:nuclear export signal receptor activity); GO:0051168(biological_process:nuclear export); GO:0006611(biological_process:protein export from nucleus); GO:0005829(cellular_component:cytosol); GO:0008536(molecular_functi…	gga03013(RNA transport)	COG5101(Y:Nuclear structure); COG5101(U:Intracellular trafficking, secretion, and vesicular transport)	PF08389.9(Xpo1:Exportin 1-like protein); PF03810.16(IBN_N:Importin-beta N-terminal domain)	cytoplasmic	1	1	138.1	Medium
A0A3Q2UED6	1.90712	0.931393	0.002509	up	yes	1.08	0.5663	0.632	0.533	0.534	1	1.217	1.024	Sodium/potassium-transporting ATPase subunit beta OS=Gallus gallus OX=9031 GN=ATP1B3 PE=3 SV=1						PF00287.15(Na_K-ATPase:Sodium / potassium ATPase beta chain)	peroxisomal	1	6	32.7	High
Q5F3B6	1.57261	0.653163	0.000122	up	yes	1.006	0.6397	0.675	0.651	0.593	1	1.015	1.003	Uncharacterized protein (Fragment) OS=Gallus gallus OX=9031 GN=RCJMB04_23b17 PE=2 SV=1			GO:0034506(cellular_component:chromosome, centromeric core domain); GO:0019901(molecular_function:protein kinase binding); GO:0030496(cellular_component:midbody); GO:0048041(biological_process:focal adhesion assembly); GO:0072356(biological_process:chromosome passenger complex localization to kinetochore); GO:0051895(biological_process:negative regulation of focal adhesion assembly); GO:1900027(b…		COG5184(D:Cell cycle control, cell division, chromosome partitioning); COG5184(Z:Cytoskeleton)	PF00415.15(RCC1:Regulator of chromosome condensation (RCC1) repeat); PF13540.3(RCC1_2:Regulator of chromosome condensation (RCC1) repeat)	extracellular	2	4	41.1	High
E1C430	1.59231	0.671118	0.001112	up	yes	1.01	0.6343	0.597	0.714	0.592	1	1.049	0.98	Ribosome-releasing factor 2, mitochondrial OS=Gallus gallus OX=9031 GN=GFM2 PE=3 SV=2	K02355	fusA, GFM, EFG	GO:0003924(molecular_function:GTPase activity); GO:0005739(cellular_component:mitochondrion); GO:0032790(biological_process:ribosome disassembly); GO:0003746(molecular_function:translation elongation factor activity); GO:0032543(biological_process:mitochondrial translation); GO:0005525(molecular_function:GTP binding)		COG0480(J:Translation, ribosomal structure and biogenesis )	PF00009.24(GTP_EFTU:Elongation factor Tu GTP binding domain); PF14492.3(EFG_II:Elongation Factor G, domain II); PF00679.21(EFG_C:Elongation factor G C-terminus); PF03764.15(EFG_IV:Elongation factor G, domain IV); PF16658.2(RF3_C:Class II release factor RF3, C-terminal domain); PF03144.22(GTP_EFTU_D2:Elongation factor Tu domain 2)	mitochondrial	2	4	86.2	High
P13731	1.52418	0.608036	9.7e-05	up	yes	0.9927	0.6513	0.662	0.61	0.682	1	0.991	0.987	Serpin H1 OS=Gallus gallus OX=9031 GN=SERPINH1 PE=1 SV=2	K09501	SERPINH1, HSP47	GO:0005783(cellular_component:endoplasmic reticulum); GO:0051604(biological_process:protein maturation); GO:0045121(cellular_component:membrane raft); GO:0005793(cellular_component:endoplasmic reticulum-Golgi intermediate compartment); GO:0051082(molecular_function:unfolded protein binding); GO:0032964(biological_process:collagen biosynthetic process); GO:0030199(biological_process:collagen fibri…		COG4826(O:Posttranslational modification, protein turnover, chaperones )	PF00079.17(Serpin:Serpin (serine protease inhibitor))	ER	16	45	45.7	High
A0A1D5PGW5	2.05009	1.03569	0.000593	up	yes	1.105	0.539	0.516	0.526	0.575	1	1.182	1.134	Uncharacterized protein OS=Gallus gallus OX=9031 GN=RFTN2 PE=4 SV=1			GO:0033227(biological_process:dsRNA transport); GO:0043330(biological_process:response to exogenous dsRNA)			PF15250.3(Raftlin:Raftlin)	cytoplasmic	1	2	56.3	Medium
Q90724	1.5019	0.586792	0.000393	up	yes	0.9863	0.6567	0.68	0.646	0.644	1	0.933	1.026	Myomesin OS=Gallus gallus OX=9031 PE=2 SV=1			GO:0055003(biological_process:cardiac myofibril assembly); GO:0006936(biological_process:muscle contraction); GO:0048739(biological_process:cardiac muscle fiber development); GO:0055008(biological_process:cardiac muscle tissue morphogenesis); GO:0071688(biological_process:striated muscle myosin thick filament assembly); GO:0030241(biological_process:skeletal muscle myosin thick filament assembly)…			PF00041.18(fn3:Fibronectin type III domain); PF07679.13(I-set:Immunoglobulin I-set domain); PF13927.3(Ig_3:Immunoglobulin domain); PF13895.3(Ig_2:Immunoglobulin domain); PF00047.22(ig:Immunoglobulin domain); PF07686.14(V-set:Immunoglobulin V-set domain); PF08205.9(C2-set_2:CD80-like C2-set immunoglobulin domain)	cytoplasmic	1	67	182.1	High
A0A1L1RNI5	1.65508	0.726904	0.000272	up	yes	1.024	0.6187	0.626	0.613	0.617	1	0.982	1.09	Atlastin GTPase 1 OS=Gallus gallus OX=9031 GN=ATL1 PE=4 SV=2	K17339	ATL	GO:1990809(biological_process:endoplasmic reticulum tubular network membrane organization); GO:0003924(molecular_function:GTPase activity); GO:0016021(cellular_component:integral component of membrane); GO:0051260(biological_process:protein homooligomerization); GO:0007029(biological_process:endoplasmic reticulum organization); GO:0098826(cellular_component:endoplasmic reticulum tubular network m…			PF02263.16(GBP:Guanylate-binding protein, N-terminal domain)	cytoplasmic	1	4	63.4	High
F1NT19	1.52157	0.605563	0.004017	up	yes	0.991	0.6513	0.623	0.57	0.761	1	0.99	0.983	Superoxide dismutase OS=Gallus gallus OX=9031 GN=SOD2 PE=3 SV=1	K04564	SOD2	GO:0004784(molecular_function:superoxide dismutase activity); GO:0046872(molecular_function:metal ion binding)	gga04146(Peroxisome); gga04068(FoxO signaling pathway)	COG0605(P:Inorganic ion transport and metabolism )	PF02777.15(Sod_Fe_C:Iron/manganese superoxide dismutases, C-terminal domain); PF00081.19(Sod_Fe_N:Iron/manganese superoxide dismutases, alpha-hairpin domain)	mitochondrial	1	31	24.8	High
A0A1L1RQR5	2.08185	1.05786	0.002498	up	yes	1.109	0.5327	0.609	0.525	0.464	1	1.251	1.077	Mitochondrial ribosomal protein S2 OS=Gallus gallus OX=9031 GN=MRPS2 PE=4 SV=1	K02967	RP-S2, MRPS2, rpsB	GO:0003735(molecular_function:structural constituent of ribosome); GO:0006412(biological_process:translation); GO:0015935(cellular_component:small ribosomal subunit)	gga03010(Ribosome)	COG0052(J:Translation, ribosomal structure and biogenesis )	PF00318.17(Ribosomal_S2:Ribosomal protein S2)	peroxisomal	1	17	21.5	High
A0A1D5PQU7	1.51348	0.597866	8e-05	up	yes	0.9883	0.653	0.647	0.688	0.624	1	0.973	0.992	Protein kinase domain-containing protein OS=Gallus gallus OX=9031 GN=CAMKK2 PE=4 SV=1	K07359	CAMKK2	GO:0005737(cellular_component:cytoplasm); GO:0006468(biological_process:protein phosphorylation); GO:0005634(cellular_component:nucleus); GO:0004674(molecular_function:protein serine/threonine kinase activity); GO:0004672(molecular_function:protein kinase activity); GO:0035556(biological_process:intracellular signal transduction); GO:0005524(molecular_function:ATP binding)	gga04140(Autophagy - animal); gga04920(Adipocytokine signaling pathway)		PF00069.22(Pkinase:Protein kinase domain); PF07714.14(Pkinase_Tyr:Protein tyrosine kinase); PF14531.3(Kinase-like:Kinase-like)	cytoplasmic	2	7	57.1	High
A0A3Q2TVB7	1.585	0.664484	0.005794	up	yes	1.006	0.6347	0.674	0.603	0.627	1	1.123	0.895	Spectrin alpha chain, non-erythrocytic 1 OS=Gallus gallus OX=9031 GN=SPTAN1 PE=4 SV=1					COG5069(Z:Cytoskeleton )	PF00435.18(Spectrin:Spectrin repeat); PF08726.7(EFhand_Ca_insen:Ca2+ insensitive EF hand); PF00018.25(SH3_1:SH3 domain); PF00036.29(EF-hand_1:EF hand); PF13499.3(EF-hand_7:EF-hand domain pair); PF14604.3(SH3_9:Variant SH3 domain); PF13405.3(EF-hand_6:EF-hand domain); PF13833.3(EF-hand_8:EF-hand domain pair); PF07653.14(SH3_2:Variant SH3 domain)	cytoplasmic	6	69	287.1	High
F1N845	1.65614	0.727828	0.006669	up	yes	1.023	0.6177	0.543	0.742	0.568	1	0.955	1.114	Uncharacterized protein OS=Gallus gallus OX=9031 GN=C1H12ORF57 PE=4 SV=2			GO:0005737(cellular_component:cytoplasm); GO:0016607(cellular_component:nuclear speck); GO:0014819(biological_process:regulation of skeletal muscle contraction); GO:0048593(biological_process:camera-type eye morphogenesis); GO:0050890(biological_process:cognition); GO:0036343(biological_process:psychomotor behavior); GO:0009791(biological_process:post-embryonic development); GO:0021540(biological…			PF14974.3(DUF4511:Domain of unknown function (DUF4511))	cytoplasmic	1	7	13.2	High
A0A3Q2UCX4	1.55223	0.634346	0.000188	up	yes	0.997	0.6423	0.612	0.689	0.626	1	0.974	1.017	GIPC PDZ domain containing family member 1 OS=Gallus gallus OX=9031 GN=GIPC1 PE=4 SV=1						PF00595.21(PDZ:PDZ domain (Also known as DHR or GLGF))	nuclear	1	2	57.9	High
H9L019	1.5836	0.663205	6.6e-05	up	yes	1.004	0.634	0.663	0.597	0.642	1	1.021	0.991	Splicing factor 3b subunit 4 OS=Gallus gallus OX=9031 GN=SF3B4 PE=4 SV=3	K12831	SF3B4, SAP49	GO:0005730(cellular_component:nucleolus); GO:1990904(cellular_component:ribonucleoprotein complex); GO:0000398(biological_process:mRNA splicing, via spliceosome); GO:0071005(cellular_component:U2-type precatalytic spliceosome); GO:0003723(molecular_function:RNA binding); GO:0005689(cellular_component:U12-type spliceosomal complex); GO:0048026(biological_process:positive regulation of mRNA splicin…	gga03040(Spliceosome)		PF00076.19(RRM_1:RNA recognition motif. (a.k.a. RRM, RBD, or RNP domain)); PF16367.2(RRM_7:RNA recognition motif)	cytoplasmic	1	2	43.9	High
A0A1D5PCU1	1.7814	0.833015	0.000454	up	yes	1.048	0.5883	0.616	0.571	0.578	1	1.13	1.014	Solute carrier family 25 member 5 OS=Gallus gallus OX=9031 GN=SLC25A5 PE=3 SV=2	K05863	SLC25A4S, ANT	GO:0005743(cellular_component:mitochondrial inner membrane); GO:0022857(molecular_function:transmembrane transporter activity); GO:0016021(cellular_component:integral component of membrane)	gga04020(Calcium signaling pathway)		PF00153.24(Mito_carr:Mitochondrial carrier protein)	cytoplasmic	2	59	32.8	High
F1NZH6	1.51762	0.601814	0.000965	up	yes	0.986	0.6497	0.681	0.637	0.631	1	1.039	0.919	Uncharacterized protein OS=Gallus gallus OX=9031 GN=PECR PE=4 SV=1	K07753	PECR		gga01212(Fatty acid metabolism); gga04146(Peroxisome); gga01040(Biosynthesis of unsaturated fatty acids)	COG1028(Q:Secondary metabolites biosynthesis, transport and catabolism); COG1028(I:Lipid transport and metabolism)	PF13561.3(adh_short_C2:Enoyl-(Acyl carrier protein) reductase); PF00106.22(adh_short:short chain dehydrogenase); PF08659.7(KR:KR domain)	mitochondrial	7	31	31.8	High
P05300	1.57307	0.653582	0.000699	up	yes	1	0.6357	0.618	0.664	0.625	1	0.938	1.062	Lysosome-associated membrane glycoprotein 1 OS=Gallus gallus OX=9031 GN=LAMP1 PE=2 SV=1	K06528	LAMP1_2, CD107	GO:0072594(biological_process:establishment of protein localization to organelle); GO:0016021(cellular_component:integral component of membrane); GO:0016020(cellular_component:membrane); GO:0005765(cellular_component:lysosomal membrane); GO:0005886(cellular_component:plasma membrane); GO:0031902(cellular_component:late endosome membrane); GO:0010008(cellular_component:endosome membrane)	gga04145(Phagosome); gga04140(Autophagy - animal); gga04142(Lysosome)		PF01299.14(Lamp:Lysosome-associated membrane glycoprotein (Lamp)); PF05827.9(ATP-synt_S1:Vacuolar ATP synthase subunit S1 (ATP6S1))	mitochondrial	4	10	44.6	High
E1C3W8	1.58119	0.661011	0.000258	up	yes	1.002	0.6337	0.595	0.646	0.66	1	0.964	1.043	CUE domain containing 1 OS=Gallus gallus OX=9031 GN=CUEDC1 PE=4 SV=5						PF02845.13(CUE:CUE domain)	nuclear	1	2	40.5	Medium
E1C115	2.02665	1.0191	0.003445	up	yes	1.095	0.5403	0.505	0.655	0.461	1	1.06	1.226	Eukaryotic translation initiation factor 4E binding protein 1 OS=Gallus gallus OX=9031 GN=EIF4EBP1 PE=4 SV=1	K07205	EIF4EBP1	GO:0045931(biological_process:positive regulation of mitotic cell cycle); GO:0005737(cellular_component:cytoplasm); GO:0008286(biological_process:insulin receptor signaling pathway); GO:0031929(biological_process:TOR signaling); GO:0030371(molecular_function:translation repressor activity); GO:0000082(biological_process:G1/S transition of mitotic cell cycle); GO:0071549(biological_process:cellula…	gga04012(ErbB signaling pathway); gga04910(Insulin signaling pathway); gga03013(RNA transport); gga04150(mTOR signaling pathway)		PF05456.8(eIF_4EBP:Eukaryotic translation initiation factor 4E binding protein (EIF4EBP))	cytoplasmic	3	37	12.5	High
E1C2A7	1.67239	0.74191	0.000289	up	yes	1.023	0.6117	0.676	0.581	0.578	1	1.045	1.025	Rab-GAP TBC domain-containing protein OS=Gallus gallus OX=9031 GN=TBC1D14 PE=4 SV=1	K20167	TBC1D14	GO:0005794(cellular_component:Golgi apparatus); GO:0055037(cellular_component:recycling endosome); GO:0005829(cellular_component:cytosol); GO:0005096(molecular_function:GTPase activator activity); GO:0006886(biological_process:intracellular protein transport); GO:0005654(cellular_component:nucleoplasm); GO:0090630(biological_process:activation of GTPase activity); GO:0017137(molecular_function:Ra…		COG5210(R:General function prediction only )	PF00566.15(RabGAP-TBC:Rab-GTPase-TBC domain)	cytoplasmic	1	1	47.7	Low
F1P1U3	1.57654	0.656763	6.8e-05	up	yes	1	0.6343	0.63	0.6	0.673	1	1.004	0.996	Carn_acyltransf domain-containing protein OS=Gallus gallus OX=9031 GN=CPT2 PE=3 SV=2	K08766	CPT2	GO:0006635(biological_process:fatty acid beta-oxidation); GO:0120162(biological_process:positive regulation of cold-induced thermogenesis); GO:0005730(cellular_component:nucleolus); GO:0005739(cellular_component:mitochondrion); GO:0005654(cellular_component:nucleoplasm); GO:0004095(molecular_function:carnitine O-palmitoyltransferase activity); GO:0016746(molecular_function:transferase activity, t…	gga00071(Fatty acid degradation); gga03320(PPAR signaling pathway); gga01212(Fatty acid metabolism)		PF00755.17(Carn_acyltransf:Choline/Carnitine o-acyltransferase)	mitochondrial	29	48	73.9	High
P67881	1.50544	0.590187	0.000151	up	yes	0.982	0.6523	0.687	0.613	0.657	1	0.967	0.979	Cytochrome c OS=Gallus gallus OX=9031 GN=CYC PE=1 SV=2	K08738	CYC	GO:0005737(cellular_component:cytoplasm); GO:0020037(molecular_function:heme binding); GO:0006123(biological_process:mitochondrial electron transport, cytochrome c to oxygen); GO:0006122(biological_process:mitochondrial electron transport, ubiquinol to cytochrome c); GO:0005739(cellular_component:mitochondrion); GO:0005758(cellular_component:mitochondrial intermembrane space); GO:0070469(cellular…	gga04210(Apoptosis); gga05168(Herpes simplex infection); gga00920(Sulfur metabolism); gga05164(Influenza A); gga04115(p53 signaling pathway)	COG3474(C:Energy production and conversion )	PF00034.18(Cytochrom_C:Cytochrome c); PF13442.3(Cytochrome_CBB3:Cytochrome C oxidase, cbb3-type, subunit III)	cytoplasmic	6	46	11.7	High
F1NSJ2	1.54121	0.624066	0.008367	up	yes	0.991	0.643	0.563	0.584	0.782	1	0.958	1.015	Acyl-CoA thioesterase 7 OS=Gallus gallus OX=9031 GN=ACOT7 PE=4 SV=4	K17360	ACOT7		gga00062(Fatty acid elongation); gga01040(Biosynthesis of unsaturated fatty acids)	COG1607(I:Lipid transport and metabolism )	PF03061.19(4HBT:Thioesterase superfamily)	cytoplasmic	1	14	44.3	High
Q5F3B7	1.62197	0.697746	4e-05	up	yes	1.01	0.6227	0.658	0.603	0.607	1	1.028	1.003	Uncharacterized protein OS=Gallus gallus OX=9031 GN=RCJMB04_23a5 PE=2 SV=1	K00384	trxB	GO:0045454(biological_process:cell redox homeostasis); GO:0050660(molecular_function:flavin adenine dinucleotide binding); GO:0005623(cellular_component:cell); GO:0016491(molecular_function:oxidoreductase activity)	gga00450(Selenocompound metabolism); gga00240(Pyrimidine metabolism)		PF02852.19(Pyr_redox_dim:Pyridine nucleotide-disulphide oxidoreductase, dimerisation domain); PF07992.11(Pyr_redox_2:Pyridine nucleotide-disulphide oxidoreductase)	cytoplasmic	2	10	31.1	High
A0A1D5PWT4	1.62036	0.696317	0.00057	up	yes	1.009	0.6227	0.645	0.57	0.653	1	1.062	0.965	Thioredoxin domain-containing protein OS=Gallus gallus OX=9031 GN=TXN2 PE=4 SV=1	K03671	trxA	GO:0005730(cellular_component:nucleolus); GO:0005623(cellular_component:cell); GO:0005739(cellular_component:mitochondrion); GO:0045454(biological_process:cell redox homeostasis); GO:0015035(molecular_function:protein disulfide oxidoreductase activity); GO:0006662(biological_process:glycerol ether metabolic process)	gga04621(NOD-like receptor signaling pathway)	COG0526(O:Posttranslational modification, protein turnover, chaperones )	PF00085.17(Thioredoxin:Thioredoxin); PF13098.3(Thioredoxin_2:Thioredoxin-like domain); PF13899.3(Thioredoxin_7:Thioredoxin-like)	mitochondrial	3	15	16.2	High
A0A3Q2U4D9	1.57709	0.657268	0.000924	up	yes	0.9983	0.633	0.675	0.652	0.572	1	1.045	0.95	Tousled like kinase 1 OS=Gallus gallus OX=9031 GN=TLK1 PE=4 SV=1	K08864	TLK				PF00069.22(Pkinase:Protein kinase domain); PF07714.14(Pkinase_Tyr:Protein tyrosine kinase)	nuclear	1	2	97	High
E1BZP0	1.57377	0.654228	2.7e-05	up	yes	0.9973	0.6337	0.659	0.64	0.602	1	0.998	0.994	AA_TRNA_LIGASE_II domain-containing protein OS=Gallus gallus OX=9031 GN=PARS2 PE=4 SV=4	K01881	PARS, proS		gga00970(Aminoacyl-tRNA biosynthesis)	COG0442(J:Translation, ribosomal structure and biogenesis )	PF00587.22(tRNA-synt_2b:tRNA synthetase class II core domain (G, H, P, S and T)); PF03129.17(HGTP_anticodon:Anticodon binding domain)	mitochondrial	6	13	66	High
A0A1D5PDE6	1.80769	0.854144	0.00039	up	yes	1.049	0.5803	0.613	0.556	0.572	1	1.126	1.02	Myristoylated alanine-rich C-kinase substrate OS=Gallus gallus OX=9031 GN=MARCKS PE=4 SV=1	K12561	MARCKS	GO:0032432(cellular_component:actin filament bundle); GO:0005737(cellular_component:cytoplasm); GO:0016020(cellular_component:membrane); GO:0051260(biological_process:protein homooligomerization); GO:0005080(molecular_function:protein kinase C binding); GO:0016301(molecular_function:kinase activity); GO:0051017(biological_process:actin filament bundle assembly); GO:0051015(molecular_function:acti…			PF02063.14(MARCKS:MARCKS family)	nuclear	6	27	27.6	High
Q5ZLZ6	1.63084	0.705614	2e-05	up	yes	1.009	0.6187	0.64	0.589	0.627	1	1.006	1.022	MFS domain-containing protein OS=Gallus gallus OX=9031 GN=SLC16A1 PE=2 SV=1	K08179	SLC16A1	GO:0015718(biological_process:monocarboxylic acid transport); GO:0006629(biological_process:lipid metabolic process); GO:0015129(molecular_function:lactate transmembrane transporter activity); GO:0008028(molecular_function:monocarboxylic acid transmembrane transporter activity); GO:0005813(cellular_component:centrosome); GO:0050796(biological_process:regulation of insulin secretion); GO:0042593(b…			PF07690.13(MFS_1:Major Facilitator Superfamily)	peroxisomal	10	23	54.3	High
P12902	1.68399	0.751879	2.9e-05	up	yes	1.021	0.6063	0.586	0.62	0.613	1	1.01	1.054	Non-histone chromosomal protein HMG-14A OS=Gallus gallus OX=9031 PE=3 SV=2						PF01101.15(HMG14_17:HMG14 and HMG17)	nuclear	4	24	11.4	High
P09244	1.95818	0.969515	0.000215	up	yes	1.077	0.55	0.532	0.54	0.578	1	1.113	1.119	Tubulin beta-7 chain OS=Gallus gallus OX=9031 PE=2 SV=1	K07375	TUBB	GO:0005200(molecular_function:structural constituent of cytoskeleton); GO:0000086(biological_process:G2/M transition of mitotic cell cycle); GO:0032794(molecular_function:GTPase activating protein binding); GO:0050807(biological_process:regulation of synapse organization); GO:0035578(cellular_component:azurophil granule lumen); GO:0044877(molecular_function:macromolecular complex binding); GO:003…	gga04540(Gap junction); gga04145(Phagosome)	COG5023(Z:Cytoskeleton )	PF00091.22(Tubulin:Tubulin/FtsZ family, GTPase domain); PF03953.14(Tubulin_C:Tubulin C-terminal domain)	cytoplasmic	4	73	49.6	High
P53488	1.58889	0.66802	5e-06	up	yes	0.9983	0.6283	0.619	0.646	0.62	1	1.009	0.986	Actin-related protein 2 OS=Gallus gallus OX=9031 GN=ACTR2 PE=2 SV=1	K17260	ACTR2, ARP2	GO:0005200(molecular_function:structural constituent of cytoskeleton); GO:0033206(biological_process:meiotic cytokinesis); GO:0015629(cellular_component:actin cytoskeleton); GO:0061003(biological_process:positive regulation of dendritic spine morphogenesis); GO:1904813(cellular_component:ficolin-1-rich granule lumen); GO:0061024(biological_process:membrane organization); GO:0035578(cellular_compo…	gga04530(Tight junction)	COG5277(Z:Cytoskeleton )	PF00022.16(Actin:Actin)	cytoplasmic	1	36	44.7	High
A0A3Q3ARC0	1.55306	0.635115	0.001733	up	yes	0.9893	0.637	0.688	0.566	0.657	1	1.035	0.933	Transket_pyr domain-containing protein OS=Gallus gallus OX=9031 GN=OGDH PE=4 SV=1					COG0567(C:Energy production and conversion )	PF00676.17(E1_dh:Dehydrogenase E1 component); PF02779.21(Transket_pyr:Transketolase, pyrimidine binding domain); PF16870.2(OxoGdeHyase_C:2-oxoglutarate dehydrogenase C-terminal); PF16078.2(2-oxogl_dehyd_N:2-oxoglutarate dehydrogenase N-terminus)	mitochondrial	2	42	164	High
F1NC38	1.83499	0.875773	0.000286	up	yes	1.052	0.5733	0.598	0.543	0.579	1	1.032	1.123	Uncharacterized protein OS=Gallus gallus OX=9031 GN=ACADL PE=3 SV=1	K00255	ACADL	GO:0042758(biological_process:long-chain fatty acid catabolic process); GO:0004466(molecular_function:long-chain-acyl-CoA dehydrogenase activity); GO:0050660(molecular_function:flavin adenine dinucleotide binding)	gga00071(Fatty acid degradation); gga03320(PPAR signaling pathway); gga01212(Fatty acid metabolism)		PF00441.21(Acyl-CoA_dh_1:Acyl-CoA dehydrogenase, C-terminal domain); PF02771.13(Acyl-CoA_dh_N:Acyl-CoA dehydrogenase, N-terminal domain); PF02770.16(Acyl-CoA_dh_M:Acyl-CoA dehydrogenase, middle domain); PF08028.8(Acyl-CoA_dh_2:Acyl-CoA dehydrogenase, C-terminal domain)	mitochondrial	23	59	47.8	High
Q5ZLX5	1.99079	0.993342	0.00392	up	yes	1.081	0.543	0.607	0.625	0.397	1	1.179	1.065	Zinc finger Ran-binding domain-containing protein 2 OS=Gallus gallus OX=9031 GN=ZRANB2 PE=2 SV=1			GO:0016021(cellular_component:integral component of membrane); GO:0005634(cellular_component:nucleus); GO:0001530(molecular_function:lipopolysaccharide binding); GO:0005654(cellular_component:nucleoplasm); GO:0003723(molecular_function:RNA binding); GO:0004957(molecular_function:prostaglandin E receptor activity); GO:0046872(molecular_function:metal ion binding); GO:0004960(molecular_function:thr…			PF00641.15(zf-RanBP:Zn-finger in Ran binding protein and others)	nuclear	3	11	37.8	High
A0A1D5PUB7	1.62437	0.699884	0.000214	up	yes	1.005	0.6187	0.646	0.592	0.618	1	0.963	1.052	1-acylglycerol-3-phosphate O-acyltransferase 3 OS=Gallus gallus OX=9031 GN=AGPAT3 PE=4 SV=1	K13523	AGPAT3_4	GO:0006644(biological_process:phospholipid metabolic process); GO:0005783(cellular_component:endoplasmic reticulum); GO:0016021(cellular_component:integral component of membrane); GO:0003841(molecular_function:1-acylglycerol-3-phosphate O-acyltransferase activity); GO:0016746(molecular_function:transferase activity, transferring acyl groups); GO:0042171(molecular_function:lysophosphatidic acid ac…	gga00561(Glycerolipid metabolism); gga00564(Glycerophospholipid metabolism)	COG0204(I:Lipid transport and metabolism )	PF16076.2(Acyltransf_C:Acyltransferase C-terminus); PF01553.18(Acyltransferase:Acyltransferase)	ER	10	26	43.6	High
A0A1D5PNX5	1.53031	0.613824	0.000243	up	yes	0.982	0.6417	0.651	0.68	0.594	1	0.983	0.963	Uncharacterized protein OS=Gallus gallus OX=9031 PE=4 SV=2						PF00396.15(Granulin:Granulin)	extracellular	1	4	30.2	High
F1NG59	1.53521	0.618437	0.000172	up	yes	0.981	0.639	0.68	0.599	0.638	1	0.973	0.97	Pyruvate dehydrogenase phosphatase regulatory subunit OS=Gallus gallus OX=9031 GN=PDPR PE=4 SV=3	K17509	PDPR	GO:0016491(molecular_function:oxidoreductase activity)		COG0404(E:Amino acid transport and metabolism )	PF01571.18(GCV_T:Aminomethyltransferase folate-binding domain); PF01266.21(DAO:FAD dependent oxidoreductase); PF08669.8(GCV_T_C:Glycine cleavage T-protein C-terminal barrel domain); PF16350.2(FAO_M:FAD dependent oxidoreductase central domain); PF00890.21(FAD_binding_2:FAD binding domain); PF07992.11(Pyr_redox_2:Pyridine nucleotide-disulphide oxidoreductase)	peroxisomal	21	28	105.8	High
Q49B65	1.50728	0.591943	4.8e-05	up	yes	0.9737	0.646	0.632	0.643	0.663	1	0.973	0.948	EF hand-containing protein 1 OS=Gallus gallus OX=9031 GN=EFHD1 PE=2 SV=1			GO:0061891(molecular_function:calcium ion sensor activity); GO:1900069(biological_process:regulation of cellular hyperosmotic salinity response); GO:0005743(cellular_component:mitochondrial inner membrane); GO:0031175(biological_process:neuron projection development)			PF13499.3(EF-hand_7:EF-hand domain pair); PF00036.29(EF-hand_1:EF hand); PF13405.3(EF-hand_6:EF-hand domain)	cytoplasmic	5	25	26.9	High
A0A3Q2UD13	1.61368	0.690358	0.000339	up	yes	1	0.6197	0.639	0.629	0.591	1	1.052	0.948	Uncharacterized protein OS=Gallus gallus OX=9031 GN=ITPR1 PE=4 SV=1						PF08709.8(Ins145_P3_rec:Inositol 1,4,5-trisphosphate/ryanodine receptor); PF02815.16(MIR:MIR domain); PF01365.18(RYDR_ITPR:RIH domain); PF08454.8(RIH_assoc:RyR and IP3R Homology associated); PF00520.28(Ion_trans:Ion transport protein)	cytoplasmic	1	0	318.2	Medium
E1BTT4	1.64462	0.717753	1e-06	up	yes	1.007	0.6123	0.622	0.608	0.607	1	1.017	1.004	Hydroxyacyl-CoA dehydrogenase trifunctional multienzyme complex subunit beta OS=Gallus gallus OX=9031 PE=3 SV=1			GO:0005783(cellular_component:endoplasmic reticulum); GO:0005743(cellular_component:mitochondrial inner membrane); GO:0005741(cellular_component:mitochondrial outer membrane); GO:0016509(molecular_function:long-chain-3-hydroxyacyl-CoA dehydrogenase activity); GO:0003988(molecular_function:acetyl-CoA C-acyltransferase activity); GO:0042645(cellular_component:mitochondrial nucleoid)		COG0183(I:Lipid transport and metabolism )	PF00108.20(Thiolase_N:Thiolase, N-terminal domain); PF02803.15(Thiolase_C:Thiolase, C-terminal domain); PF00109.23(ketoacyl-synt:Beta-ketoacyl synthase, N-terminal domain)	mitochondrial	21	65	50.8	High
D2Z1L9	1.60596	0.683434	5.5e-05	up	yes	0.9973	0.621	0.633	0.587	0.643	1	0.976	1.016	LIM and SH3 protein 1 OS=Gallus gallus OX=9031 GN=LASP1 PE=2 SV=1			GO:0005737(cellular_component:cytoplasm); GO:0046872(molecular_function:metal ion binding); GO:0005925(cellular_component:focal adhesion); GO:0051015(molecular_function:actin filament binding)			PF00880.15(Nebulin:Nebulin repeat); PF14604.3(SH3_9:Variant SH3 domain); PF00018.25(SH3_1:SH3 domain); PF00412.19(LIM:LIM domain); PF07653.14(SH3_2:Variant SH3 domain)	cytoplasmic	12	43	29.6	High
A0A1D5PLF2	1.68241	0.750532	0.003541	up	yes	1.015	0.6033	0.589	0.673	0.548	1	1.119	0.927	Uncharacterized protein OS=Gallus gallus OX=9031 GN=FYTTD1L PE=4 SV=3			GO:0016607(cellular_component:nuclear speck); GO:0006406(biological_process:mRNA export from nucleus); GO:0003729(molecular_function:mRNA binding)			PF07078.8(FYTT:Forty-two-three protein)	cytoplasmic	2	5	33.6	High
F1P1V6	1.54355	0.626255	0.000804	up	yes	0.9817	0.636	0.664	0.654	0.59	1	0.923	1.022	Abhydrolase domain containing 2 OS=Gallus gallus OX=9031 GN=ABHD2 PE=4 SV=2	K13697	ABHD2	GO:0030336(biological_process:negative regulation of cell migration); GO:0034338(molecular_function:short-chain carboxylesterase activity); GO:0007340(biological_process:acrosome reaction); GO:0003707(molecular_function:steroid hormone receptor activity); GO:0048240(biological_process:sperm capacitation); GO:0036126(cellular_component:sperm flagellum); GO:0016787(molecular_function:hydrolase acti…		COG0429(R:General function prediction only )	PF00561.17(Abhydrolase_1:alpha/beta hydrolase fold); PF12146.5(Hydrolase_4:Serine aminopeptidase, S33)	lysosomal	2	7	48	High
E1BZH9	1.79275	0.842171	0.000196	up	yes	1.038	0.579	0.579	0.535	0.623	1	1.083	1.032	Uncharacterized protein OS=Gallus gallus OX=9031 GN=HADH PE=4 SV=1	K00022	HADH	GO:0006631(biological_process:fatty acid metabolic process); GO:0003857(molecular_function:3-hydroxyacyl-CoA dehydrogenase activity); GO:0070403(molecular_function:NAD+ binding)	gga00280(Valine, leucine and isoleucine degradation); gga01212(Fatty acid metabolism); gga00650(Butanoate metabolism); gga00062(Fatty acid elongation); gga00310(Lysine degradation); gga00071(Fatty acid degradation); gga00380(Tryptophan metabolism)	COG1250(I:Lipid transport and metabolism )	PF02737.15(3HCDH_N:3-hydroxyacyl-CoA dehydrogenase, NAD binding domain); PF00725.19(3HCDH:3-hydroxyacyl-CoA dehydrogenase, C-terminal domain); PF07992.11(Pyr_redox_2:Pyridine nucleotide-disulphide oxidoreductase); PF00070.24(Pyr_redox:Pyridine nucleotide-disulphide oxidoreductase)	mitochondrial	14	63	34.4	High
F1NSL8	1.53473	0.617989	0.000418	up	yes	0.9787	0.6377	0.68	0.646	0.587	1	0.989	0.947	Phosphatidylinositol glycan anchor biosynthesis class S OS=Gallus gallus OX=9031 GN=PIGS PE=4 SV=3	K05291	PIGS		gga00563(Glycosylphosphatidylinositol (GPI)-anchor biosynthesis)		PF10510.6(PIG-S:Phosphatidylinositol-glycan biosynthesis class S protein)	ER	7	15	60.2	High
F1NBE3	1.66227	0.733158	0.000379	up	yes	1.009	0.607	0.564	0.586	0.671	1	0.987	1.04	Glycine C-acetyltransferase OS=Gallus gallus OX=9031 GN=GCAT PE=3 SV=2	K00639	kbl, GCAT	GO:0006567(biological_process:threonine catabolic process); GO:0016607(cellular_component:nuclear speck); GO:0008890(molecular_function:glycine C-acetyltransferase activity); GO:0005739(cellular_component:mitochondrion); GO:0009058(biological_process:biosynthetic process); GO:0030170(molecular_function:pyridoxal phosphate binding)	gga00260(Glycine, serine and threonine metabolism)	COG0156(H:Coenzyme transport and metabolism )	PF00155.18(Aminotran_1_2:Aminotransferase class I and II); PF00266.16(Aminotran_5:Aminotransferase class-V)	mitochondrial	8	23	45.2	High
A0A3Q2UB54	1.81454	0.859602	0.002709	up	yes	1.041	0.5737	0.637	0.552	0.532	1	1.165	0.959	Uncharacterized protein OS=Gallus gallus OX=9031 GN=TMEM65 PE=4 SV=1						PF10507.6(DUF2453:Protein of unknown function (DUF2453))	mitochondrial	2	7	34.9	High
A0A3Q2UEY5	1.54685	0.629329	0.00017	up	yes	0.9807	0.634	0.631	0.676	0.595	1	0.966	0.976	Nudix hydrolase domain-containing protein OS=Gallus gallus OX=9031 GN=NUDT21 PE=4 SV=1	K14397	NUDT21, CPSF5, CFIM25	GO:0005737(cellular_component:cytoplasm); GO:0016787(molecular_function:hydrolase activity); GO:0042382(cellular_component:paraspeckles); GO:1900365(biological_process:positive regulation of mRNA polyadenylation); GO:0010608(biological_process:posttranscriptional regulation of gene expression); GO:0031439(biological_process:positive regulation of mRNA cleavage); GO:0030154(biological_process:cell…	gga03015(mRNA surveillance pathway)		PF13869.3(NUDIX_2:Nucleotide hydrolase)	mitochondrial	1	2	52.2	High
P24797	1.58116	0.660984	2.9e-05	up	yes	0.9887	0.6253	0.617	0.63	0.629	1	0.956	1.01	Sodium/potassium-transporting ATPase subunit alpha-2 OS=Gallus gallus OX=9031 GN=ATP1A2 PE=2 SV=1	K01539	ATP1A	GO:0005737(cellular_component:cytoplasm); GO:0015991(biological_process:ATP hydrolysis coupled proton transport); GO:0016021(cellular_component:integral component of membrane); GO:0036376(biological_process:sodium ion export from cell); GO:0006883(biological_process:cellular sodium ion homeostasis); GO:0005391(molecular_function:sodium:potassium-exchanging ATPase activity); GO:0030007(biological_…	gga04261(Adrenergic signaling in cardiomyocytes); gga04260(Cardiac muscle contraction)	COG0474(P:Inorganic ion transport and metabolism )	PF00122.17(E1-E2_ATPase:E1-E2 ATPase); PF00689.18(Cation_ATPase_C:Cation transporting ATPase, C-terminus); PF13246.3(Cation_ATPase:Cation transport ATPase (P-type)); PF00702.23(Hydrolase:haloacid dehalogenase-like hydrolase); PF00690.23(Cation_ATPase_N:Cation transporter/ATPase, N-terminus)	peroxisomal	26	48	112	High
A0A1D5P7Q3	1.50311	0.587946	0.001121	up	yes	0.968	0.644	0.685	0.583	0.664	1	0.981	0.923	MRP-S28 domain-containing protein OS=Gallus gallus OX=9031 GN=MRPS35 PE=4 SV=2	K17413	MRPS35				PF10213.6(MRP-S28:Mitochondrial ribosomal subunit protein)	cytoplasmic	8	24	44.1	High
A0A1L1RTR9	1.54734	0.629787	0.000238	up	yes	0.979	0.6327	0.678	0.589	0.631	1	0.967	0.97	Mitochondrial ribosomal protein L12 OS=Gallus gallus OX=9031 GN=MRPL12 PE=3 SV=1					COG0222(J:Translation, ribosomal structure and biogenesis )	PF00542.16(Ribosomal_L12:Ribosomal protein L7/L12 C-terminal domain); PF16320.2(Ribosomal_L12_N:Ribosomal protein L7/L12 dimerisation domain)	mitochondrial	6	45	20.5	High
F1N8U1	1.50825	0.592881	0.000989	up	yes	0.9683	0.642	0.673	0.574	0.679	1	0.96	0.945	Mitochondrial ribosomal protein S36 OS=Gallus gallus OX=9031 GN=MRPS36 PE=4 SV=3	K17414	MRPS36	GO:0009353(cellular_component:mitochondrial oxoglutarate dehydrogenase complex); GO:0055114(biological_process:oxidation-reduction process); GO:0006103(biological_process:2-oxoglutarate metabolic process)				mitochondrial	5	69	11.6	High
P08250	2.21667	1.14839	0.002538	up	yes	1.109	0.5003	0.464	0.621	0.416	1	1.228	1.1	Apolipoprotein A-I OS=Gallus gallus OX=9031 GN=APOA1 PE=1 SV=2	K08757	APOA1	GO:0010903(biological_process:negative regulation of very-low-density lipoprotein particle remodeling); GO:0034375(biological_process:high-density lipoprotein particle remodeling); GO:0006656(biological_process:phosphatidylcholine biosynthetic process); GO:0030325(biological_process:adrenal gland development); GO:0006869(biological_process:lipid transport); GO:0031072(molecular_function:heat shoc…	gga03320(PPAR signaling pathway)		PF01442.15(Apolipoprotein:Apolipoprotein A1/A4/E domain); PF12732.4(YtxH:YtxH-like protein); PF07464.8(ApoLp-III:Apolipophorin-III precursor (apoLp-III))	extracellular	21	66	30.7	High
E1BZH1	1.58315	0.662794	4.2e-05	up	yes	0.9863	0.623	0.629	0.616	0.624	1	1.009	0.95	NADH:ubiquinone oxidoreductase complex assembly factor 1 OS=Gallus gallus OX=9031 GN=NDUFAF1 PE=4 SV=1	K18159	NDUFAF1, CIA30	GO:0032981(biological_process:mitochondrial respiratory chain complex I assembly); GO:0005829(cellular_component:cytosol); GO:0005739(cellular_component:mitochondrion); GO:0006120(biological_process:mitochondrial electron transport, NADH to ubiquinone); GO:0051082(molecular_function:unfolded protein binding); GO:0005747(cellular_component:mitochondrial respiratory chain complex I)			PF08547.9(CIA30:Complex I intermediate-associated protein 30 (CIA30))	mitochondrial	3	8	35.1	High
A0A1D5P892	1.68614	0.753727	0.000297	up	yes	1.01	0.599	0.645	0.606	0.546	1	0.982	1.048	Uncharacterized protein OS=Gallus gallus OX=9031 GN=SRSF6 PE=4 SV=2					COG0724(R:General function prediction only )	PF00076.19(RRM_1:RNA recognition motif. (a.k.a. RRM, RBD, or RNP domain)); PF08777.8(RRM_3:RNA binding motif)	nuclear	1	20	40.5	High
A0A3Q2TXD8	1.65593	0.727646	2.5e-05	up	yes	1.003	0.6057	0.597	0.633	0.587	1	0.985	1.024	Uncharacterized protein OS=Gallus gallus OX=9031 PE=4 SV=1							nuclear	4	10	44.4	High
A0A343CUX5	1.53908	0.622069	0.001203	up	yes	0.9747	0.6333	0.657	0.556	0.687	1	0.961	0.963	NADH-ubiquinone oxidoreductase chain 4 OS=Gallus gallus OX=9031 GN=ND4 PE=3 SV=1	K03881	ND4	GO:0008137(molecular_function:NADH dehydrogenase (ubiquinone) activity); GO:0016021(cellular_component:integral component of membrane); GO:0031966(cellular_component:mitochondrial membrane); GO:0070469(cellular_component:respiratory chain); GO:0006120(biological_process:mitochondrial electron transport, NADH to ubiquinone)	gga00190(Oxidative phosphorylation)	COG1008(C:Energy production and conversion )	PF00361.17(Proton_antipo_M:Proton-conducting membrane transporter); PF01059.14(Oxidored_q5_N:NADH-ubiquinone oxidoreductase chain 4, amino terminus)	ER	5	16	51.1	High
Q6WEB3	1.81119	0.856937	0.008822	up	yes	1.036	0.572	0.516	0.442	0.758	1	1.06	1.047	Thymosin beta OS=Gallus gallus OX=9031 PE=2 SV=1	K05764	TMSB4	GO:0005737(cellular_component:cytoplasm); GO:0007015(biological_process:actin filament organization); GO:0005856(cellular_component:cytoskeleton); GO:0003785(molecular_function:actin monomer binding)	gga04810(Regulation of actin cytoskeleton)		PF01290.17(Thymosin:Thymosin beta-4 family)	cytoplasmic	1	31	5.2	High
Q2TLY9	1.54246	0.625237	0.001735	up	yes	0.9753	0.6323	0.591	0.713	0.593	1	0.995	0.931	Macoilin OS=Gallus gallus OX=9031 PE=2 SV=1			GO:0044306(cellular_component:neuron projection terminus); GO:0007420(biological_process:brain development); GO:0031965(cellular_component:nuclear membrane); GO:0016021(cellular_component:integral component of membrane); GO:0030867(cellular_component:rough endoplasmic reticulum membrane); GO:0051015(molecular_function:actin filament binding); GO:0030424(cellular_component:axon); GO:0023041(biolog…			PF09726.6(Macoilin:Transmembrane protein)	Golgi apparatus	1	1	76	Low
A0A1D5NT61	1.5133	0.5977	0.000511	up	yes	0.967	0.639	0.661	0.629	0.627	1	0.994	0.907	ELFV_dehydrog domain-containing protein OS=Gallus gallus OX=9031 GN=GLUD2 PE=3 SV=1	K00261	GLUD1_2, gdhA	GO:0005759(cellular_component:mitochondrial matrix); GO:0032024(biological_process:positive regulation of insulin secretion); GO:0072350(biological_process:tricarboxylic acid metabolic process); GO:0006541(biological_process:glutamine metabolic process); GO:0004353(molecular_function:glutamate dehydrogenase [NAD(P)+] activity)	gga00250(Alanine, aspartate and glutamate metabolism); gga01200(Carbon metabolism); gga00910(Nitrogen metabolism); gga00220(Arginine biosynthesis); gga00471(D-Glutamine and D-glutamate metabolism)	COG0334(E:Amino acid transport and metabolism )	PF02812.15(ELFV_dehydrog_N:Glu/Leu/Phe/Val dehydrogenase, dimerisation domain); PF00208.18(ELFV_dehydrog:Glutamate/Leucine/Phenylalanine/Valine dehydrogenase)	cytoplasmic	6	50	60.8	High
R4GK77	1.60946	0.686576	0.000248	up	yes	0.9903	0.6153	0.663	0.589	0.594	1	1.017	0.954	Mitochondrial ribosomal protein L54 OS=Gallus gallus OX=9031 GN=MRPL54 PE=4 SV=1	K17435	MRPL54	GO:0003735(molecular_function:structural constituent of ribosome); GO:0005762(cellular_component:mitochondrial large ribosomal subunit)			PF08561.7(Ribosomal_L37:Mitochondrial ribosomal protein L37)	mitochondrial	3	51	13.8	High
A0A1D5P5L5	1.54809	0.630494	0.00273	up	yes	0.9753	0.63	0.673	0.688	0.529	1	0.97	0.956	Methyltransf_11 domain-containing protein OS=Gallus gallus OX=9031 GN=LOC107048987 PE=4 SV=1			GO:0008757(molecular_function:S-adenosylmethionine-dependent methyltransferase activity)			PF08241.9(Methyltransf_11:Methyltransferase domain); PF13649.3(Methyltransf_25:Methyltransferase domain); PF13847.3(Methyltransf_31:Methyltransferase domain); PF01209.15(Ubie_methyltran:ubiE/COQ5 methyltransferase family); PF08242.9(Methyltransf_12:Methyltransferase domain); PF03141.13(Methyltransf_29:Putative S-adenosyl-L-methionine-dependent methyltransferase); PF13489.3(Methyltransf_23:Methylt…	cytoplasmic	9	34	30.3	High
A0A1L1RZ23	1.88771	0.916637	0.003551	up	yes	1.049	0.5557	0.637	0.607	0.423	1	1.138	1.01	Cilia- and flagella-associated protein 20 OS=Gallus gallus OX=9031 GN=CFAP20 PE=4 SV=2			GO:0031514(cellular_component:motile cilium)			PF05018.10(DUF667:Protein of unknown function (DUF667))	cytoplasmic	1	4	28.1	High
A0A1D5P5G1	2.04248	1.03032	0.00051	up	yes	1.077	0.5273	0.508	0.563	0.511	1	1.058	1.172	Uncharacterized protein OS=Gallus gallus OX=9031 GN=HNRNPA1 PE=4 SV=2	K12741	HNRNPA1_3	GO:0016021(cellular_component:integral component of membrane); GO:0003723(molecular_function:RNA binding)	gga03040(Spliceosome)	COG0724(R:General function prediction only )	PF00076.19(RRM_1:RNA recognition motif. (a.k.a. RRM, RBD, or RNP domain)); PF11627.5(HnRNPA1:Nuclear factor hnRNPA1); PF16367.2(RRM_7:RNA recognition motif)	nuclear	2	28	39.2	High
F1NEF6	1.62822	0.703292	0.001312	up	yes	0.9937	0.6103	0.588	0.556	0.687	1	1.037	0.944	Uncharacterized protein OS=Gallus gallus OX=9031 GN=ACAD9 PE=3 SV=3	K15980	ACAD9	GO:0003995(molecular_function:acyl-CoA dehydrogenase activity); GO:0050660(molecular_function:flavin adenine dinucleotide binding)		COG1960(I:Lipid transport and metabolism )	PF00441.21(Acyl-CoA_dh_1:Acyl-CoA dehydrogenase, C-terminal domain); PF02770.16(Acyl-CoA_dh_M:Acyl-CoA dehydrogenase, middle domain); PF02771.13(Acyl-CoA_dh_N:Acyl-CoA dehydrogenase, N-terminal domain); PF08028.8(Acyl-CoA_dh_2:Acyl-CoA dehydrogenase, C-terminal domain)	mitochondrial	1	71	67.6	High
D0VX31	1.50445	0.589237	0.000866	up	yes	0.9633	0.6403	0.663	0.588	0.67	1	0.974	0.916	Mitochondrial ubiquinol-cytochrome-c reductase complex core protein i OS=Gallus gallus OX=9031 PE=1 SV=1	K00414	QCR1, UQCRC1		gga04260(Cardiac muscle contraction); gga00190(Oxidative phosphorylation)	COG0612(O:Posttranslational modification, protein turnover, chaperones )	PF00675.17(Peptidase_M16:Insulinase (Peptidase family M16)); PF05193.18(Peptidase_M16_C:Peptidase M16 inactive domain)	cytoplasmic	24	74	49.4	High
Q5ZKL1	1.75641	0.812628	0.002231	up	yes	1.021	0.5813	0.606	0.633	0.505	1	1.115	0.947	Uncharacterized protein OS=Gallus gallus OX=9031 GN=NUP58 PE=2 SV=1	K14307	NUPL1, NUP49	GO:0005643(cellular_component:nuclear pore); GO:0017056(molecular_function:structural constituent of nuclear pore); GO:0008139(molecular_function:nuclear localization sequence binding)	gga03013(RNA transport)		PF15967.2(Nucleoporin_FG2:Nucleoporin FG repeated region)	extracellular	2	4	60.4	High
Q6J4Y8	1.73846	0.797811	7.4e-05	up	yes	1.017	0.585	0.592	0.622	0.541	1	1.035	1.015	FUS/TLS OS=Gallus gallus OX=9031 PE=1 SV=1	K13098	TLS, FUS	GO:0006355(biological_process:regulation of transcription, DNA-templated); GO:0046872(molecular_function:metal ion binding); GO:0023027(molecular_function:MHC class I protein binding, via antigen binding groove); GO:0003723(molecular_function:RNA binding)			PF00641.15(zf-RanBP:Zn-finger in Ran binding protein and others); PF00076.19(RRM_1:RNA recognition motif. (a.k.a. RRM, RBD, or RNP domain))	nuclear	5	13	52.3	High
A0A1D5P810	1.54751	0.629948	0.00113	up	yes	0.9723	0.6283	0.634	0.563	0.688	1	0.983	0.934	Uncharacterized protein OS=Gallus gallus OX=9031 GN=ATP5O PE=3 SV=2	K02137	ATPeF0O, ATP5O, ATP5	GO:0016020(cellular_component:membrane); GO:0015986(biological_process:ATP synthesis coupled proton transport); GO:0046933(molecular_function:proton-transporting ATP synthase activity, rotational mechanism)	gga00190(Oxidative phosphorylation)	COG0712(C:Energy production and conversion )	PF00213.15(OSCP:ATP synthase delta (OSCP) subunit)	cytoplasmic	11	53	26.6	High
A0A1L1RM08	1.54016	0.623079	0.000128	up	yes	0.9703	0.63	0.64	0.616	0.634	1	0.984	0.927	Uncharacterized protein OS=Gallus gallus OX=9031 GN=MYL12A PE=4 SV=1	K12757	MYL12	GO:0005509(molecular_function:calcium ion binding)	gga04530(Tight junction); gga04810(Regulation of actin cytoskeleton); gga04510(Focal adhesion)		PF00036.29(EF-hand_1:EF hand); PF13499.3(EF-hand_7:EF-hand domain pair); PF13405.3(EF-hand_6:EF-hand domain); PF13833.3(EF-hand_8:EF-hand domain pair); PF13202.3(EF-hand_5:EF hand)	cytoplasmic	5	59	22.8	High
A0A1D5P1F1	2.59376	1.37504	0.001335	up	yes	1.155	0.4453	0.416	0.409	0.511	1	1.183	1.282	Sphingosine kinase 1 OS=Gallus gallus OX=9031 GN=SPHK1 PE=4 SV=2	K04718	SPHK		gga04370(VEGF signaling pathway); gga00600(Sphingolipid metabolism); gga04020(Calcium signaling pathway); gga04371(Apelin signaling pathway)	COG1597(I:Lipid transport and metabolism )	PF00781.21(DAGK_cat:Diacylglycerol kinase catalytic domain)	mitochondrial	1	3	68.2	Low
A0A1D5PHL1	1.50352	0.588347	0.000249	up	yes	0.9603	0.6387	0.666	0.633	0.617	1	0.956	0.925	RNA binding motif protein 14 OS=Gallus gallus OX=9031 GN=RBM14 PE=4 SV=2	K13189	RBM14	GO:0005737(cellular_component:cytoplasm); GO:0016607(cellular_component:nuclear speck); GO:0005667(cellular_component:transcription factor complex); GO:0060395(biological_process:SMAD protein signal transduction); GO:0030374(molecular_function:ligand-dependent nuclear receptor transcription coactivator activity); GO:0016575(biological_process:histone deacetylation); GO:0002218(biological_process:…			PF00076.19(RRM_1:RNA recognition motif. (a.k.a. RRM, RBD, or RNP domain)); PF13893.3(RRM_5:RNA recognition motif. (a.k.a. RRM, RBD, or RNP domain)); PF11608.5(Limkain-b1:Limkain b1); PF16842.2(RRM_occluded:Occluded RNA-recognition motif); PF03880.12(DbpA:DbpA RNA binding domain)	cytoplasmic	2	5	77.3	High
P24479	1.84014	0.879817	6.8e-05	up	yes	1.036	0.563	0.58	0.522	0.587	1	1.06	1.048	Protein S100-A11 OS=Gallus gallus OX=9031 GN=S100A11 PE=1 SV=2			GO:0042127(biological_process:regulation of cell proliferation); GO:0005737(cellular_component:cytoplasm); GO:0001726(cellular_component:ruffle); GO:0044548(molecular_function:S100 protein binding); GO:0005634(cellular_component:nucleus); GO:0048306(molecular_function:calcium-dependent protein binding); GO:0005509(molecular_function:calcium ion binding); GO:0042803(molecular_function:protein homo…			PF01023.16(S_100:S-100/ICaBP type calcium binding domain); PF00036.29(EF-hand_1:EF hand); PF13499.3(EF-hand_7:EF-hand domain pair); PF13202.3(EF-hand_5:EF hand)	cytoplasmic	4	38	11.4	High
A0A1D5PN05	1.5813	0.661112	0.000372	up	yes	0.9793	0.6193	0.652	0.567	0.639	1	0.996	0.942	COX6C domain-containing protein OS=Gallus gallus OX=9031 GN=COX6C PE=4 SV=1	K02268	COX6C	GO:0004129(molecular_function:cytochrome-c oxidase activity)	gga04260(Cardiac muscle contraction); gga00190(Oxidative phosphorylation)		PF02937.12(COX6C:Cytochrome c oxidase subunit VIc)	extracellular	4	48	8.8	High
P05083	1.80748	0.853982	0.000364	up	yes	1.029	0.5693	0.551	0.524	0.633	1	1.008	1.078	Argininosuccinate lyase OS=Gallus gallus OX=9031 GN=ASL2 PE=2 SV=1	K01755	argH, ASL	GO:0005737(cellular_component:cytoplasm); GO:0004056(molecular_function:argininosuccinate lyase activity); GO:0005829(cellular_component:cytosol); GO:0006525(biological_process:arginine metabolic process); GO:0005212(molecular_function:structural constituent of eye lens); GO:0042450(biological_process:arginine biosynthetic process via ornithine)	gga00250(Alanine, aspartate and glutamate metabolism); gga01230(Biosynthesis of amino acids); gga00220(Arginine biosynthesis)	COG0165(E:Amino acid transport and metabolism )	PF00206.17(Lyase_1:Lyase); PF14698.3(ASL_C2:Argininosuccinate lyase C-terminal)	cytoplasmic	4	17	51	High
F1P319	1.69024	0.757224	0.001076	up	yes	1.004	0.594	0.557	0.68	0.545	1	0.968	1.045	Torsin 1A interacting protein 2 OS=Gallus gallus OX=9031 GN=TOR1AIP2 PE=4 SV=2			GO:0007029(biological_process:endoplasmic reticulum organization); GO:0051117(molecular_function:ATPase binding); GO:0090435(biological_process:protein localization to nuclear envelope); GO:0005783(cellular_component:endoplasmic reticulum); GO:0001671(molecular_function:ATPase activator activity)			PF05609.9(LAP1C:Lamina-associated polypeptide 1C (LAP1C))	cytoplasmic	1	2	55.9	Medium
Q90WD0	1.57818	0.658264	2.4e-05	up	yes	0.978	0.6197	0.643	0.61	0.606	1	0.967	0.967	Actin-related protein 3 OS=Gallus gallus OX=9031 GN=ACTR3 PE=2 SV=1	K18584	ACTR3, ARP3	GO:0005737(cellular_component:cytoplasm); GO:0016344(biological_process:meiotic chromosome movement towards spindle pole); GO:0005200(molecular_function:structural constituent of cytoskeleton); GO:0033206(biological_process:meiotic cytokinesis); GO:0060271(biological_process:cilium assembly); GO:0030027(cellular_component:lamellipodium); GO:0030479(cellular_component:actin cortical patch); GO:005…	gga04530(Tight junction)	COG5277(Z:Cytoskeleton )	PF00022.16(Actin:Actin)	cytoplasmic	10	45	47.4	High
Q8UUU0	1.62714	0.702337	0.000867	up	yes	0.9893	0.608	0.655	0.585	0.584	1	1.045	0.923	Erg isoform C-1-1 OS=Gallus gallus OX=9031 GN=ERG PE=2 SV=1			GO:0003700(molecular_function:transcription factor activity, sequence-specific DNA binding); GO:0043565(molecular_function:sequence-specific DNA binding); GO:0005634(cellular_component:nucleus)			PF00178.19(Ets:Ets-domain); PF02198.13(SAM_PNT:Sterile alpha motif (SAM)/Pointed domain)	nuclear	1	2	51	Medium
Q91969	1.55238	0.634477	7.7e-05	up	yes	0.9707	0.6253	0.607	0.628	0.641	1	0.975	0.937	Receptor-type tyrosine-protein phosphatase alpha OS=Gallus gallus OX=9031 PE=2 SV=1			GO:0004725(molecular_function:protein tyrosine phosphatase activity); GO:0016021(cellular_component:integral component of membrane)			PF00102.24(Y_phosphatase:Protein-tyrosine phosphatase); PF14566.3(PTPlike_phytase:Inositol hexakisphosphate); PF13350.3(Y_phosphatase3:Tyrosine phosphatase family); PF00782.17(DSPc:Dual specificity phosphatase, catalytic domain)	plasma membrane	1	1	90.7	High
R4GJU7	1.80221	0.84977	0.001631	up	yes	1.026	0.5693	0.598	0.507	0.603	1	1.125	0.952	Uncharacterized protein OS=Gallus gallus OX=9031 GN=MXRA7 PE=4 SV=4							cytoplasmic	1	19	9.4	High
Q5ZMJ6	1.62799	0.70309	0.000153	up	yes	0.9877	0.6067	0.614	0.577	0.629	1	1.019	0.944	Uncharacterized protein OS=Gallus gallus OX=9031 GN=SLC25A4 PE=2 SV=1	K05863	SLC25A4S, ANT	GO:0008637(biological_process:apoptotic mitochondrial changes); GO:0060546(biological_process:negative regulation of necroptotic process); GO:0015866(biological_process:ADP transport); GO:0015867(biological_process:ATP transport); GO:0016021(cellular_component:integral component of membrane); GO:0005739(cellular_component:mitochondrion); GO:0006979(biological_process:response to oxidative stress)…	gga04020(Calcium signaling pathway)		PF00153.24(Mito_carr:Mitochondrial carrier protein)	cytoplasmic	9	68	32.9	High
A0A1D5PW05	1.68215	0.750304	0.001157	up	yes	0.9997	0.5943	0.55	0.618	0.615	1	0.924	1.075	Uncharacterized protein OS=Gallus gallus OX=9031 GN=FAM213A PE=4 SV=1			GO:0005737(cellular_component:cytoplasm); GO:0016021(cellular_component:integral component of membrane); GO:0016209(molecular_function:antioxidant activity); GO:0055114(biological_process:oxidation-reduction process)			PF13911.3(AhpC-TSA_2:AhpC/TSA antioxidant enzyme)	ER	6	29	24.9	High
E1C892	1.50118	0.586094	0.00064	up	yes	0.9567	0.6373	0.616	0.648	0.648	1	0.974	0.896	MRP-L46 domain-containing protein OS=Gallus gallus OX=9031 GN=MRPL46 PE=4 SV=2	K17427	MRPL46	GO:0003735(molecular_function:structural constituent of ribosome); GO:0016787(molecular_function:hydrolase activity); GO:0005654(cellular_component:nucleoplasm); GO:0005762(cellular_component:mitochondrial large ribosomal subunit); GO:0030054(cellular_component:cell junction)			PF11788.5(MRP-L46:39S mitochondrial ribosomal protein L46)	mitochondrial	10	36	32.8	High
C7G537	1.6033	0.681044	7.4e-05	up	yes	0.9817	0.6123	0.652	0.595	0.59	1	0.977	0.968	ADF actin binding protein OS=Gallus gallus OX=9031 GN=COTL1 PE=2 SV=1			GO:0003779(molecular_function:actin binding); GO:0030041(biological_process:actin filament polymerization); GO:0001755(biological_process:neural crest cell migration); GO:0050832(biological_process:defense response to fungus); GO:0019899(molecular_function:enzyme binding)			PF00241.17(Cofilin_ADF:Cofilin/tropomyosin-type actin-binding protein)	cytoplasmic	5	36	16.1	High
E1C697	1.667	0.737255	1e-06	up	yes	0.9957	0.5973	0.602	0.608	0.582	1	0.99	0.997	Glutathione peroxidase OS=Gallus gallus OX=9031 GN=GPX7 PE=3 SV=1	K00432	gpx	GO:0005783(cellular_component:endoplasmic reticulum); GO:0016021(cellular_component:integral component of membrane); GO:0004601(molecular_function:peroxidase activity); GO:0004096(molecular_function:catalase activity); GO:0006979(biological_process:response to oxidative stress); GO:0004602(molecular_function:glutathione peroxidase activity)	gga00480(Glutathione metabolism); gga00590(Arachidonic acid metabolism)	COG0386(O:Posttranslational modification, protein turnover, chaperones )	PF00255.16(GSHPx:Glutathione peroxidase)	ER	2	7	23.5	High
A0A1D5NWT1	1.71209	0.775763	1.4e-05	up	yes	1.005	0.587	0.585	0.575	0.601	1	1.032	0.983	Biliverdin reductase A OS=Gallus gallus OX=9031 GN=BLVRA PE=3 SV=1	K00214	BLVRA, bvdR		gga00860(Porphyrin and chlorophyll metabolism)		PF09166.7(Biliv-reduc_cat:Biliverdin reductase, catalytic); PF01408.19(GFO_IDH_MocA:Oxidoreductase family, NAD-binding Rossmann fold)	cytoplasmic	13	56	33.3	High
A0A3Q2U784	1.59572	0.674211	2.3e-05	up	yes	0.9777	0.6127	0.609	0.633	0.596	1	0.959	0.974	Small nuclear ribonucleoprotein Sm D2 OS=Gallus gallus OX=9031 GN=SNRPD2 PE=3 SV=1	K11096	SNRPD2, SMD2	GO:0000245(biological_process:spliceosomal complex assembly); GO:0071007(cellular_component:U2-type catalytic step 2 spliceosome); GO:0071005(cellular_component:U2-type precatalytic spliceosome); GO:0034709(cellular_component:methylosome); GO:0043565(molecular_function:sequence-specific DNA binding); GO:0000387(biological_process:spliceosomal snRNP assembly); GO:0070062(cellular_component:extrace…	gga03040(Spliceosome)	COG1958(K:Transcription )		nuclear	3	27	16.2	High
E1BR29	1.62891	0.703904	0.001475	up	yes	0.985	0.6047	0.592	0.528	0.694	1	0.978	0.977	Mitochondrial import inner membrane translocase subunit TIM23 OS=Gallus gallus OX=9031 GN=TIMM23B PE=3 SV=2	K17794	TIM23	GO:0015450(molecular_function:P-P-bond-hydrolysis-driven protein transmembrane transporter activity); GO:0006886(biological_process:intracellular protein transport); GO:0030150(biological_process:protein import into mitochondrial matrix); GO:0031305(cellular_component:integral component of mitochondrial inner membrane); GO:0005744(cellular_component:mitochondrial inner membrane presequence transl…		COG5596(O:Posttranslational modification, protein turnover, chaperones )	PF02466.16(Tim17:Tim17/Tim22/Tim23/Pmp24 family)	cytoplasmic	3	23	21.7	High
P02197	1.58746	0.66672	0.000253	up	yes	0.9747	0.614	0.616	0.597	0.629	1	1.005	0.919	Myoglobin OS=Gallus gallus OX=9031 GN=MB PE=1 SV=4			GO:0007507(biological_process:heart development); GO:0005344(molecular_function:oxygen transporter activity); GO:0019825(molecular_function:oxygen binding); GO:0020037(molecular_function:heme binding); GO:0001666(biological_process:response to hypoxia); GO:0043353(biological_process:enucleate erythrocyte differentiation); GO:0046872(molecular_function:metal ion binding)		COG1018(C:Energy production and conversion )	PF00042.19(Globin:Globin)	cytoplasmic	25	100	17.4	High
F1NJ53	1.59604	0.6745	2.8e-05	up	yes	0.9763	0.6117	0.611	0.617	0.607	1	0.985	0.944	Uncharacterized protein OS=Gallus gallus OX=9031 GN=SMPX PE=4 SV=2			GO:0005927(cellular_component:muscle tendon junction); GO:0031430(cellular_component:M band); GO:0043034(cellular_component:costamere)			PF15355.3(Chisel:Stretch-responsive small skeletal muscle X protein, Chisel)	cytoplasmic	6	51	9.6	High
E1BZS2	1.50822	0.592842	0.000391	up	yes	0.9547	0.633	0.637	0.642	0.62	1	0.962	0.902	Nucleosome assembly protein 1 like 1 OS=Gallus gallus OX=9031 GN=NAP1L1 PE=3 SV=1			GO:0005737(cellular_component:cytoplasm); GO:0006334(biological_process:nucleosome assembly); GO:0005634(cellular_component:nucleus); GO:2000179(biological_process:positive regulation of neural precursor cell proliferation); GO:0050769(biological_process:positive regulation of neurogenesis)			PF00956.15(NAP:Nucleosome assembly protein (NAP))	nuclear	6	24	45.3	High
A0A3Q2TXM3	1.68074	0.749099	0.000224	up	yes	0.995	0.592	0.615	0.53	0.631	1	1.001	0.984	Uncharacterized protein OS=Gallus gallus OX=9031 GN=ATP5E PE=4 SV=1	K02135	ATPeF1E, ATP5E, ATP15	GO:0000275(cellular_component:mitochondrial proton-transporting ATP synthase complex, catalytic core F(1)); GO:0015986(biological_process:ATP synthesis coupled proton transport); GO:0046933(molecular_function:proton-transporting ATP synthase activity, rotational mechanism)	gga00190(Oxidative phosphorylation)		PF04627.10(ATP-synt_Eps:Mitochondrial ATP synthase epsilon chain)	mitochondrial	3	51	5.8	High
A0A3Q2UIP8	1.53136	0.614809	0.000153	up	yes	0.9597	0.6267	0.64	0.632	0.608	1	0.954	0.925	Uncharacterized protein OS=Gallus gallus OX=9031 GN=INPP1 PE=4 SV=1	K01107	INPP1	GO:0046854(biological_process:phosphatidylinositol phosphorylation)	gga00562(Inositol phosphate metabolism); gga04070(Phosphatidylinositol signaling system)		PF00459.22(Inositol_P:Inositol monophosphatase family)	cytoplasmic	5	17	39.8	High
F1P4H4	1.55443	0.636384	0.000135	up	yes	0.9653	0.621	0.616	0.599	0.648	1	0.934	0.962	Uncharacterized protein OS=Gallus gallus OX=9031 GN=TXNDC5 PE=3 SV=1	K13984	TXNDC5, ERP46	GO:0045454(biological_process:cell redox homeostasis); GO:0016853(molecular_function:isomerase activity); GO:0005623(cellular_component:cell)	gga04141(Protein processing in endoplasmic reticulum)	COG0526(O:Posttranslational modification, protein turnover, chaperones )	PF00085.17(Thioredoxin:Thioredoxin); PF13098.3(Thioredoxin_2:Thioredoxin-like domain); PF13905.3(Thioredoxin_8:Thioredoxin-like); PF13899.3(Thioredoxin_7:Thioredoxin-like); PF07449.8(HyaE:Hydrogenase-1 expression protein HyaE)	ER	14	41	46.4	High
A0A1L1RJI4	1.67454	0.743762	0.000367	up	yes	0.993	0.593	0.604	0.608	0.567	1	1.047	0.932	Dehydrogenase/reductase SDR family member 11 OS=Gallus gallus OX=9031 GN=DHRS11 PE=4 SV=1	K15507	MRM1, PET56			COG0566(J:Translation, ribosomal structure and biogenesis )	PF00588.16(SpoU_methylase:SpoU rRNA Methylase family); PF08032.9(SpoU_sub_bind:RNA 2'-O ribose methyltransferase substrate binding)	mitochondrial	1	4	27.6	Medium
F1NMQ4	2.04532	1.03233	0.000268	up	yes	1.065	0.5207	0.523	0.568	0.471	1	1.121	1.075	tRNA methyltransferase 10C, mitochondrial RNase P subunit OS=Gallus gallus OX=9031 GN=TRMT10C PE=4 SV=2	K17654	TRMT10C, MRPP1	GO:0061953(molecular_function:mRNA (adenine-N1-)-methyltransferase activity); GO:0000049(molecular_function:tRNA binding); GO:0097745(biological_process:mitochondrial tRNA 5'-end processing); GO:0016429(molecular_function:tRNA (adenine-N1-)-methyltransferase activity); GO:0005739(cellular_component:mitochondrion); GO:0005654(cellular_component:nucleoplasm); GO:1990180(biological_process:mitochond…			PF01746.18(tRNA_m1G_MT:tRNA (Guanine-1)-methyltransferase)	nuclear	1	2	48.2	Medium
F1NHT8	1.56812	0.649035	0.000215	up	yes	0.968	0.6173	0.632	0.581	0.639	1	0.974	0.93	Mitochondrial ribosomal protein L17 OS=Gallus gallus OX=9031 GN=MRPL17 PE=3 SV=2			GO:0003735(molecular_function:structural constituent of ribosome); GO:0005840(cellular_component:ribosome); GO:0019904(molecular_function:protein domain specific binding); GO:0005762(cellular_component:mitochondrial large ribosomal subunit); GO:0006412(biological_process:translation)		COG0203(J:Translation, ribosomal structure and biogenesis )	PF01196.16(Ribosomal_L17:Ribosomal protein L17)	mitochondrial	3	15	19	High
F1N851	1.8405	0.880099	0.000269	up	yes	1.027	0.558	0.612	0.547	0.515	1	1.08	1.002	Uncharacterized protein OS=Gallus gallus OX=9031 GN=ENTPD1 PE=3 SV=3	K01510	ENTPD1_3_8, CD39	GO:0016787(molecular_function:hydrolase activity); GO:0016021(cellular_component:integral component of membrane)	gga00230(Purine metabolism); gga00240(Pyrimidine metabolism)	COG5371(O:Posttranslational modification, protein turnover, chaperones); COG5371(G:Carbohydrate transport and metabolism)	PF01150.14(GDA1_CD39:GDA1/CD39 (nucleoside phosphatase) family)	Golgi apparatus	2	3	57.5	High
F1NLA8	1.58017	0.660082	0.000656	up	yes	0.9707	0.6143	0.651	0.621	0.571	1	0.999	0.913	GAS domain-containing protein OS=Gallus gallus OX=9031 GN=GAS8 PE=4 SV=4	K19942	GAS8	GO:0036064(cellular_component:ciliary basal body); GO:0007420(biological_process:brain development); GO:0005794(cellular_component:Golgi apparatus); GO:0035082(biological_process:axoneme assembly); GO:1903566(biological_process:positive regulation of protein localization to cilium); GO:0008017(molecular_function:microtubule binding); GO:0034613(biological_process:cellular protein localization); G…			PF13851.3(GAS:Growth-arrest specific micro-tubule binding)	cytoplasmic	1	1	56.4	Medium
A0A1D5PKI5	1.65444	0.726342	0.000475	up	yes	0.9877	0.597	0.628	0.54	0.623	1	1.022	0.941	GDP-mannose 4,6-dehydratase OS=Gallus gallus OX=9031 GN=GMDS PE=3 SV=3	K01711	gmd, GMDS	GO:0008446(molecular_function:GDP-mannose 4,6-dehydratase activity); GO:0019673(biological_process:GDP-mannose metabolic process); GO:0042351(biological_process:'de novo' GDP-L-fucose biosynthetic process); GO:0005737(cellular_component:cytoplasm)	gga00520(Amino sugar and nucleotide sugar metabolism); gga00051(Fructose and mannose metabolism)	COG1089(M:Cell wall/membrane/envelope biogenesis )	PF16363.2(GDP_Man_Dehyd:GDP-mannose 4,6 dehydratase); PF01370.18(Epimerase:NAD dependent epimerase/dehydratase family); PF04321.14(RmlD_sub_bind:RmlD substrate binding domain)	cytoplasmic	1	2	42.9	Low
A0A1L1RXR5	1.59934	0.67748	5e-05	up	yes	0.974	0.609	0.616	0.581	0.63	1	0.957	0.965	Ubiquinol-cytochrome c reductase complex III subunit VII OS=Gallus gallus OX=9031 GN=UQCRQ PE=4 SV=1	K00418	QCR8, UQCRQ		gga04260(Cardiac muscle contraction); gga00190(Oxidative phosphorylation)		PF02939.13(UcrQ:UcrQ family)	mitochondrial	5	77	9.6	High
A0A3Q2UCU2	1.50752	0.592181	0.000758	up	yes	0.9517	0.6313	0.658	0.582	0.654	1	0.924	0.931	Uncharacterized protein OS=Gallus gallus OX=9031 GN=C14orf2 PE=4 SV=1	K18193	MP68, MLQ	GO:0016021(cellular_component:integral component of membrane); GO:0005739(cellular_component:mitochondrion)			PF08039.8(Mit_proteolip:Mitochondrial proteolipid)	extracellular	1	15	6.2	High
F1NED9	1.53933	0.622299	0.001496	up	yes	0.959	0.623	0.606	0.609	0.654	1	0.999	0.878	Four and a half LIM domains 1 OS=Gallus gallus OX=9031 GN=FHL1 PE=4 SV=3	K14365	FHL1, SLIM1	GO:0046872(molecular_function:metal ion binding)			PF00412.19(LIM:LIM domain)	cytoplasmic	21	72	34.1	High
A0A1L1RSG1	1.66661	0.736917	2.8e-05	up	yes	0.9883	0.593	0.596	0.604	0.579	1	0.955	1.01	Cytochrome c oxidase subunit OS=Gallus gallus OX=9031 GN=COX6A1 PE=3 SV=1	K02266	COX6A	GO:0004129(molecular_function:cytochrome-c oxidase activity); GO:0005751(cellular_component:mitochondrial respiratory chain complex IV); GO:0030234(molecular_function:enzyme regulator activity); GO:0009060(biological_process:aerobic respiration); GO:0006123(biological_process:mitochondrial electron transport, cytochrome c to oxygen)	gga04260(Cardiac muscle contraction); gga00190(Oxidative phosphorylation)		PF02046.12(COX6A:Cytochrome c oxidase subunit VIa)	mitochondrial	3	39	11.8	High
F1N9M6	1.83941	0.879244	1.7e-05	up	yes	1.024	0.5567	0.533	0.572	0.565	1	1.021	1.052	Homer scaffold protein 2 OS=Gallus gallus OX=9031 GN=HOMER2 PE=4 SV=3	K15010	HOMER	GO:0004674(molecular_function:protein serine/threonine kinase activity); GO:0005524(molecular_function:ATP binding)	gga04068(FoxO signaling pathway)		PF00568.20(WH1:WH1 domain)	cytoplasmic	11	36	40.5	High
E1C206	2.18882	1.13016	0.000576	up	yes	1.085	0.4957	0.522	0.541	0.424	1	1.162	1.092	SERPIN domain-containing protein OS=Gallus gallus OX=9031 GN=SPIA5 PE=3 SV=4	K04525	SERPINA	GO:0010951(biological_process:negative regulation of endopeptidase activity); GO:0005615(cellular_component:extracellular space); GO:0004867(molecular_function:serine-type endopeptidase inhibitor activity)		COG4826(O:Posttranslational modification, protein turnover, chaperones )	PF00079.17(Serpin:Serpin (serine protease inhibitor))	extracellular	1	2	48.1	High
A0A1L1RPL6	1.58785	0.667075	0.000192	up	yes	0.9697	0.6107	0.624	0.569	0.639	1	0.968	0.941	Uncharacterized protein OS=Gallus gallus OX=9031 GN=ACADS PE=3 SV=1	K00248	ACADS, bcd	GO:0050660(molecular_function:flavin adenine dinucleotide binding); GO:0046359(biological_process:butyrate catabolic process); GO:0004085(molecular_function:butyryl-CoA dehydrogenase activity); GO:0005739(cellular_component:mitochondrion); GO:0005654(cellular_component:nucleoplasm); GO:0033539(biological_process:fatty acid beta-oxidation using acyl-CoA dehydrogenase); GO:0003995(molecular_functio…	gga01200(Carbon metabolism); gga00071(Fatty acid degradation); gga01212(Fatty acid metabolism); gga00650(Butanoate metabolism); gga00280(Valine, leucine and isoleucine degradation)	COG1960(I:Lipid transport and metabolism )	PF00441.21(Acyl-CoA_dh_1:Acyl-CoA dehydrogenase, C-terminal domain); PF02771.13(Acyl-CoA_dh_N:Acyl-CoA dehydrogenase, N-terminal domain); PF02770.16(Acyl-CoA_dh_M:Acyl-CoA dehydrogenase, middle domain); PF08028.8(Acyl-CoA_dh_2:Acyl-CoA dehydrogenase, C-terminal domain)	mitochondrial	19	54	51.7	High
Q5F420	1.65463	0.726507	1e-05	up	yes	0.985	0.5953	0.598	0.574	0.614	1	0.982	0.973	AMP-binding domain-containing protein OS=Gallus gallus OX=9031 GN=ACSL1 PE=2 SV=1	K01897	ACSL, fadD	GO:0003824(molecular_function:catalytic activity)	gga04216(Ferroptosis); gga01212(Fatty acid metabolism); gga04146(Peroxisome); gga04920(Adipocytokine signaling pathway); gga00071(Fatty acid degradation); gga00061(Fatty acid biosynthesis); gga03320(PPAR signaling pathway)	COG1022(I:Lipid transport and metabolism )	PF00501.25(AMP-binding:AMP-binding enzyme)	peroxisomal	36	52	78.5	High
Q5ZM59	1.87693	0.908378	0.000426	up	yes	1.031	0.5493	0.571	0.606	0.471	1	1.027	1.067	FXYD domain-containing ion transport regulator OS=Gallus gallus OX=9031 GN=FXYD6 PE=2 SV=1	K13363	FXYD6	GO:0099106(molecular_function:ion channel regulator activity); GO:0006811(biological_process:ion transport); GO:0017080(molecular_function:sodium channel regulator activity); GO:0099056(cellular_component:integral component of presynaptic membrane); GO:0099055(cellular_component:integral component of postsynaptic membrane); GO:2000649(biological_process:regulation of sodium ion transmembrane tran…			PF02038.13(ATP1G1_PLM_MAT8:ATP1G1/PLM/MAT8 family)	ER	2	37	10.2	High
Q2HZ96	1.55539	0.63728	0.002859	up	yes	0.9617	0.6183	0.571	0.715	0.569	1	0.928	0.957	Protein ATP1B4 OS=Gallus gallus OX=9031 GN=ATP1B4 PE=1 SV=1	K01540	ATP1B, CD298	GO:0006813(biological_process:potassium ion transport); GO:0005637(cellular_component:nuclear inner membrane); GO:0005634(cellular_component:nucleus); GO:0006814(biological_process:sodium ion transport); GO:0006355(biological_process:regulation of transcription, DNA-templated); GO:0005890(cellular_component:sodium:potassium-exchanging ATPase complex)	gga04261(Adrenergic signaling in cardiomyocytes); gga04260(Cardiac muscle contraction)		PF00287.15(Na_K-ATPase:Sodium / potassium ATPase beta chain)	nuclear	7	25	36.3	High
Q5ZKC9	1.56105	0.642517	0.000312	up	yes	0.9627	0.6167	0.653	0.589	0.608	1	0.967	0.921	14-3-3 protein zeta OS=Gallus gallus OX=9031 GN=YWHAZ PE=2 SV=1	K16197	YWHAB_Q_Z	GO:0005737(cellular_component:cytoplasm); GO:0090128(biological_process:regulation of synapse maturation); GO:0031625(molecular_function:ubiquitin protein ligase binding); GO:0090168(biological_process:Golgi reassembly); GO:0005615(cellular_component:extracellular space); GO:0008134(molecular_function:transcription factor binding); GO:0005634(cellular_component:nucleus); GO:0008039(biological_pro…	gga04110(Cell cycle); gga04114(Oocyte meiosis)	COG5040(T:Signal transduction mechanisms )	PF00244.17(14-3-3:14-3-3 protein)	cytoplasmic	11	69	27.8	High
F1P174	1.64489	0.717992	0.00019	up	yes	0.982	0.597	0.623	0.59	0.578	1	0.931	1.015	Mitochondrial intermediate peptidase OS=Gallus gallus OX=9031 GN=MIPEP PE=3 SV=4	K01410	MIPEP			COG0339(E:Amino acid transport and metabolism )	PF01432.17(Peptidase_M3:Peptidase family M3)	mitochondrial	9	13	89.5	High
A0A1L1S0D8	1.66807	0.738184	1e-06	up	yes	0.987	0.5917	0.597	0.593	0.585	1	0.977	0.984	Uncharacterized protein OS=Gallus gallus OX=9031 GN=PTBP1 PE=4 SV=1	K13218	PTBP1, PTB	GO:0036002(molecular_function:pre-mRNA binding); GO:0075522(biological_process:IRES-dependent viral translational initiation); GO:0000381(biological_process:regulation of alternative mRNA splicing, via spliceosome); GO:0005634(cellular_component:nucleus); GO:0070886(biological_process:positive regulation of calcineurin-NFAT signaling cascade); GO:0048025(biological_process:negative regulation of …			PF13893.3(RRM_5:RNA recognition motif. (a.k.a. RRM, RBD, or RNP domain)); PF00076.19(RRM_1:RNA recognition motif. (a.k.a. RRM, RBD, or RNP domain)); PF16842.2(RRM_occluded:Occluded RNA-recognition motif)	nuclear	5	10	59.9	High
Q52PC8	1.92657	0.946036	6.9e-05	up	yes	1.039	0.5393	0.506	0.532	0.58	1	1.058	1.06	MHC class II antigen (Fragment) OS=Gallus gallus OX=9031 GN=B-LB19 PE=4 SV=1			GO:0019882(biological_process:antigen processing and presentation); GO:0042613(cellular_component:MHC class II protein complex); GO:0006955(biological_process:immune response)			PF00969.16(MHC_II_beta:Class II histocompatibility antigen, beta domain)	cytoplasmic	1	28	10.6	High
F1NA58	1.83402	0.875011	6e-05	up	yes	1.021	0.5567	0.554	0.575	0.541	1	1.069	0.993	Calponin-homology (CH) domain-containing protein OS=Gallus gallus OX=9031 PE=3 SV=4	K04001	SERPING1, C1INH				PF00079.17(Serpin:Serpin (serine protease inhibitor)); PF00307.28(CH:Calponin homology (CH) domain)	cytoplasmic	16	24	82.6	High
Q5ZIR7	1.50317	0.588013	0.002675	up	yes	0.947	0.63	0.61	0.599	0.681	1	0.973	0.868	FABP domain-containing protein OS=Gallus gallus OX=9031 GN=RCJMB04_23p16 PE=2 SV=1	K08754	FABP5	GO:0008289(molecular_function:lipid binding)	gga03320(PPAR signaling pathway)		PF00061.20(Lipocalin:Lipocalin / cytosolic fatty-acid binding protein family)	peroxisomal	13	77	15.1	High
F1P5A5	1.73785	0.797301	0.000756	up	yes	1.001	0.576	0.617	0.573	0.538	1	1.071	0.933	Mitochondrial ribosomal protein S31 OS=Gallus gallus OX=9031 GN=MRPS31 PE=4 SV=4	K17410	MRPS31	GO:0003735(molecular_function:structural constituent of ribosome); GO:0005730(cellular_component:nucleolus); GO:0019904(molecular_function:protein domain specific binding); GO:0005763(cellular_component:mitochondrial small ribosomal subunit)			PF15433.3(MRP-S31:Mitochondrial 28S ribosomal protein S31)	cytoplasmic	5	10	47.9	High
E1C857	1.62265	0.698353	0.000174	up	yes	0.9757	0.6013	0.556	0.607	0.641	1	0.958	0.969	Tetraspanin OS=Gallus gallus OX=9031 GN=TSPAN6 PE=3 SV=3	K17295	TSPAN6	GO:0039532(biological_process:negative regulation of viral-induced cytoplasmic pattern recognition receptor signaling pathway); GO:0016021(cellular_component:integral component of membrane); GO:1901223(biological_process:negative regulation of NIK/NF-kappaB signaling); GO:0005887(cellular_component:integral component of plasma membrane)			PF00335.17(Tetraspannin:Tetraspanin family)	plasma membrane	1	3	27.8	Medium
O42351	1.55065	0.632871	0.000108	up	yes	0.9583	0.618	0.624	0.621	0.609	1	0.926	0.949	Rabaptin-5 OS=Gallus gallus OX=9031 PE=2 SV=1	K12480	RABEP1	GO:0005768(cellular_component:endosome); GO:0006897(biological_process:endocytosis); GO:0005096(molecular_function:GTPase activator activity); GO:0008083(molecular_function:growth factor activity)	gga04144(Endocytosis)		PF03528.12(Rabaptin:Rabaptin); PF09311.8(Rab5-bind:Rabaptin-like protein)	cytoplasmic	1	15	99.4	High
F1N9W3	1.84064	0.880203	0.001714	up	yes	1.021	0.5547	0.612	0.538	0.514	1	1.125	0.938	Glutamyl-tRNA(Gln) amidotransferase subunit B, mitochondrial OS=Gallus gallus OX=9031 GN=GATB PE=3 SV=4			GO:0030956(cellular_component:glutamyl-tRNA(Gln) amidotransferase complex); GO:0050567(molecular_function:glutaminyl-tRNA synthase (glutamine-hydrolyzing) activity); GO:0005739(cellular_component:mitochondrion); GO:0005524(molecular_function:ATP binding); GO:0032543(biological_process:mitochondrial translation); GO:0070681(biological_process:glutaminyl-tRNAGln biosynthesis via transamidation)		COG0064(J:Translation, ribosomal structure and biogenesis )	PF02934.12(GatB_N:GatB/GatE catalytic domain); PF02637.15(GatB_Yqey:GatB domain)	mitochondrial	2	3	60.1	High
A0A1D5P5B2	1.65844	0.729828	3.3e-05	up	yes	0.9813	0.5917	0.623	0.568	0.584	1	0.976	0.968	Uncharacterized protein OS=Gallus gallus OX=9031 GN=IVD PE=3 SV=1	K00253	IVD, ivd	GO:0050660(molecular_function:flavin adenine dinucleotide binding); GO:0005739(cellular_component:mitochondrion); GO:0008470(molecular_function:isovaleryl-CoA dehydrogenase activity)	gga00280(Valine, leucine and isoleucine degradation)		PF02771.13(Acyl-CoA_dh_N:Acyl-CoA dehydrogenase, N-terminal domain); PF00441.21(Acyl-CoA_dh_1:Acyl-CoA dehydrogenase, C-terminal domain); PF02770.16(Acyl-CoA_dh_M:Acyl-CoA dehydrogenase, middle domain); PF08028.8(Acyl-CoA_dh_2:Acyl-CoA dehydrogenase, C-terminal domain)	mitochondrial	15	41	45.8	High
E5DFK6	1.54957	0.631868	0.001863	up	yes	0.955	0.6163	0.638	0.538	0.673	1	0.929	0.936	Cytochrome b OS=Gallus gallus murghi OX=400035 GN=CYTB PE=3 SV=1	K00412	CYTB, petB	GO:0045275(cellular_component:respiratory chain complex III); GO:0016021(cellular_component:integral component of membrane); GO:0008121(molecular_function:ubiquinol-cytochrome-c reductase activity); GO:0006122(biological_process:mitochondrial electron transport, ubiquinol to cytochrome c); GO:0005743(cellular_component:mitochondrial inner membrane); GO:0046872(molecular_function:metal ion binding)	gga04260(Cardiac muscle contraction); gga00190(Oxidative phosphorylation)	COG1290(C:Energy production and conversion )	PF00033.16(Cytochrome_B:Cytochrome b/b6/petB); PF13631.3(Cytochrom_B_N_2:Cytochrome b(N-terminal)/b6/petB); PF00032.14(Cytochrom_B_C:Cytochrome b(C-terminal)/b6/petD)	peroxisomal	3	8	42.6	High
A0A3Q2UBS7	2.30883	1.20716	0.000286	up	yes	1.096	0.4747	0.462	0.482	0.48	1	1.178	1.109	PDE4_UCR domain-containing protein OS=Gallus gallus OX=9031 PE=4 SV=1	K13293	PDE4		gga00230(Purine metabolism)			cytoplasmic	1	2	48	High
A0A3Q2TUG3	1.80261	0.850084	0.000421	up	yes	1.01	0.5603	0.533	0.564	0.584	1	0.948	1.082	TGF_BETA_2 domain-containing protein OS=Gallus gallus OX=9031 GN=INHBE PE=3 SV=1	K04667	INHB	GO:0005179(molecular_function:hormone activity); GO:0005576(cellular_component:extracellular region); GO:0008083(molecular_function:growth factor activity)	gga04350(TGF-beta signaling pathway); gga04060(Cytokine-cytokine receptor interaction)		PF00019.17(TGF_beta:Transforming growth factor beta like domain); PF00688.15(TGFb_propeptide:TGF-beta propeptide)	extracellular	1	2	38.1	Medium
E1C7J0	1.50519	0.589945	0.000759	up	yes	0.9427	0.6263	0.627	0.635	0.617	1	0.945	0.883	Heme oxygenase OS=Gallus gallus OX=9031 GN=HMOX2 PE=3 SV=2	K21418	HMOX2	GO:0006788(biological_process:heme oxidation); GO:0020037(molecular_function:heme binding); GO:0004392(molecular_function:heme oxygenase (decyclizing) activity); GO:0016021(cellular_component:integral component of membrane); GO:0016020(cellular_component:membrane); GO:0042167(biological_process:heme catabolic process); GO:0055072(biological_process:iron ion homeostasis); GO:0046872(molecular_func…	gga00860(Porphyrin and chlorophyll metabolism)	COG5398(P:Inorganic ion transport and metabolism )	PF01126.17(Heme_oxygenase:Heme oxygenase)	cytoplasmic	8	29	35.3	High
F1NQI4	1.52251	0.60645	0.002897	up	yes	0.947	0.622	0.611	0.7	0.555	1	0.928	0.913	Pleckstrin homology and RUN domain containing M2 OS=Gallus gallus OX=9031 GN=PLEKHM2 PE=4 SV=3						PF00169.26(PH:PH domain); PF02759.16(RUN:RUN domain)	cytoplasmic	1	1	114.1	High
P02642	2.52757	1.33775	0.003856	up	yes	1.123	0.4443	0.445	0.466	0.422	1	1.347	1.022	Troponin T, cardiac muscle isoforms OS=Gallus gallus OX=9031 GN=TNNT2 PE=2 SV=2	K12045	TNNT2	GO:0030049(biological_process:muscle filament sliding); GO:0005861(cellular_component:troponin complex); GO:0006936(biological_process:muscle contraction); GO:0006937(biological_process:regulation of muscle contraction); GO:0032780(biological_process:negative regulation of ATPase activity); GO:0032781(biological_process:positive regulation of ATPase activity); GO:0097512(cellular_component:cardia…	gga04261(Adrenergic signaling in cardiomyocytes); gga04260(Cardiac muscle contraction)		PF00992.17(Troponin:Troponin)	cytoplasmic	5	16	36	High
P08286	1.73511	0.795031	0.001986	up	yes	0.9937	0.5727	0.629	0.601	0.488	1	1.059	0.922	Histone H1.10 OS=Gallus gallus OX=9031 PE=1 SV=3	K11275	H1_5	GO:0031936(biological_process:negative regulation of chromatin silencing); GO:0016584(biological_process:nucleosome positioning); GO:0006334(biological_process:nucleosome assembly); GO:0003677(molecular_function:DNA binding); GO:0030261(biological_process:chromosome condensation); GO:0006355(biological_process:regulation of transcription, DNA-templated); GO:0031492(molecular_function:nucleosomal …			PF00538.16(Linker_histone:linker histone H1 and H5 family)	nuclear	1	35	22	High
Q5ZJ50	1.55465	0.636589	0.006149	up	yes	0.953	0.613	0.637	0.606	0.596	1	1.031	0.828	Phosphomannomutase OS=Gallus gallus OX=9031 GN=RCJMB04_20k18 PE=2 SV=1	K17497	PMM	GO:0009298(biological_process:GDP-mannose biosynthetic process); GO:0005737(cellular_component:cytoplasm); GO:0004615(molecular_function:phosphomannomutase activity)	gga00520(Amino sugar and nucleotide sugar metabolism); gga00051(Fructose and mannose metabolism)	COG0561(R:General function prediction only )	PF03332.10(PMM:Eukaryotic phosphomannomutase); PF08282.9(Hydrolase_3:haloacid dehalogenase-like hydrolase)	cytoplasmic	4	16	28.3	High
R4GF62	1.65169	0.723941	0.000512	up	yes	0.974	0.5897	0.639	0.525	0.605	1	0.978	0.944	28S ribosomal protein S6, mitochondrial OS=Gallus gallus OX=9031 GN=MRPS6 PE=4 SV=3	K02990	RP-S6, MRPS6, rpsF	GO:0003735(molecular_function:structural constituent of ribosome); GO:0070181(molecular_function:small ribosomal subunit rRNA binding); GO:0006412(biological_process:translation); GO:0005763(cellular_component:mitochondrial small ribosomal subunit)	gga03010(Ribosome)	COG0360(J:Translation, ribosomal structure and biogenesis )	PF01250.14(Ribosomal_S6:Ribosomal protein S6)	mitochondrial	2	6	41.4	High
F1P4R6	1.5475	0.629938	0.001049	up	yes	0.9497	0.6137	0.627	0.617	0.597	1	0.975	0.874	Uncharacterized protein OS=Gallus gallus OX=9031 GN=MRPS9 PE=3 SV=3	K02996	RP-S9, MRPS9, rpsI		gga03010(Ribosome)	COG0103(J:Translation, ribosomal structure and biogenesis )	PF00380.16(Ribosomal_S9:Ribosomal protein S9/S16)	mitochondrial	11	25	53.1	High
A0A1D5PCT4	1.60885	0.686028	0.001296	up	yes	0.9637	0.599	0.64	0.581	0.576	1	1.008	0.883	Coronin OS=Gallus gallus OX=9031 GN=CORO1C PE=3 SV=1	K13886	CORO1B_1C_6	GO:0030036(biological_process:actin cytoskeleton organization); GO:0051015(molecular_function:actin filament binding); GO:0015629(cellular_component:actin cytoskeleton)			PF08953.8(DUF1899:Domain of unknown function (DUF1899)); PF16300.2(WD40_4:Type of WD40 repeat); PF00400.29(WD40:WD domain, G-beta repeat); PF12894.4(ANAPC4_WD40:Anaphase-promoting complex subunit 4 WD40 domain)	nuclear	8	16	64.4	High
Q90734	1.58572	0.665139	0.001148	up	yes	0.9573	0.6037	0.625	0.65	0.536	1	0.958	0.914	Alpha-actinin-4 OS=Gallus gallus OX=9031 GN=ACTN4 PE=1 SV=1	K05699	ACTN1_4	GO:0005737(cellular_component:cytoplasm); GO:0005634(cellular_component:nucleus); GO:1903506(biological_process:regulation of nucleic acid-templated transcription); GO:0030374(molecular_function:ligand-dependent nuclear receptor transcription coactivator activity); GO:0003779(molecular_function:actin binding); GO:0035357(biological_process:peroxisome proliferator activated receptor signaling path…	gga04520(Adherens junction); gga04530(Tight junction); gga04810(Regulation of actin cytoskeleton); gga04510(Focal adhesion)	COG5069(Z:Cytoskeleton )	PF00435.18(Spectrin:Spectrin repeat); PF00307.28(CH:Calponin homology (CH) domain); PF08726.7(EFhand_Ca_insen:Ca2+ insensitive EF hand); PF00036.29(EF-hand_1:EF hand); PF13405.3(EF-hand_6:EF-hand domain); PF13499.3(EF-hand_7:EF-hand domain pair); PF11971.5(CAMSAP_CH:CAMSAP CH domain)	cytoplasmic	2	56	104.1	High
F1NZ86	1.65476	0.726624	0.000195	up	yes	0.973	0.588	0.611	0.551	0.602	1	0.991	0.928	Stress-70 protein, mitochondrial OS=Gallus gallus OX=9031 GN=HSPA9 PE=3 SV=1	K04043	dnaK	GO:0005737(cellular_component:cytoplasm); GO:0006986(biological_process:response to unfolded protein); GO:0042623(molecular_function:ATPase activity, coupled); GO:0030218(biological_process:erythrocyte differentiation); GO:0031072(molecular_function:heat shock protein binding); GO:0034605(biological_process:cellular response to heat); GO:0044183(molecular_function:protein binding involved in prot…	gga03018(RNA degradation)	COG0443(O:Posttranslational modification, protein turnover, chaperones )	PF00012.17(HSP70:Hsp70 protein); PF06723.10(MreB_Mbl:MreB/Mbl protein)	mitochondrial	37	60	73.1	High
F1NU71	1.60631	0.683754	0.000259	up	yes	0.9617	0.5987	0.613	0.559	0.624	1	0.961	0.924	Mitochondrial import inner membrane translocase subunit TIM44 OS=Gallus gallus OX=9031 GN=TIMM44 PE=3 SV=2	K17804	TIM44	GO:0005759(cellular_component:mitochondrial matrix); GO:0005743(cellular_component:mitochondrial inner membrane); GO:0051087(molecular_function:chaperone binding); GO:0030150(biological_process:protein import into mitochondrial matrix)			PF04280.12(Tim44:Tim44-like domain)	mitochondrial	17	41	51.2	High
A0A1D5P5J0	1.83022	0.872017	0.000625	up	yes	1.009	0.5513	0.545	0.585	0.524	1	1.089	0.939	FoP_duplication domain-containing protein OS=Gallus gallus OX=9031 GN=CHTOP PE=4 SV=1						PF13865.3(FoP_duplication:C-terminal duplication domain of Friend of PRMT1)	mitochondrial	1	6	26.1	High
A0A3Q2U718	1.6539	0.725876	0.003753	up	yes	0.972	0.5877	0.691	0.508	0.564	1	1.01	0.906	NADPH:adrenodoxin oxidoreductase, mitochondrial OS=Gallus gallus OX=9031 GN=FDXR PE=3 SV=1	K18914	FDXR			COG0493(E:Amino acid transport and metabolism )	PF07992.11(Pyr_redox_2:Pyridine nucleotide-disulphide oxidoreductase)	cytoplasmic	4	11	56.2	High
A0A3Q2U0I8	1.6095	0.686615	0.000462	up	yes	0.962	0.5977	0.632	0.591	0.57	1	0.982	0.904	RNA binding motif single stranded interacting protein 3 OS=Gallus gallus OX=9031 GN=RBMS3 PE=4 SV=1			GO:0003723(molecular_function:RNA binding)			PF00076.19(RRM_1:RNA recognition motif. (a.k.a. RRM, RBD, or RNP domain))	cytoplasmic	2	4	58.1	High
F1NZF1	1.56043	0.641941	0.002941	up	yes	0.9503	0.609	0.702	0.566	0.559	1	0.927	0.924	Uncharacterized protein OS=Gallus gallus OX=9031 GN=CLN5 PE=4 SV=3	K12390	CLN5	GO:0005764(cellular_component:lysosome); GO:0007601(biological_process:visual perception); GO:0005775(cellular_component:vacuolar lumen); GO:0007040(biological_process:lysosome organization)	gga04142(Lysosome)		PF15014.3(CLN5:Ceroid-lipofuscinosis neuronal protein 5)	lysosomal	1	2	39.3	Medium
A0A1D5PFS5	1.62172	0.697522	0.003897	up	yes	0.9633	0.594	0.671	0.553	0.558	1	1.022	0.868	Maturin, neural progenitor differentiation regulator homolog OS=Gallus gallus OX=9031 PE=4 SV=2						PF15167.3(DUF4581:Domain of unknown function (DUF4581))	peroxisomal	2	16	15	High
A0A1D5PYN1	1.66068	0.731775	0.000268	up	yes	0.971	0.5847	0.598	0.593	0.563	1	0.911	1.002	Nedd4 family interacting protein 1 OS=Gallus gallus OX=9031 GN=NDFIP1 PE=4 SV=1			GO:0005794(cellular_component:Golgi apparatus); GO:0006879(biological_process:cellular iron ion homeostasis); GO:0005783(cellular_component:endoplasmic reticulum); GO:0007034(biological_process:vacuolar transport); GO:0050699(molecular_function:WW domain binding); GO:0016021(cellular_component:integral component of membrane); GO:0010629(biological_process:negative regulation of gene expression); …			PF10176.6(DUF2370:Protein of unknown function (DUF2370))	cytoplasmic	1	5	24.2	Low
A0A3Q3AW56	1.56975	0.650537	0.000497	up	yes	0.9497	0.605	0.637	0.573	0.605	1	0.904	0.945	Glutaryl-CoA dehydrogenase OS=Gallus gallus OX=9031 GN=GCDH PE=3 SV=1					COG1960(I:Lipid transport and metabolism )	PF00441.21(Acyl-CoA_dh_1:Acyl-CoA dehydrogenase, C-terminal domain); PF02771.13(Acyl-CoA_dh_N:Acyl-CoA dehydrogenase, N-terminal domain); PF02770.16(Acyl-CoA_dh_M:Acyl-CoA dehydrogenase, middle domain); PF08028.8(Acyl-CoA_dh_2:Acyl-CoA dehydrogenase, C-terminal domain)	cytoplasmic	12	37	49.4	High
A0A3Q2ULJ2	1.91853	0.94	0.000189	up	yes	1.022	0.5327	0.556	0.537	0.505	1	0.978	1.089	Uncharacterized protein OS=Gallus gallus OX=9031 GN=MRPL33 PE=4 SV=1	K02913	RP-L33, MRPL33, rpmG	GO:0003735(molecular_function:structural constituent of ribosome); GO:0006412(biological_process:translation); GO:0005840(cellular_component:ribosome)	gga03010(Ribosome)	COG0267(J:Translation, ribosomal structure and biogenesis )		mitochondrial	1	18	7.6	High
A0A1D5PHR1	1.78495	0.835881	5.3e-05	up	yes	0.996	0.558	0.605	0.536	0.533	1	0.986	1.002	Uncharacterized protein OS=Gallus gallus OX=9031 GN=ABCD2 PE=4 SV=1	K05676	ABCD2, ALDL1	GO:0042626(molecular_function:ATPase activity, coupled to transmembrane movement of substances); GO:0006635(biological_process:fatty acid beta-oxidation); GO:0016021(cellular_component:integral component of membrane); GO:0005777(cellular_component:peroxisome); GO:0016887(molecular_function:ATPase activity); GO:0042803(molecular_function:protein homodimerization activity); GO:0042760(biological_pr…	gga04146(Peroxisome); gga02010(ABC transporters)	COG4178(R:General function prediction only )	PF06472.12(ABC_membrane_2:ABC transporter transmembrane region 2); PF00005.24(ABC_tran:ABC transporter)	mitochondrial	2	2	82.2	High
A0A3Q2U403	1.59079	0.669748	0.000503	up	yes	0.954	0.5997	0.59	0.561	0.648	1	0.934	0.928	PGAM family member 5, mitochondrial serine/threonine protein phosphatase OS=Gallus gallus OX=9031 GN=PGAM5 PE=4 SV=1	K15637	PGAM5		gga04137(Mitophagy - animal)		PF00300.19(His_Phos_1:Histidine phosphatase superfamily (branch 1))	peroxisomal	10	33	37.9	High
P02272	1.77363	0.826704	7e-06	up	yes	0.9927	0.5597	0.58	0.561	0.538	1	0.977	1.001	Histone H2A.V OS=Gallus gallus OX=9031 GN=H2AZ2 PE=1 SV=2	K11251	H2A	GO:0070062(cellular_component:extracellular exosome); GO:0006325(biological_process:chromatin organization); GO:0005634(cellular_component:nucleus); GO:0003677(molecular_function:DNA binding); GO:0000790(cellular_component:nuclear chromatin); GO:0000786(cellular_component:nucleosome); GO:0046982(molecular_function:protein heterodimerization activity); GO:0016021(cellular_component:integral compon…		COG5262(B:Chromatin structure and dynamics )	PF00125.21(Histone:Core histone H2A/H2B/H3/H4); PF16211.2(Histone_H2A_C:C-terminus of histone H2A)	nuclear	2	31	13.5	High
A0A1D5PD86	1.63811	0.712032	0.000954	up	yes	0.9637	0.5883	0.603	0.57	0.592	1	0.88	1.011	2,4-dienoyl-CoA reductase 1 OS=Gallus gallus OX=9031 GN=DECR1 PE=4 SV=2	K13236	DECR1	GO:0006635(biological_process:fatty acid beta-oxidation); GO:0120162(biological_process:positive regulation of cold-induced thermogenesis); GO:0051289(biological_process:protein homotetramerization); GO:0008670(molecular_function:2,4-dienoyl-CoA reductase (NADPH) activity); GO:0005829(cellular_component:cytosol); GO:0005739(cellular_component:mitochondrion); GO:0005654(cellular_component:nucleopl…		COG1028(Q:Secondary metabolites biosynthesis, transport and catabolism); COG1028(I:Lipid transport and metabolism)	PF13561.3(adh_short_C2:Enoyl-(Acyl carrier protein) reductase); PF00106.22(adh_short:short chain dehydrogenase); PF08659.7(KR:KR domain)	mitochondrial	16	61	35.7	High
A0A1D5PQZ3	1.67091	0.740638	5.3e-05	up	yes	0.9703	0.5807	0.599	0.551	0.592	1	0.961	0.95	DUF4757 domain-containing protein OS=Gallus gallus OX=9031 PE=4 SV=1			GO:0046872(molecular_function:metal ion binding)			PF15949.2(DUF4757:Domain of unknown function (DUF4757))	nuclear	7	50	17.7	High
D0VX27	1.53307	0.616425	0.003032	up	yes	0.9387	0.6123	0.665	0.533	0.639	1	0.901	0.915	Mitochondrial ubiquinol-cytochrome c reductase 7.2 kda protein OS=Gallus gallus OX=9031 PE=1 SV=1	K00419	QCR9, UCRC	GO:0005750(cellular_component:mitochondrial respiratory chain complex III); GO:0009060(biological_process:aerobic respiration); GO:0006122(biological_process:mitochondrial electron transport, ubiquinol to cytochrome c); GO:0034551(biological_process:mitochondrial respiratory chain complex III assembly)	gga04260(Cardiac muscle contraction); gga00190(Oxidative phosphorylation)		PF05365.9(UCR_UQCRX_QCR9:Ubiquinol-cytochrome C reductase, UQCRX/QCR9 like)	ER	1	28	7	High
E1C6C9	1.59862	0.67683	0.002419	up	yes	0.9523	0.5957	0.626	0.512	0.649	1	0.962	0.895	NADH:ubiquinone oxidoreductase subunit B10 OS=Gallus gallus OX=9031 GN=NDUFB10 PE=4 SV=1	K03966	NDUFB10	GO:0005747(cellular_component:mitochondrial respiratory chain complex I); GO:0032981(biological_process:mitochondrial respiratory chain complex I assembly)	gga00190(Oxidative phosphorylation)		PF10249.6(NDUFB10:NADH-ubiquinone oxidoreductase subunit 10)	cytoplasmic	8	48	20.5	High
E1C1Q2	1.54326	0.625978	0.00557	up	yes	0.9383	0.608	0.613	0.62	0.591	1	0.997	0.818	Microtubule associated protein 1B OS=Gallus gallus OX=9031 GN=MAP1B PE=4 SV=4						PF00414.14(MAP1B_neuraxin:Neuraxin and MAP1B repeat)	nuclear	7	3	268.8	High
A0A1D5NT92	1.57746	0.657599	0.000997	up	yes	0.946	0.5997	0.604	0.579	0.616	1	0.967	0.871	Myotilin OS=Gallus gallus OX=9031 GN=MYOT PE=4 SV=1	K19875	MYOT				PF07679.13(I-set:Immunoglobulin I-set domain); PF13927.3(Ig_3:Immunoglobulin domain); PF13895.3(Ig_2:Immunoglobulin domain); PF00047.22(ig:Immunoglobulin domain); PF07686.14(V-set:Immunoglobulin V-set domain)	cytoplasmic	30	63	57.3	High
A0A3Q2UAE7	3.08485	1.6252	0.00188	up	yes	1.167	0.3783	0.412	0.477	0.246	1	1.256	1.244	Ig-like domain-containing protein OS=Gallus gallus OX=9031 PE=4 SV=1						PF07686.14(V-set:Immunoglobulin V-set domain)	mitochondrial	1	26	10.9	High
A0A1D5PK48	2.77058	1.47019	0.006473	up	yes	1.134	0.4093	0.439	0.41	0.379	1	1.41	0.992	Uncharacterized protein OS=Gallus gallus OX=9031 GN=APOC3 PE=4 SV=1	K08759	APOC3	GO:0042157(biological_process:lipoprotein metabolic process); GO:0005576(cellular_component:extracellular region); GO:0008289(molecular_function:lipid binding); GO:0006869(biological_process:lipid transport)	gga03320(PPAR signaling pathway)		PF05778.9(Apo-CIII:Apolipoprotein CIII (Apo-CIII)); PF04691.9(ApoC-I:Apolipoprotein C-I (ApoC-1))	extracellular	5	30	10.3	High
Z4YJB8	1.52537	0.609158	0.003876	up	yes	0.932	0.611	0.638	0.538	0.657	1	0.93	0.866	Destrin OS=Gallus gallus OX=9031 GN=DSTN PE=3 SV=2	K10363	DSTN	GO:0015629(cellular_component:actin cytoskeleton); GO:0030836(biological_process:positive regulation of actin filament depolymerization); GO:0051015(molecular_function:actin filament binding); GO:0051014(biological_process:actin filament severing); GO:0003779(molecular_function:actin binding); GO:0030043(biological_process:actin filament fragmentation); GO:0030042(biological_process:actin filamen…			PF00241.17(Cofilin_ADF:Cofilin/tropomyosin-type actin-binding protein)	cytoplasmic	11	70	18.5	High
F1N9S7	1.55838	0.640042	0.001231	up	yes	0.9397	0.603	0.632	0.547	0.63	1	0.904	0.915	Annexin OS=Gallus gallus OX=9031 GN=ANXA1 PE=3 SV=1	K17091	ANXA1	GO:0045920(biological_process:negative regulation of exocytosis); GO:0014839(biological_process:myoblast migration involved in skeletal muscle regeneration); GO:0006909(biological_process:phagocytosis); GO:0031018(biological_process:endocrine pancreas development); GO:0048306(molecular_function:calcium-dependent protein binding); GO:0042493(biological_process:response to drug); GO:0071385(biologi…			PF00191.17(Annexin:Annexin)	cytoplasmic	17	50	38.5	High
A0A1D5PSF4	1.55491	0.636832	0.000922	up	yes	0.9387	0.6037	0.622	0.568	0.621	1	0.884	0.932	BAAT_C domain-containing protein OS=Gallus gallus OX=9031 GN=ACOT4 PE=4 SV=2	K01068	ACOT1_2_4		gga00062(Fatty acid elongation); gga01040(Biosynthesis of unsaturated fatty acids)		PF08840.8(BAAT_C:BAAT / Acyl-CoA thioester hydrolase C terminal); PF01738.15(DLH:Dienelactone hydrolase family); PF03959.10(FSH1:Serine hydrolase (FSH1))	peroxisomal	8	47	24.5	High
F1NUQ3	1.76619	0.820644	9e-06	up	yes	0.9843	0.5573	0.565	0.536	0.571	1	0.964	0.989	Heart fatty acid binding protein OS=Gallus gallus OX=9031 GN=FABP3 PE=2 SV=2	K08752	FABP3	GO:0015909(biological_process:long-chain fatty acid transport); GO:0005615(cellular_component:extracellular space); GO:0008092(molecular_function:cytoskeletal protein binding); GO:0140214(biological_process:positive regulation of long-chain fatty acid import into cell); GO:0032365(biological_process:intracellular lipid transport); GO:0008289(molecular_function:lipid binding); GO:0005623(cellular_…	gga03320(PPAR signaling pathway)		PF00061.20(Lipocalin:Lipocalin / cytosolic fatty-acid binding protein family); PF14651.3(Lipocalin_7:Lipocalin / cytosolic fatty-acid binding protein family)	cytoplasmic	4	69	14.8	High
A0A1D5NV42	1.70493	0.769715	0.002362	up	yes	0.9713	0.5697	0.538	0.5	0.671	1	0.917	0.997	Methionine aminopeptidase OS=Gallus gallus OX=9031 GN=METAP1D PE=3 SV=1	K01265	map			COG0024(J:Translation, ribosomal structure and biogenesis )	PF00557.21(Peptidase_M24:Metallopeptidase family M24)	mitochondrial	2	7	41.1	High
Q5ZJI3	1.62969	0.7046	0.002862	up	yes	0.955	0.586	0.594	0.532	0.632	1	1.007	0.858	DUF1713 domain-containing protein OS=Gallus gallus OX=9031 GN=AURKAIP1 PE=2 SV=1	K16830	AURKAIP1	GO:0005739(cellular_component:mitochondrion); GO:0006397(biological_process:mRNA processing)			PF08213.8(DUF1713:Mitochondrial domain of unknown function (DUF1713))	mitochondrial	1	5	23.4	High
F1NPJ2	1.74781	0.805553	0.000481	up	yes	0.98	0.5607	0.577	0.592	0.513	1	1.023	0.917	H15 domain-containing protein OS=Gallus gallus OX=9031 PE=3 SV=4	K11275	H1_5	GO:0006334(biological_process:nucleosome assembly); GO:0000786(cellular_component:nucleosome); GO:0005634(cellular_component:nucleus); GO:0003677(molecular_function:DNA binding)			PF00538.16(Linker_histone:linker histone H1 and H5 family)	nuclear	2	25	31.9	High
A0A1D5PU80	1.74657	0.804522	1.1e-05	up	yes	0.9793	0.5607	0.547	0.563	0.572	1	0.954	0.984	Sodium/potassium-transporting ATPase subunit alpha OS=Gallus gallus OX=9031 GN=ATP1A1 PE=3 SV=1	K01539	ATP1A	GO:0042383(cellular_component:sarcolemma); GO:1990573(biological_process:potassium ion import across plasma membrane); GO:0015991(biological_process:ATP hydrolysis coupled proton transport); GO:0016021(cellular_component:integral component of membrane); GO:0036376(biological_process:sodium ion export from cell); GO:0006883(biological_process:cellular sodium ion homeostasis); GO:0005391(molecular_…	gga04261(Adrenergic signaling in cardiomyocytes); gga04260(Cardiac muscle contraction)	COG0474(P:Inorganic ion transport and metabolism )	PF00122.17(E1-E2_ATPase:E1-E2 ATPase); PF00689.18(Cation_ATPase_C:Cation transporting ATPase, C-terminus); PF13246.3(Cation_ATPase:Cation transport ATPase (P-type)); PF00702.23(Hydrolase:haloacid dehalogenase-like hydrolase); PF00690.23(Cation_ATPase_N:Cation transporter/ATPase, N-terminus); PF08282.9(Hydrolase_3:haloacid dehalogenase-like hydrolase)	cytoplasmic	27	51	112.4	High
F1NU06	1.74207	0.800801	2.6e-05	up	yes	0.9773	0.561	0.58	0.533	0.57	1	0.957	0.975	Mitochondrial pyruvate carrier OS=Gallus gallus OX=9031 GN=MPC2 PE=3 SV=2			GO:0035774(biological_process:positive regulation of insulin secretion involved in cellular response to glucose stimulus); GO:0006850(biological_process:mitochondrial pyruvate transport); GO:0005743(cellular_component:mitochondrial inner membrane); GO:0031305(cellular_component:integral component of mitochondrial inner membrane); GO:0050833(molecular_function:pyruvate transmembrane transporter ac…			PF03650.10(MPC:Uncharacterised protein family (UPF0041))	mitochondrial	5	35	15.1	High
Q5ZM72	1.82766	0.87	0.00544	up	yes	0.9937	0.5437	0.622	0.608	0.401	1	0.92	1.061	Fatty acyl-CoA reductase 1 OS=Gallus gallus OX=9031 GN=FAR1 PE=2 SV=1	K13356	FAR	GO:0005779(cellular_component:integral component of peroxisomal membrane); GO:0080019(molecular_function:fatty-acyl-CoA reductase (alcohol-forming) activity); GO:0005777(cellular_component:peroxisome); GO:0102965(molecular_function:alcohol-forming fatty acyl-CoA reductase activity); GO:0010025(biological_process:wax biosynthetic process); GO:0046474(biological_process:glycerophospholipid biosynth…	gga04146(Peroxisome)		PF07993.9(NAD_binding_4:Male sterility protein); PF03015.16(Sterile:Male sterility protein); PF01370.18(Epimerase:NAD dependent epimerase/dehydratase family)	peroxisomal	1	2	59.4	Low
E1C740	1.7629	0.817949	1.1e-05	up	yes	0.9807	0.5563	0.566	0.532	0.571	1	0.973	0.969	Malic enzyme OS=Gallus gallus OX=9031 GN=ME3 PE=3 SV=4	K00029	E1.1.1.40, maeB		gga01200(Carbon metabolism); gga00620(Pyruvate metabolism)	COG0281(C:Energy production and conversion )	PF03949.12(Malic_M:Malic enzyme, NAD binding domain); PF00390.16(malic:Malic enzyme, N-terminal domain)	cytoplasmic	8	16	78	High
F1N8Y5	1.71555	0.778669	4.4e-05	up	yes	0.971	0.566	0.541	0.571	0.586	1	0.97	0.943	GRASP55_65 domain-containing protein OS=Gallus gallus OX=9031 GN=GORASP1 PE=4 SV=1					COG5233(U:Intracellular trafficking, secretion, and vesicular transport )	PF04495.11(GRASP55_65:GRASP55/65 PDZ-like domain); PF13180.3(PDZ_2:PDZ domain)	cytoplasmic	2	7	45.4	High
Q98UJ8	1.83183	0.873282	5e-06	up	yes	0.9923	0.5417	0.53	0.549	0.546	1	0.968	1.009	2-oxoisovalerate dehydrogenase subunit alpha (Fragment) OS=Gallus gallus OX=9031 PE=2 SV=1			GO:0003863(molecular_function:3-methyl-2-oxobutanoate dehydrogenase (2-methylpropanoyl-transferring) activity); GO:0003826(molecular_function:alpha-ketoacid dehydrogenase activity); GO:0009083(biological_process:branched-chain amino acid catabolic process)		COG1071(C:Energy production and conversion )	PF00676.17(E1_dh:Dehydrogenase E1 component)	mitochondrial	13	38	48.8	High
F1NSV6	1.77943	0.831416	4e-05	up	yes	0.981	0.5513	0.55	0.545	0.559	1	0.938	1.005	Sodium/potassium-transporting ATPase subunit beta OS=Gallus gallus OX=9031 GN=ATP1B1 PE=3 SV=3	K01540	ATP1B, CD298	GO:0010248(biological_process:establishment or maintenance of transmembrane electrochemical gradient); GO:0005890(cellular_component:sodium:potassium-exchanging ATPase complex); GO:0036376(biological_process:sodium ion export from cell); GO:0030007(biological_process:cellular potassium ion homeostasis); GO:0006883(biological_process:cellular sodium ion homeostasis); GO:1990573(biological_process:…	gga04261(Adrenergic signaling in cardiomyocytes); gga04260(Cardiac muscle contraction)		PF00287.15(Na_K-ATPase:Sodium / potassium ATPase beta chain)	cytoplasmic	13	43	34.9	High
Q800K9	1.52514	0.608938	0.003618	up	yes	0.9253	0.6067	0.612	0.572	0.636	1	0.942	0.834	Surfeit locus protein 4 OS=Gallus gallus OX=9031 GN=SURF4 PE=2 SV=1	K20369	ERV29, SURF4	GO:0007030(biological_process:Golgi organization); GO:0010638(biological_process:positive regulation of organelle organization); GO:0016021(cellular_component:integral component of membrane); GO:0033116(cellular_component:endoplasmic reticulum-Golgi intermediate compartment membrane); GO:0000139(cellular_component:Golgi membrane); GO:0005789(cellular_component:endoplasmic reticulum membrane)		COG2259(S:Function unknown )	PF02077.12(SURF4:SURF4 family)	Golgi apparatus	3	14	30.6	High
E1C7F4	1.50401	0.58881	0.004402	up	yes	0.92	0.6117	0.664	0.553	0.618	1	0.856	0.904	EHN domain-containing protein OS=Gallus gallus OX=9031 GN=EPHX1L PE=4 SV=1	K01253	EPHX1	GO:0016021(cellular_component:integral component of membrane); GO:0033961(molecular_function:cis-stilbene-oxide hydrolase activity)	gga00980(Metabolism of xenobiotics by cytochrome P450)	COG0596(R:General function prediction only )	PF06441.9(EHN:Epoxide hydrolase N terminus); PF00561.17(Abhydrolase_1:alpha/beta hydrolase fold)	peroxisomal	8	18	55.6	High
F1NPL2	1.6792	0.747776	0.008859	up	yes	0.96	0.5717	0.45	0.652	0.613	1	1.025	0.855	Uncharacterized protein OS=Gallus gallus OX=9031 GN=PCBP2 PE=4 SV=4	K21444	PCBP3_4				PF00013.26(KH_1:KH domain); PF07650.14(KH_2:KH domain); PF13083.3(KH_4:KH domain)	cytoplasmic	1	17	37.6	High
E1BXC5	1.55283	0.634903	0.001973	up	yes	0.9317	0.6	0.584	0.557	0.659	1	0.889	0.906	Zinc finger CCCH-type containing 13 OS=Gallus gallus OX=9031 GN=ZC3H13 PE=4 SV=4						PF00642.21(zf-CCCH:Zinc finger C-x8-C-x5-C-x3-H type (and similar))	nuclear	1	0	193.7	Medium
A0A1D5PG36	1.54103	0.623895	0.007469	up	yes	0.9277	0.602	0.698	0.546	0.562	1	0.934	0.849	Isocitrate dehydrogenase [NAD] subunit, mitochondrial OS=Gallus gallus OX=9031 GN=IDH3B PE=3 SV=2	K00030	IDH3	GO:0000287(molecular_function:magnesium ion binding); GO:0006099(biological_process:tricarboxylic acid cycle); GO:0004449(molecular_function:isocitrate dehydrogenase (NAD+) activity); GO:0005739(cellular_component:mitochondrion); GO:0051287(molecular_function:NAD binding)	gga01200(Carbon metabolism); gga01230(Biosynthesis of amino acids); gga01210(2-Oxocarboxylic acid metabolism); gga00020(Citrate cycle (TCA cycle))	COG0473(E:Amino acid transport and metabolism )	PF00180.17(Iso_dh:Isocitrate/isopropylmalate dehydrogenase)	mitochondrial	1	45	48.3	High
A0A1D5NV65	1.62682	0.702059	0.000965	up	yes	0.9473	0.5823	0.558	0.552	0.637	1	0.952	0.89	Uncharacterized protein OS=Gallus gallus OX=9031 GN=PGM2 PE=4 SV=1	K15779	PGM2	GO:0008973(molecular_function:phosphopentomutase activity); GO:0006006(biological_process:glucose metabolic process); GO:0000287(molecular_function:magnesium ion binding); GO:0004614(molecular_function:phosphoglucomutase activity)	gga00010(Glycolysis / Gluconeogenesis); gga00500(Starch and sucrose metabolism); gga00230(Purine metabolism); gga00030(Pentose phosphate pathway); gga00520(Amino sugar and nucleotide sugar metabolism); gga00052(Galactose metabolism)		PF02878.13(PGM_PMM_I:Phosphoglucomutase/phosphomannomutase, alpha/beta/alpha domain I); PF02879.13(PGM_PMM_II:Phosphoglucomutase/phosphomannomutase, alpha/beta/alpha domain II); PF02880.13(PGM_PMM_III:Phosphoglucomutase/phosphomannomutase, alpha/beta/alpha domain III); PF00408.17(PGM_PMM_IV:Phosphoglucomutase/phosphomannomutase, C-terminal domain)	cytoplasmic	10	19	68	High
F1NST1	1.70232	0.767499	0.00023	up	yes	0.963	0.5657	0.573	0.551	0.573	1	0.987	0.902	Acyl-CoA synthetase short chain family member 2 OS=Gallus gallus OX=9031 GN=ACSS2 PE=4 SV=3	K01895	ACSS, acs	GO:0005829(cellular_component:cytosol); GO:0016208(molecular_function:AMP binding); GO:0005654(cellular_component:nucleoplasm); GO:0019427(biological_process:acetyl-CoA biosynthetic process from acetate); GO:0003987(molecular_function:acetate-CoA ligase activity); GO:0016021(cellular_component:integral component of membrane); GO:0008610(biological_process:lipid biosynthetic process)	gga01200(Carbon metabolism); gga00620(Pyruvate metabolism); gga00010(Glycolysis / Gluconeogenesis); gga00640(Propanoate metabolism)	COG0365(I:Lipid transport and metabolism )	PF00501.25(AMP-binding:AMP-binding enzyme); PF13193.3(AMP-binding_C:AMP-binding enzyme C-terminal domain); PF16177.2(ACAS_N:Acetyl-coenzyme A synthetase N-terminus)	peroxisomal	22	32	78.7	High
A0A1D5NVY0	1.74108	0.799982	0.002353	up	yes	0.971	0.5577	0.594	0.51	0.569	1	1.048	0.865	Uncharacterized protein OS=Gallus gallus OX=9031 GN=USMG5 PE=4 SV=1	K18194	USMG5, DAPIT	GO:0016021(cellular_component:integral component of membrane); GO:0005753(cellular_component:mitochondrial proton-transporting ATP synthase complex)			PF14960.3(ATP_synth_reg:ATP synthase regulation)	cytoplasmic	4	59	6.7	High
A0A3Q2UJ00	1.66202	0.732939	0.000367	up	yes	0.954	0.574	0.614	0.55	0.558	1	0.905	0.957	Uncharacterized protein OS=Gallus gallus OX=9031 GN=GK2 PE=3 SV=1	K00864	glpK, GK	GO:0004370(molecular_function:glycerol kinase activity); GO:0005737(cellular_component:cytoplasm); GO:0005975(biological_process:carbohydrate metabolic process); GO:0006641(biological_process:triglyceride metabolic process); GO:0046167(biological_process:glycerol-3-phosphate biosynthetic process); GO:0016310(biological_process:phosphorylation); GO:0005739(cellular_component:mitochondrion); GO:000…	gga00561(Glycerolipid metabolism); gga03320(PPAR signaling pathway)	COG0554(C:Energy production and conversion )	PF00370.18(FGGY_N:FGGY family of carbohydrate kinases, N-terminal domain); PF02782.13(FGGY_C:FGGY family of carbohydrate kinases, C-terminal domain)	mitochondrial	5	9	59	High
A0A3Q2U793	2.96392	1.56751	0.000788	up	yes	1.142	0.3853	0.341	0.462	0.353	1	1.243	1.183	Uncharacterized protein OS=Gallus gallus OX=9031 GN=ZNF737L PE=4 SV=1						PF13465.3(zf-H2C2_2:Zinc-finger double domain); PF00096.23(zf-C2H2:Zinc finger, C2H2 type); PF01352.24(KRAB:KRAB box); PF13894.3(zf-C2H2_4:C2H2-type zinc finger)	cytoplasmic	1	2	57.1	Medium
A0A1L1RPU0	1.74187	0.800638	0.000217	up	yes	0.9697	0.5567	0.586	0.543	0.541	1	0.997	0.912	Mitochondrial ribosomal protein L1 OS=Gallus gallus OX=9031 GN=MRPL1 PE=4 SV=2	K02863	RP-L1, MRPL1, rplA		gga03010(Ribosome)	COG0081(J:Translation, ribosomal structure and biogenesis )	PF00687.18(Ribosomal_L1:Ribosomal protein L1p/L10e family)	mitochondrial	12	36	37.8	High
A0M8T8	1.78921	0.839326	9.1e-05	up	yes	0.9787	0.547	0.559	0.518	0.564	1	1.003	0.933	Caveolin OS=Gallus gallus OX=9031 GN=CAV1 PE=3 SV=1	K06278	CAV1	GO:0030154(biological_process:cell differentiation); GO:0097190(biological_process:apoptotic signaling pathway); GO:0002080(cellular_component:acrosomal membrane); GO:0005901(cellular_component:caveola); GO:0005929(cellular_component:cilium); GO:0044325(molecular_function:ion channel binding); GO:0001525(biological_process:angiogenesis); GO:0031410(cellular_component:cytoplasmic vesicle); GO:0016…	gga04144(Endocytosis); gga04510(Focal adhesion)		PF01146.14(Caveolin:Caveolin)	cytoplasmic	8	62	20.5	High
Q5ZK23	1.69648	0.762546	0.001321	up	yes	0.9597	0.5657	0.573	0.519	0.605	1	1.004	0.875	Glutaredoxin domain-containing protein OS=Gallus gallus OX=9031 GN=GLRX5 PE=2 SV=1	K07390	grxD, GLRX5	GO:0009249(biological_process:protein lipoylation); GO:0005739(cellular_component:mitochondrion); GO:0015038(molecular_function:glutathione disulfide oxidoreductase activity); GO:0005759(cellular_component:mitochondrial matrix); GO:0045454(biological_process:cell redox homeostasis); GO:0015035(molecular_function:protein disulfide oxidoreductase activity); GO:0009055(molecular_function:electron ca…		COG0278(O:Posttranslational modification, protein turnover, chaperones )	PF00462.21(Glutaredoxin:Glutaredoxin)	mitochondrial	7	37	17.4	High
Q9DEA6	1.97541	0.982148	4.2e-05	up	yes	1.012	0.5123	0.535	0.483	0.519	1	1.053	0.984	Tropomodulin (Fragment) OS=Gallus gallus OX=9031 GN=E-Tmod PE=1 SV=1	K10370	TMOD	GO:0005737(cellular_component:cytoplasm); GO:0042383(cellular_component:sarcolemma); GO:0006936(biological_process:muscle contraction); GO:0030239(biological_process:myofibril assembly); GO:0030863(cellular_component:cortical cytoskeleton); GO:0070307(biological_process:lens fiber cell development); GO:0051015(molecular_function:actin filament binding); GO:0008344(biological_process:adult locomot…			PF03250.11(Tropomodulin:Tropomodulin)	cytoplasmic	2	57	38.5	High
E1BSG7	2.02381	1.01707	0.000187	up	yes	1.02	0.504	0.556	0.481	0.475	1	1.077	0.983	Uncharacterized protein OS=Gallus gallus OX=9031 GN=WBP11 PE=4 SV=3	K12866	WBP11, NPWBP	GO:0045292(biological_process:mRNA cis splicing, via spliceosome)	gga03040(Spliceosome)		PF09429.7(Wbp11:WW domain binding protein 11)	cytoplasmic	1	1	70.7	Medium
Q2EJU6	1.79633	0.845053	0.001223	up	yes	0.979	0.545	0.51	0.484	0.641	1	0.936	1.001	Pentaxin OS=Gallus gallus OX=9031 GN=CRP PE=2 SV=1			GO:0005615(cellular_component:extracellular space); GO:0045087(biological_process:innate immune response); GO:0001849(molecular_function:complement component C1q binding); GO:0006958(biological_process:complement activation, classical pathway); GO:0046872(molecular_function:metal ion binding); GO:0030169(molecular_function:low-density lipoprotein particle binding)			PF00354.14(Pentaxin:Pentaxin family); PF13385.3(Laminin_G_3:Concanavalin A-like lectin/glucanases superfamily)	cytoplasmic	1	4	25.6	Low
A0A1L1S0H5	1.52669	0.610409	0.00609	up	yes	0.918	0.6013	0.611	0.671	0.522	1	0.87	0.884	THO complex subunit 5 homolog OS=Gallus gallus OX=9031 GN=THOC5 PE=4 SV=2						PF09766.6(FimP:Fms-interacting protein)	cytoplasmic	2	3	80.3	High
Q5ZMB3	1.58193	0.661685	0.002266	up	yes	0.9297	0.5877	0.645	0.57	0.548	1	0.926	0.863	Uncharacterized protein OS=Gallus gallus OX=9031 GN=RCJMB04_2j24 PE=2 SV=1	K09193	SP3	GO:0030324(biological_process:lung development); GO:0030224(biological_process:monocyte differentiation); GO:0001503(biological_process:ossification); GO:0001889(biological_process:liver development); GO:0016605(cellular_component:PML body); GO:0005634(cellular_component:nucleus); GO:0030217(biological_process:T cell differentiation); GO:0030851(biological_process:granulocyte differentiation); GO…		COG5048(R:General function prediction only )	PF00096.23(zf-C2H2:Zinc finger, C2H2 type); PF13465.3(zf-H2C2_2:Zinc-finger double domain); PF13894.3(zf-C2H2_4:C2H2-type zinc finger)	nuclear	1	2	53.4	High
A0A1D5P4A2	2.12885	1.09007	0.004232	up	yes	1.031	0.4843	0.513	0.318	0.622	1	1.006	1.088	Hemoglobin subunit epsilon OS=Gallus gallus OX=9031 GN=HBE PE=3 SV=2			GO:0005344(molecular_function:oxygen transporter activity); GO:0019825(molecular_function:oxygen binding); GO:0020037(molecular_function:heme binding); GO:0043177(molecular_function:organic acid binding); GO:0005833(cellular_component:hemoglobin complex); GO:0098869(biological_process:cellular oxidant detoxification); GO:0042744(biological_process:hydrogen peroxide catabolic process); GO:0031838(…		COG1018(C:Energy production and conversion )	PF00042.19(Globin:Globin)	cytoplasmic	2	28	16.6	High
F1P2M3	1.74955	0.806981	0.00035	up	yes	0.964	0.551	0.566	0.516	0.571	1	0.992	0.9	Uncharacterized protein OS=Gallus gallus OX=9031 GN=MTIF3 PE=4 SV=3	K02520	infC, MTIF3	GO:0070124(biological_process:mitochondrial translational initiation); GO:0043022(molecular_function:ribosome binding); GO:0032790(biological_process:ribosome disassembly); GO:0005739(cellular_component:mitochondrion); GO:0003743(molecular_function:translation initiation factor activity)		COG0290(J:Translation, ribosomal structure and biogenesis )	PF05198.13(IF3_N:Translation initiation factor IF-3, N-terminal domain); PF00707.19(IF3_C:Translation initiation factor IF-3, C-terminal domain)	mitochondrial	3	10	31.3	High
O57579	1.50132	0.586234	0.006983	up	yes	0.9083	0.605	0.632	0.573	0.61	1	0.921	0.804	Aminopeptidase Ey OS=Gallus gallus OX=9031 GN=ANPEP PE=1 SV=2	K11140	ANPEP, CD13	GO:0005737(cellular_component:cytoplasm); GO:0009897(cellular_component:external side of plasma membrane); GO:0042277(molecular_function:peptide binding); GO:0070062(cellular_component:extracellular exosome); GO:0005793(cellular_component:endoplasmic reticulum-Golgi intermediate compartment); GO:0004177(molecular_function:aminopeptidase activity); GO:0016021(cellular_component:integral component …	gga00480(Glutathione metabolism)		PF01433.17(Peptidase_M1:Peptidase family M1); PF11838.5(ERAP1_C:ERAP1-like C-terminal domain)	lysosomal	3	4	109.1	High
A0A1D5PL36	1.67102	0.740731	0.000237	up	yes	0.9463	0.5663	0.548	0.561	0.59	1	0.932	0.907	Uncharacterized protein OS=Gallus gallus OX=9031 GN=ACAA2 PE=3 SV=2	K07508	ACAA2	GO:0016747(molecular_function:transferase activity, transferring acyl groups other than amino-acyl groups)	gga00062(Fatty acid elongation); gga00280(Valine, leucine and isoleucine degradation); gga01212(Fatty acid metabolism); gga00071(Fatty acid degradation)	COG0183(I:Lipid transport and metabolism )	PF00108.20(Thiolase_N:Thiolase, N-terminal domain); PF02803.15(Thiolase_C:Thiolase, C-terminal domain)	mitochondrial	20	67	44.3	High
P62207	1.70876	0.772949	0.000697	up	yes	0.954	0.5583	0.54	0.52	0.615	1	0.965	0.897	Serine/threonine-protein phosphatase PP1-beta catalytic subunit OS=Gallus gallus OX=9031 GN=PPP1CB PE=1 SV=3	K06269	PPP1C	GO:0032922(biological_process:circadian regulation of gene expression); GO:0016791(molecular_function:phosphatase activity); GO:0000086(biological_process:G2/M transition of mitotic cell cycle); GO:0006470(biological_process:protein dephosphorylation); GO:0030155(biological_process:regulation of cell adhesion); GO:0000784(cellular_component:nuclear chromosome, telomeric region); GO:0005925(cellul…	gga05168(Herpes simplex infection); gga04270(Vascular smooth muscle contraction); gga04910(Insulin signaling pathway); gga04261(Adrenergic signaling in cardiomyocytes); gga04810(Regulation of actin cytoskeleton); gga03015(mRNA surveillance pathway); gga04114(Oocyte meiosis); gga04510(Focal adhesion)		PF00149.25(Metallophos:Calcineurin-like phosphoesterase); PF16891.2(STPPase_N:Serine-threonine protein phosphatase N-terminal domain)	cytoplasmic	5	61	37.2	High
A0A1D5PM72	1.52793	0.611575	0.004678	up	yes	0.9137	0.598	0.607	0.609	0.578	1	0.928	0.813	Hydroxysteroid 17-beta dehydrogenase 12 OS=Gallus gallus OX=9031 GN=HSD17B12 PE=3 SV=2	K10251	HSD17B12, KAR, IFA38	GO:0010811(biological_process:positive regulation of cell-substrate adhesion); GO:0016021(cellular_component:integral component of membrane); GO:0031012(cellular_component:extracellular matrix); GO:0030198(biological_process:extracellular matrix organization); GO:0005518(molecular_function:collagen binding); GO:0008201(molecular_function:heparin binding); GO:0001968(molecular_function:fibronectin…	gga00140(Steroid hormone biosynthesis); gga00062(Fatty acid elongation); gga01040(Biosynthesis of unsaturated fatty acids); gga01212(Fatty acid metabolism)	COG0300(R:General function prediction only )	PF00106.22(adh_short:short chain dehydrogenase); PF13561.3(adh_short_C2:Enoyl-(Acyl carrier protein) reductase); PF08659.7(KR:KR domain)	mitochondrial	7	16	42.6	High
A0A1L1RJB3	1.87131	0.90405	0.000151	up	yes	0.983	0.5253	0.554	0.5	0.522	1	1.022	0.927	Uncharacterized protein OS=Gallus gallus OX=9031 GN=MYOZ2 PE=4 SV=1			GO:0031433(molecular_function:telethonin binding); GO:0015629(cellular_component:actin cytoskeleton); GO:0000122(biological_process:negative regulation of transcription from RNA polymerase II promoter); GO:0051373(molecular_function:FATZ binding); GO:0007519(biological_process:skeletal muscle tissue development); GO:0003779(molecular_function:actin binding); GO:0070885(biological_process:negative…			PF05556.8(Calsarcin:Calcineurin-binding protein (Calsarcin))	cytoplasmic	16	67	30	High
E1BTG2	1.85465	0.891149	0.000749	up	yes	0.9787	0.5277	0.536	0.496	0.551	1	1.045	0.891	Leiomodin-2 OS=Gallus gallus OX=9031 GN=LMOD2 PE=1 SV=2			GO:0031430(cellular_component:M band); GO:0045010(biological_process:actin nucleation); GO:0006936(biological_process:muscle contraction); GO:0030239(biological_process:myofibril assembly); GO:0030016(cellular_component:myofibril); GO:0045214(biological_process:sarcomere organization); GO:0003785(molecular_function:actin monomer binding); GO:0030041(biological_process:actin filament polymerizatio…			PF03250.11(Tropomodulin:Tropomodulin)	cytoplasmic	20	40	62.3	High
A0A3Q3A5U5	1.7412	0.800082	0.000112	up	yes	0.9547	0.5483	0.554	0.526	0.565	1	0.917	0.947	Mitochondrial ribosomal protein S24 OS=Gallus gallus OX=9031 PE=4 SV=1						PF14955.3(MRP-S24:Mitochondrial ribosome subunit S24)	extracellular	2	9	25	High
P20135	1.71664	0.779585	0.000194	up	yes	0.9493	0.553	0.567	0.526	0.566	1	0.908	0.94	Glutathione S-transferase theta-1 OS=Gallus gallus OX=9031 GN=GSTT1 PE=1 SV=3	K00799	GST, gst	GO:0005737(cellular_component:cytoplasm); GO:0004364(molecular_function:glutathione transferase activity); GO:0006749(biological_process:glutathione metabolic process)	gga00480(Glutathione metabolism); gga00980(Metabolism of xenobiotics by cytochrome P450); gga00982(Drug metabolism - cytochrome P450)	COG0625(O:Posttranslational modification, protein turnover, chaperones )	PF00043.22(GST_C:Glutathione S-transferase, C-terminal domain)	cytoplasmic	8	41	29.8	High
F1NVZ3	1.75864	0.81446	0.000154	up	yes	0.9567	0.544	0.551	0.506	0.575	1	0.935	0.935	Uncharacterized protein OS=Gallus gallus OX=9031 GN=MRPL23 PE=4 SV=3	K02892	RP-L23, MRPL23, rplW	GO:0003735(molecular_function:structural constituent of ribosome); GO:0006412(biological_process:translation); GO:0005840(cellular_component:ribosome)	gga03010(Ribosome)		PF00276.17(Ribosomal_L23:Ribosomal protein L23)	mitochondrial	5	28	23.9	High
A0A1D5P635	1.79664	0.845303	0.002393	up	yes	0.963	0.536	0.557	0.425	0.626	1	0.929	0.96	RAD51 paralog C OS=Gallus gallus OX=9031 GN=RAD51C PE=4 SV=1					COG0468(L:Replication, recombination and repair )	PF08423.8(Rad51:Rad51); PF13481.3(AAA_25:AAA domain)	cytoplasmic	1	3	39.5	Medium
P26007	1.87275	0.905154	0.000123	up	yes	0.9757	0.521	0.538	0.536	0.489	1	0.923	1.004	Integrin alpha-6 OS=Gallus gallus OX=9031 GN=ITGA6 PE=2 SV=1	K06485	ITGA6, CD49f	GO:0009897(cellular_component:external side of plasma membrane); GO:2001237(biological_process:negative regulation of extrinsic apoptotic signaling pathway); GO:0048565(biological_process:digestive tract development); GO:0007160(biological_process:cell-matrix adhesion); GO:0050900(biological_process:leukocyte migration); GO:0030056(cellular_component:hemidesmosome); GO:0022409(biological_process:…	gga04514(Cell adhesion molecules (CAMs)); gga04512(ECM-receptor interaction); gga04810(Regulation of actin cytoskeleton); gga04510(Focal adhesion)		PF08441.9(Integrin_alpha2:Integrin alpha); PF01839.20(FG-GAP:FG-GAP repeat); PF13517.3(VCBS:Repeat domain in Vibrio, Colwellia, Bradyrhizobium and Shewanella)	ER	3	3	119.1	High
Q5ZJ59	2.03369	1.0241	1.3e-05	up	yes	1.002	0.4927	0.484	0.464	0.53	1	1.004	1.001	Uncharacterized protein OS=Gallus gallus OX=9031 GN=RCJMB04_20j14 PE=2 SV=1	K12893	SFRS4_5_6	GO:0016607(cellular_component:nuclear speck); GO:0036002(molecular_function:pre-mRNA binding); GO:0000381(biological_process:regulation of alternative mRNA splicing, via spliceosome); GO:0000380(biological_process:alternative mRNA splicing, via spliceosome); GO:0060548(biological_process:negative regulation of cell death); GO:0010837(biological_process:regulation of keratinocyte proliferation); G…	gga03040(Spliceosome); gga05168(Herpes simplex infection)	COG0724(R:General function prediction only )	PF00076.19(RRM_1:RNA recognition motif. (a.k.a. RRM, RBD, or RNP domain)); PF08777.8(RRM_3:RNA binding motif)	nuclear	1	20	40.1	High
F1N8J8	1.71143	0.775205	0.000219	up	yes	0.943	0.551	0.564	0.542	0.547	1	0.931	0.898	Cysteine rich protein 2 OS=Gallus gallus OX=9031 GN=CRIP2 PE=4 SV=3						PF00412.19(LIM:LIM domain)	mitochondrial	5	34	26	High
A0A1D5P3Y4	1.59691	0.675279	0.001535	up	yes	0.9187	0.5753	0.596	0.539	0.591	1	0.882	0.874	Mitochondrial ribosomal protein L24 OS=Gallus gallus OX=9031 GN=MRPL24 PE=3 SV=1	K02895	RP-L24, MRPL24, rplX	GO:0003735(molecular_function:structural constituent of ribosome); GO:0005739(cellular_component:mitochondrion); GO:0006412(biological_process:translation); GO:0005762(cellular_component:mitochondrial large ribosomal subunit)	gga03010(Ribosome)	COG0198(J:Translation, ribosomal structure and biogenesis )	PF17136.1(ribosomal_L24:Ribosomal proteins 50S L24/mitochondrial 39S L24); PF00467.26(KOW:KOW motif)	mitochondrial	4	22	25	High
Q5ZMP3	1.83059	0.872305	0.00034	up	yes	0.966	0.5277	0.539	0.476	0.568	1	0.986	0.912	Transmembrane protein 184C OS=Gallus gallus OX=9031 GN=TMEM184C PE=2 SV=1			GO:0016021(cellular_component:integral component of membrane)			PF03619.13(Solute_trans_a:Organic solute transporter Ostalpha)	plasma membrane	1	2	50.9	Medium
A0A1D5P4Y0	1.66583	0.736243	0.009318	up	yes	0.9317	0.5593	0.7	0.467	0.511	1	0.901	0.894	Tubulin polymerization promoting protein OS=Gallus gallus OX=9031 GN=TPPP PE=4 SV=1			GO:0015631(molecular_function:tubulin binding); GO:0001578(biological_process:microtubule bundle formation); GO:0005829(cellular_component:cytosol); GO:0005739(cellular_component:mitochondrion); GO:0097427(cellular_component:microtubule bundle); GO:0046785(biological_process:microtubule polymerization); GO:0032273(biological_process:positive regulation of protein polymerization); GO:0048471(cellu…			PF05517.9(p25-alpha:p25-alpha)	nuclear	8	33	23.9	High
Q5ZHP4	1.73729	0.796836	0.000225	up	yes	0.9463	0.5447	0.53	0.571	0.533	1	0.938	0.901	Uncharacterized protein OS=Gallus gallus OX=9031 GN=TPD52 PE=2 SV=1			GO:0005737(cellular_component:cytoplasm); GO:0005783(cellular_component:endoplasmic reticulum); GO:0005509(molecular_function:calcium ion binding); GO:0048471(cellular_component:perinuclear region of cytoplasm); GO:0046982(molecular_function:protein heterodimerization activity); GO:0042802(molecular_function:identical protein binding); GO:0042803(molecular_function:protein homodimerization activi…			PF04201.12(TPD52:Tumour protein D52 family)	cytoplasmic	1	8	19.8	High
A0A1D5PHC2	1.68649	0.754021	0.000408	up	yes	0.936	0.555	0.549	0.582	0.534	1	0.9	0.908	Nuclear autoantigenic sperm protein OS=Gallus gallus OX=9031 GN=NASP PE=4 SV=2			GO:0016021(cellular_component:integral component of membrane)			PF10516.6(SHNi-TPR:SHNi-TPR); PF13424.3(TPR_12:Tetratricopeptide repeat); PF00515.25(TPR_1:Tetratricopeptide repeat); PF07719.14(TPR_2:Tetratricopeptide repeat)	cytoplasmic	1	4	50.6	High
A0A3Q2U1Z4	1.67541	0.744513	0.001504	up	yes	0.9327	0.5567	0.57	0.573	0.527	1	0.954	0.844	Uncharacterized protein OS=Gallus gallus OX=9031 GN=MRPS21 PE=4 SV=1	K02970	RP-S21, MRPS21, rpsU		gga03010(Ribosome)		PF01165.17(Ribosomal_S21:Ribosomal protein S21)	extracellular	2	6	36.2	High
R4GH86	1.80464	0.85171	0.000495	up	yes	0.957	0.5303	0.545	0.518	0.528	1	0.995	0.876	Glutathione peroxidase OS=Gallus gallus OX=9031 GN=GPX1 PE=3 SV=3						PF00255.16(GSHPx:Glutathione peroxidase)	peroxisomal	7	55	20.6	High
E1C1D1	1.69819	0.763994	0.000366	up	yes	0.9357	0.551	0.54	0.54	0.573	1	0.913	0.894	Annexin OS=Gallus gallus OX=9031 GN=ANXA7 PE=3 SV=2	K17095	ANXA7_11	GO:0009992(biological_process:cellular water homeostasis); GO:0005178(molecular_function:integrin binding); GO:0005635(cellular_component:nuclear envelope); GO:0007599(biological_process:hemostasis); GO:0048306(molecular_function:calcium-dependent protein binding); GO:0006874(biological_process:cellular calcium ion homeostasis); GO:0006914(biological_process:autophagy); GO:0008283(biological_proc…			PF00191.17(Annexin:Annexin)	nuclear	9	20	49.3	High
A0A1D5PDK5	1.70674	0.771243	0.000733	up	yes	0.937	0.549	0.573	0.506	0.568	1	0.934	0.877	Transgelin 2 OS=Gallus gallus OX=9031 GN=IGSF9 PE=4 SV=3					COG5199(Z:Cytoskeleton )	PF00307.28(CH:Calponin homology (CH) domain)	cytoplasmic	13	80	20.6	High
A0A1D5PJG9	1.78567	0.836469	0.000205	up	yes	0.9523	0.5333	0.55	0.49	0.56	1	0.929	0.928	ATP synthase subunit alpha OS=Gallus gallus OX=9031 GN=ATP5A1W PE=3 SV=2			GO:0045261(cellular_component:proton-transporting ATP synthase complex, catalytic core F(1)); GO:0015986(biological_process:ATP synthesis coupled proton transport); GO:0005524(molecular_function:ATP binding); GO:0046933(molecular_function:proton-transporting ATP synthase activity, rotational mechanism)		COG0056(C:Energy production and conversion )	PF00006.22(ATP-synt_ab:ATP synthase alpha/beta family, nucleotide-binding domain); PF00306.24(ATP-synt_ab_C:ATP synthase alpha/beta chain, C terminal domain); PF02874.20(ATP-synt_ab_N:ATP synthase alpha/beta family, beta-barrel domain)	mitochondrial	2	66	59.2	High
E1C1Q6	2.13291	1.09282	0.000226	up	yes	1.011	0.474	0.473	0.475	0.474	1	1.089	0.943	Ankyrin repeat domain 2 OS=Gallus gallus OX=9031 GN=ANKRD2 PE=2 SV=5			GO:0031432(molecular_function:titin binding); GO:0016605(cellular_component:PML body); GO:0000122(biological_process:negative regulation of transcription from RNA polymerase II promoter); GO:0007519(biological_process:skeletal muscle tissue development); GO:0005829(cellular_component:cytosol); GO:2000291(biological_process:regulation of myoblast proliferation); GO:0031674(cellular_component:I ban…		COG0666(R:General function prediction only )	PF12796.4(Ank_2:Ankyrin repeats (3 copies)); PF00023.27(Ank:Ankyrin repeat); PF13637.3(Ank_4:Ankyrin repeats (many copies)); PF13857.3(Ank_5:Ankyrin repeats (many copies)); PF13606.3(Ank_3:Ankyrin repeat)	nuclear	22	66	37.8	High
Q0GFE9	2.24655	1.16771	0.000742	up	yes	1.026	0.4567	0.448	0.39	0.532	1	0.964	1.114	Thymosin beta OS=Gallus gallus OX=9031 GN=TMSB15B PE=2 SV=1			GO:0005737(cellular_component:cytoplasm); GO:0007015(biological_process:actin filament organization); GO:0030334(biological_process:regulation of cell migration); GO:0016021(cellular_component:integral component of membrane); GO:0005856(cellular_component:cytoskeleton); GO:0042989(biological_process:sequestering of actin monomers); GO:0003785(molecular_function:actin monomer binding)			PF01290.17(Thymosin:Thymosin beta-4 family)	cytoplasmic	1	31	5.2	High
B3TZB6	2.55212	1.3517	0.000619	up	yes	1.065	0.4173	0.421	0.407	0.424	1	1.197	0.997	PNPLA1 (Fragment) OS=Gallus gallus OX=9031 PE=2 SV=1			GO:0016787(molecular_function:hydrolase activity); GO:0016042(biological_process:lipid catabolic process)			PF01734.19(Patatin:Patatin-like phospholipase)	extracellular	1	4	19.8	Medium
R4GFH1	1.64171	0.7152	0.003216	up	yes	0.921	0.561	0.557	0.511	0.615	1	0.93	0.833	Caveolae associated protein 2 OS=Gallus gallus OX=9031 GN=PRKCDBP PE=4 SV=1			GO:0005737(cellular_component:cytoplasm); GO:0005080(molecular_function:protein kinase C binding); GO:0005901(cellular_component:caveola)			PF15237.3(PTRF_SDPR:PTRF/SDPR family)	cytoplasmic	7	25	43.4	High
A0A1D5P279	1.67117	0.740862	0.004541	up	yes	0.927	0.5547	0.566	0.571	0.527	1	0.98	0.801	Tetraspanin OS=Gallus gallus OX=9031 GN=TSPAN3 PE=3 SV=1	K17293	TSPAN3	GO:0016021(cellular_component:integral component of membrane); GO:0005887(cellular_component:integral component of plasma membrane)			PF00335.17(Tetraspannin:Tetraspanin family)	plasma membrane	1	3	28.9	Medium
F1NHH9	1.84509	0.883691	0.000984	up	yes	0.96	0.5203	0.489	0.55	0.522	1	0.865	1.015	Uncharacterized protein OS=Gallus gallus OX=9031 GN=BDH1A PE=3 SV=2	K00019	E1.1.1.30, bdh	GO:0005654(cellular_component:nucleoplasm); GO:0003858(molecular_function:3-hydroxybutyrate dehydrogenase activity); GO:0005739(cellular_component:mitochondrion)	gga00072(Synthesis and degradation of ketone bodies); gga00650(Butanoate metabolism)		PF00106.22(adh_short:short chain dehydrogenase); PF13561.3(adh_short_C2:Enoyl-(Acyl carrier protein) reductase); PF08659.7(KR:KR domain); PF08643.7(DUF1776:Fungal family of unknown function (DUF1776))	cytoplasmic	15	53	38.4	High
E1BXH9	2.21834	1.14948	0.00355	up	yes	1.016	0.458	0.464	0.416	0.494	1	1.175	0.872	Sodium voltage-gated channel beta subunit 2 OS=Gallus gallus OX=9031 GN=SCN2B PE=4 SV=2	K04846	SCN2B	GO:0086006(molecular_function:voltage-gated sodium channel activity involved in cardiac muscle cell action potential); GO:0086002(biological_process:cardiac muscle cell action potential involved in contraction); GO:0086091(biological_process:regulation of heart rate by cardiac conduction); GO:0060371(biological_process:regulation of atrial cardiac muscle cell membrane depolarization); GO:0017080(…			PF07686.14(V-set:Immunoglobulin V-set domain); PF06697.9(DUF1191:Protein of unknown function (DUF1191)); PF00047.22(ig:Immunoglobulin domain); PF07679.13(I-set:Immunoglobulin I-set domain)	plasma membrane	1	4	23.8	Medium
A0A1D5PJ15	1.77113	0.824668	0.000574	up	yes	0.941	0.5313	0.582	0.504	0.508	1	0.935	0.888	Calmin OS=Gallus gallus OX=9031 GN=CLMN PE=4 SV=3			GO:0003779(molecular_function:actin binding); GO:0008285(biological_process:negative regulation of cell proliferation); GO:0016021(cellular_component:integral component of membrane); GO:0005737(cellular_component:cytoplasm); GO:0031175(biological_process:neuron projection development)		COG5069(Z:Cytoskeleton )	PF00307.28(CH:Calponin homology (CH) domain); PF11971.5(CAMSAP_CH:CAMSAP CH domain)	cytoplasmic	5	7	99.3	High
A0A1D5P7Q4	1.7537	0.810399	0.00117	up	yes	0.937	0.5343	0.561	0.49	0.552	1	0.957	0.854	Coronin OS=Gallus gallus OX=9031 GN=CORO7 PE=3 SV=2	K18619	CORO7	GO:0005794(cellular_component:Golgi apparatus)			PF03656.10(Pam16:Pam16); PF16300.2(WD40_4:Type of WD40 repeat); PF00400.29(WD40:WD domain, G-beta repeat); PF08953.8(DUF1899:Domain of unknown function (DUF1899)); PF12894.4(ANAPC4_WD40:Anaphase-promoting complex subunit 4 WD40 domain)	cytoplasmic	5	6	128.5	High
F1NGM2	2.00184	1.00133	3.3e-05	up	yes	0.9803	0.4897	0.503	0.473	0.493	1	1.005	0.936	ABC1 domain-containing protein OS=Gallus gallus OX=9031 GN=COQ8A PE=4 SV=2	K08869	ADCK, ABC1	GO:0006744(biological_process:ubiquinone biosynthetic process); GO:0031314(cellular_component:extrinsic component of mitochondrial inner membrane); GO:0016301(molecular_function:kinase activity); GO:0005739(cellular_component:mitochondrion); GO:0043531(molecular_function:ADP binding)		COG0661(R:General function prediction only )	PF03109.13(ABC1:ABC1 family)	cytoplasmic	34	64	72.4	High
F1NCI5	2.32426	1.21677	0.000348	up	yes	1.025	0.441	0.389	0.472	0.462	1	0.964	1.112	Heterogeneous nuclear ribonucleoprotein A0 OS=Gallus gallus OX=9031 GN=RBMXL3 PE=4 SV=2	K12894	HNRNPA0	GO:0003723(molecular_function:RNA binding)			PF00076.19(RRM_1:RNA recognition motif. (a.k.a. RRM, RBD, or RNP domain)); PF16367.2(RRM_7:RNA recognition motif)	nuclear	2	10	30.8	High
F1P088	2.78337	1.47683	0.001226	up	yes	1.078	0.3873	0.525	0.293	0.344	1	1.162	1.071	Uncharacterized protein OS=Gallus gallus OX=9031 GN=PLIN1 PE=4 SV=4						PF03036.13(Perilipin:Perilipin family)	cytoplasmic	2	50	56.1	High
A0A1D5PMR8	2.47682	1.30849	0.009796	up	yes	1.042	0.4207	0.318	0.411	0.533	1	1.265	0.86	Cleavage and polyadenylation specific factor 7 OS=Gallus gallus OX=9031 GN=CPSF7 PE=4 SV=2	K14398	CPSF6_7		gga03015(mRNA surveillance pathway)		PF00076.19(RRM_1:RNA recognition motif. (a.k.a. RRM, RBD, or RNP domain))	cytoplasmic	1	2	58.9	High
Q5F4B0	2.42219	1.27631	0.000134	up	yes	1.035	0.4273	0.355	0.46	0.467	1	1.03	1.074	Phosphate transporter OS=Gallus gallus OX=9031 GN=SLC20A2 PE=2 SV=1	K14640	SLC20A, PIT	GO:0006817(biological_process:phosphate ion transport); GO:0016021(cellular_component:integral component of membrane); GO:0005315(molecular_function:inorganic phosphate transmembrane transporter activity)		COG0306(P:Inorganic ion transport and metabolism )	PF01384.17(PHO4:Phosphate transporter family)	Golgi apparatus	2	5	57.6	High
A0A1D5PAK5	2.03805	1.02719	0.001332	up	yes	0.9803	0.481	0.559	0.45	0.434	1	0.888	1.053	Uncharacterized protein OS=Gallus gallus OX=9031 GN=COX20 PE=4 SV=1	K18184	COX20	GO:0005743(cellular_component:mitochondrial inner membrane); GO:0033617(biological_process:mitochondrial respiratory chain complex IV assembly); GO:0016021(cellular_component:integral component of membrane)			PF12597.5(DUF3767:Protein of unknown function (DUF3767))	peroxisomal	3	13	18.4	High
E1C3C1	1.76648	0.820875	0.000854	up	yes	0.9327	0.528	0.565	0.55	0.469	1	0.893	0.905	LRAT domain-containing protein OS=Gallus gallus OX=9031 GN=HRASLS PE=4 SV=1			GO:0016021(cellular_component:integral component of membrane)			PF04970.10(LRAT:Lecithin retinol acyltransferase)	cytoplasmic	2	12	18.8	High
F1NFA8	2.02759	1.01977	5e-06	up	yes	0.9773	0.482	0.481	0.495	0.47	1	0.977	0.955	Nucleoporin 62 OS=Gallus gallus OX=9031 GN=NUP62 PE=4 SV=3	K14306	NUP62, NSP1	GO:0045840(biological_process:positive regulation of mitotic nuclear division); GO:0030159(molecular_function:receptor signaling complex scaffold activity); GO:1903438(biological_process:positive regulation of mitotic cytokinetic process); GO:0042059(biological_process:negative regulation of epidermal growth factor receptor signaling pathway); GO:0043407(biological_process:negative regulation of …	gga03013(RNA transport)		PF05064.10(Nsp1_C:Nsp1-like C-terminal region)	cytoplasmic	5	9	58.3	High
F1NYU0	2.1415	1.09862	2.9e-05	up	yes	0.9943	0.4643	0.467	0.453	0.473	1	1.033	0.95	Uncharacterized protein OS=Gallus gallus OX=9031 GN=MYL2 PE=4 SV=2	K10351	MYL2		gga04261(Adrenergic signaling in cardiomyocytes); gga04530(Tight junction); gga04810(Regulation of actin cytoskeleton); gga04371(Apelin signaling pathway); gga04510(Focal adhesion); gga04260(Cardiac muscle contraction)	COG5126(D:Cell cycle control, cell division, chromosome partitioning); COG5126(Z:Cytoskeleton); COG5126(T:Signal transduction mechanisms)	PF00036.29(EF-hand_1:EF hand); PF13833.3(EF-hand_8:EF-hand domain pair); PF13405.3(EF-hand_6:EF-hand domain); PF13499.3(EF-hand_7:EF-hand domain pair)	cytoplasmic	6	65	23	High
A0A1D6UPT6	1.81708	0.861618	0.000764	up	yes	0.9407	0.5177	0.558	0.452	0.543	1	0.93	0.892	Uncharacterized protein OS=Gallus gallus OX=9031 GN=NDUFB1 PE=4 SV=1	K03957	NDUFB1	GO:0016607(cellular_component:nuclear speck); GO:0005747(cellular_component:mitochondrial respiratory chain complex I); GO:0003954(molecular_function:NADH dehydrogenase activity); GO:0005739(cellular_component:mitochondrion); GO:0032981(biological_process:mitochondrial respiratory chain complex I assembly)	gga00190(Oxidative phosphorylation)		PF08040.8(NADH_oxidored:MNLL subunit)	extracellular	2	34	6.9	High
E1BQP0	1.61817	0.694359	0.00378	up	yes	0.8997	0.556	0.539	0.55	0.579	1	0.891	0.808	Protein phosphatase OS=Gallus gallus OX=9031 GN=PPTC7 PE=3 SV=4	K17508	PTC7, PPTC7	GO:0003824(molecular_function:catalytic activity)		COG0631(T:Signal transduction mechanisms )	PF07228.9(SpoIIE:Stage II sporulation protein E (SpoIIE)); PF13672.3(PP2C_2:Protein phosphatase 2C)	peroxisomal	2	13	27.1	High
A0A1D5NY42	2.32952	1.22003	5.5e-05	up	yes	1.018	0.437	0.482	0.406	0.423	1	0.991	1.062	Centrosomal protein 135 OS=Gallus gallus OX=9031 GN=CEP135 PE=4 SV=2						PF08614.8(ATG16:Autophagy protein 16 (ATG16))	cytoplasmic	1	1	122.3	Medium
F1NB65	1.83207	0.873471	0.000742	up	yes	0.9393	0.5127	0.477	0.499	0.562	1	0.869	0.949	Arachidonate 5-lipoxygenase OS=Gallus gallus OX=9031 GN=ALOX5 PE=3 SV=3	K00461	ALOX5	GO:0005506(molecular_function:iron ion binding); GO:0016702(molecular_function:oxidoreductase activity, acting on single donors with incorporation of molecular oxygen, incorporation of two atoms of oxygen)	gga00590(Arachidonic acid metabolism)		PF00305.16(Lipoxygenase:Lipoxygenase); PF01477.20(PLAT:PLAT/LH2 domain)	cytoplasmic	2	4	86.2	High
H9L0I5	1.60558	0.683091	0.008389	up	yes	0.8927	0.556	0.554	0.526	0.588	1	0.909	0.769	Mitochondrial ribosomal protein L10 OS=Gallus gallus OX=9031 GN=MRPL10 PE=4 SV=3	K02864	RP-L10, MRPL10, rplJ	GO:0005654(cellular_component:nucleoplasm); GO:0015934(cellular_component:large ribosomal subunit); GO:0042254(biological_process:ribosome biogenesis); GO:0003735(molecular_function:structural constituent of ribosome); GO:0005762(cellular_component:mitochondrial large ribosomal subunit); GO:0006412(biological_process:translation)	gga03010(Ribosome)		PF00466.17(Ribosomal_L10:Ribosomal protein L10)	mitochondrial	3	15	29	High
A0A3Q2UL25	2.50181	1.32297	0.000108	up	yes	1.035	0.4137	0.429	0.382	0.43	1	0.995	1.11	TGT domain-containing protein OS=Gallus gallus OX=9031 GN=QTRT1 PE=4 SV=1	K00773	tgt, QTRT1			COG0343(J:Translation, ribosomal structure and biogenesis )	PF01702.15(TGT:Queuine tRNA-ribosyltransferase)	cytoplasmic	2	5	47.4	High
F1NI29	2.44349	1.28895	8e-06	up	yes	1.027	0.4203	0.411	0.409	0.441	1	1.06	1.021	Uncharacterized protein OS=Gallus gallus OX=9031 GN=HADHA PE=3 SV=3	K07515	HADHA	GO:0003857(molecular_function:3-hydroxyacyl-CoA dehydrogenase activity); GO:0016507(cellular_component:mitochondrial fatty acid beta-oxidation multienzyme complex); GO:0006635(biological_process:fatty acid beta-oxidation); GO:0005739(cellular_component:mitochondrion); GO:0004300(molecular_function:enoyl-CoA hydratase activity); GO:0016509(molecular_function:long-chain-3-hydroxyacyl-CoA dehydrogen…	gga01040(Biosynthesis of unsaturated fatty acids); gga00280(Valine, leucine and isoleucine degradation); gga00640(Propanoate metabolism); gga01200(Carbon metabolism); gga01212(Fatty acid metabolism); gga00650(Butanoate metabolism); gga00410(beta-Alanine metabolism); gga00062(Fatty acid elongation); gga00310(Lysine degradation); gga00071(Fatty acid degradation); gga00380(Tryptophan metabolism)	COG1250(I:Lipid transport and metabolism ); COG1024(I:Lipid transport and metabolism )	PF02737.15(3HCDH_N:3-hydroxyacyl-CoA dehydrogenase, NAD binding domain); PF00378.17(ECH_1:Enoyl-CoA hydratase/isomerase); PF00725.19(3HCDH:3-hydroxyacyl-CoA dehydrogenase, C-terminal domain); PF16113.2(ECH_2:Enoyl-CoA hydratase/isomerase)	mitochondrial	1	63	82.9	High
A0A3Q2U1W9	1.76145	0.816764	0.005256	up	yes	0.923	0.524	0.518	0.505	0.549	1	0.988	0.781	Coronin 6 OS=Gallus gallus OX=9031 GN=CORO6 PE=4 SV=1						PF16300.2(WD40_4:Type of WD40 repeat)	cytoplasmic	2	32	62	High
Q98UJ7	2.05578	1.03968	8e-06	up	yes	0.973	0.4733	0.48	0.467	0.473	1	0.943	0.976	Branched-chain alpha-keto acid dehydrogenase E1-beta subunit OS=Gallus gallus OX=9031 PE=2 SV=1	K00167	BCKDHB, bkdA2	GO:0003824(molecular_function:catalytic activity)	gga00640(Propanoate metabolism); gga00280(Valine, leucine and isoleucine degradation)	COG0022(C:Energy production and conversion )	PF02779.21(Transket_pyr:Transketolase, pyrimidine binding domain); PF02780.17(Transketolase_C:Transketolase, C-terminal domain)	mitochondrial	12	44	42.7	High
A0A1D5NV88	1.73191	0.792364	0.006631	up	yes	0.9167	0.5293	0.63	0.459	0.499	1	0.935	0.815	FERM domain containing 3 OS=Gallus gallus OX=9031 GN=FRMD3 PE=4 SV=2			GO:0005856(cellular_component:cytoskeleton); GO:0016021(cellular_component:integral component of membrane); GO:0031032(biological_process:actomyosin structure organization); GO:0008092(molecular_function:cytoskeletal protein binding)			PF09380.7(FERM_C:FERM C-terminal PH-like domain); PF09379.7(FERM_N:FERM N-terminal domain); PF08736.8(FA:FERM adjacent (FA)); PF00373.15(FERM_M:FERM central domain)	cytoplasmic	1	3	66.9	High
A0A3Q2UI73	2.09771	1.06881	8.8e-05	up	yes	0.979	0.4667	0.465	0.517	0.418	1	0.985	0.952	Uncharacterized protein OS=Gallus gallus OX=9031 PE=4 SV=1						PF00076.19(RRM_1:RNA recognition motif. (a.k.a. RRM, RBD, or RNP domain)); PF00641.15(zf-RanBP:Zn-finger in Ran binding protein and others)	cytoplasmic	1	4	37.1	High
A0A1D5NUI1	2.29609	1.19918	5.8e-05	up	yes	1.005	0.4377	0.454	0.446	0.413	1	1.058	0.957	Uncharacterized protein OS=Gallus gallus OX=9031 GN=RPL3 PE=3 SV=2	K02925	RP-L3e, RPL3	GO:0003735(molecular_function:structural constituent of ribosome); GO:0006412(biological_process:translation); GO:0005840(cellular_component:ribosome)	gga03010(Ribosome)	COG0087(J:Translation, ribosomal structure and biogenesis )	PF00297.19(Ribosomal_L3:Ribosomal protein L3)	mitochondrial	12	29	50.3	High
Q5ZKJ2	1.79837	0.84669	0.001611	up	yes	0.9267	0.5153	0.52	0.497	0.529	1	0.957	0.823	14_3_3 domain-containing protein OS=Gallus gallus OX=9031 GN=YWHAH PE=2 SV=1	K16198	YWHAG_H	GO:0004497(molecular_function:monooxygenase activity); GO:0019899(molecular_function:enzyme binding); GO:0006713(biological_process:glucocorticoid catabolic process); GO:0014704(cellular_component:intercalated disc); GO:0045202(cellular_component:synapse); GO:0044325(molecular_function:ion channel binding); GO:0005737(cellular_component:cytoplasm); GO:0005615(cellular_component:extracellular spac…	gga04110(Cell cycle); gga04114(Oocyte meiosis)	COG5040(T:Signal transduction mechanisms )	PF00244.17(14-3-3:14-3-3 protein)	cytoplasmic	11	68	28.3	High
F1N951	2.01464	1.01052	0.000359	up	yes	0.963	0.478	0.473	0.479	0.482	1	1.012	0.877	Uncharacterized protein OS=Gallus gallus OX=9031 GN=TM6SF1 PE=4 SV=3						PF10914.5(DUF2781:Protein of unknown function (DUF2781))	ER	4	11	41.5	High
A0A1D5NXS9	1.6147	0.691267	0.009378	up	yes	0.8897	0.551	0.637	0.502	0.514	1	0.865	0.804	Alpha-actinin-4 OS=Gallus gallus OX=9031 GN=ACTN4 PE=4 SV=2	K05699	ACTN1_4	GO:0005737(cellular_component:cytoplasm); GO:0005634(cellular_component:nucleus); GO:1903506(biological_process:regulation of nucleic acid-templated transcription); GO:0030374(molecular_function:ligand-dependent nuclear receptor transcription coactivator activity); GO:0003779(molecular_function:actin binding); GO:0035357(biological_process:peroxisome proliferator activated receptor signaling path…	gga04520(Adherens junction); gga04530(Tight junction); gga04810(Regulation of actin cytoskeleton); gga04510(Focal adhesion)	COG5069(Z:Cytoskeleton )	PF00435.18(Spectrin:Spectrin repeat); PF00307.28(CH:Calponin homology (CH) domain); PF08726.7(EFhand_Ca_insen:Ca2+ insensitive EF hand); PF00036.29(EF-hand_1:EF hand); PF13405.3(EF-hand_6:EF-hand domain); PF13499.3(EF-hand_7:EF-hand domain pair); PF11971.5(CAMSAP_CH:CAMSAP CH domain)	cytoplasmic	2	52	117.2	High
E1C029	1.93161	0.949804	0.000471	up	yes	0.949	0.4913	0.528	0.436	0.51	1	0.961	0.886	Sec2p domain-containing protein OS=Gallus gallus OX=9031 GN=RAB3IP PE=4 SV=1	K16779	RAB3IP, RABIN8	GO:0005085(molecular_function:guanyl-nucleotide exchange factor activity)			PF06428.8(Sec2p:GDP/GTP exchange factor Sec2p)	cytoplasmic	1	2	51	Medium
A0A3Q2TUQ6	2.01677	1.01205	0.002399	up	yes	0.962	0.477	0.518	0.457	0.456	1	1.056	0.83	Uncharacterized protein OS=Gallus gallus OX=9031 PE=4 SV=1						PF00630.16(Filamin:Filamin/ABP280 repeat)	cytoplasmic	1	6	39.8	High
F1P1P6	1.58601	0.665406	0.007195	up	yes	0.8823	0.5563	0.59	0.508	0.571	1	0.839	0.808	Smoothelin OS=Gallus gallus OX=9031 GN=SMTN PE=4 SV=4						PF12510.5(Smoothelin:Smoothelin cytoskeleton protein); PF00307.28(CH:Calponin homology (CH) domain); PF11971.5(CAMSAP_CH:CAMSAP CH domain)	cytoplasmic	13	14	109.1	High
A0A1D5PVG8	2.29817	1.20048	0.001288	up	yes	1.002	0.436	0.521	0.346	0.441	1	1.088	0.919	Prolylcarboxypeptidase OS=Gallus gallus OX=9031 GN=PRCP PE=4 SV=1	K01285	PRCP	GO:0097009(biological_process:energy homeostasis); GO:0002155(biological_process:regulation of thyroid hormone mediated signaling pathway); GO:0003085(biological_process:negative regulation of systemic arterial blood pressure); GO:0002353(biological_process:plasma kallikrein-kinin cascade); GO:0043535(biological_process:regulation of blood vessel endothelial cell migration); GO:0060055(biological…			PF05577.9(Peptidase_S28:Serine carboxypeptidase S28)	lysosomal	1	2	54.7	High
A0A1D5PDV7	1.67598	0.745003	0.004556	up	yes	0.9	0.537	0.533	0.504	0.574	1	0.907	0.793	Uncharacterized protein OS=Gallus gallus OX=9031 PE=4 SV=1							cytoplasmic	8	41	27.9	High
P00337	2.17622	1.12183	1e-06	up	yes	0.983	0.4517	0.442	0.465	0.448	1	0.981	0.968	L-lactate dehydrogenase B chain OS=Gallus gallus OX=9031 GN=LDHB PE=1 SV=3	K00016	LDH, ldh	GO:0005737(cellular_component:cytoplasm); GO:0005975(biological_process:carbohydrate metabolic process); GO:0005829(cellular_component:cytosol); GO:0019752(biological_process:carboxylic acid metabolic process); GO:0004459(molecular_function:L-lactate dehydrogenase activity); GO:0006090(biological_process:pyruvate metabolic process)	gga00620(Pyruvate metabolism); gga00010(Glycolysis / Gluconeogenesis); gga00270(Cysteine and methionine metabolism); gga00640(Propanoate metabolism)	COG0039(C:Energy production and conversion )	PF00056.20(Ldh_1_N:lactate/malate dehydrogenase, NAD binding domain); PF02866.15(Ldh_1_C:lactate/malate dehydrogenase, alpha/beta C-terminal domain)	cytoplasmic	20	68	36.3	High
A0A1D5PUM3	3.04802	1.60787	0.000904	up	yes	1.079	0.354	0.47	0.247	0.345	1	1.173	1.063	Protein phosphatase 1 regulatory inhibitor subunit 14C OS=Gallus gallus OX=9031 GN=PPP1R14C PE=4 SV=1	K17556	PPP1R14C, KEPI	GO:0042325(biological_process:regulation of phosphorylation); GO:0005737(cellular_component:cytoplasm); GO:0004865(molecular_function:protein serine/threonine phosphatase inhibitor activity)			PF05361.9(PP1_inhibitor:PKC-activated protein phosphatase-1 inhibitor)	cytoplasmic	1	11	16.4	High
O57660	2.49939	1.32158	3.6e-05	up	yes	1.023	0.4093	0.43	0.376	0.422	1	1.074	0.996	CFR-associated protein p70 OS=Gallus gallus OX=9031 PE=2 SV=1	K07515	HADHA	GO:0016507(cellular_component:mitochondrial fatty acid beta-oxidation multienzyme complex); GO:0006635(biological_process:fatty acid beta-oxidation); GO:0005739(cellular_component:mitochondrion); GO:0004300(molecular_function:enoyl-CoA hydratase activity); GO:0016509(molecular_function:long-chain-3-hydroxyacyl-CoA dehydrogenase activity); GO:0042645(cellular_component:mitochondrial nucleoid); GO:…	gga01040(Biosynthesis of unsaturated fatty acids); gga00280(Valine, leucine and isoleucine degradation); gga00640(Propanoate metabolism); gga01200(Carbon metabolism); gga01212(Fatty acid metabolism); gga00650(Butanoate metabolism); gga00410(beta-Alanine metabolism); gga00062(Fatty acid elongation); gga00310(Lysine degradation); gga00071(Fatty acid degradation); gga00380(Tryptophan metabolism)	COG1024(I:Lipid transport and metabolism ); COG1250(I:Lipid transport and metabolism )	PF02737.15(3HCDH_N:3-hydroxyacyl-CoA dehydrogenase, NAD binding domain); PF00378.17(ECH_1:Enoyl-CoA hydratase/isomerase); PF00725.19(3HCDH:3-hydroxyacyl-CoA dehydrogenase, C-terminal domain); PF16113.2(ECH_2:Enoyl-CoA hydratase/isomerase)	mitochondrial	1	62	83.1	High
F1P4D2	1.9654	0.974825	0.00068	up	yes	0.9487	0.4827	0.489	0.481	0.478	1	0.995	0.851	Myomesin 3 OS=Gallus gallus OX=9031 GN=MYOM3 PE=4 SV=3						PF00041.18(fn3:Fibronectin type III domain); PF07679.13(I-set:Immunoglobulin I-set domain); PF13927.3(Ig_3:Immunoglobulin domain); PF00047.22(ig:Immunoglobulin domain); PF13895.3(Ig_2:Immunoglobulin domain)	cytoplasmic	64	55	156	High
A0A1D5PZF2	1.61664	0.692995	0.005513	up	yes	0.8843	0.547	0.586	0.51	0.545	1	0.831	0.822	Vacuolar protein sorting-associated protein 41 homolog OS=Gallus gallus OX=9031 GN=VPS41 PE=3 SV=1	K20184	VPS41	GO:0005794(cellular_component:Golgi apparatus); GO:0005770(cellular_component:late endosome); GO:0016192(biological_process:vesicle-mediated transport); GO:0030897(cellular_component:HOPS complex); GO:0008017(molecular_function:microtubule binding); GO:0008333(biological_process:endosome to lysosome transport); GO:0031902(cellular_component:late endosome membrane); GO:0071439(cellular_component:c…			PF00637.17(Clathrin:Region in Clathrin and VPS)	cytoplasmic	1	3	99	High
F1P4R3	2.16737	1.11594	0.006175	up	yes	0.979	0.4517	0.5	0.461	0.394	1	0.805	1.132	Four and a half LIM domains 2 OS=Gallus gallus OX=9031 GN=FHL2 PE=4 SV=2	K14380	FHL2	GO:0046872(molecular_function:metal ion binding)			PF00412.19(LIM:LIM domain)	cytoplasmic	7	26	32.4	High
R4GGF3	1.86633	0.900206	0.000745	up	yes	0.9313	0.499	0.538	0.465	0.494	1	0.937	0.857	GLI pathogenesis related 2 OS=Gallus gallus OX=9031 GN=GLIPR2 PE=3 SV=1			GO:0010634(biological_process:positive regulation of epithelial cell migration); GO:0005615(cellular_component:extracellular space); GO:0010718(biological_process:positive regulation of epithelial to mesenchymal transition); GO:0000139(cellular_component:Golgi membrane); GO:0070374(biological_process:positive regulation of ERK1 and ERK2 cascade); GO:0042803(molecular_function:protein homodimeriza…		COG2340(S:Function unknown )	PF00188.23(CAP:Cysteine-rich secretory protein family)	cytoplasmic	3	22	16.9	High
A0A1D5PSI3	1.80051	0.848406	0.00172	up	yes	0.917	0.5093	0.443	0.563	0.522	1	0.883	0.868	Uncharacterized protein OS=Gallus gallus OX=9031 GN=HNRNPKL PE=4 SV=2	K12886	HNRNPK	GO:0010494(cellular_component:cytoplasmic stress granule); GO:1902165(biological_process:regulation of intrinsic apoptotic signaling pathway in response to DNA damage by p53 class mediator); GO:0006396(biological_process:RNA processing); GO:0071013(cellular_component:catalytic step 2 spliceosome); GO:0072369(biological_process:regulation of lipid transport by positive regulation of transcription …	gga03040(Spliceosome); gga05168(Herpes simplex infection)		PF00013.26(KH_1:KH domain); PF08067.8(ROKNT:ROKNT (NUC014) domain); PF07650.14(KH_2:KH domain); PF13083.3(KH_4:KH domain)	nuclear	1	51	47.3	High
A0A3Q3A6E3	1.74624	0.804254	0.003605	up	yes	0.9063	0.519	0.49	0.511	0.556	1	0.925	0.794	Uncharacterized protein OS=Gallus gallus OX=9031 PE=4 SV=1						PF03747.11(ADP_ribosyl_GH:ADP-ribosylglycohydrolase)	cytoplasmic	5	47	14.2	High
A0A1L1RKM6	1.77283	0.82605	0.003512	up	yes	0.9107	0.5137	0.566	0.452	0.523	1	0.922	0.81	TPR_REGION domain-containing protein OS=Gallus gallus OX=9031 PE=4 SV=2					COG0652(O:Posttranslational modification, protein turnover, chaperones ); COG5171(U:Intracellular trafficking, secretion, and vesicular transport )	PF07719.14(TPR_2:Tetratricopeptide repeat); PF00515.25(TPR_1:Tetratricopeptide repeat)	cytoplasmic	1	4	95.3	High
A0A1D5NYA8	1.85948	0.894899	0.0018	up	yes	0.921	0.4953	0.482	0.494	0.51	1	0.953	0.81	DnaJ heat shock protein family (Hsp40) member A4 OS=Gallus gallus OX=9031 GN=DNAJA4 PE=3 SV=2	K09505	DNAJA4	GO:0016020(cellular_component:membrane); GO:0090084(biological_process:negative regulation of inclusion body assembly); GO:0010596(biological_process:negative regulation of endothelial cell migration); GO:0031072(molecular_function:heat shock protein binding); GO:0005829(cellular_component:cytosol); GO:0051087(molecular_function:chaperone binding); GO:0051082(molecular_function:unfolded protein b…		COG0484(O:Posttranslational modification, protein turnover, chaperones )	PF01556.15(DnaJ_C:DnaJ C terminal domain); PF00226.28(DnaJ:DnaJ domain); PF00684.16(DnaJ_CXXCXGXG:DnaJ central domain)	cytoplasmic	17	46	44.8	High
E1BSI0	1.73853	0.79787	0.005356	up	yes	0.8983	0.5167	0.585	0.489	0.476	1	0.904	0.791	Poly [ADP-ribose] polymerase OS=Gallus gallus OX=9031 GN=PARP3 PE=4 SV=2	K10798	PARP	GO:0000723(biological_process:telomere maintenance); GO:1905662(biological_process:negative regulation of telomerase RNA reverse transcriptase activity); GO:0140289(biological_process:protein mono-ADP-ribosylation); GO:0030592(biological_process:DNA ADP-ribosylation); GO:0005730(cellular_component:nucleolus); GO:0035861(cellular_component:site of double-strand break); GO:0005634(cellular_componen…	gga04210(Apoptosis); gga03410(Base excision repair)		PF00644.17(PARP:Poly(ADP-ribose) polymerase catalytic domain); PF02877.11(PARP_reg:Poly(ADP-ribose) polymerase, regulatory domain); PF05406.12(WGR:WGR domain)	nuclear	8	20	58.8	High
Q5ZJW5	2.16962	1.11744	2.7e-05	up	yes	0.9683	0.4463	0.472	0.411	0.456	1	0.953	0.952	Mitochondrial pyruvate carrier OS=Gallus gallus OX=9031 GN=RCJMB04_15b14 PE=2 SV=1			GO:0005743(cellular_component:mitochondrial inner membrane); GO:0006850(biological_process:mitochondrial pyruvate transport)			PF03650.10(MPC:Uncharacterised protein family (UPF0041))	cytoplasmic	4	39	12.3	High
E1BZ62	1.8291	0.871132	0.005969	up	yes	0.914	0.4997	0.503	0.556	0.44	1	0.967	0.775	Leucine rich repeats and WD repeat domain containing 1 OS=Gallus gallus OX=9031 GN=LRWD1 PE=4 SV=4					COG4886(S:Function unknown )		nuclear	2	4	71.7	High
A0A3Q3AJ45	1.95212	0.965043	0.00194	up	yes	0.9337	0.4783	0.579	0.428	0.428	1	0.932	0.869	Transcription factor 12 OS=Gallus gallus OX=9031 GN=TCF12 PE=4 SV=1	K15603	TCF4_12	GO:0005737(cellular_component:cytoplasm); GO:0016607(cellular_component:nuclear speck); GO:0003700(molecular_function:transcription factor activity, sequence-specific DNA binding); GO:0005634(cellular_component:nucleus); GO:0001228(molecular_function:transcriptional activator activity, RNA polymerase II transcription regulatory region sequence-specific binding); GO:0046332(molecular_function:SMAD…			PF00010.23(HLH:Helix-loop-helix DNA-binding domain)	nuclear	1	2	52.7	Medium
Q5F3A1	1.78353	0.834734	0.001934	up	yes	0.903	0.5063	0.483	0.526	0.51	1	0.893	0.816	Translocation protein SEC62 OS=Gallus gallus OX=9031 GN=SEC62 PE=2 SV=1	K12275	SEC62	GO:0031204(biological_process:posttranslational protein targeting to membrane, translocation); GO:0016020(cellular_component:membrane); GO:0030176(cellular_component:integral component of endoplasmic reticulum membrane); GO:0005783(cellular_component:endoplasmic reticulum); GO:0015031(biological_process:protein transport)	gga04141(Protein processing in endoplasmic reticulum); gga03060(Protein export)	COG5232(U:Intracellular trafficking, secretion, and vesicular transport )	PF03839.13(Sec62:Translocation protein Sec62)	nuclear	1	2	45.9	High
Q5ZMD1	2.07593	1.05376	0.000362	up	yes	0.9487	0.457	0.486	0.436	0.449	1	0.979	0.867	14-3-3 protein theta OS=Gallus gallus OX=9031 GN=YWHAQ PE=1 SV=1	K16197	YWHAB_Q_Z	GO:0008022(molecular_function:protein C-terminus binding); GO:0004497(molecular_function:monooxygenase activity); GO:0061024(biological_process:membrane organization); GO:0021762(biological_process:substantia nigra development); GO:0045202(cellular_component:synapse); GO:0044325(molecular_function:ion channel binding); GO:0005925(cellular_component:focal adhesion); GO:0034766(biological_process:n…	gga04110(Cell cycle); gga04114(Oocyte meiosis)	COG5040(T:Signal transduction mechanisms )	PF00244.17(14-3-3:14-3-3 protein)	cytoplasmic	9	60	27.8	High
A0A3S5ZPL8	2.42099	1.2756	0.000356	up	yes	0.9943	0.4107	0.498	0.354	0.38	1	0.945	1.038	Uncharacterized protein OS=Gallus gallus OX=9031 GN=SPATS2L PE=4 SV=1						PF07139.8(DUF1387:Protein of unknown function (DUF1387))	nuclear	1	2	61.6	High
A0A343CVU8	1.74936	0.80683	0.00614	up	yes	0.8927	0.5103	0.6	0.458	0.473	1	0.87	0.808	NADH-ubiquinone oxidoreductase chain 3 OS=Gallus gallus OX=9031 GN=ND3 PE=3 SV=1	K03880	ND3	GO:0008137(molecular_function:NADH dehydrogenase (ubiquinone) activity); GO:0016021(cellular_component:integral component of membrane); GO:0070469(cellular_component:respiratory chain); GO:0031966(cellular_component:mitochondrial membrane)	gga00190(Oxidative phosphorylation)	COG0838(C:Energy production and conversion )	PF00507.16(Oxidored_q4:NADH-ubiquinone/plastoquinone oxidoreductase, chain 3)	extracellular	1	13	13.1	High
A0A1D5P0M2	1.98108	0.986284	0.003184	up	yes	0.9317	0.4703	0.397	0.511	0.503	1	0.989	0.806	Uncharacterized protein OS=Gallus gallus OX=9031 GN=TRIM47 PE=4 SV=2						PF00643.21(zf-B_box:B-box zinc finger)	cytoplasmic	1	1	67.2	High
A0A1D5PX13	1.65369	0.725691	0.009019	up	yes	0.871	0.5267	0.573	0.47	0.537	1	0.831	0.782	Mitochondrial ribosomal protein L16 OS=Gallus gallus OX=9031 GN=MRPL16 PE=3 SV=3					COG0197(J:Translation, ribosomal structure and biogenesis )	PF00252.15(Ribosomal_L16:Ribosomal protein L16p/L10e)	peroxisomal	2	9	23	High
P57788	2.04785	1.03411	0.000389	up	yes	0.9373	0.4577	0.467	0.504	0.402	1	0.916	0.896	Monocarboxylate transporter 4 OS=Gallus gallus OX=9031 GN=SLC16A3 PE=2 SV=1	K08180	SLC16A3	GO:0015718(biological_process:monocarboxylic acid transport); GO:0015129(molecular_function:lactate transmembrane transporter activity); GO:0015293(molecular_function:symporter activity); GO:0008028(molecular_function:monocarboxylic acid transmembrane transporter activity); GO:0031965(cellular_component:nuclear membrane); GO:0005887(cellular_component:integral component of plasma membrane)		COG0477(G:Carbohydrate transport and metabolism )	PF07690.13(MFS_1:Major Facilitator Superfamily)	peroxisomal	5	10	51	High
A0A1D5P6V5	2.16216	1.11247	7.3e-05	up	yes	0.9507	0.4397	0.471	0.41	0.438	1	0.927	0.925	Perilipin OS=Gallus gallus OX=9031 GN=PLIN4 PE=3 SV=1	K20287	PLIN3				PF03036.13(Perilipin:Perilipin family)	cytoplasmic	20	59	45.4	High
R4GH64	2.41798	1.2738	0.000202	up	yes	0.9817	0.406	0.447	0.437	0.334	1	1.014	0.931	Coiled-coil-helix-coiled-coil-helix domain containing 1 OS=Gallus gallus OX=9031 GN=CHCHD1 PE=4 SV=1			GO:0005654(cellular_component:nucleoplasm); GO:0005829(cellular_component:cytosol); GO:0005739(cellular_component:mitochondrion); GO:0001650(cellular_component:fibrillar center); GO:0005761(cellular_component:mitochondrial ribosome); GO:0032543(biological_process:mitochondrial translation)			PF06747.10(CHCH:CHCH domain)	mitochondrial	1	7	14.4	High
A0A1D5PG10	1.79183	0.841431	0.007836	up	yes	0.89	0.4967	0.51	0.484	0.496	1	0.934	0.736	Guanylate cyclase 1 soluble subunit beta 1 OS=Gallus gallus OX=9031 GN=GUCY1B3 PE=3 SV=1	K12319	GUCY1B	GO:0004383(molecular_function:guanylate cyclase activity); GO:0035556(biological_process:intracellular signal transduction); GO:0020037(molecular_function:heme binding); GO:0000166(molecular_function:nucleotide binding)	gga04540(Gap junction); gga00230(Purine metabolism); gga04270(Vascular smooth muscle contraction)	COG2114(T:Signal transduction mechanisms )	PF00211.17(Guanylate_cyc:Adenylate and Guanylate cyclase catalytic domain); PF07701.11(HNOBA:Heme NO binding associated); PF07700.12(HNOB:Haem-NO-binding)	cytoplasmic	8	13	79.2	High
Q5ZLB3	2.34866	1.23184	7.7e-05	up	yes	0.9707	0.4133	0.412	0.419	0.409	1	1.008	0.904	Uncharacterized protein OS=Gallus gallus OX=9031 GN=HNRNPA1 PE=2 SV=1	K12741	HNRNPA1_3	GO:0015031(biological_process:protein transport); GO:0016020(cellular_component:membrane); GO:1990904(cellular_component:ribonucleoprotein complex); GO:0003723(molecular_function:RNA binding); GO:0003729(molecular_function:mRNA binding)	gga03040(Spliceosome)	COG0724(R:General function prediction only )	PF00076.19(RRM_1:RNA recognition motif. (a.k.a. RRM, RBD, or RNP domain)); PF11627.5(HnRNPA1:Nuclear factor hnRNPA1); PF16367.2(RRM_7:RNA recognition motif)	nuclear	2	31	38.1	High
A0A1D5PYU2	1.9536	0.966137	0.007635	up	yes	0.9137	0.4677	0.496	0.434	0.473	1	1.003	0.738	Neural cell adhesion molecule 1 OS=Gallus gallus OX=9031 GN=NCAM1 PE=4 SV=2			GO:0016021(cellular_component:integral component of membrane); GO:0007156(biological_process:homophilic cell adhesion via plasma membrane adhesion molecules); GO:0099560(biological_process:synaptic membrane adhesion); GO:0005886(cellular_component:plasma membrane)			PF07679.13(I-set:Immunoglobulin I-set domain); PF13927.3(Ig_3:Immunoglobulin domain); PF00047.22(ig:Immunoglobulin domain); PF13895.3(Ig_2:Immunoglobulin domain); PF00041.18(fn3:Fibronectin type III domain); PF07686.14(V-set:Immunoglobulin V-set domain); PF07654.12(C1-set:Immunoglobulin C1-set domain)	cytoplasmic	6	10	78.4	High
Q800V4	1.97286	0.98029	0.001124	up	yes	0.916	0.4643	0.421	0.471	0.501	1	0.917	0.831	Heart fatty acid-binding protein (Fragment) OS=Gallus gallus OX=9031 GN=FABP PE=3 SV=1	K08752	FABP3	GO:0015909(biological_process:long-chain fatty acid transport); GO:0005615(cellular_component:extracellular space); GO:0008092(molecular_function:cytoskeletal protein binding); GO:0140214(biological_process:positive regulation of long-chain fatty acid import into cell); GO:0032365(biological_process:intracellular lipid transport); GO:0008289(molecular_function:lipid binding); GO:0005623(cellular_…	gga03320(PPAR signaling pathway)		PF00061.20(Lipocalin:Lipocalin / cytosolic fatty-acid binding protein family)	cytoplasmic	1	54	7.7	High
A0A3Q2UEB8	2.19875	1.13668	0.000877	up	yes	0.947	0.4307	0.392	0.421	0.479	1	0.998	0.843	WD and tetratricopeptide repeats 1 OS=Gallus gallus OX=9031 GN=WDTC1 PE=4 SV=1	K11807	WDTC1				PF00400.29(WD40:WD domain, G-beta repeat); PF14559.3(TPR_19:Tetratricopeptide repeat); PF12894.4(ANAPC4_WD40:Anaphase-promoting complex subunit 4 WD40 domain); PF12895.4(ANAPC3:Anaphase-promoting complex, cyclosome, subunit 3)	mitochondrial	1	2	78.2	Medium
E1BVG4	1.85946	0.894881	0.006181	up	yes	0.8957	0.4817	0.434	0.562	0.449	1	0.917	0.77	Mitochondrial elongation factor 1 OS=Gallus gallus OX=9031 GN=MIEF1 PE=4 SV=1			GO:0016021(cellular_component:integral component of membrane); GO:0090141(biological_process:positive regulation of mitochondrial fission); GO:0005741(cellular_component:mitochondrial outer membrane); GO:0042802(molecular_function:identical protein binding)			PF03281.11(Mab-21:Mab-21 protein)	cytoplasmic	1	2	51.6	High
P32760	2.1394	1.09721	0.000198	up	yes	0.9377	0.4383	0.415	0.448	0.452	1	0.939	0.874	Pleiotrophin OS=Gallus gallus OX=9031 GN=PTN PE=1 SV=2	K16642	PTN	GO:0008284(biological_process:positive regulation of cell proliferation); GO:0007507(biological_process:heart development); GO:0051216(biological_process:cartilage development); GO:0021915(biological_process:neural tube development); GO:0007420(biological_process:brain development); GO:0007612(biological_process:learning); GO:0060173(biological_process:limb development); GO:0035374(molecular_func…			PF01091.15(PTN_MK_C:PTN/MK heparin-binding protein family, C-terminal domain); PF05196.10(PTN_MK_N:PTN/MK heparin-binding protein family, N-terminal domain)	extracellular	4	33	18.5	High
A0A3Q2UC94	1.78829	0.838577	0.004867	up	yes	0.8793	0.4917	0.487	0.44	0.548	1	0.801	0.837	Sec8_exocyst domain-containing protein OS=Gallus gallus OX=9031 GN=EXOC4 PE=4 SV=1						PF04048.11(Sec8_exocyst:Sec8 exocyst complex component specific domain)	cytoplasmic	5	5	115.8	High
A0A1D5PPP9	2.57382	1.36391	0.000491	up	yes	0.985	0.3827	0.426	0.401	0.321	1	1.061	0.894	Uncharacterized protein OS=Gallus gallus OX=9031 GN=PTMA PE=4 SV=2	K13784	PTMA				PF03247.11(Prothymosin:Prothymosin/parathymosin family)	cytoplasmic	1	13	12	High
R4GF92	2.37875	1.2502	4.1e-05	up	yes	0.9603	0.4037	0.414	0.41	0.387	1	0.973	0.908	Poly(rC) binding protein 4 OS=Gallus gallus OX=9031 GN=PCBP4 PE=4 SV=3	K21444	PCBP3_4	GO:0005829(cellular_component:cytosol); GO:0003730(molecular_function:mRNA 3'-UTR binding); GO:0043488(biological_process:regulation of mRNA stability)			PF00013.26(KH_1:KH domain); PF07650.14(KH_2:KH domain); PF13083.3(KH_4:KH domain)	cytoplasmic	2	5	42.8	High
Q03669	2.48795	1.31496	3.9e-05	up	yes	0.9703	0.39	0.403	0.385	0.382	1	0.998	0.913	Sarcoplasmic/endoplasmic reticulum calcium ATPase 2 OS=Gallus gallus OX=9031 GN=ATP2A2 PE=2 SV=2	K05853	ATP2A	GO:0070588(biological_process:calcium ion transmembrane transport); GO:1903515(biological_process:calcium ion transport from cytosol to endoplasmic reticulum); GO:0033292(biological_process:T-tubule organization); GO:0019899(molecular_function:enzyme binding); GO:0005789(cellular_component:endoplasmic reticulum membrane); GO:0006984(biological_process:ER-nucleus signaling pathway); GO:0008553(mol…	gga04020(Calcium signaling pathway)	COG0474(P:Inorganic ion transport and metabolism )	PF00122.17(E1-E2_ATPase:E1-E2 ATPase); PF00689.18(Cation_ATPase_C:Cation transporting ATPase, C-terminus); PF13246.3(Cation_ATPase:Cation transport ATPase (P-type)); PF00702.23(Hydrolase:haloacid dehalogenase-like hydrolase); PF00690.23(Cation_ATPase_N:Cation transporter/ATPase, N-terminus)	peroxisomal	20	52	114.6	High
E1C4H5	2.31804	1.2129	7.1e-05	up	yes	0.9497	0.4097	0.427	0.416	0.386	1	0.951	0.898	Collagen type XXVIII alpha 1 chain OS=Gallus gallus OX=9031 GN=COL28A1 PE=4 SV=2			GO:0005201(molecular_function:extracellular matrix structural constituent); GO:0005604(cellular_component:basement membrane); GO:0005615(cellular_component:extracellular space); GO:0031012(cellular_component:extracellular matrix); GO:0030198(biological_process:extracellular matrix organization); GO:0004867(molecular_function:serine-type endopeptidase inhibitor activity)			PF00092.25(VWA:von Willebrand factor type A domain); PF01391.15(Collagen:Collagen triple helix repeat (20 copies)); PF13519.3(VWA_2:von Willebrand factor type A domain); PF00014.20(Kunitz_BPTI:Kunitz/Bovine pancreatic trypsin inhibitor domain); PF13768.3(VWA_3:von Willebrand factor type A domain)	mitochondrial	12	12	119.6	High
A0A1D5P442	2.04007	1.02862	0.001702	up	yes	0.9113	0.4467	0.462	0.418	0.46	1	0.938	0.796	Trans-2,3-enoyl-CoA reductase like OS=Gallus gallus OX=9031 GN=TECRL PE=4 SV=2			GO:0016627(molecular_function:oxidoreductase activity, acting on the CH-CH group of donors); GO:0042761(biological_process:very long-chain fatty acid biosynthetic process); GO:0016021(cellular_component:integral component of membrane); GO:0016491(molecular_function:oxidoreductase activity)			PF02544.13(Steroid_dh:3-oxo-5-alpha-steroid 4-dehydrogenase)	peroxisomal	3	7	41.6	High
F1NK46	2.96481	1.56794	0	up	yes	1.011	0.341	0.347	0.328	0.348	1	1.014	1.019	Uncharacterized protein OS=Gallus gallus OX=9031 GN=SPOUT1 PE=4 SV=2	K09142	K09142			COG2106(S:Function unknown )	PF02598.14(Methyltrn_RNA_3:Putative RNA methyltransferase)	cytoplasmic	1	2	42.7	High
E1BR14	1.91558	0.937785	0.002017	up	yes	0.885	0.462	0.454	0.453	0.479	1	0.809	0.846	Tubulin polymerization promoting protein family member 3 OS=Gallus gallus OX=9031 GN=TPPP3 PE=4 SV=3			GO:0015631(molecular_function:tubulin binding); GO:0001578(biological_process:microtubule bundle formation); GO:0097427(cellular_component:microtubule bundle); GO:0046785(biological_process:microtubule polymerization); GO:0032273(biological_process:positive regulation of protein polymerization); GO:0048471(cellular_component:perinuclear region of cytoplasm)			PF05517.9(p25-alpha:p25-alpha)	cytoplasmic	10	49	19.3	High
E1C0M1	2.10069	1.07086	0.003256	up	yes	0.9117	0.434	0.448	0.408	0.446	1	0.763	0.972	Retinol binding protein 7 OS=Gallus gallus OX=9031 GN=RBP7 PE=3 SV=2			GO:0005501(molecular_function:retinoid binding); GO:0008289(molecular_function:lipid binding)		COG1057(H:Coenzyme transport and metabolism )	PF00061.20(Lipocalin:Lipocalin / cytosolic fatty-acid binding protein family)	cytoplasmic	4	26	15.6	High
Q5ZKZ8	1.94443	0.959349	0.00239	up	yes	0.8853	0.4553	0.422	0.474	0.47	1	0.862	0.794	Uncharacterized protein OS=Gallus gallus OX=9031 GN=RCJMB04_8j5 PE=2 SV=1			GO:0005198(molecular_function:structural molecule activity)			PF00595.21(PDZ:PDZ domain (Also known as DHR or GLGF)); PF00169.26(PH:PH domain)	nuclear	1	28	56.7	High
E1BVX4	2.89316	1.53265	0.000175	up	yes	0.9857	0.3407	0.374	0.328	0.32	1	1.055	0.902	ATCAY kinesin light chain interacting caytaxin OS=Gallus gallus OX=9031 GN=ATCAY PE=4 SV=5	K18450	ATCAY	GO:0005737(cellular_component:cytoplasm); GO:0019894(molecular_function:kinesin binding); GO:2000212(biological_process:negative regulation of glutamate metabolic process); GO:0006915(biological_process:apoptotic process); GO:0031966(cellular_component:mitochondrial membrane); GO:0043005(cellular_component:neuron projection); GO:0031175(biological_process:neuron projection development); GO:000430…			PF12496.5(BNIP2:Bcl2-/adenovirus E1B nineteen kDa-interacting protein 2); PF13716.3(CRAL_TRIO_2:Divergent CRAL/TRIO domain); PF00650.17(CRAL_TRIO:CRAL/TRIO domain)	cytoplasmic	1	2	41.1	Medium
P80565	2.63148	1.39587	0.000197	up	yes	0.9597	0.3647	0.34	0.342	0.412	1	0.882	0.997	Fatty acid-binding protein, smooth muscle (Fragments) OS=Gallus gallus OX=9031 GN=FABP PE=1 SV=2			GO:0008289(molecular_function:lipid binding)			PF00061.20(Lipocalin:Lipocalin / cytosolic fatty-acid binding protein family)	cytoplasmic	1	65	8	High
A0A1D5PBR5	3.45791	1.7899	0.002523	up	yes	1.027	0.297	0.325	0.26	0.306	1	1.223	0.857	Myosin binding protein C, slow type OS=Gallus gallus OX=9031 GN=MYBPC1 PE=4 SV=1	K12557	MYBPC1				PF07679.13(I-set:Immunoglobulin I-set domain); PF13927.3(Ig_3:Immunoglobulin domain); PF13895.3(Ig_2:Immunoglobulin domain); PF00041.18(fn3:Fibronectin type III domain); PF00047.22(ig:Immunoglobulin domain)	cytoplasmic	1	69	136.3	High
R4GFD9	3.29645	1.72091	3.7e-05	up	yes	1.013	0.3073	0.373	0.272	0.277	1	1.038	1	Uncharacterized protein OS=Gallus gallus OX=9031 GN=LOC770548 PE=4 SV=1							cytoplasmic	2	28	10.8	High
F1NVU4	2.7801	1.47514	9e-06	up	yes	0.9583	0.3447	0.349	0.339	0.346	1	0.947	0.928	MFS domain-containing protein OS=Gallus gallus OX=9031 GN=SLC16A7 PE=4 SV=2	K08184	SLC16A7	GO:0008028(molecular_function:monocarboxylic acid transmembrane transporter activity); GO:0050833(molecular_function:pyruvate transmembrane transporter activity); GO:0015718(biological_process:monocarboxylic acid transport); GO:0005887(cellular_component:integral component of plasma membrane); GO:0015129(molecular_function:lactate transmembrane transporter activity)		COG0477(G:Carbohydrate transport and metabolism )	PF07690.13(MFS_1:Major Facilitator Superfamily)	peroxisomal	5	10	52.5	High
E1C852	2.17807	1.12305	0.008689	up	yes	0.888	0.4077	0.419	0.415	0.389	1	0.975	0.689	PDZ and LIM domain 1 OS=Gallus gallus OX=9031 GN=PDLIM1 PE=4 SV=1			GO:0005856(cellular_component:cytoskeleton); GO:0046872(molecular_function:metal ion binding)			PF15936.2(DUF4749:Domain of unknown function (DUF4749)); PF00595.21(PDZ:PDZ domain (Also known as DHR or GLGF)); PF00412.19(LIM:LIM domain); PF13180.3(PDZ_2:PDZ domain)	cytoplasmic	16	72	35.6	High
A0A1D5NYM7	2.34021	1.22664	0.004567	up	yes	0.9073	0.3877	0.474	0.308	0.381	1	0.967	0.755	Cysteine and glycine-rich protein 2 OS=Gallus gallus OX=9031 GN=CSRP2 PE=4 SV=1	K09377	CSRP	GO:0005737(cellular_component:cytoplasm); GO:0005634(cellular_component:nucleus); GO:0030036(biological_process:actin cytoskeleton organization); GO:0008307(molecular_function:structural constituent of muscle); GO:0045214(biological_process:sarcomere organization); GO:0060537(biological_process:muscle tissue development); GO:0042805(molecular_function:actinin binding); GO:0046872(molecular_functi…			PF00412.19(LIM:LIM domain)	mitochondrial	1	6	24.9	High
E1BS96	2.40522	1.26617	0.008262	up	yes	0.9123	0.3793	0.404	0.359	0.375	1	1.041	0.696	Uncharacterized protein OS=Gallus gallus OX=9031 GN=ABLIM1 PE=4 SV=4	K07520	ABLIM				PF16182.2(AbLIM_anchor:Putative adherens-junction anchoring region of AbLIM); PF00412.19(LIM:LIM domain); PF02209.16(VHP:Villin headpiece domain)	cytoplasmic	24	42	82.9	High
A0A1D5PCL3	4.02263	2.00814	4e-06	up	yes	1.031	0.2563	0.282	0.26	0.227	1	1.052	1.04	Myosin binding protein C, slow type OS=Gallus gallus OX=9031 GN=MYBPC1 PE=4 SV=2						PF07679.13(I-set:Immunoglobulin I-set domain); PF13927.3(Ig_3:Immunoglobulin domain); PF00041.18(fn3:Fibronectin type III domain); PF13895.3(Ig_2:Immunoglobulin domain); PF00047.22(ig:Immunoglobulin domain); PF07686.14(V-set:Immunoglobulin V-set domain)	cytoplasmic	1	73	128.4	High
A0A3Q2U164	2.89543	1.53378	0.001699	up	yes	0.9497	0.328	0.307	0.434	0.243	1	1.021	0.828	Uncharacterized protein OS=Gallus gallus OX=9031 PE=4 SV=1	K15032	MTERFD					mitochondrial	1	8	15	High
A0A3Q2UEB3	2.76557	1.46758	0.000611	up	yes	0.9237	0.334	0.317	0.268	0.417	1	0.913	0.858	Contactin 4 OS=Gallus gallus OX=9031 GN=CNTN4 PE=4 SV=1	K06762	CNTN4	GO:0098632(molecular_function:protein binding involved in cell-cell adhesion); GO:0030424(cellular_component:axon); GO:0005886(cellular_component:plasma membrane); GO:0070593(biological_process:dendrite self-avoidance); GO:0007411(biological_process:axon guidance); GO:0007156(biological_process:homophilic cell adhesion via plasma membrane adhesion molecules)			PF13927.3(Ig_3:Immunoglobulin domain); PF07679.13(I-set:Immunoglobulin I-set domain); PF00047.22(ig:Immunoglobulin domain); PF13895.3(Ig_2:Immunoglobulin domain); PF00041.18(fn3:Fibronectin type III domain); PF07686.14(V-set:Immunoglobulin V-set domain)	plasma membrane	1	1	117.1	Medium
A0A1D5PCA4	2.44101	1.28748	0.001097	up	yes	0.8917	0.3653	0.399	0.393	0.304	1	0.826	0.849	Uncharacterized protein OS=Gallus gallus OX=9031 GN=RAB18L PE=4 SV=2	K07910	RAB18	GO:0005794(cellular_component:Golgi apparatus); GO:0034389(biological_process:lipid particle organization); GO:0006886(biological_process:intracellular protein transport); GO:0003924(molecular_function:GTPase activity); GO:0032482(biological_process:Rab protein signal transduction); GO:0005525(molecular_function:GTP binding)			PF00071.19(Ras:Ras family); PF08477.10(Roc:Ras of Complex, Roc, domain of DAPkinase); PF00025.18(Arf:ADP-ribosylation factor family)	cytoplasmic	2	10	22.8	High
F1NER9	2.52958	1.3389	0.001166	up	yes	0.898	0.355	0.387	0.337	0.341	1	0.913	0.781	Uncharacterized protein OS=Gallus gallus OX=9031 GN=CD36 PE=3 SV=3	K06259	CD36	GO:0016021(cellular_component:integral component of membrane); GO:0007166(biological_process:cell surface receptor signaling pathway); GO:0006955(biological_process:immune response)	gga04145(Phagosome); gga03320(PPAR signaling pathway); gga04920(Adipocytokine signaling pathway); gga04512(ECM-receptor interaction)		PF01130.18(CD36:CD36 family)	lysosomal	4	8	52.6	High
F1NGV4	2.54373	1.34695	0.002183	up	yes	0.887	0.3487	0.383	0.281	0.382	1	0.899	0.762	Tyrosine kinase with immunoglobulin like and EGF like domains 1 OS=Gallus gallus OX=9031 GN=TIE1 PE=3 SV=2			GO:0030336(biological_process:negative regulation of cell migration); GO:0032526(biological_process:response to retinoic acid); GO:0043235(cellular_component:receptor complex); GO:0045766(biological_process:positive regulation of angiogenesis); GO:0004714(molecular_function:transmembrane receptor protein tyrosine kinase activity); GO:0005887(cellular_component:integral component of plasma membran…		COG0515(T:Signal transduction mechanisms )	PF07714.14(Pkinase_Tyr:Protein tyrosine kinase); PF00069.22(Pkinase:Protein kinase domain); PF00041.18(fn3:Fibronectin type III domain); PF07679.13(I-set:Immunoglobulin I-set domain); PF00047.22(ig:Immunoglobulin domain); PF13927.3(Ig_3:Immunoglobulin domain); PF12661.4(hEGF:Human growth factor-like EGF); PF13895.3(Ig_2:Immunoglobulin domain)	ER	1	1	126.5	Low
A0A1D5PCD6	2.58669	1.37111	0.00412	up	yes	0.8787	0.3397	0.281	0.35	0.388	1	0.923	0.713	Acyl-CoA thioesterase 11 OS=Gallus gallus OX=9031 GN=ACOT11 PE=4 SV=2	K12417	ACOT11	GO:0006637(biological_process:acyl-CoA metabolic process); GO:0016790(molecular_function:thiolester hydrolase activity); GO:0005829(cellular_component:cytosol); GO:0008289(molecular_function:lipid binding); GO:0000062(molecular_function:fatty-acyl-CoA binding); GO:0036042(molecular_function:long-chain fatty acyl-CoA binding); GO:0016290(molecular_function:palmitoyl-CoA hydrolase activity); GO:190…		COG1607(I:Lipid transport and metabolism )	PF01852.16(START:START domain); PF03061.19(4HBT:Thioesterase superfamily)	peroxisomal	1	2	68.4	High
E1C122	2.37044	1.24516	0.004266	up	yes	0.8517	0.3593	0.372	0.331	0.375	1	0.842	0.713	Engulfment and cell motility 2 OS=Gallus gallus OX=9031 GN=ELMO2 PE=4 SV=4	K18985	ELMO2, CED12A	GO:0007010(biological_process:cytoskeleton organization); GO:0098609(biological_process:cell-cell adhesion); GO:0005829(cellular_component:cytosol); GO:0016020(cellular_component:membrane); GO:0030971(molecular_function:receptor tyrosine kinase binding); GO:0060326(biological_process:cell chemotaxis)			PF11841.5(DUF3361:Domain of unknown function (DUF3361)); PF16457.2(PH_12:Pleckstrin homology domain); PF04727.10(ELMO_CED12:ELMO/CED-12 family)	cytoplasmic	1	1	84.1	Low
F1P5V6	2.60441	1.38096	0.003914	up	yes	0.8743	0.3357	0.338	0.332	0.337	1	0.923	0.7	Uncharacterized protein OS=Gallus gallus OX=9031 GN=MYL3 PE=4 SV=1	K12749	MYL3	GO:0016459(cellular_component:myosin complex); GO:0055010(biological_process:ventricular cardiac muscle tissue morphogenesis); GO:0031672(cellular_component:A band); GO:0031674(cellular_component:I band); GO:0002026(biological_process:regulation of the force of heart contraction); GO:0006942(biological_process:regulation of striated muscle contraction); GO:0005509(molecular_function:calcium ion b…	gga04371(Apelin signaling pathway); gga04261(Adrenergic signaling in cardiomyocytes); gga04260(Cardiac muscle contraction)		PF13405.3(EF-hand_6:EF-hand domain); PF00036.29(EF-hand_1:EF hand)	cytoplasmic	15	83	21.9	High
F1NUT9	2.66717	1.41531	0.002661	up	yes	0.8783	0.3293	0.338	0.325	0.325	1	0.914	0.721	Troponin I1, slow skeletal type OS=Gallus gallus OX=9031 GN=TNNI1 PE=4 SV=4			GO:0005861(cellular_component:troponin complex)			PF00992.17(Troponin:Troponin)	cytoplasmic	10	49	20.9	High
H9L3K0	2.79955	1.4852	0.0069	up	yes	0.8743	0.3123	0.327	0.304	0.306	1	0.967	0.656	Tropomyosin 3 alpha isoform OS=Gallus gallus OX=9031 GN=TPM3 PE=2 SV=3						PF00261.17(Tropomyosin:Tropomyosin); PF12718.4(Tropomyosin_1:Tropomyosin like); PF06009.9(Laminin_II:Laminin Domain II); PF16526.2(CLZ:C-terminal leucine zipper domain of cyclic nucleotide-gated channels)	cytoplasmic	11	75	32.8	High
P07997	4.21601	2.07588	0.002635	up	yes	0.9583	0.2273	0.189	0.28	0.213	1	1.118	0.757	5-aminolevulinate synthase, nonspecific, mitochondrial OS=Gallus gallus OX=9031 GN=ALAS1 PE=2 SV=2	K00643	E2.3.1.37, ALAS	GO:0006783(biological_process:heme biosynthetic process); GO:0006782(biological_process:protoporphyrinogen IX biosynthetic process); GO:0005829(cellular_component:cytosol); GO:0030170(molecular_function:pyridoxal phosphate binding); GO:0005759(cellular_component:mitochondrial matrix); GO:0003870(molecular_function:5-aminolevulinate synthase activity)	gga00260(Glycine, serine and threonine metabolism); gga00860(Porphyrin and chlorophyll metabolism)	COG0156(H:Coenzyme transport and metabolism )	PF00155.18(Aminotran_1_2:Aminotransferase class I and II); PF09029.7(Preseq_ALAS:5-aminolevulinate synthase presequence); PF01053.17(Cys_Met_Meta_PP:Cys/Met metabolism PLP-dependent enzyme)	mitochondrial	1	1	69.9	High
Q98916	2.81075	1.49096	0.004566	up	yes	0.8733	0.3107	0.325	0.301	0.306	1	0.939	0.681	Slow muscle troponin T OS=Gallus gallus OX=9031 GN=sTnT PE=2 SV=1	K10372	TNNT1	GO:0005861(cellular_component:troponin complex); GO:0006937(biological_process:regulation of muscle contraction)			PF00992.17(Troponin:Troponin)	cytoplasmic	24	47	31.8	High
A0A1D5PFA5	2.95522	1.56326	0.002963	up	yes	0.8777	0.297	0.309	0.298	0.284	1	0.93	0.703	Uncharacterized protein OS=Gallus gallus OX=9031 GN=MYL10 PE=4 SV=1	K12756	MYL10	GO:0005509(molecular_function:calcium ion binding)	gga04810(Regulation of actin cytoskeleton); gga04510(Focal adhesion)	COG5126(D:Cell cycle control, cell division, chromosome partitioning); COG5126(Z:Cytoskeleton); COG5126(T:Signal transduction mechanisms)	PF00036.29(EF-hand_1:EF hand); PF13405.3(EF-hand_6:EF-hand domain); PF13499.3(EF-hand_7:EF-hand domain pair); PF13833.3(EF-hand_8:EF-hand domain pair)	cytoplasmic	10	75	21.4	High
F1NKT5	2.52182	1.33446	0.007663	up	yes	0.838	0.3323	0.264	0.307	0.426	1	0.823	0.691	Transcription factor BTF3 OS=Gallus gallus OX=9031 GN=BTF3L4 PE=3 SV=1	K01527	EGD1, BTF3				PF01849.15(NAC:NAC domain)	cytoplasmic	3	27	17.3	High
A0A3Q2TSL7	2.41095	1.2696	0.006517	up	yes	0.819	0.3397	0.371	0.336	0.312	1	0.735	0.722	Parvin beta OS=Gallus gallus OX=9031 GN=PARVB PE=4 SV=1	K06275	PARV	GO:0003779(molecular_function:actin binding); GO:0031532(biological_process:actin cytoskeleton reorganization); GO:0007155(biological_process:cell adhesion)	gga04510(Focal adhesion)		PF00307.28(CH:Calponin homology (CH) domain)	cytoplasmic	1	54	39	High
P09540	3.37765	1.75602	0.005553	up	yes	0.8917	0.264	0.264	0.259	0.269	1	1.014	0.661	Myosin light chain, embryonic OS=Gallus gallus OX=9031 PE=2 SV=1	K12750	MYL4	GO:0016459(cellular_component:myosin complex); GO:0005509(molecular_function:calcium ion binding)	gga04371(Apelin signaling pathway); gga04261(Adrenergic signaling in cardiomyocytes); gga04260(Cardiac muscle contraction)	COG5126(D:Cell cycle control, cell division, chromosome partitioning); COG5126(Z:Cytoskeleton); COG5126(T:Signal transduction mechanisms)	PF13405.3(EF-hand_6:EF-hand domain)	cytoplasmic	1	19	20.6	High
A0A1D5P0U8	3.75331	1.90816	0.001277	up	yes	0.9083	0.242	0.2	0.251	0.275	1	0.75	0.975	ATP synthase subunit gamma OS=Gallus gallus OX=9031 GN=ATP5C1 PE=3 SV=1	K02136	ATPeF1G, ATP5C1, ATP3	GO:0045261(cellular_component:proton-transporting ATP synthase complex, catalytic core F(1)); GO:0005753(cellular_component:mitochondrial proton-transporting ATP synthase complex); GO:0015986(biological_process:ATP synthesis coupled proton transport); GO:0016887(molecular_function:ATPase activity); GO:0046933(molecular_function:proton-transporting ATP synthase activity, rotational mechanism)	gga00190(Oxidative phosphorylation)	COG0224(C:Energy production and conversion )	PF00231.16(ATP-synt:ATP synthase)	mitochondrial	1	61	32.6	High
A0A3Q2TRY9	3.07197	1.61916	0.005189	up	yes	0.858	0.2793	0.285	0.289	0.264	1	0.919	0.655	Kinesin family member 21B OS=Gallus gallus OX=9031 GN=KIF21B PE=3 SV=1	K10395	KIF4_21_27	GO:0008017(molecular_function:microtubule binding); GO:0007018(biological_process:microtubule-based movement); GO:0003777(molecular_function:microtubule motor activity); GO:0005524(molecular_function:ATP binding)		COG5059(Z:Cytoskeleton )	PF00225.20(Kinesin:Kinesin motor domain); PF00400.29(WD40:WD domain, G-beta repeat); PF16796.2(Microtub_bd:Microtubule binding)	nuclear	1	1	181	Low
F1NWZ2	3.98301	1.99386	0.002292	up	yes	0.891	0.2237	0.231	0.212	0.228	1	0.974	0.699	Uncharacterized protein OS=Gallus gallus OX=9031 GN=CSRP3 PE=4 SV=2	K09377	CSRP	GO:0030036(biological_process:actin cytoskeleton organization); GO:0042593(biological_process:glucose homeostasis); GO:0003677(molecular_function:DNA binding); GO:0060048(biological_process:cardiac muscle contraction); GO:0030018(cellular_component:Z disc); GO:0031433(molecular_function:telethonin binding); GO:0035995(biological_process:detection of muscle stretch); GO:0005634(cellular_component:…			PF00412.19(LIM:LIM domain)	cytoplasmic	10	47	20.8	High
A0A3Q2U5I1	4.70771	2.23502	0.000197	up	yes	0.91	0.1933	0.195	0.172	0.213	1	0.915	0.815	Aminotran_1_2 domain-containing protein OS=Gallus gallus OX=9031 GN=ACCS PE=4 SV=1			GO:0003824(molecular_function:catalytic activity); GO:0009058(biological_process:biosynthetic process); GO:0005829(cellular_component:cytosol); GO:0030170(molecular_function:pyridoxal phosphate binding)		COG0436(E:Amino acid transport and metabolism )	PF00155.18(Aminotran_1_2:Aminotransferase class I and II); PF13837.3(Myb_DNA-bind_4:Myb/SANT-like DNA-binding domain)	cytoplasmic	1	1	99.9	Medium
P09860	4.00561	2.00202	0.003712	up	yes	0.856	0.2137	0.234	0.202	0.205	1	0.917	0.651	Troponin C, slow skeletal and cardiac muscles OS=Gallus gallus OX=9031 GN=TNNC1 PE=1 SV=1	K05865	TNNC1	GO:0043462(biological_process:regulation of ATPase activity); GO:0005861(cellular_component:troponin complex); GO:0048306(molecular_function:calcium-dependent protein binding); GO:0014883(biological_process:transition between fast and slow fiber); GO:0031014(molecular_function:troponin T binding); GO:0006937(biological_process:regulation of muscle contraction); GO:0055010(biological_process:ventr…	gga04020(Calcium signaling pathway); gga04261(Adrenergic signaling in cardiomyocytes); gga04260(Cardiac muscle contraction)	COG5126(D:Cell cycle control, cell division, chromosome partitioning); COG5126(Z:Cytoskeleton); COG5126(T:Signal transduction mechanisms)	PF13833.3(EF-hand_8:EF-hand domain pair); PF13499.3(EF-hand_7:EF-hand domain pair); PF00036.29(EF-hand_1:EF hand); PF13405.3(EF-hand_6:EF-hand domain); PF13202.3(EF-hand_5:EF hand); PF14658.3(EF-hand_9:EF-hand domain); PF12763.4(EF-hand_4:Cytoskeletal-regulatory complex EF hand)	cytoplasmic	10	83	18.4	High

## Sheet: 150d vs 450d
Accession	FC(BYC150X/BYC450X)	Log2FC(BYC150X/BYC450X)	P_value(BYC150X/BYC450X)	Regulate	Significant	BYC150X	BYC450X	BYC450X1	BYC450X2	BYC450X3	BYC150X1	BYC150X2	BYC150X3	Description	ko_id	ko_name	go	pathways	cog	pfam	subloc	uni_peptide	coverage	mw	fdr
A0A3Q2TXP7	0.299752	-1.73816	0.006393	down	yes	1.086	3.623	4.095	2.662	4.112	1	1.04	1.219	Ig-like domain-containing protein OS=Gallus gallus OX=9031 PE=4 SV=1						PF07686.14(V-set:Immunoglobulin V-set domain)	cytoplasmic	1	49	10.4	High
F7B5D1	0.342297	-1.54668	0.004063	down	yes	1.031	3.012	2.986	2.45	3.601	1	1.1	0.994	DNA polymerase lambda OS=Gallus gallus OX=9031 GN=POLL PE=3 SV=1			GO:0006303(biological_process:double-strand break repair via nonhomologous end joining); GO:0006281(biological_process:DNA repair); GO:0005634(cellular_component:nucleus); GO:0003887(molecular_function:DNA-directed DNA polymerase activity); GO:0003677(molecular_function:DNA binding); GO:0046872(molecular_function:metal ion binding)		COG1796(L:Replication, recombination and repair )	PF14792.3(DNA_pol_B_palm:DNA polymerase beta palm); PF10391.6(DNA_pol_lambd_f:Fingers domain of DNA polymerase lambda); PF14791.3(DNA_pol_B_thumb:DNA polymerase beta thumb); PF14716.3(HHH_8:Helix-hairpin-helix domain); PF16589.2(BRCT_2:BRCT domain, a BRCA1 C-terminus domain)	nuclear	2	2	66.9	High
F1NFL6	0.387803	-1.3666	0.001568	down	yes	0.992	2.558	2.63	2.87	2.174	1	1.013	0.963	Vitellogenin-2 OS=Gallus gallus OX=9031 GN=VTG2 PE=4 SV=1			GO:0005319(molecular_function:lipid transporter activity); GO:0032355(biological_process:response to estradiol); GO:0071391(biological_process:cellular response to estrogen stimulus); GO:0045735(molecular_function:nutrient reservoir activity)			PF01347.19(Vitellogenin_N:Lipoprotein amino terminal region); PF09172.8(DUF1943:Domain of unknown function (DUF1943)); PF09175.7(DUF1944:Domain of unknown function (DUF1944)); PF00094.22(VWD:von Willebrand factor type D domain)	ER	3	48	205	High
P02659	0.482396	-1.05171	0.000994	down	yes	1.055	2.187	2.21	2.396	1.954	1	1.07	1.095	Apovitellenin-1 OS=Gallus gallus OX=9031 PE=1 SV=1			GO:0034361(cellular_component:very-low-density lipoprotein particle); GO:0004857(molecular_function:enzyme inhibitor activity); GO:0042627(cellular_component:chylomicron); GO:0006629(biological_process:lipid metabolic process); GO:0045735(molecular_function:nutrient reservoir activity)			PF05418.8(Apo-VLDL-II:Apovitellenin I (Apo-VLDL-II))	extracellular	4	43	12	High
A0A1D5NUW2	0.475115	-1.07365	0.001467	down	yes	1.031	2.17	2.312	2.319	1.88	1	1.064	1.028	Vitellogenin-1 OS=Gallus gallus OX=9031 GN=VTG1 PE=4 SV=1			GO:0005319(molecular_function:lipid transporter activity); GO:0032355(biological_process:response to estradiol); GO:0071391(biological_process:cellular response to estrogen stimulus); GO:0045735(molecular_function:nutrient reservoir activity)			PF01347.19(Vitellogenin_N:Lipoprotein amino terminal region); PF09175.7(DUF1944:Domain of unknown function (DUF1944)); PF09172.8(DUF1943:Domain of unknown function (DUF1943)); PF00094.22(VWD:von Willebrand factor type D domain)	ER	49	34	210.6	High
Q6B842	0.592092	-0.756108	0.003636	down	yes	1.138	1.922	2.109	1.761	1.896	1	1.273	1.141	Carnitine palmitoyltransferase I OS=Gallus gallus OX=9031 GN=CPT1A PE=2 SV=1	K08765	CPT1A	GO:0016021(cellular_component:integral component of membrane); GO:0005739(cellular_component:mitochondrion); GO:0001676(biological_process:long-chain fatty acid metabolic process); GO:0009437(biological_process:carnitine metabolic process); GO:0004095(molecular_function:carnitine O-palmitoyltransferase activity); GO:0030855(biological_process:epithelial cell differentiation); GO:1990698(molecular…	gga00071(Fatty acid degradation); gga03320(PPAR signaling pathway); gga04920(Adipocytokine signaling pathway); gga01212(Fatty acid metabolism)		PF00755.17(Carn_acyltransf:Choline/Carnitine o-acyltransferase); PF16484.2(CPT_N:Carnitine O-palmitoyltransferase N-terminus)	cytoplasmic	1	1	87.8	High
F1NV02	0.566735	-0.819254	0.005619	down	yes	1.104	1.948	1.939	2.201	1.705	1	1.1	1.212	Apolipoprotein B OS=Gallus gallus OX=9031 GN=APOB PE=4 SV=2	K14462	APOB	GO:0005319(molecular_function:lipid transporter activity)			PF09172.8(DUF1943:Domain of unknown function (DUF1943)); PF01347.19(Vitellogenin_N:Lipoprotein amino terminal region); PF06448.8(DUF1081:Domain of Unknown Function (DUF1081)); PF12491.5(ApoB100_C:Apolipoprotein B100 C terminal)	ER	2	23	523	High
P02752	0.512463	-0.964481	4.7e-05	down	yes	1.028	2.006	1.951	2.105	1.962	1	1.03	1.054	Riboflavin-binding protein OS=Gallus gallus OX=9031 PE=1 SV=2	K13649	FOLR	GO:0038023(molecular_function:signaling receptor activity); GO:0032218(biological_process:riboflavin transport); GO:0031362(cellular_component:anchored component of external side of plasma membrane); GO:0032217(molecular_function:riboflavin transporter activity); GO:0005623(cellular_component:cell); GO:1904661(biological_process:negative regulation of sensory perception of bitter taste); GO:19024…	gga04144(Endocytosis)		PF03024.11(Folate_rec:Folate receptor family)	extracellular	5	24	27.2	High
A0A1D5PY51	0.597424	-0.743174	0.007009	down	yes	1.113	1.863	1.782	1.882	1.924	1	1.393	0.945	Nectin cell adhesion molecule 1 OS=Gallus gallus OX=9031 GN=NECTIN1 PE=4 SV=3						PF08205.9(C2-set_2:CD80-like C2-set immunoglobulin domain); PF07686.14(V-set:Immunoglobulin V-set domain); PF13927.3(Ig_3:Immunoglobulin domain); PF00047.22(ig:Immunoglobulin domain); PF13895.3(Ig_2:Immunoglobulin domain); PF07679.13(I-set:Immunoglobulin I-set domain)	lysosomal	1	2	58	Medium
A0A3Q2UJI5	0.563231	-0.828202	0.009934	down	yes	1.06	1.882	1.967	2.134	1.545	1	1.108	1.073	Ring finger protein 216 OS=Gallus gallus OX=9031 GN=RNF216 PE=4 SV=1						PF01485.18(IBR:IBR domain, a half RING-finger domain)	cytoplasmic	1	1	100	Medium
Q5ZL70	0.552463	-0.856051	0.006013	down	yes	1.032	1.868	2.156	1.754	1.693	1	1.148	0.947	Vacuolar protein sorting-associated protein 41 homolog OS=Gallus gallus OX=9031 GN=RCJMB04_7g9 PE=2 SV=1	K20184	VPS41	GO:0030897(cellular_component:HOPS complex); GO:0008333(biological_process:endosome to lysosome transport); GO:0010008(cellular_component:endosome membrane); GO:0006886(biological_process:intracellular protein transport); GO:0005770(cellular_component:late endosome); GO:0071439(cellular_component:clathrin complex); GO:1902774(biological_process:late endosome to lysosome transport); GO:0030136(cel…			PF00637.17(Clathrin:Region in Clathrin and VPS)	cytoplasmic	1	3	93.4	High
A0A3Q2UCL2	0.592272	-0.755668	0.004412	down	yes	1.027	1.734	1.809	1.895	1.499	1	1.068	1.014	HIT domain-containing protein OS=Gallus gallus OX=9031 GN=HINT1 PE=4 SV=1			GO:0003824(molecular_function:catalytic activity)		COG0537(G:Carbohydrate transport and metabolism); COG0537(F:Nucleotide transport and metabolism)	PF01230.20(HIT:HIT domain); PF11969.5(DcpS_C:Scavenger mRNA decapping enzyme C-term binding)	mitochondrial	6	33	28.1	High
A0A3Q2UDY7	0.512099	-0.965505	0.001394	down	yes	0.91	1.777	1.71	1.731	1.89	1	1.008	0.722	Uncharacterized protein OS=Gallus gallus OX=9031 GN=INO80 PE=4 SV=1	K11665	INO80, INOC1	GO:0042393(molecular_function:histone binding); GO:0006338(biological_process:chromatin remodeling); GO:0006281(biological_process:DNA repair); GO:0032508(biological_process:DNA duplex unwinding); GO:0043044(biological_process:ATP-dependent chromatin remodeling); GO:0031011(cellular_component:Ino80 complex); GO:0043618(biological_process:regulation of transcription from RNA polymerase II promoter…			PF00176.20(SNF2_N:SNF2 family N-terminal domain); PF13892.3(DBINO:DNA-binding domain); PF00271.28(Helicase_C:Helicase conserved C-terminal domain); PF04851.12(ResIII:Type III restriction enzyme, res subunit); PF11496.5(HDA2-3:Class II histone deacetylase complex subunits 2 and 3)	nuclear	1	1	177.8	Medium
R4GK20	0.530787	-0.913796	0.004393	down	yes	0.931	1.754	1.707	1.68	1.876	1	1.11	0.683	SMC5-SMC6 complex localization factor 1 OS=Gallus gallus OX=9031 GN=SLF1 PE=4 SV=3						PF12796.4(Ank_2:Ankyrin repeats (3 copies)); PF13606.3(Ank_3:Ankyrin repeat); PF00023.27(Ank:Ankyrin repeat); PF13637.3(Ank_4:Ankyrin repeats (many copies)); PF13857.3(Ank_5:Ankyrin repeats (many copies)); PF16770.2(RTT107_BRCT_5:Regulator of Ty1 transposition protein 107 BRCT domain)	cytoplasmic	1	1	94.6	Medium
A0A3Q3AMM4	0.639012	-0.646085	0.006062	down	yes	1.009	1.579	1.369	1.72	1.647	1	1.027	1.001	Peptide deformylase OS=Gallus gallus OX=9031 GN=PDF PE=3 SV=1						PF01327.18(Pep_deformylase:Polypeptide deformylase)	mitochondrial	2	10	24.7	High
F1NVP2	0.612146	-0.708052	6e-05	down	yes	0.9727	1.589	1.574	1.543	1.65	1	0.953	0.965	FYVE, RhoGEF and PH domain containing 6 OS=Gallus gallus OX=9031 GN=FGD6 PE=4 SV=3	K05724	FGD5_6	GO:0005089(molecular_function:Rho guanyl-nucleotide exchange factor activity); GO:0046872(molecular_function:metal ion binding); GO:0043087(biological_process:regulation of GTPase activity); GO:0035023(biological_process:regulation of Rho protein signal transduction)			PF00621.17(RhoGEF:RhoGEF domain); PF00169.26(PH:PH domain); PF01363.18(FYVE:FYVE zinc finger); PF16652.2(PH_13:Pleckstrin homology domain)	nuclear	1	0	159.9	Medium
A0A3Q2UDS8	0.574389	-0.799899	0.009944	down	yes	0.9173	1.597	1.741	1.592	1.458	1	1.076	0.676	Sulfiredoxin OS=Gallus gallus OX=9031 GN=SRXN1 PE=3 SV=1	K12260	SRX1	GO:0032542(molecular_function:sulfiredoxin activity); GO:0005524(molecular_function:ATP binding)		COG5119(R:General function prediction only )	PF02195.15(ParBc:ParB-like nuclease domain)	mitochondrial	1	7	16.3	Medium
E1C897	0.643521	-0.635941	1e-06	down	yes	0.9833	1.528	1.534	1.533	1.518	1	0.976	0.974	CathepsinE-A-like protein OS=Gallus gallus OX=9031 GN=CTSEAL PE=2 SV=3			GO:0006508(biological_process:proteolysis); GO:0004190(molecular_function:aspartic-type endopeptidase activity); GO:0030163(biological_process:protein catabolic process)			PF00026.20(Asp:Eukaryotic aspartyl protease); PF14543.3(TAXi_N:Xylanase inhibitor N-terminal); PF07966.9(A1_Propeptide:A1 Propeptide)	lysosomal	5	10	45.3	High
F1NB38	0.640592	-0.642522	0.000919	down	yes	0.909	1.419	1.42	1.356	1.48	1	0.862	0.865	Ethylmalonyl-CoA decarboxylase OS=Gallus gallus OX=9031 GN=ECHDC1 PE=3 SV=2	K18426	ECHDC1	GO:0004300(molecular_function:enoyl-CoA hydratase activity); GO:0005829(cellular_component:cytosol); GO:0016831(molecular_function:carboxy-lyase activity); GO:0006635(biological_process:fatty acid beta-oxidation); GO:0003824(molecular_function:catalytic activity)	gga00640(Propanoate metabolism)	COG1024(I:Lipid transport and metabolism )	PF00378.17(ECH_1:Enoyl-CoA hydratase/isomerase); PF16113.2(ECH_2:Enoyl-CoA hydratase/isomerase)	mitochondrial	11	50	32.5	High
E1BTE8	0.666942	-0.584368	0.001816	down	yes	0.8897	1.334	1.356	1.335	1.31	1	0.799	0.87	Chromosome 1 open reading frame 21 OS=Gallus gallus OX=9031 GN=C8H1ORF21 PE=4 SV=1						PF15389.3(DUF4612:Domain of unknown function (DUF4612))	cytoplasmic	2	14	13.8	High
F1NUL9	1.55691	0.638686	0.009356	up	yes	1.149	0.738	0.821	0.697	0.696	1	1.258	1.189	Fibrinogen beta chain OS=Gallus gallus OX=9031 GN=FGB PE=4 SV=3	K03904	FGB	GO:0051258(biological_process:protein polymerization); GO:0030674(molecular_function:protein binding, bridging); GO:0005577(cellular_component:fibrinogen complex); GO:0005102(molecular_function:receptor binding); GO:0046872(molecular_function:metal ion binding); GO:0030168(biological_process:platelet activation)			PF00147.15(Fibrinogen_C:Fibrinogen beta and gamma chains, C-terminal globular domain); PF08702.7(Fib_alpha:Fibrinogen alpha/beta chain family)	extracellular	24	57	55.3	High
A0A1I7Q422	1.61996	0.695962	0.007513	up	yes	1.162	0.7173	0.775	0.712	0.665	1	1.275	1.212	Transthyretin OS=Gallus gallus OX=9031 GN=TTR PE=3 SV=1			GO:0070324(molecular_function:thyroid hormone binding); GO:0042572(biological_process:retinol metabolic process); GO:0070327(biological_process:thyroid hormone transport); GO:0005576(cellular_component:extracellular region)		COG2351(F:Nucleotide transport and metabolism )	PF00576.18(Transthyretin:HIUase/Transthyretin family)	extracellular	6	47	18.5	High
E1BS56	1.6087	0.685897	0.002957	up	yes	1.087	0.6757	0.728	0.666	0.633	1	1.195	1.066	SERPIN domain-containing protein OS=Gallus gallus OX=9031 GN=SPIA4 PE=3 SV=1	K04525	SERPINA	GO:0010951(biological_process:negative regulation of endopeptidase activity); GO:0005615(cellular_component:extracellular space); GO:0004867(molecular_function:serine-type endopeptidase inhibitor activity)		COG4826(O:Posttranslational modification, protein turnover, chaperones )	PF00079.17(Serpin:Serpin (serine protease inhibitor))	extracellular	7	20	47.7	High
A0A1D5P5G1	1.58686	0.666172	0.004159	up	yes	1.077	0.6787	0.642	0.768	0.626	1	1.058	1.172	Uncharacterized protein OS=Gallus gallus OX=9031 GN=HNRNPA1 PE=4 SV=2	K12741	HNRNPA1_3	GO:0016021(cellular_component:integral component of membrane); GO:0003723(molecular_function:RNA binding)	gga03040(Spliceosome)	COG0724(R:General function prediction only )	PF00076.19(RRM_1:RNA recognition motif. (a.k.a. RRM, RBD, or RNP domain)); PF11627.5(HnRNPA1:Nuclear factor hnRNPA1); PF16367.2(RRM_7:RNA recognition motif)	nuclear	2	28	39.2	High
E1C115	1.66161	0.73258	0.0052	up	yes	1.095	0.659	0.639	0.737	0.601	1	1.06	1.226	Eukaryotic translation initiation factor 4E binding protein 1 OS=Gallus gallus OX=9031 GN=EIF4EBP1 PE=4 SV=1	K07205	EIF4EBP1	GO:0045931(biological_process:positive regulation of mitotic cell cycle); GO:0005737(cellular_component:cytoplasm); GO:0008286(biological_process:insulin receptor signaling pathway); GO:0031929(biological_process:TOR signaling); GO:0030371(molecular_function:translation repressor activity); GO:0000082(biological_process:G1/S transition of mitotic cell cycle); GO:0071549(biological_process:cellula…	gga04012(ErbB signaling pathway); gga04910(Insulin signaling pathway); gga03013(RNA transport); gga04150(mTOR signaling pathway)		PF05456.8(eIF_4EBP:Eukaryotic translation initiation factor 4E binding protein (EIF4EBP))	cytoplasmic	3	37	12.5	High
O12945	1.7175	0.780313	0.001638	up	yes	1.098	0.6393	0.672	0.646	0.6	1	1.197	1.097	Vitronectin OS=Gallus gallus OX=9031 PE=2 SV=1	K06251	VTN	GO:0005044(molecular_function:scavenger receptor activity); GO:0030247(molecular_function:polysaccharide binding); GO:0006955(biological_process:immune response)	gga04512(ECM-receptor interaction); gga04510(Focal adhesion)		PF00045.16(Hemopexin:Hemopexin); PF01033.14(Somatomedin_B:Somatomedin B domain)	extracellular	13	40	51.6	High
E1BQ95	1.91134	0.934587	0.002047	up	yes	1.134	0.5933	0.567	0.654	0.559	1	1.168	1.233	Uncharacterized protein OS=Gallus gallus OX=9031 GN=CD248 PE=4 SV=2	K06702	CD93	GO:0098609(biological_process:cell-cell adhesion); GO:0031410(cellular_component:cytoplasmic vesicle); GO:0009986(cellular_component:cell surface); GO:0001849(molecular_function:complement component C1q binding); GO:0005509(molecular_function:calcium ion binding); GO:0005886(cellular_component:plasma membrane); GO:0016021(cellular_component:integral component of membrane)			PF14670.3(FXa_inhibition:Coagulation Factor Xa inhibitory site); PF07645.12(EGF_CA:Calcium-binding EGF domain); PF12662.4(cEGF:Complement Clr-like EGF-like); PF00059.18(Lectin_C:Lectin C-type domain)	plasma membrane	2	4	58.8	High
A0A1D5PDE6	1.5822	0.661934	0.000636	up	yes	1.049	0.663	0.675	0.649	0.665	1	1.126	1.02	Myristoylated alanine-rich C-kinase substrate OS=Gallus gallus OX=9031 GN=MARCKS PE=4 SV=1	K12561	MARCKS	GO:0032432(cellular_component:actin filament bundle); GO:0005737(cellular_component:cytoplasm); GO:0016020(cellular_component:membrane); GO:0051260(biological_process:protein homooligomerization); GO:0005080(molecular_function:protein kinase C binding); GO:0016301(molecular_function:kinase activity); GO:0051017(biological_process:actin filament bundle assembly); GO:0051015(molecular_function:acti…			PF02063.14(MARCKS:MARCKS family)	nuclear	6	27	27.6	High
F1NHT5	1.89828	0.92469	0.001965	up	yes	1.101	0.58	0.622	0.525	0.593	1	1.226	1.077	Uncharacterized protein OS=Gallus gallus OX=9031 GN=FETUB PE=4 SV=2			GO:0010951(biological_process:negative regulation of endopeptidase activity); GO:0004869(molecular_function:cysteine-type endopeptidase inhibitor activity); GO:0005576(cellular_component:extracellular region); GO:0007339(biological_process:binding of sperm to zona pellucida); GO:0008191(molecular_function:metalloendopeptidase inhibitor activity)			PF00031.18(Cystatin:Cystatin domain); PF00666.14(Cathelicidins:Cathelicidin)	extracellular	8	24	44.1	High
A0A3S5ZPL8	1.51178	0.596252	0.001485	up	yes	0.9943	0.6577	0.723	0.641	0.609	1	0.945	1.038	Uncharacterized protein OS=Gallus gallus OX=9031 GN=SPATS2L PE=4 SV=1						PF07139.8(DUF1387:Protein of unknown function (DUF1387))	nuclear	1	2	61.6	High
P18302	1.51385	0.598225	0.000426	up	yes	0.989	0.6533	0.654	0.636	0.67	1	1.034	0.933	Drebrin OS=Gallus gallus OX=9031 GN=DBN1 PE=2 SV=4			GO:0007015(biological_process:actin filament organization); GO:0005938(cellular_component:cell cortex); GO:0098978(cellular_component:glutamatergic synapse); GO:0032507(biological_process:maintenance of protein location in cell); GO:0099524(cellular_component:postsynaptic cytosol); GO:0061003(biological_process:positive regulation of dendritic spine morphogenesis); GO:0030426(cellular_component:g…			PF00241.17(Cofilin_ADF:Cofilin/tropomyosin-type actin-binding protein)	cytoplasmic	1	1	71.5	High
O57348	1.62884	0.703847	2e-06	up	yes	1.012	0.6213	0.632	0.624	0.608	1	1.019	1.016	Cellular nucleic acid binding protein OS=Gallus gallus OX=9031 PE=2 SV=1	K09250	CNBP	GO:0005737(cellular_component:cytoplasm); GO:0005783(cellular_component:endoplasmic reticulum); GO:0003727(molecular_function:single-stranded RNA binding); GO:0008270(molecular_function:zinc ion binding); GO:0045182(molecular_function:translation regulator activity); GO:0003677(molecular_function:DNA binding); GO:2000767(biological_process:positive regulation of cytoplasmic translation); GO:00037…		COG5082(O:Posttranslational modification, protein turnover, chaperones); COG5082(U:Intracellular trafficking, secretion, and vesicular transport)	PF00098.20(zf-CCHC:Zinc knuckle); PF14392.3(zf-CCHC_4:Zinc knuckle); PF14787.3(zf-CCHC_5:GAG-polyprotein viral zinc-finger); PF13917.3(zf-CCHC_3:Zinc knuckle)	cytoplasmic	2	22	19	High
A0A3Q2TXD8	1.59131	0.670211	0.000158	up	yes	1.003	0.6303	0.591	0.675	0.625	1	0.985	1.024	Uncharacterized protein OS=Gallus gallus OX=9031 PE=4 SV=1							nuclear	4	10	44.4	High
Q6WEB3	1.73738	0.796914	0.000168	up	yes	1.036	0.5963	0.641	0.599	0.549	1	1.06	1.047	Thymosin beta OS=Gallus gallus OX=9031 PE=2 SV=1	K05764	TMSB4	GO:0005737(cellular_component:cytoplasm); GO:0007015(biological_process:actin filament organization); GO:0005856(cellular_component:cytoskeleton); GO:0003785(molecular_function:actin monomer binding)	gga04810(Regulation of actin cytoskeleton)		PF01290.17(Thymosin:Thymosin beta-4 family)	cytoplasmic	1	31	5.2	High
Q8JIG5	2.77016	1.46997	0.00195	up	yes	1.192	0.4303	0.456	0.388	0.447	1	1.221	1.354	Alpha-1-acid glycoprotein OS=Gallus gallus OX=9031 GN=ogchi PE=2 SV=1	K17308	ORM1, AGP1	GO:0002682(biological_process:regulation of immune system process); GO:0005615(cellular_component:extracellular space)				extracellular	4	19	22.3	High
A0A1D5P955	1.71799	0.78072	0.0042	up	yes	1.021	0.5943	0.705	0.539	0.539	1	1.111	0.952	BLOC-1-related complex subunit 5 OS=Gallus gallus OX=9031 GN=BORCS5 PE=4 SV=1			GO:0032418(biological_process:lysosome localization); GO:0098574(cellular_component:cytoplasmic side of lysosomal membrane); GO:0072384(biological_process:organelle transport along microtubule); GO:0099078(cellular_component:BORC complex); GO:0005873(cellular_component:plus-end kinesin complex); GO:0031224(cellular_component:intrinsic component of membrane)			PF10158.6(LOH1CR12:Tumour suppressor protein)	cytoplasmic	1	5	22	High
F1NPN5	2.07061	1.05006	0.000233	up	yes	1.085	0.524	0.551	0.502	0.519	1	1.124	1.13	SERPIN domain-containing protein OS=Gallus gallus OX=9031 GN=SPIA3 PE=3 SV=4	K04525	SERPINA	GO:0010951(biological_process:negative regulation of endopeptidase activity); GO:0005615(cellular_component:extracellular space); GO:0004867(molecular_function:serine-type endopeptidase inhibitor activity)		COG4826(O:Posttranslational modification, protein turnover, chaperones )	PF00079.17(Serpin:Serpin (serine protease inhibitor))	extracellular	7	20	47.6	High
A0A1D5PVG8	1.65074	0.723114	0.003721	up	yes	1.002	0.607	0.632	0.666	0.523	1	1.088	0.919	Prolylcarboxypeptidase OS=Gallus gallus OX=9031 GN=PRCP PE=4 SV=1	K01285	PRCP	GO:0097009(biological_process:energy homeostasis); GO:0002155(biological_process:regulation of thyroid hormone mediated signaling pathway); GO:0003085(biological_process:negative regulation of systemic arterial blood pressure); GO:0002353(biological_process:plasma kallikrein-kinin cascade); GO:0043535(biological_process:regulation of blood vessel endothelial cell migration); GO:0060055(biological…			PF05577.9(Peptidase_S28:Serine carboxypeptidase S28)	lysosomal	1	2	54.7	High
A0A1D5PTD2	1.50867	0.593275	0.004782	up	yes	0.966	0.6403	0.57	0.733	0.618	1	0.904	0.994	Erythrocyte membrane protein band 4.1 like 3 OS=Gallus gallus OX=9031 GN=EPB41L3 PE=4 SV=2						PF05902.10(4_1_CTD:4.1 protein C-terminal domain (CTD)); PF04382.10(SAB:SAB domain); PF09380.7(FERM_C:FERM C-terminal PH-like domain); PF09379.7(FERM_N:FERM N-terminal domain); PF08736.8(FA:FERM adjacent (FA)); PF00373.15(FERM_M:FERM central domain)	cytoplasmic	2	6	136.1	High
E1C206	2.09865	1.06946	0.000603	up	yes	1.085	0.517	0.491	0.476	0.584	1	1.162	1.092	SERPIN domain-containing protein OS=Gallus gallus OX=9031 GN=SPIA5 PE=3 SV=4	K04525	SERPINA	GO:0010951(biological_process:negative regulation of endopeptidase activity); GO:0005615(cellular_component:extracellular space); GO:0004867(molecular_function:serine-type endopeptidase inhibitor activity)		COG4826(O:Posttranslational modification, protein turnover, chaperones )	PF00079.17(Serpin:Serpin (serine protease inhibitor))	extracellular	1	2	48.1	High
A0A3Q2UI73	1.60492	0.6825	6.4e-05	up	yes	0.979	0.61	0.59	0.641	0.599	1	0.985	0.952	Uncharacterized protein OS=Gallus gallus OX=9031 PE=4 SV=1						PF00076.19(RRM_1:RNA recognition motif. (a.k.a. RRM, RBD, or RNP domain)); PF00641.15(zf-RanBP:Zn-finger in Ran binding protein and others)	cytoplasmic	1	4	37.1	High
Q5ZLB3	1.62243	0.698156	0.009883	up	yes	0.9707	0.5983	0.547	0.743	0.505	1	1.008	0.904	Uncharacterized protein OS=Gallus gallus OX=9031 GN=HNRNPA1 PE=2 SV=1	K12741	HNRNPA1_3	GO:0015031(biological_process:protein transport); GO:0016020(cellular_component:membrane); GO:1990904(cellular_component:ribonucleoprotein complex); GO:0003723(molecular_function:RNA binding); GO:0003729(molecular_function:mRNA binding)	gga03040(Spliceosome)	COG0724(R:General function prediction only )	PF00076.19(RRM_1:RNA recognition motif. (a.k.a. RRM, RBD, or RNP domain)); PF11627.5(HnRNPA1:Nuclear factor hnRNPA1); PF16367.2(RRM_7:RNA recognition motif)	nuclear	2	31	38.1	High
A0A3Q2U793	2.67635	1.42027	0.001615	up	yes	1.142	0.4267	0.545	0.378	0.357	1	1.243	1.183	Uncharacterized protein OS=Gallus gallus OX=9031 GN=ZNF737L PE=4 SV=1						PF13465.3(zf-H2C2_2:Zinc-finger double domain); PF00096.23(zf-C2H2:Zinc finger, C2H2 type); PF01352.24(KRAB:KRAB box); PF13894.3(zf-C2H2_4:C2H2-type zinc finger)	cytoplasmic	1	2	57.1	Medium
P08250	2.41612	1.27269	0.000619	up	yes	1.109	0.459	0.471	0.44	0.466	1	1.228	1.1	Apolipoprotein A-I OS=Gallus gallus OX=9031 GN=APOA1 PE=1 SV=2	K08757	APOA1	GO:0010903(biological_process:negative regulation of very-low-density lipoprotein particle remodeling); GO:0034375(biological_process:high-density lipoprotein particle remodeling); GO:0006656(biological_process:phosphatidylcholine biosynthetic process); GO:0030325(biological_process:adrenal gland development); GO:0006869(biological_process:lipid transport); GO:0031072(molecular_function:heat shoc…	gga03320(PPAR signaling pathway)		PF01442.15(Apolipoprotein:Apolipoprotein A1/A4/E domain); PF12732.4(YtxH:YtxH-like protein); PF07464.8(ApoLp-III:Apolipophorin-III precursor (apoLp-III))	extracellular	21	66	30.7	High
Q0GFE9	1.97955	0.985171	0.000734	up	yes	1.026	0.5183	0.47	0.574	0.511	1	0.964	1.114	Thymosin beta OS=Gallus gallus OX=9031 GN=TMSB15B PE=2 SV=1			GO:0005737(cellular_component:cytoplasm); GO:0007015(biological_process:actin filament organization); GO:0030334(biological_process:regulation of cell migration); GO:0016021(cellular_component:integral component of membrane); GO:0005856(cellular_component:cytoskeleton); GO:0042989(biological_process:sequestering of actin monomers); GO:0003785(molecular_function:actin monomer binding)			PF01290.17(Thymosin:Thymosin beta-4 family)	cytoplasmic	1	31	5.2	High
P57788	1.54747	0.629907	0.001078	up	yes	0.9373	0.6057	0.648	0.6	0.569	1	0.916	0.896	Monocarboxylate transporter 4 OS=Gallus gallus OX=9031 GN=SLC16A3 PE=2 SV=1	K08180	SLC16A3	GO:0015718(biological_process:monocarboxylic acid transport); GO:0015129(molecular_function:lactate transmembrane transporter activity); GO:0015293(molecular_function:symporter activity); GO:0008028(molecular_function:monocarboxylic acid transmembrane transporter activity); GO:0031965(cellular_component:nuclear membrane); GO:0005887(cellular_component:integral component of plasma membrane)		COG0477(G:Carbohydrate transport and metabolism )	PF07690.13(MFS_1:Major Facilitator Superfamily)	peroxisomal	5	10	51	High
A0A1D5P5L5	1.82061	0.864421	3.1e-05	up	yes	0.9753	0.5357	0.536	0.564	0.507	1	0.97	0.956	Methyltransf_11 domain-containing protein OS=Gallus gallus OX=9031 GN=LOC107048987 PE=4 SV=1			GO:0008757(molecular_function:S-adenosylmethionine-dependent methyltransferase activity)			PF08241.9(Methyltransf_11:Methyltransferase domain); PF13649.3(Methyltransf_25:Methyltransferase domain); PF13847.3(Methyltransf_31:Methyltransferase domain); PF01209.15(Ubie_methyltran:ubiE/COQ5 methyltransferase family); PF08242.9(Methyltransf_12:Methyltransferase domain); PF03141.13(Methyltransf_29:Putative S-adenosyl-L-methionine-dependent methyltransferase); PF13489.3(Methyltransf_23:Methylt…	cytoplasmic	9	34	30.3	High
B3TZB6	2.39865	1.26222	0.000859	up	yes	1.065	0.444	0.479	0.408	0.445	1	1.197	0.997	PNPLA1 (Fragment) OS=Gallus gallus OX=9031 PE=2 SV=1			GO:0016787(molecular_function:hydrolase activity); GO:0016042(biological_process:lipid catabolic process)			PF01734.19(Patatin:Patatin-like phospholipase)	extracellular	1	4	19.8	Medium
A0A1D5PK48	3.08152	1.62364	0.005179	up	yes	1.134	0.368	0.381	0.359	0.364	1	1.41	0.992	Uncharacterized protein OS=Gallus gallus OX=9031 GN=APOC3 PE=4 SV=1	K08759	APOC3	GO:0042157(biological_process:lipoprotein metabolic process); GO:0005576(cellular_component:extracellular region); GO:0008289(molecular_function:lipid binding); GO:0006869(biological_process:lipid transport)	gga03320(PPAR signaling pathway)		PF05778.9(Apo-CIII:Apolipoprotein CIII (Apo-CIII)); PF04691.9(ApoC-I:Apolipoprotein C-I (ApoC-1))	extracellular	5	30	10.3	High
E1C4H5	1.74899	0.80652	0.001203	up	yes	0.9497	0.543	0.604	0.557	0.468	1	0.951	0.898	Collagen type XXVIII alpha 1 chain OS=Gallus gallus OX=9031 GN=COL28A1 PE=4 SV=2			GO:0005201(molecular_function:extracellular matrix structural constituent); GO:0005604(cellular_component:basement membrane); GO:0005615(cellular_component:extracellular space); GO:0031012(cellular_component:extracellular matrix); GO:0030198(biological_process:extracellular matrix organization); GO:0004867(molecular_function:serine-type endopeptidase inhibitor activity)			PF00092.25(VWA:von Willebrand factor type A domain); PF01391.15(Collagen:Collagen triple helix repeat (20 copies)); PF13519.3(VWA_2:von Willebrand factor type A domain); PF00014.20(Kunitz_BPTI:Kunitz/Bovine pancreatic trypsin inhibitor domain); PF13768.3(VWA_3:von Willebrand factor type A domain)	mitochondrial	12	12	119.6	High
A0A3Q3AJ45	1.7627	0.817784	0.00242	up	yes	0.9337	0.5297	0.603	0.54	0.446	1	0.932	0.869	Transcription factor 12 OS=Gallus gallus OX=9031 GN=TCF12 PE=4 SV=1	K15603	TCF4_12	GO:0005737(cellular_component:cytoplasm); GO:0016607(cellular_component:nuclear speck); GO:0003700(molecular_function:transcription factor activity, sequence-specific DNA binding); GO:0005634(cellular_component:nucleus); GO:0001228(molecular_function:transcriptional activator activity, RNA polymerase II transcription regulatory region sequence-specific binding); GO:0046332(molecular_function:SMAD…			PF00010.23(HLH:Helix-loop-helix DNA-binding domain)	nuclear	1	2	52.7	Medium
A0A1D5NZG8	1.76393	0.818796	0.00602	up	yes	0.9273	0.5257	0.623	0.53	0.424	1	0.948	0.834	Ethanolamine-phosphate phospho-lyase OS=Gallus gallus OX=9031 GN=ETNPPL PE=3 SV=2	K14286	AGXT2L1, ETNPPL	GO:0008483(molecular_function:transaminase activity); GO:0030170(molecular_function:pyridoxal phosphate binding)	gga00564(Glycerophospholipid metabolism)	COG0160(E:Amino acid transport and metabolism )	PF00202.18(Aminotran_3:Aminotransferase class-III)	cytoplasmic	2	5	55.9	High

## Sheet: 300d vs 450d
Accession	FC(BYC300X/BYC450X)	Log2FC(BYC300X/BYC450X)	P_value(BYC300X/BYC450X)	Regulate	Significant	BYC300X	BYC450X	BYC450X1	BYC450X2	BYC450X3	BYC300X1	BYC300X2	BYC300X3	Description	ko_id	ko_name	go	pathways	cog	pfam	subloc	uni_peptide	coverage	mw	fdr
A0A1D5P0U8	0.212281	-2.23596	0.000978	down	yes	0.242	1.14	0.988	1.332	1.1	0.2	0.251	0.275	ATP synthase subunit gamma OS=Gallus gallus OX=9031 GN=ATP5C1 PE=3 SV=1	K02136	ATPeF1G, ATP5C1, ATP3	GO:0045261(cellular_component:proton-transporting ATP synthase complex, catalytic core F(1)); GO:0005753(cellular_component:mitochondrial proton-transporting ATP synthase complex); GO:0015986(biological_process:ATP synthesis coupled proton transport); GO:0016887(molecular_function:ATPase activity); GO:0046933(molecular_function:proton-transporting ATP synthase activity, rotational mechanism)	gga00190(Oxidative phosphorylation)	COG0224(C:Energy production and conversion )	PF00231.16(ATP-synt:ATP synthase)	mitochondrial	1	61	32.6	High
A0A3Q2UAE7	0.227617	-2.13532	0.000369	down	yes	0.3783	1.662	1.618	1.839	1.528	0.412	0.477	0.246	Ig-like domain-containing protein OS=Gallus gallus OX=9031 PE=4 SV=1						PF07686.14(V-set:Immunoglobulin V-set domain)	mitochondrial	1	26	10.9	High
A0A1D5PFK7	0.266687	-1.90678	4.6e-05	down	yes	0.4443	1.666	1.538	1.728	1.731	0.425	0.46	0.448	Adaptor related protein complex 4 subunit epsilon 1 OS=Gallus gallus OX=9031 GN=AP4E1 PE=4 SV=2	K12400	AP4E1		gga04142(Lysosome)		PF01602.17(Adaptin_N:Adaptin N terminal region); PF14807.3(AP4E_app_platf:Adaptin AP4 complex epsilon appendage platform)	cytoplasmic	1	1	127.4	High
A0A3Q2UEB8	0.267349	-1.9032	0.002848	down	yes	0.4307	1.611	1.404	1.968	1.462	0.392	0.421	0.479	WD and tetratricopeptide repeats 1 OS=Gallus gallus OX=9031 GN=WDTC1 PE=4 SV=1	K11807	WDTC1				PF00400.29(WD40:WD domain, G-beta repeat); PF14559.3(TPR_19:Tetratricopeptide repeat); PF12894.4(ANAPC4_WD40:Anaphase-promoting complex subunit 4 WD40 domain); PF12895.4(ANAPC3:Anaphase-promoting complex, cyclosome, subunit 3)	mitochondrial	1	2	78.2	Medium
F1NYU0	0.297057	-1.75119	0.008543	down	yes	0.4643	1.563	1.108	1.764	1.817	0.467	0.453	0.473	Uncharacterized protein OS=Gallus gallus OX=9031 GN=MYL2 PE=4 SV=2	K10351	MYL2		gga04261(Adrenergic signaling in cardiomyocytes); gga04530(Tight junction); gga04810(Regulation of actin cytoskeleton); gga04371(Apelin signaling pathway); gga04510(Focal adhesion); gga04260(Cardiac muscle contraction)	COG5126(D:Cell cycle control, cell division, chromosome partitioning); COG5126(Z:Cytoskeleton); COG5126(T:Signal transduction mechanisms)	PF00036.29(EF-hand_1:EF hand); PF13833.3(EF-hand_8:EF-hand domain pair); PF13405.3(EF-hand_6:EF-hand domain); PF13499.3(EF-hand_7:EF-hand domain pair)	cytoplasmic	6	65	23	High
A0A3Q2TYZ1	0.318146	-1.65224	0.002997	down	yes	0.6417	2.017	1.803	2.444	1.805	0.617	0.66	0.648	Uncharacterized protein OS=Gallus gallus OX=9031 GN=MPDZ PE=4 SV=1						PF00595.21(PDZ:PDZ domain (Also known as DHR or GLGF)); PF13180.3(PDZ_2:PDZ domain); PF09045.7(L27_2:L27_2); PF16667.2(MPDZ_u10:Unstructured region 10 on multiple PDZ protein)	cytoplasmic	1	1	222.1	Medium
A0A3Q2UEB3	0.323643	-1.62752	0.001436	down	yes	0.334	1.032	1.03	1.168	0.899	0.317	0.268	0.417	Contactin 4 OS=Gallus gallus OX=9031 GN=CNTN4 PE=4 SV=1	K06762	CNTN4	GO:0098632(molecular_function:protein binding involved in cell-cell adhesion); GO:0030424(cellular_component:axon); GO:0005886(cellular_component:plasma membrane); GO:0070593(biological_process:dendrite self-avoidance); GO:0007411(biological_process:axon guidance); GO:0007156(biological_process:homophilic cell adhesion via plasma membrane adhesion molecules)			PF13927.3(Ig_3:Immunoglobulin domain); PF07679.13(I-set:Immunoglobulin I-set domain); PF00047.22(ig:Immunoglobulin domain); PF13895.3(Ig_2:Immunoglobulin domain); PF00041.18(fn3:Fibronectin type III domain); PF07686.14(V-set:Immunoglobulin V-set domain)	plasma membrane	1	1	117.1	Medium
A0A165EAY6	0.338301	-1.56362	0.000209	down	yes	0.5017	1.483	1.63	1.384	1.436	0.529	0.492	0.484	Multidrug resistance protein 4 OS=Gallus gallus OX=9031 GN=ABCC4 PE=2 SV=1	K05673	ABCC4	GO:0042626(molecular_function:ATPase activity, coupled to transmembrane movement of substances); GO:0016020(cellular_component:membrane); GO:0060271(biological_process:cilium assembly); GO:0016021(cellular_component:integral component of membrane); GO:0032310(biological_process:prostaglandin secretion); GO:0031088(cellular_component:platelet dense granule membrane); GO:0016323(cellular_component:…	gga02010(ABC transporters)	COG1132(V:Defense mechanisms )	PF00664.20(ABC_membrane:ABC transporter transmembrane region); PF00005.24(ABC_tran:ABC transporter); PF02463.16(SMC_N:RecF/RecN/SMC N terminal domain); PF13191.3(AAA_16:AAA ATPase domain); PF01926.20(MMR_HSR1:50S ribosome-binding GTPase); PF03193.13(DUF258:Protein of unknown function, DUF258)	peroxisomal	2	1	151.9	High
P80565	0.350336	-1.51319	0.003068	down	yes	0.3647	1.041	0.98	1.242	0.901	0.34	0.342	0.412	Fatty acid-binding protein, smooth muscle (Fragments) OS=Gallus gallus OX=9031 GN=FABP PE=1 SV=2			GO:0008289(molecular_function:lipid binding)			PF00061.20(Lipocalin:Lipocalin / cytosolic fatty-acid binding protein family)	cytoplasmic	1	65	8	High
A0A3Q2UDY7	0.350591	-1.51214	6.8e-05	down	yes	0.623	1.777	1.71	1.731	1.89	0.652	0.551	0.666	Uncharacterized protein OS=Gallus gallus OX=9031 GN=INO80 PE=4 SV=1	K11665	INO80, INOC1	GO:0042393(molecular_function:histone binding); GO:0006338(biological_process:chromatin remodeling); GO:0006281(biological_process:DNA repair); GO:0032508(biological_process:DNA duplex unwinding); GO:0043044(biological_process:ATP-dependent chromatin remodeling); GO:0031011(cellular_component:Ino80 complex); GO:0043618(biological_process:regulation of transcription from RNA polymerase II promoter…			PF00176.20(SNF2_N:SNF2 family N-terminal domain); PF13892.3(DBINO:DNA-binding domain); PF00271.28(Helicase_C:Helicase conserved C-terminal domain); PF04851.12(ResIII:Type III restriction enzyme, res subunit); PF11496.5(HDA2-3:Class II histone deacetylase complex subunits 2 and 3)	nuclear	1	1	177.8	Medium
F7B5D1	0.362218	-1.46507	0.004467	down	yes	1.091	3.012	2.986	2.45	3.601	1.086	1.076	1.112	DNA polymerase lambda OS=Gallus gallus OX=9031 GN=POLL PE=3 SV=1			GO:0006303(biological_process:double-strand break repair via nonhomologous end joining); GO:0006281(biological_process:DNA repair); GO:0005634(cellular_component:nucleus); GO:0003887(molecular_function:DNA-directed DNA polymerase activity); GO:0003677(molecular_function:DNA binding); GO:0046872(molecular_function:metal ion binding)		COG1796(L:Replication, recombination and repair )	PF14792.3(DNA_pol_B_palm:DNA polymerase beta palm); PF10391.6(DNA_pol_lambd_f:Fingers domain of DNA polymerase lambda); PF14791.3(DNA_pol_B_thumb:DNA polymerase beta thumb); PF14716.3(HHH_8:Helix-hairpin-helix domain); PF16589.2(BRCT_2:BRCT domain, a BRCA1 C-terminus domain)	nuclear	2	2	66.9	High
A0A3Q2UE06	0.364192	-1.45723	2.5e-05	down	yes	0.6133	1.684	1.727	1.728	1.596	0.579	0.609	0.652	Protein kinase domain-containing protein OS=Gallus gallus OX=9031 GN=LOC100857512 PE=3 SV=1	K08803	DAPK	GO:0005737(cellular_component:cytoplasm); GO:0004674(molecular_function:protein serine/threonine kinase activity); GO:0005634(cellular_component:nucleus); GO:0005524(molecular_function:ATP binding)	gga04140(Autophagy - animal)		PF00069.22(Pkinase:Protein kinase domain); PF07714.14(Pkinase_Tyr:Protein tyrosine kinase)	cytoplasmic	1	3	44.7	Low
Q8UUU0	0.383838	-1.38143	0.006314	down	yes	0.608	1.584	1.684	1.226	1.841	0.655	0.585	0.584	Erg isoform C-1-1 OS=Gallus gallus OX=9031 GN=ERG PE=2 SV=1			GO:0003700(molecular_function:transcription factor activity, sequence-specific DNA binding); GO:0043565(molecular_function:sequence-specific DNA binding); GO:0005634(cellular_component:nucleus)			PF00178.19(Ets:Ets-domain); PF02198.13(SAM_PNT:Sterile alpha motif (SAM)/Pointed domain)	nuclear	1	2	51	Medium
F1N8Y5	0.398872	-1.326	0.003611	down	yes	0.566	1.419	1.241	1.692	1.323	0.541	0.571	0.586	GRASP55_65 domain-containing protein OS=Gallus gallus OX=9031 GN=GORASP1 PE=4 SV=1					COG5233(U:Intracellular trafficking, secretion, and vesicular transport )	PF04495.11(GRASP55_65:GRASP55/65 PDZ-like domain); PF13180.3(PDZ_2:PDZ domain)	cytoplasmic	2	7	45.4	High
A0A3Q2UL25	0.406785	-1.29766	0.001857	down	yes	0.4137	1.017	1.083	1.112	0.856	0.429	0.382	0.43	TGT domain-containing protein OS=Gallus gallus OX=9031 GN=QTRT1 PE=4 SV=1	K00773	tgt, QTRT1			COG0343(J:Translation, ribosomal structure and biogenesis )	PF01702.15(TGT:Queuine tRNA-ribosyltransferase)	cytoplasmic	2	5	47.4	High
F1NED9	0.420946	-1.24829	0.002183	down	yes	0.623	1.48	1.363	1.723	1.355	0.606	0.609	0.654	Four and a half LIM domains 1 OS=Gallus gallus OX=9031 GN=FHL1 PE=4 SV=3	K14365	FHL1, SLIM1	GO:0046872(molecular_function:metal ion binding)			PF00412.19(LIM:LIM domain)	cytoplasmic	21	72	34.1	High
F1NI29	0.421692	-1.24574	0.002536	down	yes	0.4203	0.9967	0.971	1.155	0.864	0.411	0.409	0.441	Uncharacterized protein OS=Gallus gallus OX=9031 GN=HADHA PE=3 SV=3	K07515	HADHA	GO:0003857(molecular_function:3-hydroxyacyl-CoA dehydrogenase activity); GO:0016507(cellular_component:mitochondrial fatty acid beta-oxidation multienzyme complex); GO:0006635(biological_process:fatty acid beta-oxidation); GO:0005739(cellular_component:mitochondrion); GO:0004300(molecular_function:enoyl-CoA hydratase activity); GO:0016509(molecular_function:long-chain-3-hydroxyacyl-CoA dehydrogen…	gga01040(Biosynthesis of unsaturated fatty acids); gga00280(Valine, leucine and isoleucine degradation); gga00640(Propanoate metabolism); gga01200(Carbon metabolism); gga01212(Fatty acid metabolism); gga00650(Butanoate metabolism); gga00410(beta-Alanine metabolism); gga00062(Fatty acid elongation); gga00310(Lysine degradation); gga00071(Fatty acid degradation); gga00380(Tryptophan metabolism)	COG1250(I:Lipid transport and metabolism ); COG1024(I:Lipid transport and metabolism )	PF02737.15(3HCDH_N:3-hydroxyacyl-CoA dehydrogenase, NAD binding domain); PF00378.17(ECH_1:Enoyl-CoA hydratase/isomerase); PF00725.19(3HCDH:3-hydroxyacyl-CoA dehydrogenase, C-terminal domain); PF16113.2(ECH_2:Enoyl-CoA hydratase/isomerase)	mitochondrial	1	63	82.9	High
S5TQ07	0.425632	-1.23232	0.007287	down	yes	0.6227	1.463	1.59	1.651	1.147	0.522	0.663	0.683	Zinc finger protein 36 C3H1 type-like 1 protein OS=Gallus gallus OX=9031 GN=Zfp36l1 PE=2 SV=1	K18753	ZFP36L	GO:0001570(biological_process:vasculogenesis); GO:0048568(biological_process:embryonic organ development); GO:0071385(biological_process:cellular response to glucocorticoid stimulus); GO:0038066(biological_process:p38MAPK cascade); GO:0009611(biological_process:response to wounding); GO:1901991(biological_process:negative regulation of mitotic cell cycle phase transition); GO:0035264(biological_p…		COG5063(R:General function prediction only )	PF04553.9(Tis11B_N:Tis11B like protein, N terminus); PF00642.21(zf-CCCH:Zinc finger C-x8-C-x5-C-x3-H type (and similar))	cytoplasmic	1	3	36	Low
Q5ZLX5	0.429589	-1.21897	0.001016	down	yes	0.543	1.264	1.244	1.343	1.204	0.607	0.625	0.397	Zinc finger Ran-binding domain-containing protein 2 OS=Gallus gallus OX=9031 GN=ZRANB2 PE=2 SV=1			GO:0016021(cellular_component:integral component of membrane); GO:0005634(cellular_component:nucleus); GO:0001530(molecular_function:lipopolysaccharide binding); GO:0005654(cellular_component:nucleoplasm); GO:0003723(molecular_function:RNA binding); GO:0004957(molecular_function:prostaglandin E receptor activity); GO:0046872(molecular_function:metal ion binding); GO:0004960(molecular_function:thr…			PF00641.15(zf-RanBP:Zn-finger in Ran binding protein and others)	nuclear	3	11	37.8	High
O57660	0.43116	-1.21371	0.000576	down	yes	0.4093	0.9493	0.947	1.04	0.861	0.43	0.376	0.422	CFR-associated protein p70 OS=Gallus gallus OX=9031 PE=2 SV=1	K07515	HADHA	GO:0016507(cellular_component:mitochondrial fatty acid beta-oxidation multienzyme complex); GO:0006635(biological_process:fatty acid beta-oxidation); GO:0005739(cellular_component:mitochondrion); GO:0004300(molecular_function:enoyl-CoA hydratase activity); GO:0016509(molecular_function:long-chain-3-hydroxyacyl-CoA dehydrogenase activity); GO:0042645(cellular_component:mitochondrial nucleoid); GO:…	gga01040(Biosynthesis of unsaturated fatty acids); gga00280(Valine, leucine and isoleucine degradation); gga00640(Propanoate metabolism); gga01200(Carbon metabolism); gga01212(Fatty acid metabolism); gga00650(Butanoate metabolism); gga00410(beta-Alanine metabolism); gga00062(Fatty acid elongation); gga00310(Lysine degradation); gga00071(Fatty acid degradation); gga00380(Tryptophan metabolism)	COG1024(I:Lipid transport and metabolism ); COG1250(I:Lipid transport and metabolism )	PF02737.15(3HCDH_N:3-hydroxyacyl-CoA dehydrogenase, NAD binding domain); PF00378.17(ECH_1:Enoyl-CoA hydratase/isomerase); PF00725.19(3HCDH:3-hydroxyacyl-CoA dehydrogenase, C-terminal domain); PF16113.2(ECH_2:Enoyl-CoA hydratase/isomerase)	mitochondrial	1	62	83.1	High
A0A3Q3AMM4	0.436162	-1.19706	0.00118	down	yes	0.6887	1.579	1.369	1.72	1.647	0.694	0.661	0.711	Peptide deformylase OS=Gallus gallus OX=9031 GN=PDF PE=3 SV=1						PF01327.18(Pep_deformylase:Polypeptide deformylase)	mitochondrial	2	10	24.7	High
A0A3Q2TUG3	0.441529	-1.17942	0.000398	down	yes	0.5603	1.269	1.316	1.347	1.144	0.533	0.564	0.584	TGF_BETA_2 domain-containing protein OS=Gallus gallus OX=9031 GN=INHBE PE=3 SV=1	K04667	INHB	GO:0005179(molecular_function:hormone activity); GO:0005576(cellular_component:extracellular region); GO:0008083(molecular_function:growth factor activity)	gga04350(TGF-beta signaling pathway); gga04060(Cytokine-cytokine receptor interaction)		PF00019.17(TGF_beta:Transforming growth factor beta like domain); PF00688.15(TGFb_propeptide:TGF-beta propeptide)	extracellular	1	2	38.1	Medium
P09244	0.443906	-1.17167	0.001568	down	yes	0.55	1.239	1.176	1.415	1.127	0.532	0.54	0.578	Tubulin beta-7 chain OS=Gallus gallus OX=9031 PE=2 SV=1	K07375	TUBB	GO:0005200(molecular_function:structural constituent of cytoskeleton); GO:0000086(biological_process:G2/M transition of mitotic cell cycle); GO:0032794(molecular_function:GTPase activating protein binding); GO:0050807(biological_process:regulation of synapse organization); GO:0035578(cellular_component:azurophil granule lumen); GO:0044877(molecular_function:macromolecular complex binding); GO:003…	gga04540(Gap junction); gga04145(Phagosome)	COG5023(Z:Cytoskeleton )	PF00091.22(Tubulin:Tubulin/FtsZ family, GTPase domain); PF03953.14(Tubulin_C:Tubulin C-terminal domain)	cytoplasmic	4	73	49.6	High
P07997	0.449832	-1.15254	0.003901	down	yes	0.2273	0.5053	0.45	0.489	0.577	0.189	0.28	0.213	5-aminolevulinate synthase, nonspecific, mitochondrial OS=Gallus gallus OX=9031 GN=ALAS1 PE=2 SV=2	K00643	E2.3.1.37, ALAS	GO:0006783(biological_process:heme biosynthetic process); GO:0006782(biological_process:protoporphyrinogen IX biosynthetic process); GO:0005829(cellular_component:cytosol); GO:0030170(molecular_function:pyridoxal phosphate binding); GO:0005759(cellular_component:mitochondrial matrix); GO:0003870(molecular_function:5-aminolevulinate synthase activity)	gga00260(Glycine, serine and threonine metabolism); gga00860(Porphyrin and chlorophyll metabolism)	COG0156(H:Coenzyme transport and metabolism )	PF00155.18(Aminotran_1_2:Aminotransferase class I and II); PF09029.7(Preseq_ALAS:5-aminolevulinate synthase presequence); PF01053.17(Cys_Met_Meta_PP:Cys/Met metabolism PLP-dependent enzyme)	mitochondrial	1	1	69.9	High
Q5ZJW5	0.450217	-1.15131	0.000368	down	yes	0.4463	0.9913	0.993	1.069	0.912	0.472	0.411	0.456	Mitochondrial pyruvate carrier OS=Gallus gallus OX=9031 GN=RCJMB04_15b14 PE=2 SV=1			GO:0005743(cellular_component:mitochondrial inner membrane); GO:0006850(biological_process:mitochondrial pyruvate transport)			PF03650.10(MPC:Uncharacterised protein family (UPF0041))	cytoplasmic	4	39	12.3	High
A0A3Q2UC94	0.450275	-1.15112	0.001854	down	yes	0.4917	1.092	1.021	1.244	1.012	0.487	0.44	0.548	Sec8_exocyst domain-containing protein OS=Gallus gallus OX=9031 GN=EXOC4 PE=4 SV=1						PF04048.11(Sec8_exocyst:Sec8 exocyst complex component specific domain)	cytoplasmic	5	5	115.8	High
F1NFA8	0.463462	-1.10948	0.003413	down	yes	0.482	1.04	0.951	1.219	0.95	0.481	0.495	0.47	Nucleoporin 62 OS=Gallus gallus OX=9031 GN=NUP62 PE=4 SV=3	K14306	NUP62, NSP1	GO:0045840(biological_process:positive regulation of mitotic nuclear division); GO:0030159(molecular_function:receptor signaling complex scaffold activity); GO:1903438(biological_process:positive regulation of mitotic cytokinetic process); GO:0042059(biological_process:negative regulation of epidermal growth factor receptor signaling pathway); GO:0043407(biological_process:negative regulation of …	gga03013(RNA transport)		PF05064.10(Nsp1_C:Nsp1-like C-terminal region)	cytoplasmic	5	9	58.3	High
A0A3Q2TSL7	0.465981	-1.10166	0.000536	down	yes	0.3397	0.729	0.679	0.795	0.713	0.371	0.336	0.312	Parvin beta OS=Gallus gallus OX=9031 GN=PARVB PE=4 SV=1	K06275	PARV	GO:0003779(molecular_function:actin binding); GO:0031532(biological_process:actin cytoskeleton reorganization); GO:0007155(biological_process:cell adhesion)	gga04510(Focal adhesion)		PF00307.28(CH:Calponin homology (CH) domain)	cytoplasmic	1	54	39	High
P02197	0.467988	-1.09546	0.000772	down	yes	0.614	1.312	1.276	1.456	1.203	0.616	0.597	0.629	Myoglobin OS=Gallus gallus OX=9031 GN=MB PE=1 SV=4			GO:0007507(biological_process:heart development); GO:0005344(molecular_function:oxygen transporter activity); GO:0019825(molecular_function:oxygen binding); GO:0020037(molecular_function:heme binding); GO:0001666(biological_process:response to hypoxia); GO:0043353(biological_process:enucleate erythrocyte differentiation); GO:0046872(molecular_function:metal ion binding)		COG1018(C:Energy production and conversion )	PF00042.19(Globin:Globin)	cytoplasmic	25	100	17.4	High
Q9DEA6	0.471731	-1.08396	0.007697	down	yes	0.5123	1.086	0.896	1.292	1.07	0.535	0.483	0.519	Tropomodulin (Fragment) OS=Gallus gallus OX=9031 GN=E-Tmod PE=1 SV=1	K10370	TMOD	GO:0005737(cellular_component:cytoplasm); GO:0042383(cellular_component:sarcolemma); GO:0006936(biological_process:muscle contraction); GO:0030239(biological_process:myofibril assembly); GO:0030863(cellular_component:cortical cytoskeleton); GO:0070307(biological_process:lens fiber cell development); GO:0051015(molecular_function:actin filament binding); GO:0008344(biological_process:adult locomot…			PF03250.11(Tropomodulin:Tropomodulin)	cytoplasmic	2	57	38.5	High
F1P3X1	0.473029	-1.08	0.001895	down	yes	0.798	1.687	1.602	1.924	1.536	0.782	0.845	0.767	Uncharacterized protein OS=Gallus gallus OX=9031 GN=MYH1G PE=3 SV=4					COG5022(Z:Cytoskeleton )	PF00063.18(Myosin_head:Myosin head (motor domain)); PF01576.16(Myosin_tail_1:Myosin tail); PF02736.16(Myosin_N:Myosin N-terminal SH3-like domain); PF04582.9(Reo_sigmaC:Reovirus sigma C capsid protein)	nuclear	14	77	223.1	High
A0A1D5P6V5	0.474172	-1.07652	0.00403	down	yes	0.4397	0.9273	0.957	1.049	0.776	0.471	0.41	0.438	Perilipin OS=Gallus gallus OX=9031 GN=PLIN4 PE=3 SV=1	K20287	PLIN3				PF03036.13(Perilipin:Perilipin family)	cytoplasmic	20	59	45.4	High
E1C0M1	0.476766	-1.06865	0.001029	down	yes	0.434	0.9103	0.996	0.925	0.81	0.448	0.408	0.446	Retinol binding protein 7 OS=Gallus gallus OX=9031 GN=RBP7 PE=3 SV=2			GO:0005501(molecular_function:retinoid binding); GO:0008289(molecular_function:lipid binding)		COG1057(H:Coenzyme transport and metabolism )	PF00061.20(Lipocalin:Lipocalin / cytosolic fatty-acid binding protein family)	cytoplasmic	4	26	15.6	High
Q90986	0.477188	-1.06737	0.008887	down	yes	0.638	1.337	1.241	1.383	1.387	0.512	0.915	0.487	Lymphocyte antigen 6E OS=Gallus gallus OX=9031 GN=LY6E PE=2 SV=1	K06846	LY6D_E_G6_H	GO:0030550(molecular_function:acetylcholine receptor inhibitor activity); GO:0008283(biological_process:cell proliferation); GO:0009986(cellular_component:cell surface); GO:0016020(cellular_component:membrane); GO:0005886(cellular_component:plasma membrane); GO:0002320(biological_process:lymphoid progenitor cell differentiation); GO:0031225(cellular_component:anchored component of membrane)			PF00021.18(UPAR_LY6:u-PAR/Ly-6 domain); PF00087.18(Toxin_1:Snake toxin)	extracellular	1	6	13	Medium
A0A3Q2UBS7	0.485031	-1.04385	0.000616	down	yes	0.4747	0.9787	0.924	1.081	0.931	0.462	0.482	0.48	PDE4_UCR domain-containing protein OS=Gallus gallus OX=9031 PE=4 SV=1	K13293	PDE4		gga00230(Purine metabolism)			cytoplasmic	1	2	48	High
Q76MS9	0.48694	-1.03818	0.000136	down	yes	0.522	1.072	1.055	1.13	1.03	0.481	0.522	0.563	Musculoskeletal embryonic nuclear protein 1 OS=Gallus gallus OX=9031 GN=MUSTN1 PE=3 SV=1			GO:1902730(biological_process:positive regulation of proteoglycan biosynthetic process); GO:1902732(biological_process:positive regulation of chondrocyte proliferation); GO:0005634(cellular_component:nucleus); GO:0042246(biological_process:tissue regeneration); GO:0032332(biological_process:positive regulation of chondrocyte differentiation); GO:0010628(biological_process:positive regulation of g…			PF15682.2(Mustang:Musculoskeletal, temporally activated-embryonic nuclear protein 1)	nuclear	5	54	8.7	High
A0A452J7Z6	0.488287	-1.0342	0.003431	down	yes	0.2793	0.572	0.57	0.648	0.498	0.314	0.274	0.25	Calponin OS=Gallus gallus OX=9031 GN=CNN1 PE=3 SV=1			GO:0003779(molecular_function:actin binding); GO:0005516(molecular_function:calmodulin binding); GO:0031032(biological_process:actomyosin structure organization)		COG5199(Z:Cytoskeleton )	PF00402.15(Calponin:Calponin family repeat); PF00307.28(CH:Calponin homology (CH) domain)	cytoplasmic	13	52	35.4	High
E1BXT9	0.489267	-1.03131	0.005277	down	yes	0.449	0.9177	0.883	1.071	0.799	0.42	0.423	0.504	Uncharacterized protein OS=Gallus gallus OX=9031 GN=UQCR11 PE=4 SV=1	K00420	QCR10, UQCR	GO:0008121(molecular_function:ubiquinol-cytochrome-c reductase activity); GO:0005739(cellular_component:mitochondrion)	gga04260(Cardiac muscle contraction); gga00190(Oxidative phosphorylation)		PF08997.7(UCR_6-4kD:Ubiquinol-cytochrome C reductase complex, 6.4kD protein)	extracellular	1	21	6.3	High
F1P4R3	0.495666	-1.01256	0.002853	down	yes	0.4517	0.9113	0.812	1.029	0.893	0.5	0.461	0.394	Four and a half LIM domains 2 OS=Gallus gallus OX=9031 GN=FHL2 PE=4 SV=2	K14380	FHL2	GO:0046872(molecular_function:metal ion binding)			PF00412.19(LIM:LIM domain)	cytoplasmic	7	26	32.4	High
P11183	0.496099	-1.0113	0.001695	down	yes	0.6613	1.333	1.263	1.473	1.263	0.651	0.57	0.763	Glycine cleavage system H protein, mitochondrial OS=Gallus gallus OX=9031 GN=GCSH PE=1 SV=2	K02437	gcvH, GCSH	GO:0019464(biological_process:glycine decarboxylation via glycine cleavage system); GO:0009249(biological_process:protein lipoylation); GO:0005739(cellular_component:mitochondrion); GO:0005960(cellular_component:glycine cleavage complex)	gga00260(Glycine, serine and threonine metabolism); gga00630(Glyoxylate and dicarboxylate metabolism)	COG0509(E:Amino acid transport and metabolism )	PF01597.16(GCV_H:Glycine cleavage H-protein)	mitochondrial	2	18	18	High
F1N9W3	0.501084	-0.996876	0.000209	down	yes	0.5547	1.107	1.063	1.091	1.167	0.612	0.538	0.514	Glutamyl-tRNA(Gln) amidotransferase subunit B, mitochondrial OS=Gallus gallus OX=9031 GN=GATB PE=3 SV=4			GO:0030956(cellular_component:glutamyl-tRNA(Gln) amidotransferase complex); GO:0050567(molecular_function:glutaminyl-tRNA synthase (glutamine-hydrolyzing) activity); GO:0005739(cellular_component:mitochondrion); GO:0005524(molecular_function:ATP binding); GO:0032543(biological_process:mitochondrial translation); GO:0070681(biological_process:glutaminyl-tRNAGln biosynthesis via transamidation)		COG0064(J:Translation, ribosomal structure and biogenesis )	PF02934.12(GatB_N:GatB/GatE catalytic domain); PF02637.15(GatB_Yqey:GatB domain)	mitochondrial	2	3	60.1	High
F1NT19	0.502934	-0.991558	0.008129	down	yes	0.6513	1.295	1.318	1.489	1.079	0.623	0.57	0.761	Superoxide dismutase OS=Gallus gallus OX=9031 GN=SOD2 PE=3 SV=1	K04564	SOD2	GO:0004784(molecular_function:superoxide dismutase activity); GO:0046872(molecular_function:metal ion binding)	gga04146(Peroxisome); gga04068(FoxO signaling pathway)	COG0605(P:Inorganic ion transport and metabolism )	PF02777.15(Sod_Fe_C:Iron/manganese superoxide dismutases, C-terminal domain); PF00081.19(Sod_Fe_N:Iron/manganese superoxide dismutases, alpha-hairpin domain)	mitochondrial	1	31	24.8	High
A0A1D6UPT6	0.50311	-0.991055	0.002279	down	yes	0.5177	1.029	1.01	1.151	0.925	0.558	0.452	0.543	Uncharacterized protein OS=Gallus gallus OX=9031 GN=NDUFB1 PE=4 SV=1	K03957	NDUFB1	GO:0016607(cellular_component:nuclear speck); GO:0005747(cellular_component:mitochondrial respiratory chain complex I); GO:0003954(molecular_function:NADH dehydrogenase activity); GO:0005739(cellular_component:mitochondrion); GO:0032981(biological_process:mitochondrial respiratory chain complex I assembly)	gga00190(Oxidative phosphorylation)		PF08040.8(NADH_oxidored:MNLL subunit)	extracellular	2	34	6.9	High
A0A3Q2U5P8	0.503975	-0.988575	0.004374	down	yes	0.7353	1.459	1.519	1.229	1.628	0.712	0.807	0.687	Cysteinyl-tRNA synthetase 2, mitochondrial OS=Gallus gallus OX=9031 GN=CARS2 PE=4 SV=1			GO:0004817(molecular_function:cysteine-tRNA ligase activity); GO:0005524(molecular_function:ATP binding); GO:0006423(biological_process:cysteinyl-tRNA aminoacylation)		COG0215(J:Translation, ribosomal structure and biogenesis )	PF01406.16(tRNA-synt_1e:tRNA synthetases class I (C) catalytic domain); PF09334.8(tRNA-synt_1g:tRNA synthetases class I (M))	cytoplasmic	5	14	56.5	High
P02642	0.506787	-0.980549	0.009604	down	yes	0.4443	0.8767	0.741	1.052	0.837	0.445	0.466	0.422	Troponin T, cardiac muscle isoforms OS=Gallus gallus OX=9031 GN=TNNT2 PE=2 SV=2	K12045	TNNT2	GO:0030049(biological_process:muscle filament sliding); GO:0005861(cellular_component:troponin complex); GO:0006936(biological_process:muscle contraction); GO:0006937(biological_process:regulation of muscle contraction); GO:0032780(biological_process:negative regulation of ATPase activity); GO:0032781(biological_process:positive regulation of ATPase activity); GO:0097512(cellular_component:cardia…	gga04261(Adrenergic signaling in cardiomyocytes); gga04260(Cardiac muscle contraction)		PF00992.17(Troponin:Troponin)	cytoplasmic	5	16	36	High
A0A1D5P0W4	0.506891	-0.980251	0.004331	down	yes	0.6767	1.335	1.263	1.53	1.211	0.687	0.577	0.766	Receptor interacting serine/threonine kinase 4 OS=Gallus gallus OX=9031 GN=RIPK4 PE=4 SV=2	K08848	RIPK4	GO:0005524(molecular_function:ATP binding); GO:0004672(molecular_function:protein kinase activity)		COG0515(T:Signal transduction mechanisms ); COG0666(R:General function prediction only )	PF12796.4(Ank_2:Ankyrin repeats (3 copies)); PF13637.3(Ank_4:Ankyrin repeats (many copies)); PF00023.27(Ank:Ankyrin repeat); PF13857.3(Ank_5:Ankyrin repeats (many copies)); PF13606.3(Ank_3:Ankyrin repeat); PF00069.22(Pkinase:Protein kinase domain); PF07714.14(Pkinase_Tyr:Protein tyrosine kinase)	cytoplasmic	1	1	93.5	Medium
A0A1L1RPL6	0.507226	-0.9793	0.005944	down	yes	0.6107	1.204	1.294	1.332	0.987	0.624	0.569	0.639	Uncharacterized protein OS=Gallus gallus OX=9031 GN=ACADS PE=3 SV=1	K00248	ACADS, bcd	GO:0050660(molecular_function:flavin adenine dinucleotide binding); GO:0046359(biological_process:butyrate catabolic process); GO:0004085(molecular_function:butyryl-CoA dehydrogenase activity); GO:0005739(cellular_component:mitochondrion); GO:0005654(cellular_component:nucleoplasm); GO:0033539(biological_process:fatty acid beta-oxidation using acyl-CoA dehydrogenase); GO:0003995(molecular_functio…	gga01200(Carbon metabolism); gga00071(Fatty acid degradation); gga01212(Fatty acid metabolism); gga00650(Butanoate metabolism); gga00280(Valine, leucine and isoleucine degradation)	COG1960(I:Lipid transport and metabolism )	PF00441.21(Acyl-CoA_dh_1:Acyl-CoA dehydrogenase, C-terminal domain); PF02771.13(Acyl-CoA_dh_N:Acyl-CoA dehydrogenase, N-terminal domain); PF02770.16(Acyl-CoA_dh_M:Acyl-CoA dehydrogenase, middle domain); PF08028.8(Acyl-CoA_dh_2:Acyl-CoA dehydrogenase, C-terminal domain)	mitochondrial	19	54	51.7	High
A0A343CVU8	0.507256	-0.979213	0.007712	down	yes	0.5103	1.006	0.977	1.173	0.868	0.6	0.458	0.473	NADH-ubiquinone oxidoreductase chain 3 OS=Gallus gallus OX=9031 GN=ND3 PE=3 SV=1	K03880	ND3	GO:0008137(molecular_function:NADH dehydrogenase (ubiquinone) activity); GO:0016021(cellular_component:integral component of membrane); GO:0070469(cellular_component:respiratory chain); GO:0031966(cellular_component:mitochondrial membrane)	gga00190(Oxidative phosphorylation)	COG0838(C:Energy production and conversion )	PF00507.16(Oxidored_q4:NADH-ubiquinone/plastoquinone oxidoreductase, chain 3)	extracellular	1	13	13.1	High
R4GK20	0.508552	-0.975533	0.000164	down	yes	0.892	1.754	1.707	1.68	1.876	0.913	0.897	0.866	SMC5-SMC6 complex localization factor 1 OS=Gallus gallus OX=9031 GN=SLF1 PE=4 SV=3						PF12796.4(Ank_2:Ankyrin repeats (3 copies)); PF13606.3(Ank_3:Ankyrin repeat); PF00023.27(Ank:Ankyrin repeat); PF13637.3(Ank_4:Ankyrin repeats (many copies)); PF13857.3(Ank_5:Ankyrin repeats (many copies)); PF16770.2(RTT107_BRCT_5:Regulator of Ty1 transposition protein 107 BRCT domain)	cytoplasmic	1	1	94.6	Medium
Q5ZMP3	0.509363	-0.973234	0.004366	down	yes	0.5277	1.036	0.978	1.2	0.93	0.539	0.476	0.568	Transmembrane protein 184C OS=Gallus gallus OX=9031 GN=TMEM184C PE=2 SV=1			GO:0016021(cellular_component:integral component of membrane)			PF03619.13(Solute_trans_a:Organic solute transporter Ostalpha)	plasma membrane	1	2	50.9	Medium
F1NUQ3	0.512695	-0.963826	0.004588	down	yes	0.5573	1.087	0.995	1.271	0.996	0.565	0.536	0.571	Heart fatty acid binding protein OS=Gallus gallus OX=9031 GN=FABP3 PE=2 SV=2	K08752	FABP3	GO:0015909(biological_process:long-chain fatty acid transport); GO:0005615(cellular_component:extracellular space); GO:0008092(molecular_function:cytoskeletal protein binding); GO:0140214(biological_process:positive regulation of long-chain fatty acid import into cell); GO:0032365(biological_process:intracellular lipid transport); GO:0008289(molecular_function:lipid binding); GO:0005623(cellular_…	gga03320(PPAR signaling pathway)		PF00061.20(Lipocalin:Lipocalin / cytosolic fatty-acid binding protein family); PF14651.3(Lipocalin_7:Lipocalin / cytosolic fatty-acid binding protein family)	cytoplasmic	4	69	14.8	High
F1NJM8	0.513084	-0.962733	0.002362	down	yes	0.549	1.07	1.087	1.168	0.956	0.601	0.585	0.461	IF rod domain-containing protein OS=Gallus gallus OX=9031 GN=SYNM PE=3 SV=4	K10376	DMN	GO:0005200(molecular_function:structural constituent of cytoskeleton); GO:0019215(molecular_function:intermediate filament binding); GO:0031443(biological_process:fast-twitch skeletal muscle fiber contraction); GO:0045104(biological_process:intermediate filament cytoskeleton organization); GO:0060053(cellular_component:neurofilament cytoskeleton); GO:0008307(molecular_function:structural constitu…			PF00038.18(Filament:Intermediate filament protein)	cytoplasmic	2	62	182.3	High
A0A1D5PL36	0.513418	-0.961794	0.000749	down	yes	0.5663	1.103	1.149	1.17	0.991	0.548	0.561	0.59	Uncharacterized protein OS=Gallus gallus OX=9031 GN=ACAA2 PE=3 SV=2	K07508	ACAA2	GO:0016747(molecular_function:transferase activity, transferring acyl groups other than amino-acyl groups)	gga00062(Fatty acid elongation); gga00280(Valine, leucine and isoleucine degradation); gga01212(Fatty acid metabolism); gga00071(Fatty acid degradation)	COG0183(I:Lipid transport and metabolism )	PF00108.20(Thiolase_N:Thiolase, N-terminal domain); PF02803.15(Thiolase_C:Thiolase, C-terminal domain)	mitochondrial	20	67	44.3	High
F1NCI5	0.515187	-0.956832	0.004413	down	yes	0.441	0.856	0.855	0.972	0.741	0.389	0.472	0.462	Heterogeneous nuclear ribonucleoprotein A0 OS=Gallus gallus OX=9031 GN=RBMXL3 PE=4 SV=2	K12894	HNRNPA0	GO:0003723(molecular_function:RNA binding)			PF00076.19(RRM_1:RNA recognition motif. (a.k.a. RRM, RBD, or RNP domain)); PF16367.2(RRM_7:RNA recognition motif)	nuclear	2	10	30.8	High
A0A1D5PK08	0.516409	-0.953413	0.001722	down	yes	0.6357	1.231	1.187	1.376	1.129	0.692	0.609	0.606	ATP-synt_C domain-containing protein OS=Gallus gallus OX=9031 GN=ATP5G2 PE=3 SV=2	K02128	ATPeF0C, ATP5G, ATP9		gga00190(Oxidative phosphorylation)	COG0636(C:Energy production and conversion )	PF00137.18(ATP-synt_C:ATP synthase subunit C)	cytoplasmic	1	2	41.3	Medium
A0A3Q3A6E3	0.516418	-0.953389	0.007636	down	yes	0.519	1.005	0.931	1.195	0.889	0.49	0.511	0.556	Uncharacterized protein OS=Gallus gallus OX=9031 PE=4 SV=1						PF03747.11(ADP_ribosyl_GH:ADP-ribosylglycohydrolase)	cytoplasmic	5	47	14.2	High
F1P1U3	0.520345	-0.942461	0.006104	down	yes	0.6343	1.219	1.154	1.43	1.072	0.63	0.6	0.673	Carn_acyltransf domain-containing protein OS=Gallus gallus OX=9031 GN=CPT2 PE=3 SV=2	K08766	CPT2	GO:0006635(biological_process:fatty acid beta-oxidation); GO:0120162(biological_process:positive regulation of cold-induced thermogenesis); GO:0005730(cellular_component:nucleolus); GO:0005739(cellular_component:mitochondrion); GO:0005654(cellular_component:nucleoplasm); GO:0004095(molecular_function:carnitine O-palmitoyltransferase activity); GO:0016746(molecular_function:transferase activity, t…	gga00071(Fatty acid degradation); gga03320(PPAR signaling pathway); gga01212(Fatty acid metabolism)		PF00755.17(Carn_acyltransf:Choline/Carnitine o-acyltransferase)	mitochondrial	29	48	73.9	High
A0A1D5PJG9	0.522843	-0.93555	0.00122	down	yes	0.5333	1.02	1.074	1.076	0.909	0.55	0.49	0.56	ATP synthase subunit alpha OS=Gallus gallus OX=9031 GN=ATP5A1W PE=3 SV=2			GO:0045261(cellular_component:proton-transporting ATP synthase complex, catalytic core F(1)); GO:0015986(biological_process:ATP synthesis coupled proton transport); GO:0005524(molecular_function:ATP binding); GO:0046933(molecular_function:proton-transporting ATP synthase activity, rotational mechanism)		COG0056(C:Energy production and conversion )	PF00006.22(ATP-synt_ab:ATP synthase alpha/beta family, nucleotide-binding domain); PF00306.24(ATP-synt_ab_C:ATP synthase alpha/beta chain, C terminal domain); PF02874.20(ATP-synt_ab_N:ATP synthase alpha/beta family, beta-barrel domain)	mitochondrial	2	66	59.2	High
A0A1D5NVY0	0.523662	-0.933292	0.004783	down	yes	0.5577	1.065	1.021	1.231	0.943	0.594	0.51	0.569	Uncharacterized protein OS=Gallus gallus OX=9031 GN=USMG5 PE=4 SV=1	K18194	USMG5, DAPIT	GO:0016021(cellular_component:integral component of membrane); GO:0005753(cellular_component:mitochondrial proton-transporting ATP synthase complex)			PF14960.3(ATP_synth_reg:ATP synthase regulation)	cytoplasmic	4	59	6.7	High
E1BZH9	0.525408	-0.928489	0.003133	down	yes	0.579	1.102	1.067	1.251	0.987	0.579	0.535	0.623	Uncharacterized protein OS=Gallus gallus OX=9031 GN=HADH PE=4 SV=1	K00022	HADH	GO:0006631(biological_process:fatty acid metabolic process); GO:0003857(molecular_function:3-hydroxyacyl-CoA dehydrogenase activity); GO:0070403(molecular_function:NAD+ binding)	gga00280(Valine, leucine and isoleucine degradation); gga01212(Fatty acid metabolism); gga00650(Butanoate metabolism); gga00062(Fatty acid elongation); gga00310(Lysine degradation); gga00071(Fatty acid degradation); gga00380(Tryptophan metabolism)	COG1250(I:Lipid transport and metabolism )	PF02737.15(3HCDH_N:3-hydroxyacyl-CoA dehydrogenase, NAD binding domain); PF00725.19(3HCDH:3-hydroxyacyl-CoA dehydrogenase, C-terminal domain); PF07992.11(Pyr_redox_2:Pyridine nucleotide-disulphide oxidoreductase); PF00070.24(Pyr_redox:Pyridine nucleotide-disulphide oxidoreductase)	mitochondrial	14	63	34.4	High
A0A1D5PFS5	0.527063	-0.923953	0.002903	down	yes	0.594	1.127	1.004	1.255	1.122	0.671	0.553	0.558	Maturin, neural progenitor differentiation regulator homolog OS=Gallus gallus OX=9031 PE=4 SV=2						PF15167.3(DUF4581:Domain of unknown function (DUF4581))	peroxisomal	2	16	15	High
A0A1D5NT61	0.527228	-0.923502	2.1e-05	down	yes	0.639	1.212	1.193	1.257	1.187	0.661	0.629	0.627	ELFV_dehydrog domain-containing protein OS=Gallus gallus OX=9031 GN=GLUD2 PE=3 SV=1	K00261	GLUD1_2, gdhA	GO:0005759(cellular_component:mitochondrial matrix); GO:0032024(biological_process:positive regulation of insulin secretion); GO:0072350(biological_process:tricarboxylic acid metabolic process); GO:0006541(biological_process:glutamine metabolic process); GO:0004353(molecular_function:glutamate dehydrogenase [NAD(P)+] activity)	gga00250(Alanine, aspartate and glutamate metabolism); gga01200(Carbon metabolism); gga00910(Nitrogen metabolism); gga00220(Arginine biosynthesis); gga00471(D-Glutamine and D-glutamate metabolism)	COG0334(E:Amino acid transport and metabolism )	PF02812.15(ELFV_dehydrog_N:Glu/Leu/Phe/Val dehydrogenase, dimerisation domain); PF00208.18(ELFV_dehydrog:Glutamate/Leucine/Phenylalanine/Valine dehydrogenase)	cytoplasmic	6	50	60.8	High
F1NJ53	0.527328	-0.923229	9e-06	down	yes	0.6117	1.16	1.161	1.126	1.192	0.611	0.617	0.607	Uncharacterized protein OS=Gallus gallus OX=9031 GN=SMPX PE=4 SV=2			GO:0005927(cellular_component:muscle tendon junction); GO:0031430(cellular_component:M band); GO:0043034(cellular_component:costamere)			PF15355.3(Chisel:Stretch-responsive small skeletal muscle X protein, Chisel)	cytoplasmic	6	51	9.6	High
E1BSG7	0.529579	-0.917083	0.003964	down	yes	0.504	0.9517	0.924	1.085	0.846	0.556	0.481	0.475	Uncharacterized protein OS=Gallus gallus OX=9031 GN=WBP11 PE=4 SV=3	K12866	WBP11, NPWBP	GO:0045292(biological_process:mRNA cis splicing, via spliceosome)	gga03040(Spliceosome)		PF09429.7(Wbp11:WW domain binding protein 11)	cytoplasmic	1	1	70.7	Medium
F1NGM2	0.530725	-0.913963	0.001491	down	yes	0.4897	0.9227	0.921	1.019	0.828	0.503	0.473	0.493	ABC1 domain-containing protein OS=Gallus gallus OX=9031 GN=COQ8A PE=4 SV=2	K08869	ADCK, ABC1	GO:0006744(biological_process:ubiquinone biosynthetic process); GO:0031314(cellular_component:extrinsic component of mitochondrial inner membrane); GO:0016301(molecular_function:kinase activity); GO:0005739(cellular_component:mitochondrion); GO:0043531(molecular_function:ADP binding)		COG0661(R:General function prediction only )	PF03109.13(ABC1:ABC1 family)	cytoplasmic	34	64	72.4	High
E1C697	0.531406	-0.912114	3e-06	down	yes	0.5973	1.124	1.101	1.135	1.136	0.602	0.608	0.582	Glutathione peroxidase OS=Gallus gallus OX=9031 GN=GPX7 PE=3 SV=1	K00432	gpx	GO:0005783(cellular_component:endoplasmic reticulum); GO:0016021(cellular_component:integral component of membrane); GO:0004601(molecular_function:peroxidase activity); GO:0004096(molecular_function:catalase activity); GO:0006979(biological_process:response to oxidative stress); GO:0004602(molecular_function:glutathione peroxidase activity)	gga00480(Glutathione metabolism); gga00590(Arachidonic acid metabolism)	COG0386(O:Posttranslational modification, protein turnover, chaperones )	PF00255.16(GSHPx:Glutathione peroxidase)	ER	2	7	23.5	High
A0A1D5PW05	0.53205	-0.910366	0.002836	down	yes	0.5943	1.117	1.155	1.227	0.969	0.55	0.618	0.615	Uncharacterized protein OS=Gallus gallus OX=9031 GN=FAM213A PE=4 SV=1			GO:0005737(cellular_component:cytoplasm); GO:0016021(cellular_component:integral component of membrane); GO:0016209(molecular_function:antioxidant activity); GO:0055114(biological_process:oxidation-reduction process)			PF13911.3(AhpC-TSA_2:AhpC/TSA antioxidant enzyme)	ER	6	29	24.9	High
F1NAZ3	0.53207	-0.910312	0.004868	down	yes	0.365	0.686	0.63	0.784	0.644	0.417	0.36	0.318	Kinesin-like protein OS=Gallus gallus OX=9031 GN=KIF2A PE=3 SV=2	K10393	KIF2_24, MCAK	GO:0005737(cellular_component:cytoplasm); GO:0007399(biological_process:nervous system development); GO:0051301(biological_process:cell division); GO:0005813(cellular_component:centrosome); GO:0008017(molecular_function:microtubule binding); GO:0030154(biological_process:cell differentiation); GO:0007018(biological_process:microtubule-based movement); GO:0000922(cellular_component:spindle pole); …		COG5059(Z:Cytoskeleton )	PF00225.20(Kinesin:Kinesin motor domain); PF16796.2(Microtub_bd:Microtubule binding)	cytoplasmic	2	3	79.9	High
P20135	0.536372	-0.898693	0.003901	down	yes	0.553	1.031	0.883	1.151	1.058	0.567	0.526	0.566	Glutathione S-transferase theta-1 OS=Gallus gallus OX=9031 GN=GSTT1 PE=1 SV=3	K00799	GST, gst	GO:0005737(cellular_component:cytoplasm); GO:0004364(molecular_function:glutathione transferase activity); GO:0006749(biological_process:glutathione metabolic process)	gga00480(Glutathione metabolism); gga00980(Metabolism of xenobiotics by cytochrome P450); gga00982(Drug metabolism - cytochrome P450)	COG0625(O:Posttranslational modification, protein turnover, chaperones )	PF00043.22(GST_C:Glutathione S-transferase, C-terminal domain)	cytoplasmic	8	41	29.8	High
P62207	0.53838	-0.893303	0.000447	down	yes	0.5583	1.037	0.979	1.099	1.034	0.54	0.52	0.615	Serine/threonine-protein phosphatase PP1-beta catalytic subunit OS=Gallus gallus OX=9031 GN=PPP1CB PE=1 SV=3	K06269	PPP1C	GO:0032922(biological_process:circadian regulation of gene expression); GO:0016791(molecular_function:phosphatase activity); GO:0000086(biological_process:G2/M transition of mitotic cell cycle); GO:0006470(biological_process:protein dephosphorylation); GO:0030155(biological_process:regulation of cell adhesion); GO:0000784(cellular_component:nuclear chromosome, telomeric region); GO:0005925(cellul…	gga05168(Herpes simplex infection); gga04270(Vascular smooth muscle contraction); gga04910(Insulin signaling pathway); gga04261(Adrenergic signaling in cardiomyocytes); gga04810(Regulation of actin cytoskeleton); gga03015(mRNA surveillance pathway); gga04114(Oocyte meiosis); gga04510(Focal adhesion)		PF00149.25(Metallophos:Calcineurin-like phosphoesterase); PF16891.2(STPPase_N:Serine-threonine protein phosphatase N-terminal domain)	cytoplasmic	5	61	37.2	High
A0A0B5H7I8	0.539275	-0.890907	0.000229	down	yes	0.714	1.324	1.324	1.391	1.257	0.756	0.658	0.728	Tripartite motif containing 25 OS=Gallus gallus OX=9031 GN=TRIM25 PE=2 SV=1	K10652	TRIM25, EFP	GO:0051092(biological_process:positive regulation of NF-kappaB transcription factor activity); GO:0016604(cellular_component:nuclear body); GO:1990830(biological_process:cellular response to leukemia inhibitory factor); GO:0006513(biological_process:protein monoubiquitination); GO:1902187(biological_process:negative regulation of viral release from host cell); GO:0045087(biological_process:innate…	gga05164(Influenza A); gga04622(RIG-I-like receptor signaling pathway)		PF13765.3(PRY:SPRY-associated domain); PF13445.3(zf-RING_UBOX:RING-type zinc-finger); PF00622.25(SPRY:SPRY domain); PF15227.3(zf-C3HC4_4:zinc finger of C3HC4-type, RING); PF00097.22(zf-C3HC4:Zinc finger, C3HC4 type (RING finger)); PF13920.3(zf-C3HC4_3:Zinc finger, C3HC4 type (RING finger)); PF13923.3(zf-C3HC4_2:Zinc finger, C3HC4 type (RING finger)); PF13639.3(zf-RING_2:Ring finger domain); PF146…	cytoplasmic	3	3	71.4	High
A0A1D5P8I7	0.544845	-0.876082	0.006589	down	yes	0.65	1.193	1.184	1.371	1.025	0.672	0.588	0.69	Isocitrate dehydrogenase [NADP] OS=Gallus gallus OX=9031 GN=IDH2 PE=3 SV=2	K00031	IDH1, IDH2, icd	GO:0004450(molecular_function:isocitrate dehydrogenase (NADP+) activity); GO:0006099(biological_process:tricarboxylic acid cycle); GO:0000287(molecular_function:magnesium ion binding); GO:0006102(biological_process:isocitrate metabolic process); GO:0051287(molecular_function:NAD binding)	gga00480(Glutathione metabolism); gga01230(Biosynthesis of amino acids); gga01200(Carbon metabolism); gga04146(Peroxisome); gga01210(2-Oxocarboxylic acid metabolism); gga00020(Citrate cycle (TCA cycle))	COG0538(C:Energy production and conversion )	PF00180.17(Iso_dh:Isocitrate/isopropylmalate dehydrogenase)	mitochondrial	25	58	50.5	High
A0A1D5P4Y0	0.545659	-0.87393	0.008531	down	yes	0.5593	1.025	0.946	1.154	0.975	0.7	0.467	0.511	Tubulin polymerization promoting protein OS=Gallus gallus OX=9031 GN=TPPP PE=4 SV=1			GO:0015631(molecular_function:tubulin binding); GO:0001578(biological_process:microtubule bundle formation); GO:0005829(cellular_component:cytosol); GO:0005739(cellular_component:mitochondrion); GO:0097427(cellular_component:microtubule bundle); GO:0046785(biological_process:microtubule polymerization); GO:0032273(biological_process:positive regulation of protein polymerization); GO:0048471(cellu…			PF05517.9(p25-alpha:p25-alpha)	nuclear	8	33	23.9	High
F1NPM6	0.54613	-0.872683	0.004825	down	yes	0.7127	1.305	1.224	1.181	1.511	0.694	0.745	0.699	NADH dehydrogenase [ubiquinone] 1 alpha subcomplex subunit 10, mitochondrial OS=Gallus gallus OX=9031 GN=NDUFA10 PE=3 SV=1	K03954	NDUFA10	GO:0005759(cellular_component:mitochondrial matrix); GO:0005747(cellular_component:mitochondrial respiratory chain complex I); GO:0006120(biological_process:mitochondrial electron transport, NADH to ubiquinone)	gga00190(Oxidative phosphorylation)		PF01712.16(dNK:Deoxynucleoside kinase)	mitochondrial	1	60	41.4	High
A0A1L1RPU0	0.550099	-0.862237	0.000718	down	yes	0.5567	1.012	1.071	0.921	1.045	0.586	0.543	0.541	Mitochondrial ribosomal protein L1 OS=Gallus gallus OX=9031 GN=MRPL1 PE=4 SV=2	K02863	RP-L1, MRPL1, rplA		gga03010(Ribosome)	COG0081(J:Translation, ribosomal structure and biogenesis )	PF00687.18(Ribosomal_L1:Ribosomal protein L1p/L10e family)	mitochondrial	12	36	37.8	High
Q9PWR1	0.550246	-0.861852	0.005206	down	yes	0.6713	1.22	1.385	1.141	1.135	0.689	0.568	0.757	Voltage-gated potassium channel subunit beta-1 OS=Gallus gallus OX=9031 GN=KCNAB1 PE=2 SV=1	K04882	KCNAB1	GO:0031234(cellular_component:extrinsic component of cytoplasmic side of plasma membrane); GO:0015459(molecular_function:potassium channel regulator activity); GO:0008076(cellular_component:voltage-gated potassium channel complex); GO:0007611(biological_process:learning or memory); GO:0034705(cellular_component:potassium channel complex); GO:1901379(biological_process:regulation of potassium ion …		COG0667(C:Energy production and conversion )	PF00248.18(Aldo_ket_red:Aldo/keto reductase family)	peroxisomal	1	2	44.6	Medium
F1NU06	0.552709	-0.855407	0.009727	down	yes	0.561	1.015	0.975	1.199	0.871	0.58	0.533	0.57	Mitochondrial pyruvate carrier OS=Gallus gallus OX=9031 GN=MPC2 PE=3 SV=2			GO:0035774(biological_process:positive regulation of insulin secretion involved in cellular response to glucose stimulus); GO:0006850(biological_process:mitochondrial pyruvate transport); GO:0005743(cellular_component:mitochondrial inner membrane); GO:0031305(cellular_component:integral component of mitochondrial inner membrane); GO:0050833(molecular_function:pyruvate transmembrane transporter ac…			PF03650.10(MPC:Uncharacterised protein family (UPF0041))	mitochondrial	5	35	15.1	High
F1NC38	0.554449	-0.850874	0.006048	down	yes	0.5733	1.034	1.017	1.19	0.896	0.598	0.543	0.579	Uncharacterized protein OS=Gallus gallus OX=9031 GN=ACADL PE=3 SV=1	K00255	ACADL	GO:0042758(biological_process:long-chain fatty acid catabolic process); GO:0004466(molecular_function:long-chain-acyl-CoA dehydrogenase activity); GO:0050660(molecular_function:flavin adenine dinucleotide binding)	gga00071(Fatty acid degradation); gga03320(PPAR signaling pathway); gga01212(Fatty acid metabolism)		PF00441.21(Acyl-CoA_dh_1:Acyl-CoA dehydrogenase, C-terminal domain); PF02771.13(Acyl-CoA_dh_N:Acyl-CoA dehydrogenase, N-terminal domain); PF02770.16(Acyl-CoA_dh_M:Acyl-CoA dehydrogenase, middle domain); PF08028.8(Acyl-CoA_dh_2:Acyl-CoA dehydrogenase, C-terminal domain)	mitochondrial	23	59	47.8	High
A0A1D5NV42	0.554722	-0.850162	0.003962	down	yes	0.5697	1.027	1.107	1.056	0.918	0.538	0.5	0.671	Methionine aminopeptidase OS=Gallus gallus OX=9031 GN=METAP1D PE=3 SV=1	K01265	map			COG0024(J:Translation, ribosomal structure and biogenesis )	PF00557.21(Peptidase_M24:Metallopeptidase family M24)	mitochondrial	2	7	41.1	High
A0A1L1RSG1	0.556285	-0.846103	0.004334	down	yes	0.593	1.066	1.057	1.211	0.931	0.596	0.604	0.579	Cytochrome c oxidase subunit OS=Gallus gallus OX=9031 GN=COX6A1 PE=3 SV=1	K02266	COX6A	GO:0004129(molecular_function:cytochrome-c oxidase activity); GO:0005751(cellular_component:mitochondrial respiratory chain complex IV); GO:0030234(molecular_function:enzyme regulator activity); GO:0009060(biological_process:aerobic respiration); GO:0006123(biological_process:mitochondrial electron transport, cytochrome c to oxygen)	gga04260(Cardiac muscle contraction); gga00190(Oxidative phosphorylation)		PF02046.12(COX6A:Cytochrome c oxidase subunit VIa)	mitochondrial	3	39	11.8	High
A0A1D5PSF4	0.557433	-0.84313	0.008673	down	yes	0.6037	1.083	1.032	1.273	0.944	0.622	0.568	0.621	BAAT_C domain-containing protein OS=Gallus gallus OX=9031 GN=ACOT4 PE=4 SV=2	K01068	ACOT1_2_4		gga00062(Fatty acid elongation); gga01040(Biosynthesis of unsaturated fatty acids)		PF08840.8(BAAT_C:BAAT / Acyl-CoA thioester hydrolase C terminal); PF01738.15(DLH:Dienelactone hydrolase family); PF03959.10(FSH1:Serine hydrolase (FSH1))	peroxisomal	8	47	24.5	High
R4GJU7	0.558137	-0.841308	0.00386	down	yes	0.5693	1.02	1.026	1.135	0.899	0.598	0.507	0.603	Uncharacterized protein OS=Gallus gallus OX=9031 GN=MXRA7 PE=4 SV=4							cytoplasmic	1	19	9.4	High
A0A343CVV5	0.563718	-0.826954	0.003922	down	yes	0.6883	1.221	1.356	1.121	1.187	0.775	0.586	0.704	NADH-ubiquinone oxidoreductase chain 2 OS=Gallus gallus OX=9031 GN=ND2 PE=3 SV=1	K03879	ND2	GO:0008137(molecular_function:NADH dehydrogenase (ubiquinone) activity); GO:0016021(cellular_component:integral component of membrane); GO:0072593(biological_process:reactive oxygen species metabolic process); GO:0006120(biological_process:mitochondrial electron transport, NADH to ubiquinone); GO:0005743(cellular_component:mitochondrial inner membrane); GO:0005747(cellular_component:mitochondrial…	gga00190(Oxidative phosphorylation)	COG1009(C:Energy production and conversion )	PF00361.17(Proton_antipo_M:Proton-conducting membrane transporter); PF06444.8(NADH_dehy_S2_C:NADH dehydrogenase subunit 2 C-terminus)	extracellular	2	5	38.3	High
A0A1D5NT92	0.566824	-0.819027	0.003187	down	yes	0.5997	1.058	0.952	1.194	1.027	0.604	0.579	0.616	Myotilin OS=Gallus gallus OX=9031 GN=MYOT PE=4 SV=1	K19875	MYOT				PF07679.13(I-set:Immunoglobulin I-set domain); PF13927.3(Ig_3:Immunoglobulin domain); PF13895.3(Ig_2:Immunoglobulin domain); PF00047.22(ig:Immunoglobulin domain); PF07686.14(V-set:Immunoglobulin V-set domain)	cytoplasmic	30	63	57.3	High
R4GLS1	0.567045	-0.818464	0.000197	down	yes	0.6487	1.144	1.167	1.08	1.185	0.636	0.687	0.623	CDGSH iron sulfur domain 2 OS=Gallus gallus OX=9031 GN=CISD2 PE=4 SV=1			GO:0010259(biological_process:multicellular organism aging); GO:0032991(cellular_component:macromolecular complex); GO:0043231(cellular_component:intracellular membrane-bounded organelle); GO:0000422(biological_process:mitophagy); GO:0016021(cellular_component:integral component of membrane); GO:0051537(molecular_function:2 iron, 2 sulfur cluster binding); GO:0005789(cellular_component:endoplasmi…			PF10660.6(MitoNEET_N:Iron-containing outer mitochondrial membrane protein N-terminus); PF09360.7(zf-CDGSH:Iron-binding zinc finger CDGSH type)	ER	8	57	15.2	High
A0A3Q2TXM3	0.568138	-0.815686	0.004748	down	yes	0.592	1.042	1.019	1.178	0.929	0.615	0.53	0.631	Uncharacterized protein OS=Gallus gallus OX=9031 GN=ATP5E PE=4 SV=1	K02135	ATPeF1E, ATP5E, ATP15	GO:0000275(cellular_component:mitochondrial proton-transporting ATP synthase complex, catalytic core F(1)); GO:0015986(biological_process:ATP synthesis coupled proton transport); GO:0046933(molecular_function:proton-transporting ATP synthase activity, rotational mechanism)	gga00190(Oxidative phosphorylation)		PF04627.10(ATP-synt_Eps:Mitochondrial ATP synthase epsilon chain)	mitochondrial	3	51	5.8	High
E1BR14	0.569176	-0.813054	0.005845	down	yes	0.462	0.8117	0.745	0.941	0.749	0.454	0.453	0.479	Tubulin polymerization promoting protein family member 3 OS=Gallus gallus OX=9031 GN=TPPP3 PE=4 SV=3			GO:0015631(molecular_function:tubulin binding); GO:0001578(biological_process:microtubule bundle formation); GO:0097427(cellular_component:microtubule bundle); GO:0046785(biological_process:microtubule polymerization); GO:0032273(biological_process:positive regulation of protein polymerization); GO:0048471(cellular_component:perinuclear region of cytoplasm)			PF05517.9(p25-alpha:p25-alpha)	cytoplasmic	10	49	19.3	High
A0A1D5PKI5	0.572387	-0.804936	0.000122	down	yes	0.597	1.043	1.027	1.041	1.061	0.628	0.54	0.623	GDP-mannose 4,6-dehydratase OS=Gallus gallus OX=9031 GN=GMDS PE=3 SV=3	K01711	gmd, GMDS	GO:0008446(molecular_function:GDP-mannose 4,6-dehydratase activity); GO:0019673(biological_process:GDP-mannose metabolic process); GO:0042351(biological_process:'de novo' GDP-L-fucose biosynthetic process); GO:0005737(cellular_component:cytoplasm)	gga00520(Amino sugar and nucleotide sugar metabolism); gga00051(Fructose and mannose metabolism)	COG1089(M:Cell wall/membrane/envelope biogenesis )	PF16363.2(GDP_Man_Dehyd:GDP-mannose 4,6 dehydratase); PF01370.18(Epimerase:NAD dependent epimerase/dehydratase family); PF04321.14(RmlD_sub_bind:RmlD substrate binding domain)	cytoplasmic	1	2	42.9	Low
E1BTS3	0.574316	-0.800084	0.001779	down	yes	0.7133	1.242	1.22	1.374	1.131	0.728	0.71	0.702	Uncharacterized protein OS=Gallus gallus OX=9031 GN=ETFRF1 PE=3 SV=1						PF05347.12(Complex1_LYR:Complex 1 protein (LYR family)); PF13233.3(Complex1_LYR_2:Complex1_LYR-like)	cytoplasmic	3	27	10.3	High
A0A1D5PDV7	0.575378	-0.797419	0.003196	down	yes	0.537	0.9333	0.887	1.051	0.862	0.533	0.504	0.574	Uncharacterized protein OS=Gallus gallus OX=9031 PE=4 SV=1							cytoplasmic	8	41	27.9	High
E1C2A7	0.575447	-0.797245	0.007453	down	yes	0.6117	1.063	1.109	1.181	0.9	0.676	0.581	0.578	Rab-GAP TBC domain-containing protein OS=Gallus gallus OX=9031 GN=TBC1D14 PE=4 SV=1	K20167	TBC1D14	GO:0005794(cellular_component:Golgi apparatus); GO:0055037(cellular_component:recycling endosome); GO:0005829(cellular_component:cytosol); GO:0005096(molecular_function:GTPase activator activity); GO:0006886(biological_process:intracellular protein transport); GO:0005654(cellular_component:nucleoplasm); GO:0090630(biological_process:activation of GTPase activity); GO:0017137(molecular_function:Ra…		COG5210(R:General function prediction only )	PF00566.15(RabGAP-TBC:Rab-GTPase-TBC domain)	cytoplasmic	1	1	47.7	Low
A0A1D5NZN8	0.575494	-0.797126	0.00117	down	yes	0.55	0.9557	0.936	0.997	0.934	0.639	0.503	0.508	Serine/threonine-protein phosphatase 2A 55 kDa regulatory subunit B OS=Gallus gallus OX=9031 GN=PPP2R2C PE=3 SV=1	K04354	PPP2R2	GO:0019888(molecular_function:protein phosphatase regulator activity); GO:0000159(cellular_component:protein phosphatase type 2A complex)	gga03015(mRNA surveillance pathway); gga04261(Adrenergic signaling in cardiomyocytes); gga04530(Tight junction)	COG5170(T:Signal transduction mechanisms )		cytoplasmic	1	13	51.6	High
A0A1D5NY42	0.575758	-0.796467	0.005753	down	yes	0.437	0.759	0.866	0.729	0.682	0.482	0.406	0.423	Centrosomal protein 135 OS=Gallus gallus OX=9031 GN=CEP135 PE=4 SV=2						PF08614.8(ATG16:Autophagy protein 16 (ATG16))	cytoplasmic	1	1	122.3	Medium
A0A1D5PE83	0.576252	-0.795228	0.002601	down	yes	0.6673	1.158	1.119	1.299	1.056	0.65	0.681	0.671	Prostaglandin E synthase 2 OS=Gallus gallus OX=9031 GN=PTGES2 PE=3 SV=2	K05309	PTGES2	GO:0046903(biological_process:secretion); GO:0005623(cellular_component:cell); GO:0005829(cellular_component:cytosol); GO:0005739(cellular_component:mitochondrion); GO:0045893(biological_process:positive regulation of transcription, DNA-templated); GO:0003677(molecular_function:DNA binding); GO:0045454(biological_process:cell redox homeostasis); GO:0050220(molecular_function:prostaglandin-E synth…	gga00590(Arachidonic acid metabolism)		PF13417.3(GST_N_3:Glutathione S-transferase, N-terminal domain); PF00462.21(Glutaredoxin:Glutaredoxin); PF13409.3(GST_N_2:Glutathione S-transferase, N-terminal domain); PF13410.3(GST_C_2:Glutathione S-transferase, C-terminal domain)	mitochondrial	16	49	39.6	High
E1C6C9	0.57667	-0.794182	0.005472	down	yes	0.5957	1.033	1.068	1.13	0.902	0.626	0.512	0.649	NADH:ubiquinone oxidoreductase subunit B10 OS=Gallus gallus OX=9031 GN=NDUFB10 PE=4 SV=1	K03966	NDUFB10	GO:0005747(cellular_component:mitochondrial respiratory chain complex I); GO:0032981(biological_process:mitochondrial respiratory chain complex I assembly)	gga00190(Oxidative phosphorylation)		PF10249.6(NDUFB10:NADH-ubiquinone oxidoreductase subunit 10)	cytoplasmic	8	48	20.5	High
Q5ZKL1	0.576687	-0.794141	0.006599	down	yes	0.5813	1.008	0.94	1.153	0.931	0.606	0.633	0.505	Uncharacterized protein OS=Gallus gallus OX=9031 GN=NUP58 PE=2 SV=1	K14307	NUPL1, NUP49	GO:0005643(cellular_component:nuclear pore); GO:0017056(molecular_function:structural constituent of nuclear pore); GO:0008139(molecular_function:nuclear localization sequence binding)	gga03013(RNA transport)		PF15967.2(Nucleoporin_FG2:Nucleoporin FG repeated region)	extracellular	2	4	60.4	High
P05083	0.576798	-0.793861	0.002221	down	yes	0.5693	0.987	1.023	1.05	0.888	0.551	0.524	0.633	Argininosuccinate lyase OS=Gallus gallus OX=9031 GN=ASL2 PE=2 SV=1	K01755	argH, ASL	GO:0005737(cellular_component:cytoplasm); GO:0004056(molecular_function:argininosuccinate lyase activity); GO:0005829(cellular_component:cytosol); GO:0006525(biological_process:arginine metabolic process); GO:0005212(molecular_function:structural constituent of eye lens); GO:0042450(biological_process:arginine biosynthetic process via ornithine)	gga00250(Alanine, aspartate and glutamate metabolism); gga01230(Biosynthesis of amino acids); gga00220(Arginine biosynthesis)	COG0165(E:Amino acid transport and metabolism )	PF00206.17(Lyase_1:Lyase); PF14698.3(ASL_C2:Argininosuccinate lyase C-terminal)	cytoplasmic	4	17	51	High
Q52PC8	0.576977	-0.793415	0.002633	down	yes	0.5393	0.9347	0.846	1.036	0.922	0.506	0.532	0.58	MHC class II antigen (Fragment) OS=Gallus gallus OX=9031 GN=B-LB19 PE=4 SV=1			GO:0019882(biological_process:antigen processing and presentation); GO:0042613(cellular_component:MHC class II protein complex); GO:0006955(biological_process:immune response)			PF00969.16(MHC_II_beta:Class II histocompatibility antigen, beta domain)	cytoplasmic	1	28	10.6	High
F1NMQ4	0.578748	-0.788992	0.000932	down	yes	0.5207	0.8997	0.936	0.929	0.834	0.523	0.568	0.471	tRNA methyltransferase 10C, mitochondrial RNase P subunit OS=Gallus gallus OX=9031 GN=TRMT10C PE=4 SV=2	K17654	TRMT10C, MRPP1	GO:0061953(molecular_function:mRNA (adenine-N1-)-methyltransferase activity); GO:0000049(molecular_function:tRNA binding); GO:0097745(biological_process:mitochondrial tRNA 5'-end processing); GO:0016429(molecular_function:tRNA (adenine-N1-)-methyltransferase activity); GO:0005739(cellular_component:mitochondrion); GO:0005654(cellular_component:nucleoplasm); GO:1990180(biological_process:mitochond…			PF01746.18(tRNA_m1G_MT:tRNA (Guanine-1)-methyltransferase)	nuclear	1	2	48.2	Medium
R4GLW2	0.580636	-0.784293	0.0076	down	yes	0.6387	1.1	1.178	1.178	0.945	0.704	0.673	0.539	Adaptor protein, phosphotyrosine interacting with PH domain and leucine zipper 2 OS=Gallus gallus OX=9031 GN=APPL2 PE=4 SV=3	K20132	APPL2, DIP13B				PF16746.2(BAR_3:BAR domain of APPL family); PF00169.26(PH:PH domain); PF00640.20(PID:Phosphotyrosine interaction domain (PTB/PID))	cytoplasmic	1	4	75.3	High
A0A3Q2UHS6	0.581684	-0.781694	0.003123	down	yes	0.7463	1.283	1.184	1.43	1.235	0.809	0.676	0.754	Calcium-transporting ATPase OS=Gallus gallus OX=9031 GN=ATP2A3 PE=3 SV=1	K05853	ATP2A	GO:0046872(molecular_function:metal ion binding); GO:0006874(biological_process:cellular calcium ion homeostasis); GO:0016021(cellular_component:integral component of membrane); GO:0070588(biological_process:calcium ion transmembrane transport); GO:0033017(cellular_component:sarcoplasmic reticulum membrane); GO:0005388(molecular_function:calcium-transporting ATPase activity); GO:0008553(molecular…	gga04020(Calcium signaling pathway)	COG0474(P:Inorganic ion transport and metabolism )	PF00122.17(E1-E2_ATPase:E1-E2 ATPase); PF00689.18(Cation_ATPase_C:Cation transporting ATPase, C-terminus); PF13246.3(Cation_ATPase:Cation transport ATPase (P-type)); PF00690.23(Cation_ATPase_N:Cation transporter/ATPase, N-terminus); PF00702.23(Hydrolase:haloacid dehalogenase-like hydrolase); PF08282.9(Hydrolase_3:haloacid dehalogenase-like hydrolase)	cytoplasmic	2	22	110.4	High
A0A1D5PU80	0.58303	-0.778358	0.005117	down	yes	0.5607	0.9617	0.875	1.104	0.906	0.547	0.563	0.572	Sodium/potassium-transporting ATPase subunit alpha OS=Gallus gallus OX=9031 GN=ATP1A1 PE=3 SV=1	K01539	ATP1A	GO:0042383(cellular_component:sarcolemma); GO:1990573(biological_process:potassium ion import across plasma membrane); GO:0015991(biological_process:ATP hydrolysis coupled proton transport); GO:0016021(cellular_component:integral component of membrane); GO:0036376(biological_process:sodium ion export from cell); GO:0006883(biological_process:cellular sodium ion homeostasis); GO:0005391(molecular_…	gga04261(Adrenergic signaling in cardiomyocytes); gga04260(Cardiac muscle contraction)	COG0474(P:Inorganic ion transport and metabolism )	PF00122.17(E1-E2_ATPase:E1-E2 ATPase); PF00689.18(Cation_ATPase_C:Cation transporting ATPase, C-terminus); PF13246.3(Cation_ATPase:Cation transport ATPase (P-type)); PF00702.23(Hydrolase:haloacid dehalogenase-like hydrolase); PF00690.23(Cation_ATPase_N:Cation transporter/ATPase, N-terminus); PF08282.9(Hydrolase_3:haloacid dehalogenase-like hydrolase)	cytoplasmic	27	51	112.4	High
Q5F3B7	0.583052	-0.778302	0.002133	down	yes	0.6227	1.068	1.186	0.986	1.031	0.658	0.603	0.607	Uncharacterized protein OS=Gallus gallus OX=9031 GN=RCJMB04_23a5 PE=2 SV=1	K00384	trxB	GO:0045454(biological_process:cell redox homeostasis); GO:0050660(molecular_function:flavin adenine dinucleotide binding); GO:0005623(cellular_component:cell); GO:0016491(molecular_function:oxidoreductase activity)	gga00450(Selenocompound metabolism); gga00240(Pyrimidine metabolism)		PF02852.19(Pyr_redox_dim:Pyridine nucleotide-disulphide oxidoreductase, dimerisation domain); PF07992.11(Pyr_redox_2:Pyridine nucleotide-disulphide oxidoreductase)	cytoplasmic	2	10	31.1	High
A0A1D5PFP1	0.583191	-0.777958	0.000794	down	yes	0.8223	1.41	1.51	1.391	1.329	0.755	0.879	0.833	Uncharacterized protein OS=Gallus gallus OX=9031 GN=NDUFV3 PE=4 SV=1	K03944	NDUFV3	GO:0005747(cellular_component:mitochondrial respiratory chain complex I)	gga00190(Oxidative phosphorylation)		PF15880.2(NDUFV3:NADH dehydrogenase [ubiquinone] flavoprotein 3, mitochondrial)	mitochondrial	1	52	10.7	High
A0A3Q3ARC0	0.583868	-0.776286	0.002607	down	yes	0.637	1.091	1.022	1.205	1.047	0.688	0.566	0.657	Transket_pyr domain-containing protein OS=Gallus gallus OX=9031 GN=OGDH PE=4 SV=1					COG0567(C:Energy production and conversion )	PF00676.17(E1_dh:Dehydrogenase E1 component); PF02779.21(Transket_pyr:Transketolase, pyrimidine binding domain); PF16870.2(OxoGdeHyase_C:2-oxoglutarate dehydrogenase C-terminal); PF16078.2(2-oxogl_dehyd_N:2-oxoglutarate dehydrogenase N-terminus)	mitochondrial	2	42	164	High
Q98UJ7	0.584537	-0.774633	0.003606	down	yes	0.4733	0.8097	0.825	0.896	0.708	0.48	0.467	0.473	Branched-chain alpha-keto acid dehydrogenase E1-beta subunit OS=Gallus gallus OX=9031 PE=2 SV=1	K00167	BCKDHB, bkdA2	GO:0003824(molecular_function:catalytic activity)	gga00640(Propanoate metabolism); gga00280(Valine, leucine and isoleucine degradation)	COG0022(C:Energy production and conversion )	PF02779.21(Transket_pyr:Transketolase, pyrimidine binding domain); PF02780.17(Transketolase_C:Transketolase, C-terminal domain)	mitochondrial	12	44	42.7	High
A0A343CUX5	0.586389	-0.77007	0.001603	down	yes	0.6333	1.08	1.07	1.159	1.01	0.657	0.556	0.687	NADH-ubiquinone oxidoreductase chain 4 OS=Gallus gallus OX=9031 GN=ND4 PE=3 SV=1	K03881	ND4	GO:0008137(molecular_function:NADH dehydrogenase (ubiquinone) activity); GO:0016021(cellular_component:integral component of membrane); GO:0031966(cellular_component:mitochondrial membrane); GO:0070469(cellular_component:respiratory chain); GO:0006120(biological_process:mitochondrial electron transport, NADH to ubiquinone)	gga00190(Oxidative phosphorylation)	COG1008(C:Energy production and conversion )	PF00361.17(Proton_antipo_M:Proton-conducting membrane transporter); PF01059.14(Oxidored_q5_N:NADH-ubiquinone oxidoreductase chain 4, amino terminus)	ER	5	16	51.1	High
F1P310	0.586918	-0.76877	0.00011	down	yes	0.655	1.116	1.143	1.128	1.077	0.69	0.612	0.663	Ubiquinone biosynthesis protein OS=Gallus gallus OX=9031 GN=COQ9 PE=3 SV=3	K18587	COQ9	GO:0006744(biological_process:ubiquinone biosynthetic process); GO:0006120(biological_process:mitochondrial electron transport, NADH to ubiquinone); GO:0005743(cellular_component:mitochondrial inner membrane); GO:0008289(molecular_function:lipid binding); GO:0042803(molecular_function:protein homodimerization activity)		COG5590(S:Function unknown )	PF08511.8(COQ9:COQ9)	cytoplasmic	8	47	35.1	High
F1NFL6	0.58835	-0.765253	0.008423	down	yes	1.505	2.558	2.63	2.87	2.174	1.65	1.471	1.395	Vitellogenin-2 OS=Gallus gallus OX=9031 GN=VTG2 PE=4 SV=1			GO:0005319(molecular_function:lipid transporter activity); GO:0032355(biological_process:response to estradiol); GO:0071391(biological_process:cellular response to estrogen stimulus); GO:0045735(molecular_function:nutrient reservoir activity)			PF01347.19(Vitellogenin_N:Lipoprotein amino terminal region); PF09172.8(DUF1943:Domain of unknown function (DUF1943)); PF09175.7(DUF1944:Domain of unknown function (DUF1944)); PF00094.22(VWD:von Willebrand factor type D domain)	ER	3	48	205	High
A0A1D5PDF2	0.588508	-0.764865	0.004249	down	yes	0.7733	1.314	1.414	1.37	1.159	0.783	0.852	0.685	Amino acid transporter OS=Gallus gallus OX=9031 GN=SLC1A7 PE=3 SV=2					COG1301(C:Energy production and conversion )	PF00375.15(SDF:Sodium:dicarboxylate symporter family)	peroxisomal	1	3	46.7	Medium
A0A3Q2U6T6	0.590145	-0.760859	0.000344	down	yes	0.6527	1.106	1.098	1.114	1.106	0.659	0.581	0.718	Hydroxyacyl-thioester dehydratase type 2 OS=Gallus gallus OX=9031 GN=RPP14 PE=4 SV=1					COG2030(I:Lipid transport and metabolism )	PF01575.16(MaoC_dehydratas:MaoC like domain); PF13452.3(MaoC_dehydrat_N:N-terminal half of MaoC dehydratase)	mitochondrial	1	4	18.4	Low
A0A1L1RQU6	0.590764	-0.759345	0.000484	down	yes	0.742	1.256	1.326	1.241	1.202	0.767	0.783	0.676	DUF4537 domain-containing protein OS=Gallus gallus OX=9031 GN=C5H11orf16 PE=4 SV=2						PF15057.3(DUF4537:Domain of unknown function (DUF4537))	nuclear	1	1	59.9	Low
A0A1L1RNI5	0.590926	-0.75895	0.00477	down	yes	0.6187	1.047	0.897	1.108	1.136	0.626	0.613	0.617	Atlastin GTPase 1 OS=Gallus gallus OX=9031 GN=ATL1 PE=4 SV=2	K17339	ATL	GO:1990809(biological_process:endoplasmic reticulum tubular network membrane organization); GO:0003924(molecular_function:GTPase activity); GO:0016021(cellular_component:integral component of membrane); GO:0051260(biological_process:protein homooligomerization); GO:0007029(biological_process:endoplasmic reticulum organization); GO:0098826(cellular_component:endoplasmic reticulum tubular network m…			PF02263.16(GBP:Guanylate-binding protein, N-terminal domain)	cytoplasmic	1	4	63.4	High
A0A1D5PZU5	0.59097	-0.758842	0.001812	down	yes	0.7003	1.185	1.24	1.231	1.083	0.775	0.695	0.631	EMI domain-containing protein OS=Gallus gallus OX=9031 GN=MMRN2 PE=4 SV=1						PF07546.10(EMI:EMI domain)	cytoplasmic	1	7	23.3	High
F1N9G6	0.592464	-0.755201	0.009546	down	yes	0.6997	1.181	1.09	1.386	1.067	0.718	0.686	0.695	Glutathione S-transferase kappa OS=Gallus gallus OX=9031 GN=GSTK1 PE=3 SV=4	K13299	GSTK1	GO:0004364(molecular_function:glutathione transferase activity); GO:0005777(cellular_component:peroxisome); GO:0005739(cellular_component:mitochondrion); GO:0006749(biological_process:glutathione metabolic process); GO:0030855(biological_process:epithelial cell differentiation); GO:0005102(molecular_function:receptor binding); GO:0015035(molecular_function:protein disulfide oxidoreductase activit…	gga00480(Glutathione metabolism); gga04146(Peroxisome); gga00980(Metabolism of xenobiotics by cytochrome P450); gga00982(Drug metabolism - cytochrome P450)		PF01323.17(DSBA:DSBA-like thioredoxin domain)	peroxisomal	14	71	25.3	High
E1C6A1	0.592596	-0.75488	0.002977	down	yes	0.7123	1.202	1.22	1.321	1.066	0.728	0.679	0.73	Nicotinamide nucleotide transhydrogenase OS=Gallus gallus OX=9031 GN=NNT PE=4 SV=4	K00323	NNT	GO:1902600(biological_process:hydrogen ion transmembrane transport); GO:0016021(cellular_component:integral component of membrane); GO:0008746(molecular_function:NAD(P)+ transhydrogenase activity)	gga00760(Nicotinate and nicotinamide metabolism)	COG3288(C:Energy production and conversion ); COG1282(C:Energy production and conversion )	PF02233.13(PNTB:NAD(P) transhydrogenase beta subunit); PF01262.18(AlaDh_PNT_C:Alanine dehydrogenase/PNT, C-terminal domain); PF05222.12(AlaDh_PNT_N:Alanine dehydrogenase/PNT, N-terminal domain); PF12769.4(PNTB_4TM:4TM region of pyridine nucleotide transhydrogenase, mitoch)	mitochondrial	40	45	113.7	High
Q9YH14	0.593569	-0.752513	0.001641	down	yes	0.6553	1.104	1.087	1.204	1.021	0.682	0.604	0.68	ATP synthase subunit e, mitochondrial OS=Gallus gallus OX=9031 GN=rbf PE=2 SV=1	K02129	ATPeF0E, ATP5I	GO:0015986(biological_process:ATP synthesis coupled proton transport); GO:0032993(cellular_component:protein-DNA complex); GO:0033142(molecular_function:progesterone receptor binding); GO:0000276(cellular_component:mitochondrial proton-transporting ATP synthase complex, coupling factor F(o)); GO:0031490(molecular_function:chromatin DNA binding); GO:0000790(cellular_component:nuclear chromatin); G…	gga00190(Oxidative phosphorylation)		PF05680.9(ATP-synt_E:ATP synthase E chain)	cytoplasmic	6	79	8.3	High
E1BQ44	0.594134	-0.751139	0.006526	down	yes	0.628	1.057	0.971	1.146	1.055	0.595	0.535	0.754	Uncharacterized protein OS=Gallus gallus OX=9031 GN=NDUFA1 PE=4 SV=1	K03945	NDUFA1	GO:0005747(cellular_component:mitochondrial respiratory chain complex I); GO:0005829(cellular_component:cytosol); GO:0016021(cellular_component:integral component of membrane); GO:0032981(biological_process:mitochondrial respiratory chain complex I assembly)	gga00190(Oxidative phosphorylation)		PF15879.2(MWFE:NADH-ubiquinone oxidoreductase MWFE subunit)	extracellular	1	14	8.2	High
F1NEF6	0.595996	-0.746625	0.004119	down	yes	0.6103	1.024	1.01	1.13	0.931	0.588	0.556	0.687	Uncharacterized protein OS=Gallus gallus OX=9031 GN=ACAD9 PE=3 SV=3	K15980	ACAD9	GO:0003995(molecular_function:acyl-CoA dehydrogenase activity); GO:0050660(molecular_function:flavin adenine dinucleotide binding)		COG1960(I:Lipid transport and metabolism )	PF00441.21(Acyl-CoA_dh_1:Acyl-CoA dehydrogenase, C-terminal domain); PF02770.16(Acyl-CoA_dh_M:Acyl-CoA dehydrogenase, middle domain); PF02771.13(Acyl-CoA_dh_N:Acyl-CoA dehydrogenase, N-terminal domain); PF08028.8(Acyl-CoA_dh_2:Acyl-CoA dehydrogenase, C-terminal domain)	mitochondrial	1	71	67.6	High
A0A1L1RXR5	0.597059	-0.744055	0.005349	down	yes	0.609	1.02	1.042	1.134	0.883	0.616	0.581	0.63	Ubiquinol-cytochrome c reductase complex III subunit VII OS=Gallus gallus OX=9031 GN=UQCRQ PE=4 SV=1	K00418	QCR8, UQCRQ		gga04260(Cardiac muscle contraction); gga00190(Oxidative phosphorylation)		PF02939.13(UcrQ:UcrQ family)	mitochondrial	5	77	9.6	High
[truncated: 192 more rows]
