# Supplementary material for: Breast Meat Fatty Acid Profiling and Proteomic Analysis of Beijing-You Chicken During the Laying Period
Source: Front Vet Sci. 2022 Jun 15;9:908862. doi: 10.3389/fvets.2022.908862 (PMC9240433; doi:10.3389/fvets.2022.908862)
Supplement: Supplementary Table S5 — GO and KEGG enrichment analysis based on the 664 known DEPs. [file Table_5.XLS]

## Sheet: Gene Ontology enrichment (344)
Protein Number	GO ID	GO Description	GO Term(Level1)	Ratio_in_study	Ratio_in_pop	Pvalue_uncorrected	Pvalue_corrected
34	GO:0055114	oxidation-reduction process	BP	34/491	106/3532	1.0171e-06	0.000247156
37	GO:0006811	ion transport	BP	37/491	116/3532	1.50102e-06	0.000243166
15	GO:0006936	muscle contraction	BP	15/491	34/3532	1.65153e-05	0.00133774
26	GO:0006091	generation of precursor metabolites and energy	BP	26/491	81/3532	2.26463e-05	0.0012229
15	GO:0015711	organic anion transport	BP	15/491	36/3532	3.78565e-05	0.00167257
6	GO:0003009	skeletal muscle contraction	BP	6/491	7/3532	4.34019e-05	0.00162256
16	GO:0006820	anion transport	BP	16/491	41/3532	5.48228e-05	0.00177626
16	GO:0003012	muscle system process	BP	16/491	41/3532	5.48228e-05	0.00177626
9	GO:0015718	monocarboxylic acid transport	BP	9/491	16/3532	8.3266e-05	0.00212986
8	GO:0015985	energy coupled proton transport, down electrochemical gradient	BP	8/491	13/3532	8.94179e-05	0.00206939
8	GO:0015986	ATP synthesis coupled proton transport	BP	8/491	13/3532	8.94179e-05	0.00206939
8	GO:0006941	striated muscle contraction	BP	8/491	13/3532	8.94179e-05	0.00206939
8	GO:0055008	cardiac muscle tissue morphogenesis	BP	8/491	14/3532	0.000183422	0.00342857
8	GO:0060415	muscle tissue morphogenesis	BP	8/491	14/3532	0.000183422	0.00342857
10	GO:0045214	sarcomere organization	BP	10/491	21/3532	0.000205874	0.00357338
15	GO:0022900	electron transport chain	BP	15/491	41/3532	0.000220392	0.00369347
5	GO:0006122	mitochondrial electron transport, ubiquinol to cytochrome c	BP	5/491	6/3532	0.00027092	0.00376191
14	GO:0015672	monovalent inorganic cation transport	BP	14/491	38/3532	0.000328224	0.00389065
8	GO:0006754	ATP biosynthetic process	BP	8/491	15/3532	0.000345617	0.00399928
13	GO:0031032	actomyosin structure organization	BP	13/491	34/3532	0.00035093	0.00387619
11	GO:1902600	hydrogen ion transmembrane transport	BP	11/491	26/3532	0.000359087	0.00387814
11	GO:0015992	proton transport	BP	11/491	26/3532	0.000359087	0.00387814
11	GO:0006818	hydrogen transport	BP	11/491	26/3532	0.000359087	0.00387814
14	GO:0022904	respiratory electron transport chain	BP	14/491	39/3532	0.000448059	0.00410862
16	GO:0046034	ATP metabolic process	BP	16/491	48/3532	0.000467796	0.00421017
22	GO:0050801	ion homeostasis	BP	22/491	76/3532	0.000563258	0.00488827
27	GO:0032787	monocarboxylic acid metabolic process	BP	27/491	101/3532	0.000610774	0.00520765
6	GO:0060048	cardiac muscle contraction	BP	6/491	10/3532	0.000895541	0.00659444
23	GO:0030036	actin cytoskeleton organization	BP	23/491	83/3532	0.00100404	0.00717595
8	GO:0009206	purine ribonucleoside triphosphate biosynthetic process	BP	8/491	17/3532	0.0010103	0.00711601
27	GO:0003008	system process	BP	27/491	105/3532	0.00134582	0.00883878
14	GO:0098662	inorganic cation transmembrane transport	BP	14/491	43/3532	0.00136658	0.00873894
17	GO:0009144	purine nucleoside triphosphate metabolic process	BP	17/491	57/3532	0.0015008	0.00947255
8	GO:0009145	purine nucleoside triphosphate biosynthetic process	BP	8/491	18/3532	0.00160028	0.00997095
10	GO:0009062	fatty acid catabolic process	BP	10/491	26/3532	0.00161398	0.00992902
4	GO:0055081	anion homeostasis	BP	4/491	5/3532	0.00164366	0.00986194
24	GO:0030029	actin filament-based process	BP	24/491	92/3532	0.00185263	0.0102316
5	GO:0055003	cardiac myofibril assembly	BP	5/491	8/3532	0.00198392	0.0108335
46	GO:0019752	carboxylic acid metabolic process	BP	46/491	215/3532	0.00211151	0.0111543
8	GO:0009201	ribonucleoside triphosphate biosynthetic process	BP	8/491	19/3532	0.002433	0.0120657
47	GO:0043436	oxoacid metabolic process	BP	47/491	222/3532	0.00246652	0.0119873
47	GO:0006082	organic acid metabolic process	BP	47/491	222/3532	0.00246652	0.0119873
16	GO:0009205	purine ribonucleoside triphosphate metabolic process	BP	16/491	55/3532	0.00266564	0.0125777
3	GO:0006883	cellular sodium ion homeostasis	BP	3/491	3/3532	0.00267235	0.0124881
3	GO:0030007	cellular potassium ion homeostasis	BP	3/491	3/3532	0.00267235	0.0124881
3	GO:0036376	sodium ion export from cell	BP	3/491	3/3532	0.00267235	0.0124881
3	GO:0055091	phospholipid homeostasis	BP	3/491	3/3532	0.00267235	0.0124881
3	GO:0050710	negative regulation of cytokine secretion	BP	3/491	3/3532	0.00267235	0.0124881
3	GO:0071436	sodium ion export	BP	3/491	3/3532	0.00267235	0.0124881
14	GO:0098660	inorganic ion transmembrane transport	BP	14/491	45/3532	0.00336558	0.013518
14	GO:0098655	cation transmembrane transport	BP	14/491	45/3532	0.00336558	0.013518
9	GO:0034440	lipid oxidation	BP	9/491	24/3532	0.00337883	0.0133505
7	GO:0030239	myofibril assembly	BP	7/491	16/3532	0.00353068	0.0137273
8	GO:0006635	fatty acid beta-oxidation	BP	8/491	20/3532	0.0035702	0.0137708
27	GO:0048878	chemical homeostasis	BP	27/491	114/3532	0.00369975	0.0139386
5	GO:0042157	lipoprotein metabolic process	BP	5/491	9/3532	0.00395673	0.0146792
5	GO:0015748	organophosphate ester transport	BP	5/491	9/3532	0.00395673	0.0146792
12	GO:0009152	purine ribonucleotide biosynthetic process	BP	12/491	38/3532	0.00396188	0.0144773
10	GO:0009168	purine ribonucleoside monophosphate biosynthetic process	BP	10/491	29/3532	0.00412305	0.014843
10	GO:0072329	monocarboxylic acid catabolic process	BP	10/491	29/3532	0.00412305	0.014843
10	GO:0009127	purine nucleoside monophosphate biosynthetic process	BP	10/491	29/3532	0.00412305	0.014843
14	GO:0044057	regulation of system process	BP	14/491	47/3532	0.00434083	0.0151773
4	GO:0055010	ventricular cardiac muscle tissue morphogenesis	BP	4/491	6/3532	0.00438913	0.0152366
9	GO:0009142	nucleoside triphosphate biosynthetic process	BP	9/491	25/3532	0.00464306	0.0156703
72	GO:0044281	small molecule metabolic process	BP	72/491	384/3532	0.00483427	0.0162031
8	GO:0010927	cellular component assembly involved in morphogenesis	BP	8/491	21/3532	0.00507912	0.0165668
17	GO:0009141	nucleoside triphosphate metabolic process	BP	17/491	63/3532	0.00511453	0.0165711
16	GO:0009199	ribonucleoside triphosphate metabolic process	BP	16/491	57/3532	0.00550256	0.0173652
9	GO:0046942	carboxylic acid transport	BP	9/491	26/3532	0.00624669	0.0189743
9	GO:0090257	regulation of muscle system process	BP	9/491	26/3532	0.00624669	0.0189743
9	GO:0015849	organic acid transport	BP	9/491	26/3532	0.00624669	0.0189743
5	GO:0002244	hematopoietic progenitor cell differentiation	BP	5/491	10/3532	0.00701792	0.0204234
8	GO:0006937	regulation of muscle contraction	BP	8/491	22/3532	0.00703115	0.0203401
10	GO:0009156	ribonucleoside monophosphate biosynthetic process	BP	10/491	31/3532	0.00704936	0.0202721
10	GO:0015980	energy derivation by oxidation of organic compounds	BP	10/491	31/3532	0.00704936	0.0202721
6	GO:0006073	cellular glucan metabolic process	BP	6/491	14/3532	0.00781548	0.0215814
6	GO:0006120	mitochondrial electron transport, NADH to ubiquinone	BP	6/491	14/3532	0.00781548	0.0215814
6	GO:0055092	sterol homeostasis	BP	6/491	14/3532	0.00781548	0.0215814
6	GO:0044042	glucan metabolic process	BP	6/491	14/3532	0.00781548	0.0215814
6	GO:0042632	cholesterol homeostasis	BP	6/491	14/3532	0.00781548	0.0215814
6	GO:0005977	glycogen metabolic process	BP	6/491	14/3532	0.00781548	0.0215814
6	GO:0005976	polysaccharide metabolic process	BP	6/491	14/3532	0.00781548	0.0215814
6	GO:0044264	cellular polysaccharide metabolic process	BP	6/491	14/3532	0.00781548	0.0215814
48	GO:0032501	multicellular organismal process	BP	48/491	242/3532	0.00900155	0.0227852
10	GO:0009124	nucleoside monophosphate biosynthetic process	BP	10/491	32/3532	0.00901293	0.0226958
4	GO:0006814	sodium ion transport	BP	4/491	7/3532	0.00912169	0.0228512
4	GO:0098657	import into cell	BP	4/491	7/3532	0.00912169	0.0228512
4	GO:0030217	T cell differentiation	BP	4/491	7/3532	0.00912169	0.0228512
18	GO:0098771	inorganic ion homeostasis	BP	18/491	72/3532	0.00946611	0.0228882
18	GO:0055080	cation homeostasis	BP	18/491	72/3532	0.00946611	0.0228882
8	GO:0019395	fatty acid oxidation	BP	8/491	23/3532	0.00950015	0.0226327
3	GO:0034367	macromolecular complex remodeling	BP	3/491	4/3532	0.00958078	0.0227135
3	GO:0034368	protein-lipid complex remodeling	BP	3/491	4/3532	0.00958078	0.0227135
3	GO:0034369	plasma lipoprotein particle remodeling	BP	3/491	4/3532	0.00958078	0.0227135
3	GO:0055075	potassium ion homeostasis	BP	3/491	4/3532	0.00958078	0.0227135
3	GO:0055078	sodium ion homeostasis	BP	3/491	4/3532	0.00958078	0.0227135
3	GO:0002026	regulation of the force of heart contraction	BP	3/491	4/3532	0.00958078	0.0227135
3	GO:0009651	response to salt stress	BP	3/491	4/3532	0.00958078	0.0227135
12	GO:0009260	ribonucleotide biosynthetic process	BP	12/491	41/3532	0.00988502	0.0217381
19	GO:0006812	cation transport	BP	19/491	76/3532	0.010566	0.0230273
9	GO:0006090	pyruvate metabolic process	BP	9/491	28/3532	0.0106933	0.0229953
12	GO:0006164	purine nucleotide biosynthetic process	BP	12/491	42/3532	0.011376	0.024038
6	GO:0006112	energy reserve metabolic process	BP	6/491	15/3532	0.0115245	0.0242463
15	GO:0006631	fatty acid metabolic process	BP	15/491	58/3532	0.0123983	0.0256408
14	GO:0016054	organic acid catabolic process	BP	14/491	52/3532	0.0131062	0.0268761
14	GO:0034220	ion transmembrane transport	BP	14/491	52/3532	0.0131062	0.0268761
14	GO:0046395	carboxylic acid catabolic process	BP	14/491	52/3532	0.0131062	0.0268761
12	GO:0046390	ribose phosphate biosynthetic process	BP	12/491	43/3532	0.0132093	0.0267489
123	GO:0044710	single-organism metabolic process	BP	123/491	734/3532	0.0139148	0.0280606
16	GO:0055065	metal ion homeostasis	BP	16/491	62/3532	0.0140768	0.0281536
34	GO:0007010	cytoskeleton organization	BP	34/491	165/3532	0.0150219	0.0293198
16	GO:0009167	purine ribonucleoside monophosphate metabolic process	BP	16/491	64/3532	0.0161529	0.0314013
16	GO:0009126	purine nucleoside monophosphate metabolic process	BP	16/491	64/3532	0.0161529	0.0314013
4	GO:0030241	skeletal muscle myosin thick filament assembly	BP	4/491	8/3532	0.0162595	0.0312336
4	GO:0030240	skeletal muscle thin filament assembly	BP	4/491	8/3532	0.0162595	0.0312336
4	GO:0032543	mitochondrial translation	BP	4/491	8/3532	0.0162595	0.0312336
4	GO:0071688	striated muscle myosin thick filament assembly	BP	4/491	8/3532	0.0162595	0.0312336
4	GO:0015908	fatty acid transport	BP	4/491	8/3532	0.0162595	0.0312336
4	GO:0045638	negative regulation of myeloid cell differentiation	BP	4/491	8/3532	0.0162595	0.0312336
8	GO:0046031	ADP metabolic process	BP	8/491	25/3532	0.0162868	0.0305613
8	GO:0009135	purine nucleoside diphosphate metabolic process	BP	8/491	25/3532	0.0162868	0.0305613
8	GO:0009179	purine ribonucleoside diphosphate metabolic process	BP	8/491	25/3532	0.0162868	0.0305613
5	GO:1903707	negative regulation of hemopoiesis	BP	5/491	12/3532	0.017373	0.0316228
16	GO:0007015	actin filament organization	BP	16/491	65/3532	0.0176073	0.0319297
14	GO:0016042	lipid catabolic process	BP	14/491	55/3532	0.0180287	0.0325723
10	GO:0070271	protein complex biogenesis	BP	10/491	33/3532	0.0183567	0.0329201
7	GO:0046939	nucleotide phosphorylation	BP	7/491	21/3532	0.0192393	0.0343762
7	GO:0006165	nucleoside diphosphate phosphorylation	BP	7/491	21/3532	0.0192393	0.0343762
2	GO:0048384	retinoic acid receptor signaling pathway	BP	2/491	2/3532	0.0192912	0.0340928
2	GO:1904729	regulation of intestinal lipid absorption	BP	2/491	2/3532	0.0192912	0.0340928
2	GO:0014883	transition between fast and slow fiber	BP	2/491	2/3532	0.0192912	0.0340928
2	GO:0034380	high-density lipoprotein particle assembly	BP	2/491	2/3532	0.0192912	0.0340928
2	GO:0008211	glucocorticoid metabolic process	BP	2/491	2/3532	0.0192912	0.0340928
2	GO:0030300	regulation of intestinal cholesterol absorption	BP	2/491	2/3532	0.0192912	0.0340928
2	GO:0044058	regulation of digestive system process	BP	2/491	2/3532	0.0192912	0.0340928
2	GO:2000482	regulation of interleukin-8 secretion	BP	2/491	2/3532	0.0192912	0.0340928
2	GO:0071774	response to fibroblast growth factor	BP	2/491	2/3532	0.0192912	0.0340928
2	GO:0043691	reverse cholesterol transport	BP	2/491	2/3532	0.0192912	0.0340928
2	GO:0006848	pyruvate transport	BP	2/491	2/3532	0.0192912	0.0340928
2	GO:0035357	peroxisome proliferator activated receptor signaling pathway	BP	2/491	2/3532	0.0192912	0.0340928
2	GO:0044344	cellular response to fibroblast growth factor stimulus	BP	2/491	2/3532	0.0192912	0.0340928
2	GO:0033700	phospholipid efflux	BP	2/491	2/3532	0.0192912	0.0340928
2	GO:0014733	regulation of skeletal muscle adaptation	BP	2/491	2/3532	0.0192912	0.0340928
2	GO:0001951	intestinal D-glucose absorption	BP	2/491	2/3532	0.0192912	0.0340928
2	GO:0042063	gliogenesis	BP	2/491	2/3532	0.0192912	0.0340928
2	GO:0010837	regulation of keratinocyte proliferation	BP	2/491	2/3532	0.0192912	0.0340928
2	GO:1904478	regulation of intestinal absorption	BP	2/491	2/3532	0.0192912	0.0340928
2	GO:0042144	vacuole fusion, non-autophagic	BP	2/491	2/3532	0.0192912	0.0340928
2	GO:0021915	neural tube development	BP	2/491	2/3532	0.0192912	0.0340928
2	GO:0050892	intestinal absorption	BP	2/491	2/3532	0.0192912	0.0340928
2	GO:0032532	regulation of microvillus length	BP	2/491	2/3532	0.0192912	0.0340928
2	GO:0032536	regulation of cell projection size	BP	2/491	2/3532	0.0192912	0.0340928
2	GO:0006850	mitochondrial pyruvate transport	BP	2/491	2/3532	0.0192912	0.0340928
2	GO:0001504	neurotransmitter uptake	BP	2/491	2/3532	0.0192912	0.0340928
2	GO:1902896	terminal web assembly	BP	2/491	2/3532	0.0192912	0.0340928
16	GO:0009161	ribonucleoside monophosphate metabolic process	BP	16/491	66/3532	0.0193533	0.0291198
10	GO:0033108	mitochondrial respiratory chain complex assembly	BP	10/491	34/3532	0.0201709	0.0300707
15	GO:0030003	cellular cation homeostasis	BP	15/491	59/3532	0.0203092	0.0300923
15	GO:0006873	cellular ion homeostasis	BP	15/491	59/3532	0.0203092	0.0300923
8	GO:0009185	ribonucleoside diphosphate metabolic process	BP	8/491	26/3532	0.0207491	0.0304654
13	GO:0006875	cellular metal ion homeostasis	BP	13/491	50/3532	0.0211493	0.0307741
3	GO:0097576	vacuole fusion	BP	3/491	5/3532	0.0214865	0.0311714
3	GO:0001676	long-chain fatty acid metabolic process	BP	3/491	5/3532	0.0214865	0.0311714
3	GO:0046320	regulation of fatty acid oxidation	BP	3/491	5/3532	0.0214865	0.0311714
3	GO:0009081	branched-chain amino acid metabolic process	BP	3/491	5/3532	0.0214865	0.0311714
3	GO:0009083	branched-chain amino acid catabolic process	BP	3/491	5/3532	0.0214865	0.0311714
3	GO:0006970	response to osmotic stress	BP	3/491	5/3532	0.0214865	0.0311714
3	GO:0035725	sodium ion transmembrane transport	BP	3/491	5/3532	0.0214865	0.0311714
3	GO:1990573	potassium ion import across plasma membrane	BP	3/491	5/3532	0.0214865	0.0311714
11	GO:0046129	purine ribonucleoside biosynthetic process	BP	11/491	41/3532	0.0228581	0.0319226
11	GO:0042451	purine nucleoside biosynthetic process	BP	11/491	41/3532	0.0228581	0.0319226
5	GO:0030004	cellular monovalent inorganic cation homeostasis	BP	5/491	13/3532	0.025075	0.0343281
5	GO:0043627	response to estrogen	BP	5/491	13/3532	0.025075	0.0343281
4	GO:0035384	thioester biosynthetic process	BP	4/491	9/3532	0.0261016	0.0344712
4	GO:2000649	regulation of sodium ion transmembrane transporter activity	BP	4/491	9/3532	0.0261016	0.0344712
4	GO:0071616	acyl-CoA biosynthetic process	BP	4/491	9/3532	0.0261016	0.0344712
4	GO:0009060	aerobic respiration	BP	4/491	9/3532	0.0261016	0.0344712
4	GO:0031034	myosin filament assembly	BP	4/491	9/3532	0.0261016	0.0344712
4	GO:0031033	myosin filament organization	BP	4/491	9/3532	0.0261016	0.0344712
4	GO:0045598	regulation of fat cell differentiation	BP	4/491	9/3532	0.0261016	0.0344712
4	GO:0030218	erythrocyte differentiation	BP	4/491	9/3532	0.0261016	0.0344712
10	GO:0030258	lipid modification	BP	10/491	37/3532	0.02944	0.0365929
6	GO:0010565	regulation of cellular ketone metabolic process	BP	6/491	18/3532	0.0296791	0.0367961
16	GO:0009123	nucleoside monophosphate metabolic process	BP	16/491	67/3532	0.0299193	0.0369056
18	GO:0009150	purine ribonucleotide metabolic process	BP	18/491	80/3532	0.032413	0.0397796
9	GO:0048545	response to steroid hormone	BP	9/491	32/3532	0.0342517	0.0416158
5	GO:0071383	cellular response to steroid hormone stimulus	BP	5/491	14/3532	0.0346637	0.0419068
5	GO:0097164	ammonium ion metabolic process	BP	5/491	14/3532	0.0346637	0.0419068
5	GO:0006639	acylglycerol metabolic process	BP	5/491	14/3532	0.0346637	0.0419068
5	GO:0006638	neutral lipid metabolic process	BP	5/491	14/3532	0.0346637	0.0419068
5	GO:0050707	regulation of cytokine secretion	BP	5/491	14/3532	0.0346637	0.0419068
35	GO:0042592	homeostatic process	BP	35/491	182/3532	0.0366591	0.0435606
12	GO:0072522	purine-containing compound biosynthetic process	BP	12/491	49/3532	0.0378176	0.0443946
19	GO:0055085	transmembrane transport	BP	19/491	86/3532	0.03829	0.044733
19	GO:0006163	purine nucleotide metabolic process	BP	19/491	86/3532	0.03829	0.044733
6	GO:0006096	glycolytic process	BP	6/491	19/3532	0.0384447	0.0445922
6	GO:0006757	ATP generation from ADP	BP	6/491	19/3532	0.0384447	0.0445922
6	GO:0055088	lipid homeostasis	BP	6/491	19/3532	0.0384447	0.0445922
3	GO:0071827	plasma lipoprotein particle organization	BP	3/491	6/3532	0.0385838	0.0444354
3	GO:0006744	ubiquinone biosynthetic process	BP	3/491	6/3532	0.0385838	0.0444354
3	GO:0006743	ubiquinone metabolic process	BP	3/491	6/3532	0.0385838	0.0444354
3	GO:0071385	cellular response to glucocorticoid stimulus	BP	3/491	6/3532	0.0385838	0.0444354
3	GO:0071384	cellular response to corticosteroid stimulus	BP	3/491	6/3532	0.0385838	0.0444354
3	GO:0015914	phospholipid transport	BP	3/491	6/3532	0.0385838	0.0444354
3	GO:1901663	quinone biosynthetic process	BP	3/491	6/3532	0.0385838	0.0444354
3	GO:0098739	import across plasma membrane	BP	3/491	6/3532	0.0385838	0.0444354
3	GO:0045923	positive regulation of fatty acid metabolic process	BP	3/491	6/3532	0.0385838	0.0444354
4	GO:0048739	cardiac muscle fiber development	BP	4/491	10/3532	0.0388241	0.0433759
4	GO:0051384	response to glucocorticoid	BP	4/491	10/3532	0.0388241	0.0433759
14	GO:0051494	negative regulation of cytoskeleton organization	BP	14/491	60/3532	0.0389711	0.0430454
7	GO:0072350	tricarboxylic acid metabolic process	BP	7/491	24/3532	0.0395666	0.0432121
7	GO:0044262	cellular carbohydrate metabolic process	BP	7/491	24/3532	0.0395666	0.0432121
11	GO:0044242	cellular lipid catabolic process	BP	11/491	43/3532	0.0416005	0.0442404
8	GO:0006869	lipid transport	BP	8/491	27/3532	0.0433074	0.0454588
31	GO:0044712	single-organism catabolic process	BP	31/491	158/3532	0.0444314	0.045944
11	GO:0009163	nucleoside biosynthetic process	BP	11/491	44/3532	0.0451314	0.0463718
11	GO:0042455	ribonucleoside biosynthetic process	BP	11/491	44/3532	0.0451314	0.0463718
5	GO:0019217	regulation of fatty acid metabolic process	BP	5/491	15/3532	0.0462333	0.0472045
5	GO:0055067	monovalent inorganic cation homeostasis	BP	5/491	15/3532	0.0462333	0.0472045
8	GO:0009132	nucleoside diphosphate metabolic process	BP	8/491	28/3532	0.0470132	0.0477003
6	GO:0006099	tricarboxylic acid cycle	BP	6/491	20/3532	0.0486984	0.0493072
11	GO:1901659	glycosyl compound biosynthetic process	BP	11/491	45/3532	0.0494309	0.0496352
7	GO:0005861	troponin complex	CC	7/491	7/3532	9.66834e-07	0.000469882
68	GO:0044429	mitochondrial part	CC	68/491	257/3532	2.12105e-06	0.000257708
27	GO:0098798	mitochondrial protein complex	CC	27/491	80/3532	4.25495e-06	0.000413581
27	GO:0044455	mitochondrial membrane part	CC	27/491	86/3532	2.17166e-05	0.00150775
22	GO:0098800	inner mitochondrial membrane protein complex	CC	22/491	66/3532	4.1657e-05	0.00168711
18	GO:1990204	oxidoreductase complex	CC	18/491	52/3532	0.000120305	0.00233874
52	GO:0005739	mitochondrion	CC	52/491	233/3532	0.00027006	0.00386027
15	GO:0098803	respiratory chain complex	CC	15/491	42/3532	0.000299833	0.00383471
23	GO:0044449	contractile fiber part	CC	23/491	77/3532	0.000308124	0.0038397
6	GO:0070069	cytochrome complex	CC	6/491	9/3532	0.00040567	0.00386579
5	GO:0045275	respiratory chain complex III	CC	5/491	7/3532	0.000839714	0.00637658
4	GO:0045261	proton-transporting ATP synthase complex, catalytic core F(1)	CC	4/491	5/3532	0.00164366	0.00986194
5	GO:0005903	brush border	CC	5/491	8/3532	0.00198392	0.0108335
5	GO:0098862	cluster of actin-based cell projections	CC	5/491	8/3532	0.00198392	0.0108335
4	GO:1990777	lipoprotein particle	CC	4/491	6/3532	0.00438913	0.0152366
4	GO:0034358	plasma lipoprotein particle	CC	4/491	6/3532	0.00438913	0.0152366
4	GO:0005750	mitochondrial respiratory chain complex III	CC	4/491	6/3532	0.00438913	0.0152366
6	GO:0036379	myofilament	CC	6/491	13/3532	0.00504985	0.0166954
6	GO:0005865	striated muscle thin filament	CC	6/491	13/3532	0.00504985	0.0166954
6	GO:0031430	M band	CC	6/491	14/3532	0.00781548	0.0215814
4	GO:0032994	protein-lipid complex	CC	4/491	7/3532	0.00912169	0.0228512
4	GO:0032982	myosin filament	CC	4/491	7/3532	0.00912169	0.0228512
18	GO:0019866	organelle inner membrane	CC	18/491	72/3532	0.00946611	0.0228882
3	GO:0042627	chylomicron	CC	3/491	4/3532	0.00958078	0.0227135
3	GO:0031672	A band	CC	3/491	4/3532	0.00958078	0.0227135
7	GO:0030863	cortical cytoskeleton	CC	7/491	20/3532	0.0145193	0.0288015
2	GO:0098533	ATPase dependent transmembrane transport complex	CC	2/491	2/3532	0.0192912	0.0340928
2	GO:0005964	phosphorylase kinase complex	CC	2/491	2/3532	0.0192912	0.0340928
2	GO:0034364	high-density lipoprotein particle	CC	2/491	2/3532	0.0192912	0.0340928
2	GO:1904949	ATPase complex	CC	2/491	2/3532	0.0192912	0.0340928
2	GO:0090533	cation-transporting ATPase complex	CC	2/491	2/3532	0.0192912	0.0340928
2	GO:1990584	cardiac Troponin complex	CC	2/491	2/3532	0.0192912	0.0340928
2	GO:0036125	fatty acid beta-oxidation multienzyme complex	CC	2/491	2/3532	0.0192912	0.0340928
2	GO:0097427	microtubule bundle	CC	2/491	2/3532	0.0192912	0.0340928
2	GO:0016507	mitochondrial fatty acid beta-oxidation multienzyme complex	CC	2/491	2/3532	0.0192912	0.0340928
2	GO:0005890	sodium:potassium-exchanging ATPase complex	CC	2/491	2/3532	0.0192912	0.0340928
16	GO:0005743	mitochondrial inner membrane	CC	16/491	66/3532	0.0193533	0.0291198
10	GO:1990351	transporter complex	CC	10/491	34/3532	0.0201709	0.0300707
3	GO:0045259	proton-transporting ATP synthase complex	CC	3/491	5/3532	0.0214865	0.0311714
3	GO:0005753	mitochondrial proton-transporting ATP synthase complex	CC	3/491	5/3532	0.0214865	0.0311714
4	GO:0031514	motile cilium	CC	4/491	9/3532	0.0261016	0.0344712
4	GO:0042645	mitochondrial nucleoid	CC	4/491	9/3532	0.0261016	0.0344712
4	GO:0009295	nucleoid	CC	4/491	9/3532	0.0261016	0.0344712
4	GO:0005775	vacuolar lumen	CC	4/491	9/3532	0.0261016	0.0344712
9	GO:0030964	NADH dehydrogenase complex	CC	9/491	30/3532	0.0281657	0.0353709
9	GO:0005747	mitochondrial respiratory chain complex I	CC	9/491	30/3532	0.0281657	0.0353709
9	GO:0045271	respiratory chain complex I	CC	9/491	30/3532	0.0281657	0.0353709
9	GO:1902495	transmembrane transporter complex	CC	9/491	32/3532	0.0342517	0.0416158
21	GO:0031966	mitochondrial membrane	CC	21/491	98/3532	0.0370861	0.0436412
3	GO:0035861	site of double-strand break	CC	3/491	6/3532	0.0385838	0.0444354
4	GO:0033178	proton-transporting two-sector ATPase complex, catalytic domain	CC	4/491	10/3532	0.0388241	0.0433759
7	GO:0005762	mitochondrial large ribosomal subunit	CC	7/491	24/3532	0.0395666	0.0432121
7	GO:0000315	organellar large ribosomal subunit	CC	7/491	24/3532	0.0395666	0.0432121
97	GO:0031224	intrinsic component of membrane	CC	97/491	584/3532	0.0423151	0.0447068
5	GO:0030017	sarcomere	CC	5/491	15/3532	0.0462333	0.0472045
6	GO:0005884	actin filament	CC	6/491	20/3532	0.0486984	0.0493072
20	GO:0015077	monovalent inorganic cation transmembrane transporter activity	MF	20/491	55/3532	2.21307e-05	0.00134444
46	GO:0005215	transporter activity	MF	46/491	183/3532	3.73136e-05	0.00181344
61	GO:0008092	cytoskeletal protein binding	MF	61/491	271/3532	7.2978e-05	0.00208631
40	GO:0003779	actin binding	MF	40/491	158/3532	8.44138e-05	0.00205126
55	GO:0016491	oxidoreductase activity	MF	55/491	241/3532	9.94911e-05	0.00201469
15	GO:0015078	hydrogen ion transmembrane transporter activity	MF	15/491	41/3532	0.000220392	0.00369347
5	GO:0003995	acyl-CoA dehydrogenase activity	MF	5/491	6/3532	0.00027092	0.00376191
5	GO:0046933	proton-transporting ATP synthase activity, rotational mechanism	MF	5/491	6/3532	0.00027092	0.00376191
40	GO:0022892	substrate-specific transporter activity	MF	40/491	166/3532	0.000310279	0.00376989
23	GO:0051015	actin filament binding	MF	23/491	79/3532	0.000378331	0.0038306
35	GO:0022857	transmembrane transporter activity	MF	35/491	141/3532	0.000417836	0.00390516
29	GO:0015075	ion transmembrane transporter activity	MF	29/491	112/3532	0.000693193	0.00561486
31	GO:0005509	calcium ion binding	MF	31/491	122/3532	0.000713239	0.00568253
5	GO:0003785	actin monomer binding	MF	5/491	7/3532	0.000839714	0.00637658
21	GO:0022890	inorganic cation transmembrane transporter activity	MF	21/491	74/3532	0.000948836	0.0068826
30	GO:0022891	substrate-specific transmembrane transporter activity	MF	30/491	123/3532	0.00133561	0.00889184
4	GO:0008028	monocarboxylic acid transmembrane transporter activity	MF	4/491	5/3532	0.00164366	0.00986194
16	GO:0022804	active transmembrane transporter activity	MF	16/491	52/3532	0.00164961	0.00954415
10	GO:0022853	active ion transmembrane transporter activity	MF	10/491	27/3532	0.00225087	0.0116375
9	GO:0019829	cation-transporting ATPase activity	MF	9/491	23/3532	0.00240177	0.012159
9	GO:0042625	ATPase coupled ion transmembrane transporter activity	MF	9/491	23/3532	0.00240177	0.012159
3	GO:0031013	troponin I binding	MF	3/491	3/3532	0.00267235	0.0124881
3	GO:0015129	lactate transmembrane transporter activity	MF	3/491	3/3532	0.00267235	0.0124881
3	GO:0016416	O-palmitoyltransferase activity	MF	3/491	3/3532	0.00267235	0.0124881
3	GO:0016509	long-chain-3-hydroxyacyl-CoA dehydrogenase activity	MF	3/491	3/3532	0.00267235	0.0124881
3	GO:0004095	carnitine O-palmitoyltransferase activity	MF	3/491	3/3532	0.00267235	0.0124881
3	GO:0016406	carnitine O-acyltransferase activity	MF	3/491	3/3532	0.00267235	0.0124881
12	GO:0043492	ATPase activity, coupled to movement of substances	MF	12/491	37/3532	0.00309103	0.0127309
22	GO:0008324	cation transmembrane transporter activity	MF	22/491	85/3532	0.00361313	0.0138266
7	GO:0008307	structural constituent of muscle	MF	7/491	17/3532	0.00529495	0.0168193
11	GO:0042626	ATPase activity, coupled to transmembrane movement of substances	MF	11/491	35/3532	0.00596864	0.0184762
11	GO:0016820	hydrolase activity, acting on acid anhydrides, catalyzing transmembrane movement of substances	MF	11/491	35/3532	0.00596864	0.0184762
12	GO:0015405	P-P-bond-hydrolysis-driven transmembrane transporter activity	MF	12/491	39/3532	0.00783792	0.0205904
12	GO:0015399	primary active transmembrane transporter activity	MF	12/491	39/3532	0.00783792	0.0205904
4	GO:0003857	3-hydroxyacyl-CoA dehydrogenase activity	MF	4/491	7/3532	0.00912169	0.0228512
3	GO:0016679	oxidoreductase activity, acting on diphenols and related substances as donors	MF	3/491	4/3532	0.00958078	0.0227135
3	GO:0046966	thyroid hormone receptor binding	MF	3/491	4/3532	0.00958078	0.0227135
3	GO:0045735	nutrient reservoir activity	MF	3/491	4/3532	0.00958078	0.0227135
3	GO:0008121	ubiquinol-cytochrome-c reductase activity	MF	3/491	4/3532	0.00958078	0.0227135
3	GO:0016681	oxidoreductase activity, acting on diphenols and related substances as donors, cytochrome as acceptor	MF	3/491	4/3532	0.00958078	0.0227135
3	GO:0016409	palmitoyltransferase activity	MF	3/491	4/3532	0.00958078	0.0227135
7	GO:0008514	organic anion transmembrane transporter activity	MF	7/491	20/3532	0.0145193	0.0288015
7	GO:0004867	serine-type endopeptidase inhibitor activity	MF	7/491	21/3532	0.0192393	0.0343762
2	GO:0050833	pyruvate transmembrane transporter activity	MF	2/491	2/3532	0.0192912	0.0340928
2	GO:0070538	oleic acid binding	MF	2/491	2/3532	0.0192912	0.0340928
2	GO:0005391	sodium:potassium-exchanging ATPase activity	MF	2/491	2/3532	0.0192912	0.0340928
2	GO:0031433	telethonin binding	MF	2/491	2/3532	0.0192912	0.0340928
2	GO:0004459	L-lactate dehydrogenase activity	MF	2/491	2/3532	0.0192912	0.0340928
2	GO:0008556	potassium-transporting ATPase activity	MF	2/491	2/3532	0.0192912	0.0340928
2	GO:0030172	troponin C binding	MF	2/491	2/3532	0.0192912	0.0340928
2	GO:0017127	cholesterol transporter activity	MF	2/491	2/3532	0.0192912	0.0340928
2	GO:0036041	long-chain fatty acid binding	MF	2/491	2/3532	0.0192912	0.0340928
2	GO:0017162	aryl hydrocarbon receptor binding	MF	2/491	2/3532	0.0192912	0.0340928
2	GO:0060228	phosphatidylcholine-sterol O-acyltransferase activator activity	MF	2/491	2/3532	0.0192912	0.0340928
3	GO:1901618	organic hydroxy compound transmembrane transporter activity	MF	3/491	5/3532	0.0214865	0.0311714
3	GO:0004300	enoyl-CoA hydratase activity	MF	3/491	5/3532	0.0214865	0.0311714
5	GO:0044769	ATPase activity, coupled to transmembrane movement of ions, rotational mechanism	MF	5/491	13/3532	0.025075	0.0343281
6	GO:0042805	actinin binding	MF	6/491	18/3532	0.0296791	0.0367961
7	GO:0016627	oxidoreductase activity, acting on the CH-CH group of donors	MF	7/491	23/3532	0.0316899	0.0389906
3	GO:0042169	SH2 domain binding	MF	3/491	6/3532	0.0385838	0.0444354
3	GO:0015081	sodium ion transmembrane transporter activity	MF	3/491	6/3532	0.0385838	0.0444354
3	GO:1901677	phosphate transmembrane transporter activity	MF	3/491	6/3532	0.0385838	0.0444354
4	GO:0015079	potassium ion transmembrane transporter activity	MF	4/491	10/3532	0.0388241	0.0433759
4	GO:0008374	O-acyltransferase activity	MF	4/491	10/3532	0.0388241	0.0433759
7	GO:0005319	lipid transporter activity	MF	7/491	24/3532	0.0395666	0.0432121
9	GO:0005516	calmodulin binding	MF	9/491	34/3532	0.0439617	0.0459471

## Sheet: KEGG enrichment (114)
Protein Number	Pathway_ID	KEGG Description	Database	Ratio_in_study	Ratio_in_pop	P_value_uncorrected	P_value_corrected
19	gga04260	Cardiac muscle contraction	KEGG PATHWAY	19/429	43/3144	8.51048e-07	9.70195e-05
30	gga00190	Oxidative phosphorylation	KEGG PATHWAY	30/429	98/3144	7.72359e-06	0.000440245
13	gga01212	Fatty acid metabolism	KEGG PATHWAY	13/429	29/3144	4.03627e-05	0.00153378
7	gga00062	Fatty acid elongation	KEGG PATHWAY	7/429	10/3144	6.96145e-05	0.00198401
11	gga00640	Propanoate metabolism	KEGG PATHWAY	11/429	24/3144	0.000126046	0.00287384
11	gga00071	Fatty acid degradation	KEGG PATHWAY	11/429	30/3144	0.00127485	0.0242221
21	gga01200	Carbon metabolism	KEGG PATHWAY	21/429	80/3144	0.00176859	0.0252023
11	gga03320	PPAR signaling pathway	KEGG PATHWAY	11/429	31/3144	0.00173838	0.0283107
6	gga01040	Biosynthesis of unsaturated fatty acids	KEGG PATHWAY	6/429	12/3144	0.00278335	0.0317301
12	gga00280	Valine, leucine and isoleucine degradation	KEGG PATHWAY	12/429	37/3144	0.00261637	0.0331407
5	gga00590	Arachidonic acid metabolism	KEGG PATHWAY	5/429	12/3144	0.0160639	0.152607
6	gga00650	Butanoate metabolism	KEGG PATHWAY	6/429	16/3144	0.0149174	0.154598
5	gga01210	2-Oxocarboxylic acid metabolism	KEGG PATHWAY	5/429	13/3144	0.0232406	0.203802
12	gga04020	Calcium signaling pathway	KEGG PATHWAY	12/429	51/3144	0.0376666	0.286266
6	gga00630	Glyoxylate and dicarboxylate metabolism	KEGG PATHWAY	6/429	19/3144	0.0353949	0.288216
6	gga00310	Lysine degradation	KEGG PATHWAY	6/429	21/3144	0.0559466	0.375171
7	gga00520	Amino sugar and nucleotide sugar metabolism	KEGG PATHWAY	7/429	26/3144	0.0539994	0.384746
10	gga01230	Biosynthesis of amino acids	KEGG PATHWAY	10/429	44/3144	0.0676938	0.428728
12	gga04261	Adrenergic signaling in cardiomyocytes	KEGG PATHWAY	12/429	57/3144	0.0790186	0.450406
10	gga00010	Glycolysis / Gluconeogenesis	KEGG PATHWAY	10/429	45/3144	0.0769479	0.461687
2	gga04744	Phototransduction	KEGG PATHWAY	2/429	4/3144	0.0923131	0.47835
7	gga00620	Pyruvate metabolism	KEGG PATHWAY	7/429	29/3144	0.0896936	0.486908
5	gga00030	Pentose phosphate pathway	KEGG PATHWAY	5/429	19/3144	0.105755	0.502338
14	gga04530	Tight junction	KEGG PATHWAY	14/429	72/3144	0.104268	0.516806
5	gga00380	Tryptophan metabolism	KEGG PATHWAY	5/429	20/3144	0.126027	0.574682
6	gga00020	Citrate cycle (TCA cycle)	KEGG PATHWAY	6/429	26/3144	0.132896	0.582696
11	gga04910	Insulin signaling pathway	KEGG PATHWAY	11/429	57/3144	0.144954	0.612029
6	gga04920	Adipocytokine signaling pathway	KEGG PATHWAY	6/429	29/3144	0.19479	0.793074
4	gga00260	Glycine, serine and threonine metabolism	KEGG PATHWAY	4/429	18/3144	0.223429	0.849032
3	gga04115	p53 signaling pathway	KEGG PATHWAY	3/429	12/3144	0.218318	0.858217
2	gga00072	Synthesis and degradation of ketone bodies	KEGG PATHWAY	2/429	7/3144	0.245722	0.903624
1	gga00471	D-Glutamine and D-glutamate metabolism	KEGG PATHWAY	1/429	2/3144	0.25432	0.906013
1	gga00512	Mucin type O-glycan biosynthesis	KEGG PATHWAY	1/429	2/3144	0.25432	0.906013
6	gga04114	Oocyte meiosis	KEGG PATHWAY	6/429	34/3144	0.315445	0.99891
1	gga04150	mTOR signaling pathway	KEGG PATHWAY	1/429	56/3144	0.99975	0.99975
2	gga00565	Ether lipid metabolism	KEGG PATHWAY	2/429	8/3144	0.299826	1
2	gga00061	Fatty acid biosynthesis	KEGG PATHWAY	2/429	8/3144	0.299826	1
1	gga03022	Basal transcription factors	KEGG PATHWAY	1/429	3/3144	0.356133	1
12	gga04810	Regulation of actin cytoskeleton	KEGG PATHWAY	12/429	77/3144	0.356414	1
5	gga00480	Glutathione metabolism	KEGG PATHWAY	5/429	29/3144	0.361606	1
3	gga00860	Porphyrin and chlorophyll metabolism	KEGG PATHWAY	3/429	16/3144	0.376114	1
3	gga00410	beta-Alanine metabolism	KEGG PATHWAY	3/429	16/3144	0.376114	1
2	gga00220	Arginine biosynthesis	KEGG PATHWAY	2/429	10/3144	0.405146	1
3	gga00052	Galactose metabolism	KEGG PATHWAY	3/429	17/3144	0.415317	1
8	gga04371	Apelin signaling pathway	KEGG PATHWAY	8/429	52/3144	0.416261	1
5	gga00970	Aminoacyl-tRNA biosynthesis	KEGG PATHWAY	5/429	31/3144	0.419156	1
7	gga04146	Peroxisome	KEGG PATHWAY	7/429	46/3144	0.441314	1
1	gga00563	Glycosylphosphatidylinositol (GPI)-anchor biosynthesis	KEGG PATHWAY	1/429	4/3144	0.444073	1
3	gga00500	Starch and sucrose metabolism	KEGG PATHWAY	3/429	18/3144	0.453695	1
8	gga05168	Herpes simplex infection	KEGG PATHWAY	8/429	54/3144	0.460195	1
4	gga00051	Fructose and mannose metabolism	KEGG PATHWAY	4/429	26/3144	0.482587	1
4	gga04110	Cell cycle	KEGG PATHWAY	4/429	27/3144	0.513592	1
12	gga04510	Focal adhesion	KEGG PATHWAY	12/429	86/3144	0.515107	1
1	gga00130	Ubiquinone and other terpenoid-quinone biosynthesis	KEGG PATHWAY	1/429	5/3144	0.520026	1
1	gga00140	Steroid hormone biosynthesis	KEGG PATHWAY	1/429	5/3144	0.520026	1
1	gga00740	Riboflavin metabolism	KEGG PATHWAY	1/429	5/3144	0.520026	1
2	gga02010	ABC transporters	KEGG PATHWAY	2/429	13/3144	0.546882	1
2	gga00900	Terpenoid backbone biosynthesis	KEGG PATHWAY	2/429	13/3144	0.546882	1
3	gga04622	RIG-I-like receptor signaling pathway	KEGG PATHWAY	3/429	21/3144	0.561525	1
1	gga00730	Thiamine metabolism	KEGG PATHWAY	1/429	6/3144	0.585623	1
1	gga03410	Base excision repair	KEGG PATHWAY	1/429	6/3144	0.585623	1
8	gga00230	Purine metabolism	KEGG PATHWAY	8/429	60/3144	0.586295	1
3	gga00980	Metabolism of xenobiotics by cytochrome P450	KEGG PATHWAY	3/429	22/3144	0.594496	1
2	gga00250	Alanine, aspartate and glutamate metabolism	KEGG PATHWAY	2/429	15/3144	0.627401	1
4	gga04512	ECM-receptor interaction	KEGG PATHWAY	4/429	31/3144	0.627847	1
1	gga00910	Nitrogen metabolism	KEGG PATHWAY	1/429	7/3144	0.642273	1
1	gga00920	Sulfur metabolism	KEGG PATHWAY	1/429	7/3144	0.642273	1
1	gga04060	Cytokine-cytokine receptor interaction	KEGG PATHWAY	1/429	7/3144	0.642273	1
1	gga00531	Glycosaminoglycan degradation	KEGG PATHWAY	1/429	8/3144	0.691194	1
2	gga00562	Inositol phosphate metabolism	KEGG PATHWAY	2/429	17/3144	0.696364	1
2	gga04514	Cell adhesion molecules (CAMs)	KEGG PATHWAY	2/429	17/3144	0.696364	1
2	gga04070	Phosphatidylinositol signaling system	KEGG PATHWAY	2/429	17/3144	0.696364	1
1	gga00600	Sphingolipid metabolism	KEGG PATHWAY	1/429	9/3144	0.733438	1
4	gga04068	FoxO signaling pathway	KEGG PATHWAY	4/429	36/3144	0.744293	1
1	gga04623	Cytosolic DNA-sensing pathway	KEGG PATHWAY	1/429	10/3144	0.769915	1
3	gga00564	Glycerophospholipid metabolism	KEGG PATHWAY	3/429	29/3144	0.778075	1
4	gga04270	Vascular smooth muscle contraction	KEGG PATHWAY	4/429	38/3144	0.78233	1
4	gga03015	mRNA surveillance pathway	KEGG PATHWAY	4/429	39/3144	0.799596	1
1	gga00450	Selenocompound metabolism	KEGG PATHWAY	1/429	11/3144	0.80141	1
2	gga04370	VEGF signaling pathway	KEGG PATHWAY	2/429	21/3144	0.802665	1
5	gga04210	Apoptosis	KEGG PATHWAY	5/429	48/3144	0.804193	1
12	gga03010	Ribosome	KEGG PATHWAY	12/429	107/3144	0.811118	1
3	gga04540	Gap junction	KEGG PATHWAY	3/429	31/3144	0.815963	1
2	gga00982	Drug metabolism - cytochrome P450	KEGG PATHWAY	2/429	22/3144	0.823482	1
2	gga04520	Adherens junction	KEGG PATHWAY	2/429	22/3144	0.823482	1
5	gga04140	Autophagy - animal	KEGG PATHWAY	5/429	51/3144	0.845122	1
3	gga03018	RNA degradation	KEGG PATHWAY	3/429	33/3144	0.848225	1
9	gga03040	Spliceosome	KEGG PATHWAY	9/429	86/3144	0.849628	1
1	gga04350	TGF-beta signaling pathway	KEGG PATHWAY	1/429	13/3144	0.85208	1
4	gga04142	Lysosome	KEGG PATHWAY	4/429	44/3144	0.869962	1
2	gga00561	Glycerolipid metabolism	KEGG PATHWAY	2/429	25/3144	0.874597	1
2	gga00270	Cysteine and methionine metabolism	KEGG PATHWAY	2/429	26/3144	0.888354	1
1	gga00760	Nicotinate and nicotinamide metabolism	KEGG PATHWAY	1/429	15/3144	0.889844	1
2	gga00240	Pyrimidine metabolism	KEGG PATHWAY	2/429	28/3144	0.911767	1
5	gga04145	Phagosome	KEGG PATHWAY	5/429	59/3144	0.920978	1
1	gga03060	Protein export	KEGG PATHWAY	1/429	18/3144	0.929235	1
1	gga03008	Ribosome biogenesis in eukaryotes	KEGG PATHWAY	1/429	20/3144	0.947328	1
1	gga04216	Ferroptosis	KEGG PATHWAY	1/429	20/3144	0.947328	1
1	gga04914	Progesterone-mediated oocyte maturation	KEGG PATHWAY	1/429	22/3144	0.960803	1
3	gga05164	Influenza A	KEGG PATHWAY	3/429	49/3144	0.972093	1
1	gga04933	AGE-RAGE signaling pathway in diabetic complications	KEGG PATHWAY	1/429	25/3144	0.974847	1
1	gga04916	Melanogenesis	KEGG PATHWAY	1/429	25/3144	0.974847	1
1	gga04137	Mitophagy - animal	KEGG PATHWAY	1/429	29/3144	0.986087	1
1	gga00330	Arginine and proline metabolism	KEGG PATHWAY	1/429	29/3144	0.986087	1
1	gga04012	ErbB signaling pathway	KEGG PATHWAY	1/429	29/3144	0.986087	1
1	gga04310	Wnt signaling pathway	KEGG PATHWAY	1/429	31/3144	0.989656	1
1	gga04912	GnRH signaling pathway	KEGG PATHWAY	1/429	31/3144	0.989656	1
2	gga04621	NOD-like receptor signaling pathway	KEGG PATHWAY	2/429	46/3144	0.990663	1
2	gga04120	Ubiquitin mediated proteolysis	KEGG PATHWAY	2/429	49/3144	0.993681	1
1	gga05132	Salmonella infection	KEGG PATHWAY	1/429	35/3144	0.994286	1
7	gga04144	Endocytosis	KEGG PATHWAY	7/429	111/3144	0.996045	1
5	gga04141	Protein processing in endoplasmic reticulum	KEGG PATHWAY	5/429	101/3144	0.998926	1
4	gga03013	RNA transport	KEGG PATHWAY	4/429	89/3144	0.998934	1
2	gga04010	MAPK signaling pathway	KEGG PATHWAY	2/429	73/3144	0.999749	1
