# Supplementary material for: Breast Meat Fatty Acid Profiling and Proteomic Analysis of Beijing-You Chicken During the Laying Period
Source: Front Vet Sci. 2022 Jun 15;9:908862. doi: 10.3389/fvets.2022.908862 (PMC9240433; doi:10.3389/fvets.2022.908862)
Supplement: Supplementary Table S6 — 34 and 37 DEPs screened by results of GO and KEGG enrichmen, respectively. [file Table_6.XLS]

## Sheet: 34 proteins screened based GO
Accession	Description	BYC150X1	BYC150X2	BYC150X3	BYC300X1	BYC300X2	BYC300X3	BYC450X1	BYC450X2	BYC450X3	GO_id	GO_term	KO_id	KO_name	Pathway_id	Pathway_definition	COG_id	COG_Functional Categories	COG_description	Pfam_id	Domain	Domain description	Subcellular Loc	Unique Peptides	Coverage
A0A165EAY6	Multidrug resistance protein 4 OS=Gallus gallus OX=9031 GN=ABCC4 PE=2 SV=1	1	1.041	0.695	0.529	0.492	0.484	1.63	1.384	1.436	GO:0060271;GO:0032310;GO:0055085GO:0016020;GO:0016021;GO:0031088;GO:0016323;GO:0005886GO:0042626;GO:0016887;GO:0005524	BP:cilium assembly;BP:prostaglandin secretion;BP:transmembrane transportCC:membrane;CC:integral component of membrane;CC:platelet dense granule membrane;CC:basolateral plasma membrane;CC:plasma membraneMF:ATPase activity, coupled to transmembrane movement of substances;MF:ATPase activity;MF:ATP binding	K05673	ABCC4	gga02010	ABC transporters	COG1132	V:Defense mechanisms	COG1132((ABC) transporter)	PF00664.20;PF00005.24;PF02463.16;PF13191.3;PF01926.20;PF03193.13	ABC_membrane;ABC_tran;SMC_N;AAA_16;MMR_HSR1;DUF258	ABC transporter transmembrane region;ABC transporter;RecF/RecN/SMC N terminal domain;AAA ATPase domain;50S ribosome-binding GTPase;Protein of unknown function, DUF258	peroxisomal	2	1
A0A1D5NTV3	Uncharacterized protein OS=Gallus gallus OX=9031 GN=ACACA PE=4 SV=1	1	1.06	1.201	2.294	2.501	2.133	0.897	0.859	1.066	GO:0006633;GO:0065008;GO:0009743;GO:0097066;GO:0070542;GO:0006810;GO:0040029;GO:0010628;GO:0045893;GO:2001295GO:0005623;GO:0005737GO:0032810;GO:0050692;GO:0009374;GO:0046966;GO:0003989;GO:0004075;GO:0046872;GO:0005102;GO:0005524	BP:fatty acid biosynthetic process;BP:regulation of biological quality;BP:response to carbohydrate;BP:response to thyroid hormone;BP:response to fatty acid;BP:transport;BP:regulation of gene expression, epigenetic;BP:positive regulation of gene expression;BP:positive regulation of transcription, DNA-templated;BP:malonyl-CoA biosynthetic processCC:cell;CC:cytoplasmMF:sterol response element bindin…	K11262	ACACA	gga00620;gga00061;gga01212;gga04910;gga00640	Pyruvate metabolism;Fatty acid biosynthesis;Fatty acid metabolism;Insulin signaling pathway;Propanoate metabolism	COG0511;COG0439;COG4799	I:Lipid transport and metabolism;	COG0511(Acetyl-CoA carboxylase, biotin carboxyl carrier protein); COG0439(acetyl-CoA carboxylase biotin carboxylase); COG4799(carboxylase)	PF08326.9;PF01039.19;PF02786.14;PF00289.19;PF02785.16;PF00364.19;PF15632.3;PF02222.19;PF07478.10	ACC_central;Carboxyl_trans;CPSase_L_D2;Biotin_carb_N;Biotin_carb_C;Biotin_lipoyl;ATPgrasp_Ter;ATP-grasp;Dala_Dala_lig_C	Acetyl-CoA carboxylase, central region;Carboxyl transferase domain;Carbamoyl-phosphate synthase L chain, ATP binding domain;Biotin carboxylase, N-terminal domain;Biotin carboxylase C-terminal domain;Biotin-requiring enzyme;ATP-grasp in the biosynthetic pathway with Ter operon;ATP-grasp domain;D-ala D-ala ligase C-terminus	cytoplasmic	6	3
A0A1D5NUW2	Vitellogenin-1 OS=Gallus gallus OX=9031 GN=VTG1 PE=4 SV=1	1	1.064	1.028	1.85	1.795	1.493	2.312	2.319	1.88	GO:0032355;GO:0071391GO:0005319;GO:0045735	BP:response to estradiol;BP:cellular response to estrogen stimulusMF:lipid transporter activity;MF:nutrient reservoir activity	------	------	------	------	------	------		PF01347.19;PF09175.7;PF09172.8;PF00094.22	Vitellogenin_N;DUF1944;DUF1943;VWD	Lipoprotein amino terminal region;Domain of unknown function;Domain of unknown function;von Willebrand factor type D domain	ER	49	34
A0A1D5P442	Trans-2,3-enoyl-CoA reductase like OS=Gallus gallus OX=9031 GN=TECRL PE=4 SV=2	1	0.938	0.796	0.462	0.418	0.46	0.712	1.168	0.779	GO:0042761GO:0016021GO:0016627;GO:0016491	BP:very long-chain fatty acid biosynthetic processCC:integral component of membraneMF:oxidoreductase activity, acting on the CH-CH group of donors;MF:oxidoreductase activity	------	------	------	------	------	------		PF02544.13	Steroid_dh	3-oxo-5-alpha-steroid 4-dehydrogenase	peroxisomal	3	7
A0A1D5PCD6	Acyl-CoA thioesterase 11 OS=Gallus gallus OX=9031 GN=ACOT11 PE=4 SV=2	1	0.923	0.713	0.281	0.35	0.388	0.75	1.499	0.836	GO:0006637;GO:1900535GO:0005829GO:0016790;GO:0008289;GO:0000062;GO:0036042;GO:0016290;GO:0047617	BP:acyl-CoA metabolic process;BP:palmitic acid biosynthetic processCC:cytosolMF:thiolester hydrolase activity;MF:lipid binding;MF:fatty-acyl-CoA binding;MF:long-chain fatty acyl-CoA binding;MF:palmitoyl-CoA hydrolase activity;MF:acyl-CoA hydrolase activity	K12417	ACOT11	------	------	COG1607	I:Lipid transport and metabolism	COG1607(thioesterase Superfamily protein)	PF01852.16;PF03061.19	START;4HBT	START domain;Thioesterase superfamily	peroxisomal	1	2
A0A1D5PD86	2,4-dienoyl-CoA reductase 1 OS=Gallus gallus OX=9031 GN=DECR1 PE=4 SV=2	1	0.88	1.011	0.603	0.57	0.592	1.096	1.286	0.794	GO:0006635;GO:0120162;GO:0051289GO:0005829;GO:0005739;GO:0005654GO:0008670;GO:0070402	BP:fatty acid beta-oxidation;BP:positive regulation of cold-induced thermogenesis;BP:protein homotetramerizationCC:cytosol;CC:mitochondrion;CC:nucleoplasmMF:2,4-dienoyl-CoA reductas;MF:NADPH binding	K13236	DECR1	------	------	COG1028;COG1028	Q:Secondary metabolites biosynthesis, transport and catabolism;I:Lipid transport and metabolism	COG1028(short-chain dehydrogenase reductase); COG1028(short-chain dehydrogenase reductase)	PF13561.3;PF00106.22;PF08659.7	adh_short_C2;adh_short;KR	Enoyl;short chain dehydrogenase;KR domain	mitochondrial	16	61
A0A1D5PHR1	Uncharacterized protein OS=Gallus gallus OX=9031 GN=ABCD2 PE=4 SV=1	1	0.986	1.002	0.605	0.536	0.533	0.702	0.925	0.76	GO:0006635;GO:0042760;GO:0032000GO:0016021;GO:0005777GO:0042626;GO:0016887;GO:0042803;GO:0005524	BP:fatty acid beta-oxidation;BP:very long-chain fatty acid catabolic process;BP:positive regulation of fatty acid beta-oxidationCC:integral component of membrane;CC:peroxisomeMF:ATPase activity, coupled to transmembrane movement of substances;MF:ATPase activity;MF:protein homodimerization activity;MF:ATP binding	K05676	ABCD2, ALDL1	gga04146;gga02010	Peroxisome;ABC transporters	COG4178	R:General function prediction only	COG4178((ABC) transporter)	PF06472.12;PF00005.24	ABC_membrane_2;ABC_tran	ABC transporter transmembrane region 2;ABC transporter	mitochondrial	2	2
A0A1D5PK48	Uncharacterized protein OS=Gallus gallus OX=9031 GN=APOC3 PE=4 SV=1	1	1.41	0.992	0.439	0.41	0.379	0.381	0.359	0.364	GO:0042157;GO:0006869GO:0005576GO:0008289	BP:lipoprotein metabolic process;BP:lipid transportCC:extracellular regionMF:lipid binding	K08759	APOC3	gga03320	PPAR signaling pathway	------	------		PF05778.9;PF04691.9	Apo-CIII;ApoC-I	Apolipoprotein CIII;Apolipoprotein C-I	extracellular	5	30
A0A1L1RPL6	Uncharacterized protein OS=Gallus gallus OX=9031 GN=ACADS PE=3 SV=1	1	0.968	0.941	0.624	0.569	0.639	1.294	1.332	0.987	GO:0046359;GO:0033539GO:0005739;GO:0005654GO:0050660;GO:0004085;GO:0003995	BP:butyrate catabolic process;BP:fatty acid beta-oxidation using acyl-CoA dehydrogenaseCC:mitochondrion;CC:nucleoplasmMF:flavin adenine dinucleotide binding;MF:butyryl-CoA dehydrogenase activity;MF:acyl-CoA dehydrogenase activity	K00248	ACADS, bcd	gga01200;gga00071;gga01212;gga00650;gga00280	Carbon metabolism;Fatty acid degradation;Fatty acid metabolism;Butanoate metabolism;Valine, leucine and isoleucine degradation	COG1960	I:Lipid transport and metabolism	COG1960(acyl-CoA dehydrogenase)	PF00441.21;PF02771.13;PF02770.16;PF08028.8	Acyl-CoA_dh_1;Acyl-CoA_dh_N;Acyl-CoA_dh_M;Acyl-CoA_dh_2	Acyl-CoA dehydrogenase, C-terminal domain;Acyl-CoA dehydrogenase, N-terminal domain;Acyl-CoA dehydrogenase, middle domain;Acyl-CoA dehydrogenase, C-terminal domain	mitochondrial	19	54
A0A3Q2UIP8	Uncharacterized protein OS=Gallus gallus OX=9031 GN=INPP1 PE=4 SV=1	1	0.954	0.925	0.64	0.632	0.608	0.847	1.05	0.823	GO:0046854	BP:phosphatidylinositol phosphorylation	K01107	INPP1	gga00562;gga04070	Inositol phosphate metabolism;Phosphatidylinositol signaling system	------	------		PF00459.22	Inositol_P	Inositol monophosphatase family	cytoplasmic	5	17
A0A3Q2UJ00	Uncharacterized protein OS=Gallus gallus OX=9031 GN=GK2 PE=3 SV=1	1	0.905	0.957	0.614	0.55	0.558	0.703	0.898	0.728	GO:0005975;GO:0006641;GO:0046167;GO:0016310;GO:0006071;GO:0006072GO:0005737;GO:0005739GO:0004370	BP:carbohydrate metabolic process;BP:triglyceride metabolic process;BP:glycerol-3-phosphate biosynthetic process;BP:phosphorylation;BP:glycerol metabolic process;BP:glycerol-3-phosphate metabolic processCC:cytoplasm;CC:mitochondrionMF:glycerol kinase activity	K00864	glpK, GK	gga00561;gga03320	Glycerolipid metabolism;PPAR signaling pathway	COG0554	C:Energy production and conversion	COG0554(Key enzyme in the regulation of glycerol uptake and metabolism (By similarity))	PF00370.18;PF02782.13	FGGY_N;FGGY_C	FGGY family of carbohydrate kinases, N-terminal domain;FGGY family of carbohydrate kinases, C-terminal domain	mitochondrial	5	9
A8DC32	Microsomal triglyceride transfer protein large subunit OS=Gallus gallus OX=9031 GN=MTP PE=2 SV=1	1	0.955	0.911	1.628	1.489	1.693	0.992	0.811	1.008	GO:0006497;GO:0007623;GO:0006641;GO:0042157;GO:0042953;GO:0042632GO:0005783;GO:0016323;GO:0005794GO:0005548	BP:protein lipidation;BP:circadian rhythm;BP:triglyceride metabolic process;BP:lipoprotein metabolic process;BP:lipoprotein transport;BP:cholesterol homeostasisCC:endoplasmic reticulum;CC:basolateral plasma membrane;CC:Golgi apparatusMF:phospholipid transporter activity	K14463	MTTP, MTP	------	------	------	------		PF01347.19	Vitellogenin_N	Lipoprotein amino terminal region	ER	1	1
B3TZB6	PNPLA1 (Fragment) OS=Gallus gallus OX=9031 PE=2 SV=1	1	1.197	0.997	0.421	0.407	0.424	0.479	0.408	0.445	GO:0016042GO:0016787	BP:lipid catabolic processMF:hydrolase activity	------	------	------	------	------	------		PF01734.19	Patatin	Patatin-like phospholipase	extracellular	1	4
E1BVN3	Phospholipid-transporting ATPase OS=Gallus gallus OX=9031 GN=ATP8B4 PE=3 SV=2	1	1.193	1.117	0.568	0.564	0.59	0.906	0.914	0.794	GO:0007030;GO:0045332GO:0005794;GO:0016021;GO:0005886GO:0004012;GO:0000287;GO:0005524	BP:Golgi organization;BP:phospholipid translocationCC:Golgi apparatus;CC:integral component of membrane;CC:plasma membraneMF:phospholipid-translocating ATPase activity;MF:magnesium ion binding;MF:ATP binding	------	------	------	------	COG0474	P:Inorganic ion transport and metabolism	COG0474(P-type atpase)	PF16212.2;PF16209.2;PF00702.23;PF13246.3;PF00122.17	PhoLip_ATPase_C;PhoLip_ATPase_N;Hydrolase;Cation_ATPase;E1-E2_ATPase	Phospholipid-translocating P-type ATPase C-terminal;Phospholipid-translocating ATPase N-terminal;haloacid dehalogenase-like hydrolase;Cation transport ATPase;E1-E2 ATPase	Golgi apparatus	1	1
E1BZH9	Uncharacterized protein OS=Gallus gallus OX=9031 GN=HADH PE=4 SV=1	1	1.083	1.032	0.579	0.535	0.623	1.067	1.251	0.987	GO:0006631GO:0003857;GO:0070403	BP:fatty acid metabolic processMF:3-hydroxyacyl-CoA dehydrogenase activity;MF:NAD+ binding	K00022	HADH	gga00280;gga01212;gga00650;gga00062;gga00310;gga00071;gga00380	Valine, leucine and isoleucine degradation;Fatty acid metabolism;Butanoate metabolism;Fatty acid elongation;Lysine degradation;Fatty acid degradation;Tryptophan metabolism	COG1250	I:Lipid transport and metabolism	COG1250(Dehydrogenase)	PF02737.15;PF00725.19;PF07992.11;PF00070.24	3HCDH_N;3HCDH;Pyr_redox_2;Pyr_redox	3-hydroxyacyl-CoA dehydrogenase, NAD binding domain;3-hydroxyacyl-CoA dehydrogenase, C-terminal domain;Pyridine nucleotide-disulphide oxidoreductase;Pyridine nucleotide-disulphide oxidoreductase	mitochondrial	14	63
E1C0Q5	Uncharacterized protein OS=Gallus gallus OX=9031 GN=ACAT1 PE=3 SV=2	1	0.978	1.027	0.697	0.66	0.669	1.02	1.145	0.943	GO:0006085;GO:0046356;GO:0006635;GO:0015937;GO:1902860;GO:0006550;GO:0046952GO:0005739GO:0003988;GO:0003985;GO:0016747	BP:acetyl-CoA biosynthetic process;BP:acetyl-CoA catabolic process;BP:fatty acid beta-oxidation;BP:coenzyme A biosynthetic process;BP:propionyl-CoA biosynthetic process;BP:isoleucine catabolic process;BP:ketone body catabolic processCC:mitochondrionMF:acetyl-CoA C-acyltransferase activity;MF:acetyl-CoA C-acetyltransferase activity;MF:transferase activity, transferring acyl groups other than amino…	K00626	E2.3.1.9, atoB	gga01212;gga00280;gga00640;gga01200;gga00620;gga00650;gga00630;gga00071;gga00310;gga00072;gga00900;gga00380	Fatty acid metabolism;Valine, leucine and isoleucine degradation;Propanoate metabolism;Carbon metabolism;Pyruvate metabolism;Butanoate metabolism;Glyoxylate and dicarboxylate metabolism;Fatty acid degradation;Lysine degradation;Synthesis and degradation of ketone bodies;Terpenoid backbone biosynthesis;Tryptophan metabolism	COG0183	I:Lipid transport and metabolism	COG0183(acetyl-coa acetyltransferase)	PF00108.20;PF02803.15	Thiolase_N;Thiolase_C	Thiolase, N-terminal domain;Thiolase, C-terminal domain	mitochondrial	21	71
F1N9S7	Annexin OS=Gallus gallus OX=9031 GN=ANXA1 PE=3 SV=1	1	0.904	0.915	0.632	0.547	0.63	0.949	1.06	0.744	GO:0045920;GO:0014839;GO:0006909;GO:0031018;GO:0042493;GO:0071385;GO:0046632;GO:0018149;GO:0007166;GO:0090303;GO:0031340;GO:0030073;GO:0032355;GO:0031532;GO:0070555;GO:0050727;GO:0045629;GO:0030850;GO:0002685;GO:1900138;GO:0097350;GO:0031394;GO:0071621;GO:0033031;GO:0070365;GO:0045627;GO:1900087;GO:0042127;GO:2000483;GO:0032652;GO:0030216;GO:0032743;GO:0032508;GO:0070301;GO:0042063;GO:0042102;GO:…	BP:negative regulation of exocytosis;BP:myoblast migration involved in skeletal muscle regeneration;BP:phagocytosis;BP:endocrine pancreas development;BP:response to drug;BP:cellular response to glucocorticoid stimulus;BP:alpha-beta T cell differentiation;BP:peptide cross-linking;BP:cell surface receptor signaling pathway;BP:positive regulation of wound healing;BP:positive regulation of vesicle fu…	K17091	ANXA1	------	------	------	------		PF00191.17	Annexin	Annexin	cytoplasmic	17	50
F1NB38	Ethylmalonyl-CoA decarboxylase OS=Gallus gallus OX=9031 GN=ECHDC1 PE=3 SV=2	1	0.862	0.865	0.945	0.897	0.881	1.42	1.356	1.48	GO:0006635GO:0005829GO:0004300;GO:0016831;GO:0003824	BP:fatty acid beta-oxidationCC:cytosolMF:enoyl-CoA hydratase activity;MF:carboxy-lyase activity;MF:catalytic activity	K18426	ECHDC1	gga00640	Propanoate metabolism	COG1024	I:Lipid transport and metabolism	COG1024(Enoyl-CoA hydratase)	PF00378.17;PF16113.2	ECH_1;ECH_2	Enoyl-CoA hydratase/isomerase;Enoyl-CoA hydratase/isomerase	mitochondrial	11	50
F1NC38	Uncharacterized protein OS=Gallus gallus OX=9031 GN=ACADL PE=3 SV=1	1	1.032	1.123	0.598	0.543	0.579	1.017	1.19	0.896	GO:0042758GO:0004466;GO:0050660	BP:long-chain fatty acid catabolic processMF:long-chain-acyl-CoA dehydrogenase activity;MF:flavin adenine dinucleotide binding	K00255	ACADL	gga00071;gga03320;gga01212	Fatty acid degradation;PPAR signaling pathway;Fatty acid metabolism	------	------		PF00441.21;PF02771.13;PF02770.16;PF08028.8	Acyl-CoA_dh_1;Acyl-CoA_dh_N;Acyl-CoA_dh_M;Acyl-CoA_dh_2	Acyl-CoA dehydrogenase, C-terminal domain;Acyl-CoA dehydrogenase, N-terminal domain;Acyl-CoA dehydrogenase, middle domain;Acyl-CoA dehydrogenase, C-terminal domain	mitochondrial	23	59
F1NFL6	Vitellogenin-2 OS=Gallus gallus OX=9031 GN=VTG2 PE=4 SV=1	1	1.013	0.963	1.65	1.471	1.395	2.63	2.87	2.174	GO:0032355;GO:0071391GO:0005319;GO:0045735	BP:response to estradiol;BP:cellular response to estrogen stimulusMF:lipid transporter activity;MF:nutrient reservoir activity	------	------	------	------	------	------		PF01347.19;PF09172.8;PF09175.7;PF00094.22	Vitellogenin_N;DUF1943;DUF1944;VWD	Lipoprotein amino terminal region;Domain of unknown function;Domain of unknown function;von Willebrand factor type D domain	ER	3	48
F1NI29	Uncharacterized protein OS=Gallus gallus OX=9031 GN=HADHA PE=3 SV=3	1	1.06	1.021	0.411	0.409	0.441	0.971	1.155	0.864	GO:0006635;GO:0032868GO:0016507;GO:0005739;GO:0042645GO:0003857;GO:0004300;GO:0016509	BP:fatty acid beta-oxidation;BP:response to insulinCC:mitochondrial fatty acid beta-oxidation multienzyme complex;CC:mitochondrion;CC:mitochondrial nucleoidMF:3-hydroxyacyl-CoA dehydrogenase activity;MF:enoyl-CoA hydratase activity;MF:long-chain-3-hydroxyacyl-CoA dehydrogenase activity	K07515	HADHA	gga01040;gga00280;gga00640;gga01200;gga01212;gga00650;gga00410;gga00062;gga00310;gga00071;gga00380	Biosynthesis of unsaturated fatty acids;Valine, leucine and isoleucine degradation;Propanoate metabolism;Carbon metabolism;Fatty acid metabolism;Butanoate metabolism;beta-Alanine metabolism;Fatty acid elongation;Lysine degradation;Fatty acid degradation;Tryptophan metabolism	COG1250;COG1024	I:Lipid transport and metabolism;	COG1250(Dehydrogenase); COG1024(Enoyl-CoA hydratase)	PF02737.15;PF00378.17;PF00725.19;PF16113.2	3HCDH_N;ECH_1;3HCDH;ECH_2	3-hydroxyacyl-CoA dehydrogenase, NAD binding domain;Enoyl-CoA hydratase/isomerase;3-hydroxyacyl-CoA dehydrogenase, C-terminal domain;Enoyl-CoA hydratase/isomerase	mitochondrial	1	63
F1NTH9	Solute carrier family 37 member 4 OS=Gallus gallus OX=9031 GN=SLC37A4 PE=4 SV=3	1	1.099	1.255	1.455	1.441	1.503	1.041	0.829	1.04	GO:0030593;GO:0015760;GO:0005977;GO:0006641;GO:0006874;GO:0035166;GO:0006089;GO:0001816;GO:0042593;GO:0032682;GO:0002318;GO:0008202;GO:0045730;GO:0042632;GO:0001780;GO:0043085GO:0016021;GO:0005623GO:0022857	BP:neutrophil chemotaxis;BP:glucose-6-phosphate transport;BP:glycogen metabolic process;BP:triglyceride metabolic process;BP:cellular calcium ion homeostasis;BP:post-embryonic hemopoiesis;BP:lactate metabolic process;BP:cytokine production;BP:glucose homeostasis;BP:negative regulation of chemokine production;BP:myeloid progenitor cell differentiation;BP:steroid metabolic process;BP:respiratory bu…	------	------	------	------	COG2271	G:Carbohydrate transport and metabolism	COG2271(transporter)	PF07690.13	MFS_1	Major Facilitator Superfamily	Golgi apparatus	5	17
F1NUQ3	Heart fatty acid binding protein OS=Gallus gallus OX=9031 GN=FABP3 PE=2 SV=2	1	0.964	0.989	0.565	0.536	0.571	0.995	1.271	0.996	GO:0015909;GO:0140214;GO:0032365;GO:2001245;GO:0046320;GO:0042632;GO:0055091GO:0005615;GO:0005623GO:0008092;GO:0008289;GO:0070538	BP:long-chain fatty acid transport;BP:positive regulation of long-chain fatty acid import into cell;BP:intracellular lipid transport;BP:regulation of phosphatidylcholine biosynthetic process;BP:regulation of fatty acid oxidation;BP:cholesterol homeostasis;BP:phospholipid homeostasisCC:extracellular space;CC:cellMF:cytoskeletal protein binding;MF:lipid binding;MF:oleic acid binding	K08752	FABP3	gga03320	PPAR signaling pathway	------	------		PF00061.20;PF14651.3	Lipocalin;Lipocalin_7	Lipocalin / cytosolic fatty-acid binding protein family;Lipocalin / cytosolic fatty-acid binding protein family	cytoplasmic	4	69
F1NV02	Apolipoprotein B OS=Gallus gallus OX=9031 GN=APOB PE=4 SV=2	1	1.1	1.212	1.478	1.313	1.081	1.939	2.201	1.705	GO:0005319	MF:lipid transporter activity	K14462	APOB	------	------	------	------		PF09172.8;PF01347.19;PF06448.8;PF12491.5	DUF1943;Vitellogenin_N;DUF1081;ApoB100_C	Domain of unknown function;Lipoprotein amino terminal region;Domain of Unknown Function;Apolipoprotein B100 C terminal	ER	2	23
F1P1U3	Carn_acyltransf domain-containing protein OS=Gallus gallus OX=9031 GN=CPT2 PE=3 SV=2	1	1.004	0.996	0.63	0.6	0.673	1.154	1.43	1.072	GO:0006635;GO:0120162GO:0005730;GO:0005739;GO:0005654GO:0004095;GO:0016746	BP:fatty acid beta-oxidation;BP:positive regulation of cold-induced thermogenesisCC:nucleolus;CC:mitochondrion;CC:nucleoplasmMF:carnitine O-palmitoyltransferase activity;MF:transferase activity, transferring acyl groups	K08766	CPT2	gga00071;gga03320;gga01212	Fatty acid degradation;PPAR signaling pathway;Fatty acid metabolism	------	------		PF00755.17	Carn_acyltransf	Choline/Carnitine o-acyltransferase	mitochondrial	29	48
F1P1V6	Abhydrolase domain containing 2 OS=Gallus gallus OX=9031 GN=ABHD2 PE=4 SV=2	1	0.923	1.022	0.664	0.654	0.59	0.896	1.311	0.799	GO:0030336;GO:0007340;GO:0048240;GO:0009611;GO:0043401;GO:0032570;GO:0046464;GO:0051793;GO:0044255;GO:0051792GO:0036126;GO:0097524;GO:0001669GO:0034338;GO:0003707;GO:0016787;GO:0042562;GO:0016298;GO:0047372	BP:negative regulation of cell migration;BP:acrosome reaction;BP:sperm capacitation;BP:response to wounding;BP:steroid hormone mediated signaling pathway;BP:response to progesterone;BP:acylglycerol catabolic process;BP:medium-chain fatty acid catabolic process;BP:cellular lipid metabolic process;BP:medium-chain fatty acid biosynthetic processCC:sperm flagellum;CC:sperm plasma membrane;CC:acrosoma…	K13697	ABHD2	------	------	COG0429	R:General function prediction only	COG0429(Alpha beta hydrolase)	PF00561.17;PF12146.5	Abhydrolase_1;Hydrolase_4	alpha/beta hydrolase fold;Serine aminopeptidase, S33	lysosomal	2	7
O57660	CFR-associated protein p70 OS=Gallus gallus OX=9031 PE=2 SV=1	1	1.074	0.996	0.43	0.376	0.422	0.947	1.04	0.861	GO:0006635;GO:0032868GO:0016507;GO:0005739;GO:0042645GO:0004300;GO:0016509;GO:0003857	BP:fatty acid beta-oxidation;BP:response to insulinCC:mitochondrial fatty acid beta-oxidation multienzyme complex;CC:mitochondrion;CC:mitochondrial nucleoidMF:enoyl-CoA hydratase activity;MF:long-chain-3-hydroxyacyl-CoA dehydrogenase activity;MF:3-hydroxyacyl-CoA dehydrogenase activity	K07515	HADHA	gga01040;gga00280;gga00640;gga01200;gga01212;gga00650;gga00410;gga00062;gga00310;gga00071;gga00380	Biosynthesis of unsaturated fatty acids;Valine, leucine and isoleucine degradation;Propanoate metabolism;Carbon metabolism;Fatty acid metabolism;Butanoate metabolism;beta-Alanine metabolism;Fatty acid elongation;Lysine degradation;Fatty acid degradation;Tryptophan metabolism	COG1024;COG1250	I:Lipid transport and metabolism;	COG1024(Enoyl-CoA hydratase); COG1250(Dehydrogenase)	PF02737.15;PF00378.17;PF00725.19;PF16113.2	3HCDH_N;ECH_1;3HCDH;ECH_2	3-hydroxyacyl-CoA dehydrogenase, NAD binding domain;Enoyl-CoA hydratase/isomerase;3-hydroxyacyl-CoA dehydrogenase, C-terminal domain;Enoyl-CoA hydratase/isomerase	mitochondrial	1	62
O93601	Apolipoprotein AIV OS=Gallus gallus OX=9031 GN=apoAIV PE=2 SV=1	1	1.182	1.058	0.724	0.716	0.699	0.761	0.686	0.735	GO:0034372;GO:0030300;GO:0043691;GO:0051006;GO:0042157;GO:0042632;GO:0032374;GO:0010898;GO:0045723;GO:0070328;GO:0010873;GO:0034380;GO:0019433;GO:0033344;GO:0006695;GO:0033700;GO:0046470;GO:0046889GO:0034364;GO:0042627GO:0060228;GO:0005543;GO:0031210;GO:0017127;GO:0015485	BP:very-low-density lipoprotein particle remodeling;BP:regulation of intestinal cholesterol absorption;BP:reverse cholesterol transport;BP:positive regulation of lipoprotein lipase activity;BP:lipoprotein metabolic process;BP:cholesterol homeostasis;BP:regulation of cholesterol transport;BP:positive regulation of triglyceride catabolic process;BP:positive regulation of fatty acid biosynthetic pro…	K08760	APOA4	------	------	------	------		PF01442.15;PF07464.8;PF04513.9;PF12732.4	Apolipoprotein;ApoLp-III;Baculo_PEP_C;YtxH	Apolipoprotein A1/A4/E domain;Apolipophorin-III precursor;Baculovirus polyhedron envelope protein, PEP, C terminus;YtxH-like protein	extracellular	26	77
P02659	Apovitellenin-1 OS=Gallus gallus OX=9031 PE=1 SV=1	1	1.07	1.095	1.925	1.893	1.717	2.21	2.396	1.954	GO:0006629GO:0034361;GO:0042627GO:0004857;GO:0045735	BP:lipid metabolic processCC:very-low-density lipoprotein particle;CC:chylomicronMF:enzyme inhibitor activity;MF:nutrient reservoir activity	------	------	------	------	------	------		PF05418.8	Apo-VLDL-II	Apovitellenin I	extracellular	4	43
P08250	Apolipoprotein A-I OS=Gallus gallus OX=9031 GN=APOA1 PE=1 SV=2	1	1.228	1.1	0.464	0.621	0.416	0.471	0.44	0.466	GO:0010903;GO:0034375;GO:0006656;GO:0030325;GO:0006869;GO:0010804;GO:0034115;GO:0043691;GO:0035025;GO:0008211;GO:0042157;GO:0019915;GO:0060354;GO:0042158;GO:0002740;GO:0050766;GO:0050728;GO:0051345;GO:1900026;GO:0051496;GO:0051180;GO:0055091;GO:0070508;GO:0010875;GO:0007186;GO:0033700;GO:0018158;GO:1902995;GO:0043534;GO:0070328;GO:0042632;GO:0032489;GO:0051346;GO:0050713;GO:0050821;GO:0030300;GO:…	BP:negative regulation of very-low-density lipoprotein particle remodeling;BP:high-density lipoprotein particle remodeling;BP:phosphatidylcholine biosynthetic process;BP:adrenal gland development;BP:lipid transport;BP:negative regulation of tumor necrosis factor-mediated signaling pathway;BP:negative regulation of heterotypic cell-cell adhesion;BP:reverse cholesterol transport;BP:positive regulat…	K08757	APOA1	gga03320	PPAR signaling pathway	------	------		PF01442.15;PF12732.4;PF07464.8	Apolipoprotein;YtxH;ApoLp-III	Apolipoprotein A1/A4/E domain;YtxH-like protein;Apolipophorin-III precursor	extracellular	21	66
Q5ZKJ2	14_3_3 domain-containing protein OS=Gallus gallus OX=9031 GN=YWHAH PE=2 SV=1	1	0.957	0.823	0.52	0.497	0.529	0.69	0.928	0.715	GO:0006713;GO:0006886;GO:0042921;GO:0043066;GO:2000649;GO:0007088;GO:0086010;GO:0050774;GO:0007010;GO:0002028;GO:0045893GO:0014704;GO:0045202;GO:0005737;GO:0005615;GO:0005886;GO:0005829GO:0004497;GO:0019899;GO:0044325;GO:0003779;GO:0042802;GO:0035259;GO:0019904;GO:0017080;GO:0046982	BP:glucocorticoid catabolic process;BP:intracellular protein transport;BP:glucocorticoid receptor signaling pathway;BP:negative regulation of apoptotic process;BP:regulation of sodium ion transmembrane transporter activity;BP:regulation of mitotic nuclear division;BP:membrane depolarization during action potential;BP:negative regulation of dendrite morphogenesis;BP:cytoskeleton organization;BP:re…	K16198	YWHAG_H	gga04110;gga04114	Cell cycle;Oocyte meiosis	COG5040	T:Signal transduction mechanisms	COG5040(Tyrosine 3-monooxygenase tryptophan 5-monooxygenase activation protein)	PF00244.17	14-3-3	14-3-3 protein	cytoplasmic	11	68
Q6B842	Carnitine palmitoyltransferase I OS=Gallus gallus OX=9031 GN=CPT1A PE=2 SV=1	1	1.273	1.141	2.21	2.74	2.852	2.109	1.761	1.896	GO:0001676;GO:0009437;GO:0030855GO:0016021;GO:0005739GO:0004095;GO:1990698	BP:long-chain fatty acid metabolic process;BP:carnitine metabolic process;BP:epithelial cell differentiationCC:integral component of membrane;CC:mitochondrionMF:carnitine O-palmitoyltransferase activity;MF:palmitoleoyltransferase activity	K08765	CPT1A	gga00071;gga03320;gga04920;gga01212	Fatty acid degradation;PPAR signaling pathway;Adipocytokine signaling pathway;Fatty acid metabolism	------	------		PF00755.17;PF16484.2	Carn_acyltransf;CPT_N	Choline/Carnitine o-acyltransferase;Carnitine O-palmitoyltransferase N-terminus	cytoplasmic	1	1
Q800V4	Heart fatty acid-binding protein (Fragment) OS=Gallus gallus OX=9031 GN=FABP PE=3 SV=1	1	0.917	0.831	0.421	0.471	0.501	0.823	1.133	0.814	GO:0015909;GO:0140214;GO:0032365;GO:2001245;GO:0046320;GO:0042632;GO:0055091GO:0005615;GO:0005623GO:0008092;GO:0008289;GO:0070538	BP:long-chain fatty acid transport;BP:positive regulation of long-chain fatty acid import into cell;BP:intracellular lipid transport;BP:regulation of phosphatidylcholine biosynthetic process;BP:regulation of fatty acid oxidation;BP:cholesterol homeostasis;BP:phospholipid homeostasisCC:extracellular space;CC:cellMF:cytoskeletal protein binding;MF:lipid binding;MF:oleic acid binding	K08752	FABP3	gga03320	PPAR signaling pathway	------	------		PF00061.20	Lipocalin	Lipocalin / cytosolic fatty-acid binding protein family	cytoplasmic	1	54
Q90678	Platelet-activating factor acetylhydrolase OS=Gallus gallus OX=9031 GN=PLA2G7 PE=2 SV=1	1	1.258	1.048	0.652	0.773	0.657	0.714	0.915	0.84	GO:0034441;GO:0034440;GO:0034374;GO:0016042;GO:0090026;GO:0046469GO:0034362;GO:0005615GO:0047499;GO:0005543;GO:0003847	BP:plasma lipoprotein particle oxidation;BP:lipid oxidation;BP:low-density lipoprotein particle remodeling;BP:lipid catabolic process;BP:positive regulation of monocyte chemotaxis;BP:platelet activating factor metabolic processCC:low-density lipoprotein particle;CC:extracellular spaceMF:calcium-independent phospholipase A2 activity;MF:phospholipid binding;MF:1-alkyl-2-acetylglycerophosphocholine …	K01062	PLA2G7, PAFAH	gga00565	Ether lipid metabolism	------	------		PF03403.10;PF12740.4;PF12146.5	PAF-AH_p_II;Chlorophyllase2;Hydrolase_4	Platelet-activating factor acetylhydrolase, isoform II;Chlorophyllase enzyme;Serine aminopeptidase, S33	mitochondrial	2	7

## Sheet: 37 proteins screened base KEGG
Accession	Description	BYC150X1	BYC150X2	BYC150X3	BYC300X1	BYC300X2	BYC300X3	BYC450X1	BYC450X2	BYC450X3	GO_id	GO_term	KO_id	KO_name	Pathway_id	Pathway_definition	COG_id	COG_Functional Categories	COG_description	Pfam_id	Domain	Domain description	Subcellular Loc	Unique Peptides	Coverage
A0A1D5NTV3	Uncharacterized protein OS=Gallus gallus OX=9031 GN=ACACA PE=4 SV=1	1	1.06	1.201	2.294	2.501	2.133	0.897	0.859	1.066	GO:0006633;GO:0065008;GO:0009743;GO:0097066;GO:0070542;GO:0006810;GO:0040029;GO:0010628;GO:0045893;GO:2001295GO:0005623;GO:0005737GO:0032810;GO:0050692;GO:0009374;GO:0046966;GO:0003989;GO:0004075;GO:0046872;GO:0005102;GO:0005524	BP:fatty acid biosynthetic process;BP:regulation of biological quality;BP:response to carbohydrate;BP:response to thyroid hormone;BP:response to fatty acid;BP:transport;BP:regulation of gene expression, epigenetic;BP:positive regulation of gene expression;BP:positive regulation of transcription, DNA-templated;BP:malonyl-CoA biosynthetic processCC:cell;CC:cytoplasmMF:sterol response element bindin…	K11262	ACACA	gga00620;gga00061;gga01212;gga04910;gga00640	Pyruvate metabolism;Fatty acid biosynthesis;Fatty acid metabolism;Insulin signaling pathway;Propanoate metabolism	COG0511;COG0439;COG4799	I:Lipid transport and metabolism;	COG0511(Acetyl-CoA carboxylase, biotin carboxyl carrier protein); COG0439(acetyl-CoA carboxylase biotin carboxylase); COG4799(carboxylase)	PF08326.9;PF01039.19;PF02786.14;PF00289.19;PF02785.16;PF00364.19;PF15632.3;PF02222.19;PF07478.10	ACC_central;Carboxyl_trans;CPSase_L_D2;Biotin_carb_N;Biotin_carb_C;Biotin_lipoyl;ATPgrasp_Ter;ATP-grasp;Dala_Dala_lig_C	Acetyl-CoA carboxylase, central region;Carboxyl transferase domain;Carbamoyl-phosphate synthase L chain, ATP binding domain;Biotin carboxylase, N-terminal domain;Biotin carboxylase C-terminal domain;Biotin-requiring enzyme;ATP-grasp in the biosynthetic pathway with Ter operon;ATP-grasp domain;D-ala D-ala ligase C-terminus	cytoplasmic	6	3
A0A1D5P1F1	Sphingosine kinase 1 OS=Gallus gallus OX=9031 GN=SPHK1 PE=4 SV=2	1	1.183	1.282	0.416	0.409	0.511	1.143	1.316	0.777	------	------	K04718	SPHK	gga04370;gga00600;gga04020;gga04371	VEGF signaling pathway;Sphingolipid metabolism;Calcium signaling pathway;Apelin signaling pathway	COG1597	I:Lipid transport and metabolism	COG1597(diacylglycerol kinase)	PF00781.21	DAGK_cat	Diacylglycerol kinase catalytic domain	mitochondrial	1	3
A0A1D5PCU1	Solute carrier family 25 member 5 OS=Gallus gallus OX=9031 GN=SLC25A5 PE=3 SV=2	1	1.13	1.014	0.616	0.571	0.578	0.904	1	0.831	GO:0005743;GO:0016021GO:0022857	CC:mitochondrial inner membrane;CC:integral component of membraneMF:transmembrane transporter activity	K05863	SLC25A4S, ANT	gga04020	Calcium signaling pathway	------	------		PF00153.24	Mito_carr	Mitochondrial carrier protein	cytoplasmic	2	59
A0A1D5PK48	Uncharacterized protein OS=Gallus gallus OX=9031 GN=APOC3 PE=4 SV=1	1	1.41	0.992	0.439	0.41	0.379	0.381	0.359	0.364	GO:0042157;GO:0006869GO:0005576GO:0008289	BP:lipoprotein metabolic process;BP:lipid transportCC:extracellular regionMF:lipid binding	K08759	APOC3	gga03320	PPAR signaling pathway	------	------		PF05778.9;PF04691.9	Apo-CIII;ApoC-I	Apolipoprotein CIII;Apolipoprotein C-I	extracellular	5	30
A0A1D5PL36	Uncharacterized protein OS=Gallus gallus OX=9031 GN=ACAA2 PE=3 SV=2	1	0.932	0.907	0.548	0.561	0.59	1.149	1.17	0.991	GO:0016747	MF:transferase activity, transferring acyl groups other than amino-acyl groups	K07508	ACAA2	gga00062;gga00280;gga01212;gga00071	Fatty acid elongation;Valine, leucine and isoleucine degradation;Fatty acid metabolism;Fatty acid degradation	COG0183	I:Lipid transport and metabolism	COG0183(acetyl-coa acetyltransferase)	PF00108.20;PF02803.15	Thiolase_N;Thiolase_C	Thiolase, N-terminal domain;Thiolase, C-terminal domain	mitochondrial	20	67
A0A1D5PM72	Hydroxysteroid 17-beta dehydrogenase 12 OS=Gallus gallus OX=9031 GN=HSD17B12 PE=3 SV=2	1	0.928	0.813	0.607	0.609	0.578	0.723	0.805	0.668	GO:0010811;GO:0030198GO:0016021;GO:0031012GO:0005518;GO:0008201;GO:0001968;GO:0016491	BP:positive regulation of cell-substrate adhesion;BP:extracellular matrix organizationCC:integral component of membrane;CC:extracellular matrixMF:collagen binding;MF:heparin binding;MF:fibronectin binding;MF:oxidoreductase activity	K10251	HSD17B12, KAR, IFA38	gga00140;gga00062;gga01040;gga01212	Steroid hormone biosynthesis;Fatty acid elongation;Biosynthesis of unsaturated fatty acids;Fatty acid metabolism	COG0300	R:General function prediction only	COG0300(Dehydrogenase reductase)	PF00106.22;PF13561.3;PF08659.7	adh_short;adh_short_C2;KR	short chain dehydrogenase;Enoyl;KR domain	mitochondrial	7	16
A0A1D5PSF4	BAAT_C domain-containing protein OS=Gallus gallus OX=9031 GN=ACOT4 PE=4 SV=2	1	0.884	0.932	0.622	0.568	0.621	1.032	1.273	0.944	------	------	K01068	ACOT1_2_4	gga00062;gga01040	Fatty acid elongation;Biosynthesis of unsaturated fatty acids	------	------		PF08840.8;PF01738.15;PF03959.10	BAAT_C;DLH;FSH1	BAAT / Acyl-CoA thioester hydrolase C terminal;Dienelactone hydrolase family;Serine hydrolase	peroxisomal	8	47
A0A1D5PU43	Uncharacterized protein OS=Gallus gallus OX=9031 GN=ECI1 PE=3 SV=1	1	0.959	0.949	0.689	0.659	0.678	1.035	1.193	0.964	------	------	K13238	DCI	gga00071	Fatty acid degradation	COG1024	I:Lipid transport and metabolism	COG1024(Enoyl-CoA hydratase)	PF00378.17;PF16113.2	ECH_1;ECH_2	Enoyl-CoA hydratase/isomerase;Enoyl-CoA hydratase/isomerase	mitochondrial	15	63
A0A1D5PWP5	Phosphorylase b kinase regulatory subunit OS=Gallus gallus OX=9031 GN=PHKA2 PE=3 SV=1	1	1.088	1.24	1.757	1.369	1.449	0.926	0.864	0.952	GO:0006468;GO:0005977GO:0005964;GO:0005886GO:0003824;GO:0005516	BP:protein phosphorylation;BP:glycogen metabolic processCC:phosphorylase kinase complex;CC:plasma membraneMF:catalytic activity;MF:calmodulin binding	K07190	PHKA_B	gga04020;gga04910	Calcium signaling pathway;Insulin signaling pathway	------	------		PF00723.18	Glyco_hydro_15	Glycosyl hydrolases family 15	mitochondrial	1	2
A0A1L1RPL6	Uncharacterized protein OS=Gallus gallus OX=9031 GN=ACADS PE=3 SV=1	1	0.968	0.941	0.624	0.569	0.639	1.294	1.332	0.987	GO:0046359;GO:0033539GO:0005739;GO:0005654GO:0050660;GO:0004085;GO:0003995	BP:butyrate catabolic process;BP:fatty acid beta-oxidation using acyl-CoA dehydrogenaseCC:mitochondrion;CC:nucleoplasmMF:flavin adenine dinucleotide binding;MF:butyryl-CoA dehydrogenase activity;MF:acyl-CoA dehydrogenase activity	K00248	ACADS, bcd	gga01200;gga00071;gga01212;gga00650;gga00280	Carbon metabolism;Fatty acid degradation;Fatty acid metabolism;Butanoate metabolism;Valine, leucine and isoleucine degradation	COG1960	I:Lipid transport and metabolism	COG1960(acyl-CoA dehydrogenase)	PF00441.21;PF02771.13;PF02770.16;PF08028.8	Acyl-CoA_dh_1;Acyl-CoA_dh_N;Acyl-CoA_dh_M;Acyl-CoA_dh_2	Acyl-CoA dehydrogenase, C-terminal domain;Acyl-CoA dehydrogenase, N-terminal domain;Acyl-CoA dehydrogenase, middle domain;Acyl-CoA dehydrogenase, C-terminal domain	mitochondrial	19	54
A0A3Q2TUG3	TGF_BETA_2 domain-containing protein OS=Gallus gallus OX=9031 GN=INHBE PE=3 SV=1	1	0.948	1.082	0.533	0.564	0.584	1.316	1.347	1.144	GO:0005576GO:0005179;GO:0008083	CC:extracellular regionMF:hormone activity;MF:growth factor activity	K04667	INHB	gga04350;gga04060	TGF-beta signaling pathway;Cytokine-cytokine receptor interaction	------	------		PF00019.17;PF00688.15	TGF_beta;TGFb_propeptide	Transforming growth factor beta like domain;TGF-beta propeptide	extracellular	1	2
A0A3Q2UHS6	Calcium-transporting ATPase OS=Gallus gallus OX=9031 GN=ATP2A3 PE=3 SV=1	1	1.071	1.116	0.809	0.676	0.754	1.184	1.43	1.235	GO:0006874;GO:0070588GO:0016021;GO:0033017GO:0046872;GO:0005388;GO:0008553;GO:0005524	BP:cellular calcium ion homeostasis;BP:calcium ion transmembrane transportCC:integral component of membrane;CC:sarcoplasmic reticulum membraneMF:metal ion binding;MF:calcium-transporting ATPase activity;MF:hydrogen-exporting ATPase activity, phosphorylative mechanism;MF:ATP binding	K05853	ATP2A	gga04020	Calcium signaling pathway	COG0474	P:Inorganic ion transport and metabolism	COG0474(P-type atpase)	PF00122.17;PF00689.18;PF13246.3;PF00690.23;PF00702.23;PF08282.9	E1-E2_ATPase;Cation_ATPase_C;Cation_ATPase;Cation_ATPase_N;Hydrolase;Hydrolase_3	E1-E2 ATPase;Cation transporting ATPase, C-terminus;Cation transport ATPase;Cation transporter/ATPase, N-terminus;haloacid dehalogenase-like hydrolase;haloacid dehalogenase-like hydrolase	cytoplasmic	2	22
A0A3Q2UJ00	Uncharacterized protein OS=Gallus gallus OX=9031 GN=GK2 PE=3 SV=1	1	0.905	0.957	0.614	0.55	0.558	0.703	0.898	0.728	GO:0005975;GO:0006641;GO:0046167;GO:0016310;GO:0006071;GO:0006072GO:0005737;GO:0005739GO:0004370	BP:carbohydrate metabolic process;BP:triglyceride metabolic process;BP:glycerol-3-phosphate biosynthetic process;BP:phosphorylation;BP:glycerol metabolic process;BP:glycerol-3-phosphate metabolic processCC:cytoplasm;CC:mitochondrionMF:glycerol kinase activity	K00864	glpK, GK	gga00561;gga03320	Glycerolipid metabolism;PPAR signaling pathway	COG0554	C:Energy production and conversion	COG0554(Key enzyme in the regulation of glycerol uptake and metabolism (By similarity))	PF00370.18;PF02782.13	FGGY_N;FGGY_C	FGGY family of carbohydrate kinases, N-terminal domain;FGGY family of carbohydrate kinases, C-terminal domain	mitochondrial	5	9
A0A3Q3AZM2	Calmodulin OS=Gallus gallus OX=9031 GN=CALM1 PE=3 SV=1	1	0.998	1.102	1.482	1.574	1.655	1.119	1.048	1.117	GO:0019722GO:0005509	BP:calcium-mediated signalingMF:calcium ion binding	K02183	CALM	gga04912;gga04270;gga04910;gga04261;gga04916;gga04070;gga04371;gga04020;gga04744;gga04114	GnRH signaling pathway;Vascular smooth muscle contraction;Insulin signaling pathway;Adrenergic signaling in cardiomyocytes;Melanogenesis;Phosphatidylinositol signaling system;Apelin signaling pathway;Calcium signaling pathway;Phototransduction;Oocyte meiosis	------	------		PF00036.29;PF13499.3;PF13833.3;PF13405.3;PF13202.3;PF14658.3;PF12763.4;PF10591.6;PF08976.8	EF-hand_1;EF-hand_7;EF-hand_8;EF-hand_6;EF-hand_5;EF-hand_9;EF-hand_4;SPARC_Ca_bdg;EF-hand_11	EF hand;EF-hand domain pair;EF-hand domain pair;EF-hand domain;EF hand;EF-hand domain;Cytoskeletal-regulatory complex EF hand;Secreted protein acidic and rich in cysteine Ca binding region;EF-hand domain	cytoplasmic	8	54
E1BZH9	Uncharacterized protein OS=Gallus gallus OX=9031 GN=HADH PE=4 SV=1	1	1.083	1.032	0.579	0.535	0.623	1.067	1.251	0.987	GO:0006631GO:0003857;GO:0070403	BP:fatty acid metabolic processMF:3-hydroxyacyl-CoA dehydrogenase activity;MF:NAD+ binding	K00022	HADH	gga00280;gga01212;gga00650;gga00062;gga00310;gga00071;gga00380	Valine, leucine and isoleucine degradation;Fatty acid metabolism;Butanoate metabolism;Fatty acid elongation;Lysine degradation;Fatty acid degradation;Tryptophan metabolism	COG1250	I:Lipid transport and metabolism	COG1250(Dehydrogenase)	PF02737.15;PF00725.19;PF07992.11;PF00070.24	3HCDH_N;3HCDH;Pyr_redox_2;Pyr_redox	3-hydroxyacyl-CoA dehydrogenase, NAD binding domain;3-hydroxyacyl-CoA dehydrogenase, C-terminal domain;Pyridine nucleotide-disulphide oxidoreductase;Pyridine nucleotide-disulphide oxidoreductase	mitochondrial	14	63
E1C0Q5	Uncharacterized protein OS=Gallus gallus OX=9031 GN=ACAT1 PE=3 SV=2	1	0.978	1.027	0.697	0.66	0.669	1.02	1.145	0.943	GO:0006085;GO:0046356;GO:0006635;GO:0015937;GO:1902860;GO:0006550;GO:0046952GO:0005739GO:0003988;GO:0003985;GO:0016747	BP:acetyl-CoA biosynthetic process;BP:acetyl-CoA catabolic process;BP:fatty acid beta-oxidation;BP:coenzyme A biosynthetic process;BP:propionyl-CoA biosynthetic process;BP:isoleucine catabolic process;BP:ketone body catabolic processCC:mitochondrionMF:acetyl-CoA C-acyltransferase activity;MF:acetyl-CoA C-acetyltransferase activity;MF:transferase activity, transferring acyl groups other than amino…	K00626	E2.3.1.9, atoB	gga01212;gga00280;gga00640;gga01200;gga00620;gga00650;gga00630;gga00071;gga00310;gga00072;gga00900;gga00380	Fatty acid metabolism;Valine, leucine and isoleucine degradation;Propanoate metabolism;Carbon metabolism;Pyruvate metabolism;Butanoate metabolism;Glyoxylate and dicarboxylate metabolism;Fatty acid degradation;Lysine degradation;Synthesis and degradation of ketone bodies;Terpenoid backbone biosynthesis;Tryptophan metabolism	COG0183	I:Lipid transport and metabolism	COG0183(acetyl-coa acetyltransferase)	PF00108.20;PF02803.15	Thiolase_N;Thiolase_C	Thiolase, N-terminal domain;Thiolase, C-terminal domain	mitochondrial	21	71
F1NC38	Uncharacterized protein OS=Gallus gallus OX=9031 GN=ACADL PE=3 SV=1	1	1.032	1.123	0.598	0.543	0.579	1.017	1.19	0.896	GO:0042758GO:0004466;GO:0050660	BP:long-chain fatty acid catabolic processMF:long-chain-acyl-CoA dehydrogenase activity;MF:flavin adenine dinucleotide binding	K00255	ACADL	gga00071;gga03320;gga01212	Fatty acid degradation;PPAR signaling pathway;Fatty acid metabolism	------	------		PF00441.21;PF02771.13;PF02770.16;PF08028.8	Acyl-CoA_dh_1;Acyl-CoA_dh_N;Acyl-CoA_dh_M;Acyl-CoA_dh_2	Acyl-CoA dehydrogenase, C-terminal domain;Acyl-CoA dehydrogenase, N-terminal domain;Acyl-CoA dehydrogenase, middle domain;Acyl-CoA dehydrogenase, C-terminal domain	mitochondrial	23	59
F1NER9	Uncharacterized protein OS=Gallus gallus OX=9031 GN=CD36 PE=3 SV=3	1	0.913	0.781	0.387	0.337	0.341	0.711	1.034	0.665	GO:0007166;GO:0006955GO:0016021	BP:cell surface receptor signaling pathway;BP:immune responseCC:integral component of membrane	K06259	CD36	gga04145;gga03320;gga04920;gga04512	Phagosome;PPAR signaling pathway;Adipocytokine signaling pathway;ECM-receptor interaction	------	------		PF01130.18	CD36	CD36 family	lysosomal	4	8
F1NI29	Uncharacterized protein OS=Gallus gallus OX=9031 GN=HADHA PE=3 SV=3	1	1.06	1.021	0.411	0.409	0.441	0.971	1.155	0.864	GO:0006635;GO:0032868GO:0016507;GO:0005739;GO:0042645GO:0003857;GO:0004300;GO:0016509	BP:fatty acid beta-oxidation;BP:response to insulinCC:mitochondrial fatty acid beta-oxidation multienzyme complex;CC:mitochondrion;CC:mitochondrial nucleoidMF:3-hydroxyacyl-CoA dehydrogenase activity;MF:enoyl-CoA hydratase activity;MF:long-chain-3-hydroxyacyl-CoA dehydrogenase activity	K07515	HADHA	gga01040;gga00280;gga00640;gga01200;gga01212;gga00650;gga00410;gga00062;gga00310;gga00071;gga00380	Biosynthesis of unsaturated fatty acids;Valine, leucine and isoleucine degradation;Propanoate metabolism;Carbon metabolism;Fatty acid metabolism;Butanoate metabolism;beta-Alanine metabolism;Fatty acid elongation;Lysine degradation;Fatty acid degradation;Tryptophan metabolism	COG1250;COG1024	I:Lipid transport and metabolism;	COG1250(Dehydrogenase); COG1024(Enoyl-CoA hydratase)	PF02737.15;PF00378.17;PF00725.19;PF16113.2	3HCDH_N;ECH_1;3HCDH;ECH_2	3-hydroxyacyl-CoA dehydrogenase, NAD binding domain;Enoyl-CoA hydratase/isomerase;3-hydroxyacyl-CoA dehydrogenase, C-terminal domain;Enoyl-CoA hydratase/isomerase	mitochondrial	1	63
F1NSJ2	Acyl-CoA thioesterase 7 OS=Gallus gallus OX=9031 GN=ACOT7 PE=4 SV=4	1	0.958	1.015	0.563	0.584	0.782	0.671	0.804	0.636	------	------	K17360	ACOT7	gga00062;gga01040	Fatty acid elongation;Biosynthesis of unsaturated fatty acids	COG1607	I:Lipid transport and metabolism	COG1607(thioesterase Superfamily protein)	PF03061.19	4HBT	Thioesterase superfamily	cytoplasmic	1	14
F1NUQ3	Heart fatty acid binding protein OS=Gallus gallus OX=9031 GN=FABP3 PE=2 SV=2	1	0.964	0.989	0.565	0.536	0.571	0.995	1.271	0.996	GO:0015909;GO:0140214;GO:0032365;GO:2001245;GO:0046320;GO:0042632;GO:0055091GO:0005615;GO:0005623GO:0008092;GO:0008289;GO:0070538	BP:long-chain fatty acid transport;BP:positive regulation of long-chain fatty acid import into cell;BP:intracellular lipid transport;BP:regulation of phosphatidylcholine biosynthetic process;BP:regulation of fatty acid oxidation;BP:cholesterol homeostasis;BP:phospholipid homeostasisCC:extracellular space;CC:cellMF:cytoskeletal protein binding;MF:lipid binding;MF:oleic acid binding	K08752	FABP3	gga03320	PPAR signaling pathway	------	------		PF00061.20;PF14651.3	Lipocalin;Lipocalin_7	Lipocalin / cytosolic fatty-acid binding protein family;Lipocalin / cytosolic fatty-acid binding protein family	cytoplasmic	4	69
F1NZH6	Uncharacterized protein OS=Gallus gallus OX=9031 GN=PECR PE=4 SV=1	1	1.039	0.919	0.681	0.637	0.631	1.125	1.515	1.069	------	------	K07753	PECR	gga01212;gga04146;gga01040	Fatty acid metabolism;Peroxisome;Biosynthesis of unsaturated fatty acids	COG1028;COG1028	Q:Secondary metabolites biosynthesis, transport and catabolism;I:Lipid transport and metabolism	COG1028(short-chain dehydrogenase reductase); COG1028(short-chain dehydrogenase reductase)	PF13561.3;PF00106.22;PF08659.7	adh_short_C2;adh_short;KR	Enoyl;short chain dehydrogenase;KR domain	mitochondrial	7	31
F1P1U3	Carn_acyltransf domain-containing protein OS=Gallus gallus OX=9031 GN=CPT2 PE=3 SV=2	1	1.004	0.996	0.63	0.6	0.673	1.154	1.43	1.072	GO:0006635;GO:0120162GO:0005730;GO:0005739;GO:0005654GO:0004095;GO:0016746	BP:fatty acid beta-oxidation;BP:positive regulation of cold-induced thermogenesisCC:nucleolus;CC:mitochondrion;CC:nucleoplasmMF:carnitine O-palmitoyltransferase activity;MF:transferase activity, transferring acyl groups	K08766	CPT2	gga00071;gga03320;gga01212	Fatty acid degradation;PPAR signaling pathway;Fatty acid metabolism	------	------		PF00755.17	Carn_acyltransf	Choline/Carnitine o-acyltransferase	mitochondrial	29	48
O57660	CFR-associated protein p70 OS=Gallus gallus OX=9031 PE=2 SV=1	1	1.074	0.996	0.43	0.376	0.422	0.947	1.04	0.861	GO:0006635;GO:0032868GO:0016507;GO:0005739;GO:0042645GO:0004300;GO:0016509;GO:0003857	BP:fatty acid beta-oxidation;BP:response to insulinCC:mitochondrial fatty acid beta-oxidation multienzyme complex;CC:mitochondrion;CC:mitochondrial nucleoidMF:enoyl-CoA hydratase activity;MF:long-chain-3-hydroxyacyl-CoA dehydrogenase activity;MF:3-hydroxyacyl-CoA dehydrogenase activity	K07515	HADHA	gga01040;gga00280;gga00640;gga01200;gga01212;gga00650;gga00410;gga00062;gga00310;gga00071;gga00380	Biosynthesis of unsaturated fatty acids;Valine, leucine and isoleucine degradation;Propanoate metabolism;Carbon metabolism;Fatty acid metabolism;Butanoate metabolism;beta-Alanine metabolism;Fatty acid elongation;Lysine degradation;Fatty acid degradation;Tryptophan metabolism	COG1024;COG1250	I:Lipid transport and metabolism;	COG1024(Enoyl-CoA hydratase); COG1250(Dehydrogenase)	PF02737.15;PF00378.17;PF00725.19;PF16113.2	3HCDH_N;ECH_1;3HCDH;ECH_2	3-hydroxyacyl-CoA dehydrogenase, NAD binding domain;Enoyl-CoA hydratase/isomerase;3-hydroxyacyl-CoA dehydrogenase, C-terminal domain;Enoyl-CoA hydratase/isomerase	mitochondrial	1	62
O93417	Caspase-3 OS=Gallus gallus OX=9031 GN=CASP3 PE=2 SV=1	1	1.152	1.102	0.765	0.7	0.682	0.824	0.843	0.791	GO:0098586;GO:0030182;GO:0030216;GO:0030218;GO:0006915GO:0005737;GO:0005623GO:0097153;GO:0008234	BP:cellular response to virus;BP:neuron differentiation;BP:keratinocyte differentiation;BP:erythrocyte differentiation;BP:apoptotic processCC:cytoplasm;CC:cellMF:cysteine-type endopeptidase activity involved in apoptotic process;MF:cysteine-type peptidase activity	K02187	CASP3	gga04210;gga05168;gga04933;gga04115;gga04010	Apoptosis;Herpes simplex infection;AGE-RAGE signaling pathway in diabetic complications;p53 signaling pathway;MAPK signaling pathway	------	------		PF00656.19	Peptidase_C14	Caspase domain	cytoplasmic	3	10
P02588	Troponin C, skeletal muscle OS=Gallus gallus OX=9031 GN=TNNC2 PE=1 SV=3	1	1.031	1.181	1.661	1.697	1.775	1.244	1.022	1.317	GO:0006937;GO:0003009GO:0005861GO:0048306;GO:0051015;GO:0005509	BP:regulation of muscle contraction;BP:skeletal muscle contractionCC:troponin complexMF:calcium-dependent protein binding;MF:actin filament binding;MF:calcium ion binding	K12042	TNNC2	gga04020	Calcium signaling pathway	COG5126;COG5126;COG5126	D:Cell cycle control, cell division, chromosome partitioning;Z:Cytoskeleton;T:Signal transduction mechanisms	COG5126(myosin light chain); COG5126(myosin light chain); COG5126(myosin light chain)	PF13499.3;PF00036.29;PF13405.3;PF13833.3;PF13202.3;PF14658.3;PF10591.6	EF-hand_7;EF-hand_1;EF-hand_6;EF-hand_8;EF-hand_5;EF-hand_9;SPARC_Ca_bdg	EF-hand domain pair;EF hand;EF-hand domain;EF-hand domain pair;EF hand;EF-hand domain;Secreted protein acidic and rich in cysteine Ca binding region	cytoplasmic	16	92
P08250	Apolipoprotein A-I OS=Gallus gallus OX=9031 GN=APOA1 PE=1 SV=2	1	1.228	1.1	0.464	0.621	0.416	0.471	0.44	0.466	GO:0010903;GO:0034375;GO:0006656;GO:0030325;GO:0006869;GO:0010804;GO:0034115;GO:0043691;GO:0035025;GO:0008211;GO:0042157;GO:0019915;GO:0060354;GO:0042158;GO:0002740;GO:0050766;GO:0050728;GO:0051345;GO:1900026;GO:0051496;GO:0051180;GO:0055091;GO:0070508;GO:0010875;GO:0007186;GO:0033700;GO:0018158;GO:1902995;GO:0043534;GO:0070328;GO:0042632;GO:0032489;GO:0051346;GO:0050713;GO:0050821;GO:0030300;GO:…	BP:negative regulation of very-low-density lipoprotein particle remodeling;BP:high-density lipoprotein particle remodeling;BP:phosphatidylcholine biosynthetic process;BP:adrenal gland development;BP:lipid transport;BP:negative regulation of tumor necrosis factor-mediated signaling pathway;BP:negative regulation of heterotypic cell-cell adhesion;BP:reverse cholesterol transport;BP:positive regulat…	K08757	APOA1	gga03320	PPAR signaling pathway	------	------		PF01442.15;PF12732.4;PF07464.8	Apolipoprotein;YtxH;ApoLp-III	Apolipoprotein A1/A4/E domain;YtxH-like protein;Apolipophorin-III precursor	extracellular	21	66
P09860	Troponin C, slow skeletal and cardiac muscles OS=Gallus gallus OX=9031 GN=TNNC1 PE=1 SV=1	1	0.917	0.651	0.234	0.202	0.205	0.521	1.167	0.586	GO:0043462;GO:0014883;GO:0006937;GO:0055010;GO:0032972;GO:0060048;GO:0003009GO:0005861;GO:1990584GO:0048306;GO:0031014;GO:0031013;GO:0051015;GO:0005509;GO:0042803	BP:regulation of ATPase activity;BP:transition between fast and slow fiber;BP:regulation of muscle contraction;BP:ventricular cardiac muscle tissue morphogenesis;BP:regulation of muscle filament sliding speed;BP:cardiac muscle contraction;BP:skeletal muscle contractionCC:troponin complex;CC:cardiac Troponin complexMF:calcium-dependent protein binding;MF:troponin T binding;MF:troponin I binding;MF…	K05865	TNNC1	gga04020;gga04261;gga04260	Calcium signaling pathway;Adrenergic signaling in cardiomyocytes;Cardiac muscle contraction	COG5126;COG5126;COG5126	D:Cell cycle control, cell division, chromosome partitioning;Z:Cytoskeleton;T:Signal transduction mechanisms	COG5126(myosin light chain); COG5126(myosin light chain); COG5126(myosin light chain)	PF13833.3;PF13499.3;PF00036.29;PF13405.3;PF13202.3;PF14658.3;PF12763.4	EF-hand_8;EF-hand_7;EF-hand_1;EF-hand_6;EF-hand_5;EF-hand_9;EF-hand_4	EF-hand domain pair;EF-hand domain pair;EF hand;EF-hand domain;EF hand;EF-hand domain;Cytoskeletal-regulatory complex EF hand	cytoplasmic	10	83
Q03669	Sarcoplasmic/endoplasmic reticulum calcium ATPase 2 OS=Gallus gallus OX=9031 GN=ATP2A2 PE=2 SV=2	1	0.998	0.913	0.403	0.385	0.382	0.667	1.132	0.678	GO:0070588;GO:1903515;GO:0033292;GO:0006984;GO:0014883;GO:0002026;GO:0006874;GO:0006816;GO:0034599;GO:0006996;GO:0042493;GO:0070296;GO:0045822;GO:0014898;GO:1903233;GO:0032470GO:0005789;GO:0016021;GO:0005654;GO:0097470;GO:0033017;GO:0016529GO:0019899;GO:0008553;GO:0005509;GO:0046872;GO:0005524;GO:0044548;GO:0005388	BP:calcium ion transmembrane transport;BP:calcium ion transport from cytosol to endoplasmic reticulum;BP:T-tubule organization;BP:ER-nucleus signaling pathway;BP:transition between fast and slow fiber;BP:regulation of the force of heart contraction;BP:cellular calcium ion homeostasis;BP:calcium ion transport;BP:cellular response to oxidative stress;BP:organelle organization;BP:response to drug;BP…	K05853	ATP2A	gga04020	Calcium signaling pathway	COG0474	P:Inorganic ion transport and metabolism	COG0474(P-type atpase)	PF00122.17;PF00689.18;PF13246.3;PF00702.23;PF00690.23	E1-E2_ATPase;Cation_ATPase_C;Cation_ATPase;Hydrolase;Cation_ATPase_N	E1-E2 ATPase;Cation transporting ATPase, C-terminus;Cation transport ATPase;haloacid dehalogenase-like hydrolase;Cation transporter/ATPase, N-terminus	peroxisomal	20	52
Q5F420	AMP-binding domain-containing protein OS=Gallus gallus OX=9031 GN=ACSL1 PE=2 SV=1	1	0.982	0.973	0.598	0.574	0.614	0.874	1.044	0.854	GO:0003824	MF:catalytic activity	K01897	ACSL, fadD	gga04216;gga01212;gga04146;gga04920;gga00071;gga00061;gga03320	Ferroptosis;Fatty acid metabolism;Peroxisome;Adipocytokine signaling pathway;Fatty acid degradation;Fatty acid biosynthesis;PPAR signaling pathway	COG1022	I:Lipid transport and metabolism	COG1022(Amp-dependent synthetase and ligase)	PF00501.25	AMP-binding	AMP-binding enzyme	peroxisomal	36	52
Q5ZIR7	FABP domain-containing protein OS=Gallus gallus OX=9031 GN=RCJMB04_23p16 PE=2 SV=1	1	0.973	0.868	0.61	0.599	0.681	0.877	1.043	0.82	GO:0008289	MF:lipid binding	K08754	FABP5	gga03320	PPAR signaling pathway	------	------		PF00061.20	Lipocalin	Lipocalin / cytosolic fatty-acid binding protein family	peroxisomal	13	77
Q5ZJ45	Protein kinase domain-containing protein OS=Gallus gallus OX=9031 GN=RCJMB04_20n15 PE=2 SV=1	1	1.033	1.122	1.552	1.578	1.602	0.989	0.7	1.068	GO:0005978GO:0005964GO:0005516;GO:0005524;GO:0004689	BP:glycogen biosynthetic processCC:phosphorylase kinase complexMF:calmodulin binding;MF:ATP binding;MF:phosphorylase kinase activity	K00871	PHKG	gga04020;gga04910	Calcium signaling pathway;Insulin signaling pathway	------	------		PF00069.22;PF07714.14;PF14531.3;PF06293.11	Pkinase;Pkinase_Tyr;Kinase-like;Kdo	Protein kinase domain;Protein tyrosine kinase;Kinase-like;Lipopolysaccharide kinase	cytoplasmic	15	48
Q5ZME3	Phosphorylase b kinase regulatory subunit OS=Gallus gallus OX=9031 GN=PHKB PE=2 SV=1	1	1.152	1.287	1.707	1.592	1.799	1.057	0.897	1.162	GO:0005977GO:0005886GO:0003824;GO:0005516	BP:glycogen metabolic processCC:plasma membraneMF:catalytic activity;MF:calmodulin binding	K07190	PHKA_B	gga04020;gga04910	Calcium signaling pathway;Insulin signaling pathway	------	------		PF00723.18	Glyco_hydro_15	Glycosyl hydrolases family 15	peroxisomal	1	45
Q5ZMJ6	Uncharacterized protein OS=Gallus gallus OX=9031 GN=SLC25A4 PE=2 SV=1	1	1.019	0.944	0.614	0.577	0.629	0.941	1.029	0.863	GO:0008637;GO:0060546;GO:0015866;GO:0015867;GO:0006979;GO:0022904GO:0016021;GO:0005739;GO:0005743GO:0022857;GO:0005471	BP:apoptotic mitochondrial changes;BP:negative regulation of necroptotic process;BP:ADP transport;BP:ATP transport;BP:response to oxidative stress;BP:respiratory electron transport chainCC:integral component of membrane;CC:mitochondrion;CC:mitochondrial inner membraneMF:transmembrane transporter activity;MF:AT	K05863	SLC25A4S, ANT	gga04020	Calcium signaling pathway	------	------		PF00153.24	Mito_carr	Mitochondrial carrier protein	cytoplasmic	9	68
Q6B842	Carnitine palmitoyltransferase I OS=Gallus gallus OX=9031 GN=CPT1A PE=2 SV=1	1	1.273	1.141	2.21	2.74	2.852	2.109	1.761	1.896	GO:0001676;GO:0009437;GO:0030855GO:0016021;GO:0005739GO:0004095;GO:1990698	BP:long-chain fatty acid metabolic process;BP:carnitine metabolic process;BP:epithelial cell differentiationCC:integral component of membrane;CC:mitochondrionMF:carnitine O-palmitoyltransferase activity;MF:palmitoleoyltransferase activity	K08765	CPT1A	gga00071;gga03320;gga04920;gga01212	Fatty acid degradation;PPAR signaling pathway;Adipocytokine signaling pathway;Fatty acid metabolism	------	------		PF00755.17;PF16484.2	Carn_acyltransf;CPT_N	Choline/Carnitine o-acyltransferase;Carnitine O-palmitoyltransferase N-terminus	cytoplasmic	1	1
Q6VN51	Protein phospatase 3 regulatory subunit B alpha isoform type 1 OS=Gallus gallus OX=9031 GN=PPP3R1 PE=2 SV=1	1	1.007	1.114	1.652	1.732	1.872	1.221	0.905	1.232	GO:0007223;GO:0038095;GO:1900740;GO:0045944;GO:0033173GO:0042383;GO:0005829;GO:0005739;GO:0005654;GO:0005955GO:0004723;GO:0019902;GO:0005509;GO:0005516;GO:0016018;GO:0019904	BP:Wnt signaling pathway, calcium modulating pathway;BP:Fc-epsilon receptor signaling pathway;BP:positive regulation of protein insertion into mitochondrial membrane involved in apoptotic signaling pathway;BP:positive regulation of transcription from RNA polymerase II promoter;BP:calcineurin-NFAT signaling cascadeCC:sarcolemma;CC:cytosol;CC:mitochondrion;CC:nucleoplasm;CC:calcineurin complexMF:ca…	K06268	PPP3R, CNB	gga04370;gga04020;gga04310;gga04010;gga04114	VEGF signaling pathway;Calcium signaling pathway;Wnt signaling pathway;MAPK signaling pathway;Oocyte meiosis	COG5126;COG5126;COG5126	D:Cell cycle control, cell division, chromosome partitioning;Z:Cytoskeleton;T:Signal transduction mechanisms	COG5126(myosin light chain); COG5126(myosin light chain); COG5126(myosin light chain)	PF00036.29;PF13499.3;PF13202.3;PF13405.3;PF13833.3;PF10591.6;PF12763.4	EF-hand_1;EF-hand_7;EF-hand_5;EF-hand_6;EF-hand_8;SPARC_Ca_bdg;EF-hand_4	EF hand;EF-hand domain pair;EF hand;EF-hand domain;EF-hand domain pair;Secreted protein acidic and rich in cysteine Ca binding region;Cytoskeletal-regulatory complex EF hand	cytoplasmic	11	73
Q800V4	Heart fatty acid-binding protein (Fragment) OS=Gallus gallus OX=9031 GN=FABP PE=3 SV=1	1	0.917	0.831	0.421	0.471	0.501	0.823	1.133	0.814	GO:0015909;GO:0140214;GO:0032365;GO:2001245;GO:0046320;GO:0042632;GO:0055091GO:0005615;GO:0005623GO:0008092;GO:0008289;GO:0070538	BP:long-chain fatty acid transport;BP:positive regulation of long-chain fatty acid import into cell;BP:intracellular lipid transport;BP:regulation of phosphatidylcholine biosynthetic process;BP:regulation of fatty acid oxidation;BP:cholesterol homeostasis;BP:phospholipid homeostasisCC:extracellular space;CC:cellMF:cytoskeletal protein binding;MF:lipid binding;MF:oleic acid binding	K08752	FABP3	gga03320	PPAR signaling pathway	------	------		PF00061.20	Lipocalin	Lipocalin / cytosolic fatty-acid binding protein family	cytoplasmic	1	54

## Sheet: 57 proteins screened combined
Accession	Description	BYC150X1	BYC150X2	BYC150X3	BYC300X1	BYC300X2	BYC300X3	BYC450X1	BYC450X2	BYC450X3	GO_id	GO_term	KO_id	KO_name	Pathway_id	Pathway_definition	COG_id	COG_Functional Categories	COG_description	Pfam_id	Domain	Domain description	Subcellular Loc	Unique Peptides	Coverage
A0A165EAY6	Multidrug resistance protein 4 OS=Gallus gallus OX=9031 GN=ABCC4 PE=2 SV=1	1	1.041	0.695	0.529	0.492	0.484	1.63	1.384	1.436	GO:0060271;GO:0032310;GO:0055085GO:0016020;GO:0016021;GO:0031088;GO:0016323;GO:0005886GO:0042626;GO:0016887;GO:0005524	BP:cilium assembly;BP:prostaglandin secretion;BP:transmembrane transportCC:membrane;CC:integral component of membrane;CC:platelet dense granule membrane;CC:basolateral plasma membrane;CC:plasma membraneMF:ATPase activity, coupled to transmembrane movement of substances;MF:ATPase activity;MF:ATP binding	K05673	ABCC4	gga02010	ABC transporters	COG1132	V:Defense mechanisms	COG1132((ABC) transporter)	PF00664.20;PF00005.24;PF02463.16;PF13191.3;PF01926.20;PF03193.13	ABC_membrane;ABC_tran;SMC_N;AAA_16;MMR_HSR1;DUF258	ABC transporter transmembrane region;ABC transporter;RecF/RecN/SMC N terminal domain;AAA ATPase domain;50S ribosome-binding GTPase;Protein of unknown function, DUF258	peroxisomal	2	1
A0A1D5NTV3	Uncharacterized protein OS=Gallus gallus OX=9031 GN=ACACA PE=4 SV=1	1	1.06	1.201	2.294	2.501	2.133	0.897	0.859	1.066	GO:0006633;GO:0065008;GO:0009743;GO:0097066;GO:0070542;GO:0006810;GO:0040029;GO:0010628;GO:0045893;GO:2001295GO:0005623;GO:0005737GO:0032810;GO:0050692;GO:0009374;GO:0046966;GO:0003989;GO:0004075;GO:0046872;GO:0005102;GO:0005524	BP:fatty acid biosynthetic process;BP:regulation of biological quality;BP:response to carbohydrate;BP:response to thyroid hormone;BP:response to fatty acid;BP:transport;BP:regulation of gene expression, epigenetic;BP:positive regulation of gene expression;BP:positive regulation of transcription, DNA-templated;BP:malonyl-CoA biosynthetic processCC:cell;CC:cytoplasmMF:sterol response element bindin…	K11262	ACACA	gga00620;gga00061;gga01212;gga04910;gga00640	Pyruvate metabolism;Fatty acid biosynthesis;Fatty acid metabolism;Insulin signaling pathway;Propanoate metabolism	COG0511;COG0439;COG4799	I:Lipid transport and metabolism;	COG0511(Acetyl-CoA carboxylase, biotin carboxyl carrier protein); COG0439(acetyl-CoA carboxylase biotin carboxylase); COG4799(carboxylase)	PF08326.9;PF01039.19;PF02786.14;PF00289.19;PF02785.16;PF00364.19;PF15632.3;PF02222.19;PF07478.10	ACC_central;Carboxyl_trans;CPSase_L_D2;Biotin_carb_N;Biotin_carb_C;Biotin_lipoyl;ATPgrasp_Ter;ATP-grasp;Dala_Dala_lig_C	Acetyl-CoA carboxylase, central region;Carboxyl transferase domain;Carbamoyl-phosphate synthase L chain, ATP binding domain;Biotin carboxylase, N-terminal domain;Biotin carboxylase C-terminal domain;Biotin-requiring enzyme;ATP-grasp in the biosynthetic pathway with Ter operon;ATP-grasp domain;D-ala D-ala ligase C-terminus	cytoplasmic	6	3
A0A1D5NUW2	Vitellogenin-1 OS=Gallus gallus OX=9031 GN=VTG1 PE=4 SV=1	1	1.064	1.028	1.85	1.795	1.493	2.312	2.319	1.88	GO:0032355;GO:0071391GO:0005319;GO:0045735	BP:response to estradiol;BP:cellular response to estrogen stimulusMF:lipid transporter activity;MF:nutrient reservoir activity	------	------	------	------	------	------		PF01347.19;PF09175.7;PF09172.8;PF00094.22	Vitellogenin_N;DUF1944;DUF1943;VWD	Lipoprotein amino terminal region;Domain of unknown function;Domain of unknown function;von Willebrand factor type D domain	ER	49	34
A0A1D5P1F1	Sphingosine kinase 1 OS=Gallus gallus OX=9031 GN=SPHK1 PE=4 SV=2	1	1.183	1.282	0.416	0.409	0.511	1.143	1.316	0.777	------	------	K04718	SPHK	gga04370;gga00600;gga04020;gga04371	VEGF signaling pathway;Sphingolipid metabolism;Calcium signaling pathway;Apelin signaling pathway	COG1597	I:Lipid transport and metabolism	COG1597(diacylglycerol kinase)	PF00781.21	DAGK_cat	Diacylglycerol kinase catalytic domain	mitochondrial	1	3
A0A1D5P442	Trans-2,3-enoyl-CoA reductase like OS=Gallus gallus OX=9031 GN=TECRL PE=4 SV=2	1	0.938	0.796	0.462	0.418	0.46	0.712	1.168	0.779	GO:0042761GO:0016021GO:0016627;GO:0016491	BP:very long-chain fatty acid biosynthetic processCC:integral component of membraneMF:oxidoreductase activity, acting on the CH-CH group of donors;MF:oxidoreductase activity	------	------	------	------	------	------		PF02544.13	Steroid_dh	3-oxo-5-alpha-steroid 4-dehydrogenase	peroxisomal	3	7
A0A1D5PCD6	Acyl-CoA thioesterase 11 OS=Gallus gallus OX=9031 GN=ACOT11 PE=4 SV=2	1	0.923	0.713	0.281	0.35	0.388	0.75	1.499	0.836	GO:0006637;GO:1900535GO:0005829GO:0016790;GO:0008289;GO:0000062;GO:0036042;GO:0016290;GO:0047617	BP:acyl-CoA metabolic process;BP:palmitic acid biosynthetic processCC:cytosolMF:thiolester hydrolase activity;MF:lipid binding;MF:fatty-acyl-CoA binding;MF:long-chain fatty acyl-CoA binding;MF:palmitoyl-CoA hydrolase activity;MF:acyl-CoA hydrolase activity	K12417	ACOT11	------	------	COG1607	I:Lipid transport and metabolism	COG1607(thioesterase Superfamily protein)	PF01852.16;PF03061.19	START;4HBT	START domain;Thioesterase superfamily	peroxisomal	1	2
A0A1D5PCU1	Solute carrier family 25 member 5 OS=Gallus gallus OX=9031 GN=SLC25A5 PE=3 SV=2	1	1.13	1.014	0.616	0.571	0.578	0.904	1	0.831	GO:0005743;GO:0016021GO:0022857	CC:mitochondrial inner membrane;CC:integral component of membraneMF:transmembrane transporter activity	K05863	SLC25A4S, ANT	gga04020	Calcium signaling pathway	------	------		PF00153.24	Mito_carr	Mitochondrial carrier protein	cytoplasmic	2	59
A0A1D5PD86	2,4-dienoyl-CoA reductase 1 OS=Gallus gallus OX=9031 GN=DECR1 PE=4 SV=2	1	0.88	1.011	0.603	0.57	0.592	1.096	1.286	0.794	GO:0006635;GO:0120162;GO:0051289GO:0005829;GO:0005739;GO:0005654GO:0008670;GO:0070402	BP:fatty acid beta-oxidation;BP:positive regulation of cold-induced thermogenesis;BP:protein homotetramerizationCC:cytosol;CC:mitochondrion;CC:nucleoplasmMF:2,4-dienoyl-CoA reductas;MF:NADPH binding	K13236	DECR1	------	------	COG1028;COG1028	Q:Secondary metabolites biosynthesis, transport and catabolism;I:Lipid transport and metabolism	COG1028(short-chain dehydrogenase reductase); COG1028(short-chain dehydrogenase reductase)	PF13561.3;PF00106.22;PF08659.7	adh_short_C2;adh_short;KR	Enoyl;short chain dehydrogenase;KR domain	mitochondrial	16	61
A0A1D5PHR1	Uncharacterized protein OS=Gallus gallus OX=9031 GN=ABCD2 PE=4 SV=1	1	0.986	1.002	0.605	0.536	0.533	0.702	0.925	0.76	GO:0006635;GO:0042760;GO:0032000GO:0016021;GO:0005777GO:0042626;GO:0016887;GO:0042803;GO:0005524	BP:fatty acid beta-oxidation;BP:very long-chain fatty acid catabolic process;BP:positive regulation of fatty acid beta-oxidationCC:integral component of membrane;CC:peroxisomeMF:ATPase activity, coupled to transmembrane movement of substances;MF:ATPase activity;MF:protein homodimerization activity;MF:ATP binding	K05676	ABCD2, ALDL1	gga04146;gga02010	Peroxisome;ABC transporters	COG4178	R:General function prediction only	COG4178((ABC) transporter)	PF06472.12;PF00005.24	ABC_membrane_2;ABC_tran	ABC transporter transmembrane region 2;ABC transporter	mitochondrial	2	2
A0A1D5PK48	Uncharacterized protein OS=Gallus gallus OX=9031 GN=APOC3 PE=4 SV=1	1	1.41	0.992	0.439	0.41	0.379	0.381	0.359	0.364	GO:0042157;GO:0006869GO:0005576GO:0008289	BP:lipoprotein metabolic process;BP:lipid transportCC:extracellular regionMF:lipid binding	K08759	APOC3	gga03320	PPAR signaling pathway	------	------		PF05778.9;PF04691.9	Apo-CIII;ApoC-I	Apolipoprotein CIII;Apolipoprotein C-I	extracellular	5	30
A0A1D5PL36	Uncharacterized protein OS=Gallus gallus OX=9031 GN=ACAA2 PE=3 SV=2	1	0.932	0.907	0.548	0.561	0.59	1.149	1.17	0.991	GO:0016747	MF:transferase activity, transferring acyl groups other than amino-acyl groups	K07508	ACAA2	gga00062;gga00280;gga01212;gga00071	Fatty acid elongation;Valine, leucine and isoleucine degradation;Fatty acid metabolism;Fatty acid degradation	COG0183	I:Lipid transport and metabolism	COG0183(acetyl-coa acetyltransferase)	PF00108.20;PF02803.15	Thiolase_N;Thiolase_C	Thiolase, N-terminal domain;Thiolase, C-terminal domain	mitochondrial	20	67
A0A1D5PM72	Hydroxysteroid 17-beta dehydrogenase 12 OS=Gallus gallus OX=9031 GN=HSD17B12 PE=3 SV=2	1	0.928	0.813	0.607	0.609	0.578	0.723	0.805	0.668	GO:0010811;GO:0030198GO:0016021;GO:0031012GO:0005518;GO:0008201;GO:0001968;GO:0016491	BP:positive regulation of cell-substrate adhesion;BP:extracellular matrix organizationCC:integral component of membrane;CC:extracellular matrixMF:collagen binding;MF:heparin binding;MF:fibronectin binding;MF:oxidoreductase activity	K10251	HSD17B12, KAR, IFA38	gga00140;gga00062;gga01040;gga01212	Steroid hormone biosynthesis;Fatty acid elongation;Biosynthesis of unsaturated fatty acids;Fatty acid metabolism	COG0300	R:General function prediction only	COG0300(Dehydrogenase reductase)	PF00106.22;PF13561.3;PF08659.7	adh_short;adh_short_C2;KR	short chain dehydrogenase;Enoyl;KR domain	mitochondrial	7	16
A0A1D5PSF4	BAAT_C domain-containing protein OS=Gallus gallus OX=9031 GN=ACOT4 PE=4 SV=2	1	0.884	0.932	0.622	0.568	0.621	1.032	1.273	0.944	------	------	K01068	ACOT1_2_4	gga00062;gga01040	Fatty acid elongation;Biosynthesis of unsaturated fatty acids	------	------		PF08840.8;PF01738.15;PF03959.10	BAAT_C;DLH;FSH1	BAAT / Acyl-CoA thioester hydrolase C terminal;Dienelactone hydrolase family;Serine hydrolase	peroxisomal	8	47
A0A1D5PU43	Uncharacterized protein OS=Gallus gallus OX=9031 GN=ECI1 PE=3 SV=1	1	0.959	0.949	0.689	0.659	0.678	1.035	1.193	0.964	------	------	K13238	DCI	gga00071	Fatty acid degradation	COG1024	I:Lipid transport and metabolism	COG1024(Enoyl-CoA hydratase)	PF00378.17;PF16113.2	ECH_1;ECH_2	Enoyl-CoA hydratase/isomerase;Enoyl-CoA hydratase/isomerase	mitochondrial	15	63
A0A1D5PWP5	Phosphorylase b kinase regulatory subunit OS=Gallus gallus OX=9031 GN=PHKA2 PE=3 SV=1	1	1.088	1.24	1.757	1.369	1.449	0.926	0.864	0.952	GO:0006468;GO:0005977GO:0005964;GO:0005886GO:0003824;GO:0005516	BP:protein phosphorylation;BP:glycogen metabolic processCC:phosphorylase kinase complex;CC:plasma membraneMF:catalytic activity;MF:calmodulin binding	K07190	PHKA_B	gga04020;gga04910	Calcium signaling pathway;Insulin signaling pathway	------	------		PF00723.18	Glyco_hydro_15	Glycosyl hydrolases family 15	mitochondrial	1	2
A0A1L1RPL6	Uncharacterized protein OS=Gallus gallus OX=9031 GN=ACADS PE=3 SV=1	1	0.968	0.941	0.624	0.569	0.639	1.294	1.332	0.987	GO:0046359;GO:0033539GO:0005739;GO:0005654GO:0050660;GO:0004085;GO:0003995	BP:butyrate catabolic process;BP:fatty acid beta-oxidation using acyl-CoA dehydrogenaseCC:mitochondrion;CC:nucleoplasmMF:flavin adenine dinucleotide binding;MF:butyryl-CoA dehydrogenase activity;MF:acyl-CoA dehydrogenase activity	K00248	ACADS, bcd	gga01200;gga00071;gga01212;gga00650;gga00280	Carbon metabolism;Fatty acid degradation;Fatty acid metabolism;Butanoate metabolism;Valine, leucine and isoleucine degradation	COG1960	I:Lipid transport and metabolism	COG1960(acyl-CoA dehydrogenase)	PF00441.21;PF02771.13;PF02770.16;PF08028.8	Acyl-CoA_dh_1;Acyl-CoA_dh_N;Acyl-CoA_dh_M;Acyl-CoA_dh_2	Acyl-CoA dehydrogenase, C-terminal domain;Acyl-CoA dehydrogenase, N-terminal domain;Acyl-CoA dehydrogenase, middle domain;Acyl-CoA dehydrogenase, C-terminal domain	mitochondrial	19	54
A0A3Q2TUG3	TGF_BETA_2 domain-containing protein OS=Gallus gallus OX=9031 GN=INHBE PE=3 SV=1	1	0.948	1.082	0.533	0.564	0.584	1.316	1.347	1.144	GO:0005576GO:0005179;GO:0008083	CC:extracellular regionMF:hormone activity;MF:growth factor activity	K04667	INHB	gga04350;gga04060	TGF-beta signaling pathway;Cytokine-cytokine receptor interaction	------	------		PF00019.17;PF00688.15	TGF_beta;TGFb_propeptide	Transforming growth factor beta like domain;TGF-beta propeptide	extracellular	1	2
A0A3Q2UHS6	Calcium-transporting ATPase OS=Gallus gallus OX=9031 GN=ATP2A3 PE=3 SV=1	1	1.071	1.116	0.809	0.676	0.754	1.184	1.43	1.235	GO:0006874;GO:0070588GO:0016021;GO:0033017GO:0046872;GO:0005388;GO:0008553;GO:0005524	BP:cellular calcium ion homeostasis;BP:calcium ion transmembrane transportCC:integral component of membrane;CC:sarcoplasmic reticulum membraneMF:metal ion binding;MF:calcium-transporting ATPase activity;MF:hydrogen-exporting ATPase activity, phosphorylative mechanism;MF:ATP binding	K05853	ATP2A	gga04020	Calcium signaling pathway	COG0474	P:Inorganic ion transport and metabolism	COG0474(P-type atpase)	PF00122.17;PF00689.18;PF13246.3;PF00690.23;PF00702.23;PF08282.9	E1-E2_ATPase;Cation_ATPase_C;Cation_ATPase;Cation_ATPase_N;Hydrolase;Hydrolase_3	E1-E2 ATPase;Cation transporting ATPase, C-terminus;Cation transport ATPase;Cation transporter/ATPase, N-terminus;haloacid dehalogenase-like hydrolase;haloacid dehalogenase-like hydrolase	cytoplasmic	2	22
A0A3Q2UIP8	Uncharacterized protein OS=Gallus gallus OX=9031 GN=INPP1 PE=4 SV=1	1	0.954	0.925	0.64	0.632	0.608	0.847	1.05	0.823	GO:0046854	BP:phosphatidylinositol phosphorylation	K01107	INPP1	gga00562;gga04070	Inositol phosphate metabolism;Phosphatidylinositol signaling system	------	------		PF00459.22	Inositol_P	Inositol monophosphatase family	cytoplasmic	5	17
A0A3Q2UJ00	Uncharacterized protein OS=Gallus gallus OX=9031 GN=GK2 PE=3 SV=1	1	0.905	0.957	0.614	0.55	0.558	0.703	0.898	0.728	GO:0005975;GO:0006641;GO:0046167;GO:0016310;GO:0006071;GO:0006072GO:0005737;GO:0005739GO:0004370	BP:carbohydrate metabolic process;BP:triglyceride metabolic process;BP:glycerol-3-phosphate biosynthetic process;BP:phosphorylation;BP:glycerol metabolic process;BP:glycerol-3-phosphate metabolic processCC:cytoplasm;CC:mitochondrionMF:glycerol kinase activity	K00864	glpK, GK	gga00561;gga03320	Glycerolipid metabolism;PPAR signaling pathway	COG0554	C:Energy production and conversion	COG0554(Key enzyme in the regulation of glycerol uptake and metabolism (By similarity))	PF00370.18;PF02782.13	FGGY_N;FGGY_C	FGGY family of carbohydrate kinases, N-terminal domain;FGGY family of carbohydrate kinases, C-terminal domain	mitochondrial	5	9
A0A3Q3AZM2	Calmodulin OS=Gallus gallus OX=9031 GN=CALM1 PE=3 SV=1	1	0.998	1.102	1.482	1.574	1.655	1.119	1.048	1.117	GO:0019722GO:0005509	BP:calcium-mediated signalingMF:calcium ion binding	K02183	CALM	gga04912;gga04270;gga04910;gga04261;gga04916;gga04070;gga04371;gga04020;gga04744;gga04114	GnRH signaling pathway;Vascular smooth muscle contraction;Insulin signaling pathway;Adrenergic signaling in cardiomyocytes;Melanogenesis;Phosphatidylinositol signaling system;Apelin signaling pathway;Calcium signaling pathway;Phototransduction;Oocyte meiosis	------	------		PF00036.29;PF13499.3;PF13833.3;PF13405.3;PF13202.3;PF14658.3;PF12763.4;PF10591.6;PF08976.8	EF-hand_1;EF-hand_7;EF-hand_8;EF-hand_6;EF-hand_5;EF-hand_9;EF-hand_4;SPARC_Ca_bdg;EF-hand_11	EF hand;EF-hand domain pair;EF-hand domain pair;EF-hand domain;EF hand;EF-hand domain;Cytoskeletal-regulatory complex EF hand;Secreted protein acidic and rich in cysteine Ca binding region;EF-hand domain	cytoplasmic	8	54
A8DC32	Microsomal triglyceride transfer protein large subunit OS=Gallus gallus OX=9031 GN=MTP PE=2 SV=1	1	0.955	0.911	1.628	1.489	1.693	0.992	0.811	1.008	GO:0006497;GO:0007623;GO:0006641;GO:0042157;GO:0042953;GO:0042632GO:0005783;GO:0016323;GO:0005794GO:0005548	BP:protein lipidation;BP:circadian rhythm;BP:triglyceride metabolic process;BP:lipoprotein metabolic process;BP:lipoprotein transport;BP:cholesterol homeostasisCC:endoplasmic reticulum;CC:basolateral plasma membrane;CC:Golgi apparatusMF:phospholipid transporter activity	K14463	MTTP, MTP	------	------	------	------		PF01347.19	Vitellogenin_N	Lipoprotein amino terminal region	ER	1	1
B3TZB6	PNPLA1 (Fragment) OS=Gallus gallus OX=9031 PE=2 SV=1	1	1.197	0.997	0.421	0.407	0.424	0.479	0.408	0.445	GO:0016042GO:0016787	BP:lipid catabolic processMF:hydrolase activity	------	------	------	------	------	------		PF01734.19	Patatin	Patatin-like phospholipase	extracellular	1	4
E1BVN3	Phospholipid-transporting ATPase OS=Gallus gallus OX=9031 GN=ATP8B4 PE=3 SV=2	1	1.193	1.117	0.568	0.564	0.59	0.906	0.914	0.794	GO:0007030;GO:0045332GO:0005794;GO:0016021;GO:0005886GO:0004012;GO:0000287;GO:0005524	BP:Golgi organization;BP:phospholipid translocationCC:Golgi apparatus;CC:integral component of membrane;CC:plasma membraneMF:phospholipid-translocating ATPase activity;MF:magnesium ion binding;MF:ATP binding	------	------	------	------	COG0474	P:Inorganic ion transport and metabolism	COG0474(P-type atpase)	PF16212.2;PF16209.2;PF00702.23;PF13246.3;PF00122.17	PhoLip_ATPase_C;PhoLip_ATPase_N;Hydrolase;Cation_ATPase;E1-E2_ATPase	Phospholipid-translocating P-type ATPase C-terminal;Phospholipid-translocating ATPase N-terminal;haloacid dehalogenase-like hydrolase;Cation transport ATPase;E1-E2 ATPase	Golgi apparatus	1	1
E1BZH9	Uncharacterized protein OS=Gallus gallus OX=9031 GN=HADH PE=4 SV=1	1	1.083	1.032	0.579	0.535	0.623	1.067	1.251	0.987	GO:0006631GO:0003857;GO:0070403	BP:fatty acid metabolic processMF:3-hydroxyacyl-CoA dehydrogenase activity;MF:NAD+ binding	K00022	HADH	gga00280;gga01212;gga00650;gga00062;gga00310;gga00071;gga00380	Valine, leucine and isoleucine degradation;Fatty acid metabolism;Butanoate metabolism;Fatty acid elongation;Lysine degradation;Fatty acid degradation;Tryptophan metabolism	COG1250	I:Lipid transport and metabolism	COG1250(Dehydrogenase)	PF02737.15;PF00725.19;PF07992.11;PF00070.24	3HCDH_N;3HCDH;Pyr_redox_2;Pyr_redox	3-hydroxyacyl-CoA dehydrogenase, NAD binding domain;3-hydroxyacyl-CoA dehydrogenase, C-terminal domain;Pyridine nucleotide-disulphide oxidoreductase;Pyridine nucleotide-disulphide oxidoreductase	mitochondrial	14	63
E1C0Q5	Uncharacterized protein OS=Gallus gallus OX=9031 GN=ACAT1 PE=3 SV=2	1	0.978	1.027	0.697	0.66	0.669	1.02	1.145	0.943	GO:0006085;GO:0046356;GO:0006635;GO:0015937;GO:1902860;GO:0006550;GO:0046952GO:0005739GO:0003988;GO:0003985;GO:0016747	BP:acetyl-CoA biosynthetic process;BP:acetyl-CoA catabolic process;BP:fatty acid beta-oxidation;BP:coenzyme A biosynthetic process;BP:propionyl-CoA biosynthetic process;BP:isoleucine catabolic process;BP:ketone body catabolic processCC:mitochondrionMF:acetyl-CoA C-acyltransferase activity;MF:acetyl-CoA C-acetyltransferase activity;MF:transferase activity, transferring acyl groups other than amino…	K00626	E2.3.1.9, atoB	gga01212;gga00280;gga00640;gga01200;gga00620;gga00650;gga00630;gga00071;gga00310;gga00072;gga00900;gga00380	Fatty acid metabolism;Valine, leucine and isoleucine degradation;Propanoate metabolism;Carbon metabolism;Pyruvate metabolism;Butanoate metabolism;Glyoxylate and dicarboxylate metabolism;Fatty acid degradation;Lysine degradation;Synthesis and degradation of ketone bodies;Terpenoid backbone biosynthesis;Tryptophan metabolism	COG0183	I:Lipid transport and metabolism	COG0183(acetyl-coa acetyltransferase)	PF00108.20;PF02803.15	Thiolase_N;Thiolase_C	Thiolase, N-terminal domain;Thiolase, C-terminal domain	mitochondrial	21	71
F1N9S7	Annexin OS=Gallus gallus OX=9031 GN=ANXA1 PE=3 SV=1	1	0.904	0.915	0.632	0.547	0.63	0.949	1.06	0.744	GO:0045920;GO:0014839;GO:0006909;GO:0031018;GO:0042493;GO:0071385;GO:0046632;GO:0018149;GO:0007166;GO:0090303;GO:0031340;GO:0030073;GO:0032355;GO:0031532;GO:0070555;GO:0050727;GO:0045629;GO:0030850;GO:0002685;GO:1900138;GO:0097350;GO:0031394;GO:0071621;GO:0033031;GO:0070365;GO:0045627;GO:1900087;GO:0042127;GO:2000483;GO:0032652;GO:0030216;GO:0032743;GO:0032508;GO:0070301;GO:0042063;GO:0042102;GO:…	BP:negative regulation of exocytosis;BP:myoblast migration involved in skeletal muscle regeneration;BP:phagocytosis;BP:endocrine pancreas development;BP:response to drug;BP:cellular response to glucocorticoid stimulus;BP:alpha-beta T cell differentiation;BP:peptide cross-linking;BP:cell surface receptor signaling pathway;BP:positive regulation of wound healing;BP:positive regulation of vesicle fu…	K17091	ANXA1	------	------	------	------		PF00191.17	Annexin	Annexin	cytoplasmic	17	50
F1NB38	Ethylmalonyl-CoA decarboxylase OS=Gallus gallus OX=9031 GN=ECHDC1 PE=3 SV=2	1	0.862	0.865	0.945	0.897	0.881	1.42	1.356	1.48	GO:0006635GO:0005829GO:0004300;GO:0016831;GO:0003824	BP:fatty acid beta-oxidationCC:cytosolMF:enoyl-CoA hydratase activity;MF:carboxy-lyase activity;MF:catalytic activity	K18426	ECHDC1	gga00640	Propanoate metabolism	COG1024	I:Lipid transport and metabolism	COG1024(Enoyl-CoA hydratase)	PF00378.17;PF16113.2	ECH_1;ECH_2	Enoyl-CoA hydratase/isomerase;Enoyl-CoA hydratase/isomerase	mitochondrial	11	50
F1NC38	Uncharacterized protein OS=Gallus gallus OX=9031 GN=ACADL PE=3 SV=1	1	1.032	1.123	0.598	0.543	0.579	1.017	1.19	0.896	GO:0042758GO:0004466;GO:0050660	BP:long-chain fatty acid catabolic processMF:long-chain-acyl-CoA dehydrogenase activity;MF:flavin adenine dinucleotide binding	K00255	ACADL	gga00071;gga03320;gga01212	Fatty acid degradation;PPAR signaling pathway;Fatty acid metabolism	------	------		PF00441.21;PF02771.13;PF02770.16;PF08028.8	Acyl-CoA_dh_1;Acyl-CoA_dh_N;Acyl-CoA_dh_M;Acyl-CoA_dh_2	Acyl-CoA dehydrogenase, C-terminal domain;Acyl-CoA dehydrogenase, N-terminal domain;Acyl-CoA dehydrogenase, middle domain;Acyl-CoA dehydrogenase, C-terminal domain	mitochondrial	23	59
F1NER9	Uncharacterized protein OS=Gallus gallus OX=9031 GN=CD36 PE=3 SV=3	1	0.913	0.781	0.387	0.337	0.341	0.711	1.034	0.665	GO:0007166;GO:0006955GO:0016021	BP:cell surface receptor signaling pathway;BP:immune responseCC:integral component of membrane	K06259	CD36	gga04145;gga03320;gga04920;gga04512	Phagosome;PPAR signaling pathway;Adipocytokine signaling pathway;ECM-receptor interaction	------	------		PF01130.18	CD36	CD36 family	lysosomal	4	8
F1NFL6	Vitellogenin-2 OS=Gallus gallus OX=9031 GN=VTG2 PE=4 SV=1	1	1.013	0.963	1.65	1.471	1.395	2.63	2.87	2.174	GO:0032355;GO:0071391GO:0005319;GO:0045735	BP:response to estradiol;BP:cellular response to estrogen stimulusMF:lipid transporter activity;MF:nutrient reservoir activity	------	------	------	------	------	------		PF01347.19;PF09172.8;PF09175.7;PF00094.22	Vitellogenin_N;DUF1943;DUF1944;VWD	Lipoprotein amino terminal region;Domain of unknown function;Domain of unknown function;von Willebrand factor type D domain	ER	3	48
F1NI29	Uncharacterized protein OS=Gallus gallus OX=9031 GN=HADHA PE=3 SV=3	1	1.06	1.021	0.411	0.409	0.441	0.971	1.155	0.864	GO:0006635;GO:0032868GO:0016507;GO:0005739;GO:0042645GO:0003857;GO:0004300;GO:0016509	BP:fatty acid beta-oxidation;BP:response to insulinCC:mitochondrial fatty acid beta-oxidation multienzyme complex;CC:mitochondrion;CC:mitochondrial nucleoidMF:3-hydroxyacyl-CoA dehydrogenase activity;MF:enoyl-CoA hydratase activity;MF:long-chain-3-hydroxyacyl-CoA dehydrogenase activity	K07515	HADHA	gga01040;gga00280;gga00640;gga01200;gga01212;gga00650;gga00410;gga00062;gga00310;gga00071;gga00380	Biosynthesis of unsaturated fatty acids;Valine, leucine and isoleucine degradation;Propanoate metabolism;Carbon metabolism;Fatty acid metabolism;Butanoate metabolism;beta-Alanine metabolism;Fatty acid elongation;Lysine degradation;Fatty acid degradation;Tryptophan metabolism	COG1250;COG1024	I:Lipid transport and metabolism;	COG1250(Dehydrogenase); COG1024(Enoyl-CoA hydratase)	PF02737.15;PF00378.17;PF00725.19;PF16113.2	3HCDH_N;ECH_1;3HCDH;ECH_2	3-hydroxyacyl-CoA dehydrogenase, NAD binding domain;Enoyl-CoA hydratase/isomerase;3-hydroxyacyl-CoA dehydrogenase, C-terminal domain;Enoyl-CoA hydratase/isomerase	mitochondrial	1	63
F1NSJ2	Acyl-CoA thioesterase 7 OS=Gallus gallus OX=9031 GN=ACOT7 PE=4 SV=4	1	0.958	1.015	0.563	0.584	0.782	0.671	0.804	0.636	------	------	K17360	ACOT7	gga00062;gga01040	Fatty acid elongation;Biosynthesis of unsaturated fatty acids	COG1607	I:Lipid transport and metabolism	COG1607(thioesterase Superfamily protein)	PF03061.19	4HBT	Thioesterase superfamily	cytoplasmic	1	14
F1NTH9	Solute carrier family 37 member 4 OS=Gallus gallus OX=9031 GN=SLC37A4 PE=4 SV=3	1	1.099	1.255	1.455	1.441	1.503	1.041	0.829	1.04	GO:0030593;GO:0015760;GO:0005977;GO:0006641;GO:0006874;GO:0035166;GO:0006089;GO:0001816;GO:0042593;GO:0032682;GO:0002318;GO:0008202;GO:0045730;GO:0042632;GO:0001780;GO:0043085GO:0016021;GO:0005623GO:0022857	BP:neutrophil chemotaxis;BP:glucose-6-phosphate transport;BP:glycogen metabolic process;BP:triglyceride metabolic process;BP:cellular calcium ion homeostasis;BP:post-embryonic hemopoiesis;BP:lactate metabolic process;BP:cytokine production;BP:glucose homeostasis;BP:negative regulation of chemokine production;BP:myeloid progenitor cell differentiation;BP:steroid metabolic process;BP:respiratory bu…	------	------	------	------	COG2271	G:Carbohydrate transport and metabolism	COG2271(transporter)	PF07690.13	MFS_1	Major Facilitator Superfamily	Golgi apparatus	5	17
F1NUQ3	Heart fatty acid binding protein OS=Gallus gallus OX=9031 GN=FABP3 PE=2 SV=2	1	0.964	0.989	0.565	0.536	0.571	0.995	1.271	0.996	GO:0015909;GO:0140214;GO:0032365;GO:2001245;GO:0046320;GO:0042632;GO:0055091GO:0005615;GO:0005623GO:0008092;GO:0008289;GO:0070538	BP:long-chain fatty acid transport;BP:positive regulation of long-chain fatty acid import into cell;BP:intracellular lipid transport;BP:regulation of phosphatidylcholine biosynthetic process;BP:regulation of fatty acid oxidation;BP:cholesterol homeostasis;BP:phospholipid homeostasisCC:extracellular space;CC:cellMF:cytoskeletal protein binding;MF:lipid binding;MF:oleic acid binding	K08752	FABP3	gga03320	PPAR signaling pathway	------	------		PF00061.20;PF14651.3	Lipocalin;Lipocalin_7	Lipocalin / cytosolic fatty-acid binding protein family;Lipocalin / cytosolic fatty-acid binding protein family	cytoplasmic	4	69
F1NV02	Apolipoprotein B OS=Gallus gallus OX=9031 GN=APOB PE=4 SV=2	1	1.1	1.212	1.478	1.313	1.081	1.939	2.201	1.705	GO:0005319	MF:lipid transporter activity	K14462	APOB	------	------	------	------		PF09172.8;PF01347.19;PF06448.8;PF12491.5	DUF1943;Vitellogenin_N;DUF1081;ApoB100_C	Domain of unknown function;Lipoprotein amino terminal region;Domain of Unknown Function;Apolipoprotein B100 C terminal	ER	2	23
F1NZH6	Uncharacterized protein OS=Gallus gallus OX=9031 GN=PECR PE=4 SV=1	1	1.039	0.919	0.681	0.637	0.631	1.125	1.515	1.069	------	------	K07753	PECR	gga01212;gga04146;gga01040	Fatty acid metabolism;Peroxisome;Biosynthesis of unsaturated fatty acids	COG1028;COG1028	Q:Secondary metabolites biosynthesis, transport and catabolism;I:Lipid transport and metabolism	COG1028(short-chain dehydrogenase reductase); COG1028(short-chain dehydrogenase reductase)	PF13561.3;PF00106.22;PF08659.7	adh_short_C2;adh_short;KR	Enoyl;short chain dehydrogenase;KR domain	mitochondrial	7	31
F1P1U3	Carn_acyltransf domain-containing protein OS=Gallus gallus OX=9031 GN=CPT2 PE=3 SV=2	1	1.004	0.996	0.63	0.6	0.673	1.154	1.43	1.072	GO:0006635;GO:0120162GO:0005730;GO:0005739;GO:0005654GO:0004095;GO:0016746	BP:fatty acid beta-oxidation;BP:positive regulation of cold-induced thermogenesisCC:nucleolus;CC:mitochondrion;CC:nucleoplasmMF:carnitine O-palmitoyltransferase activity;MF:transferase activity, transferring acyl groups	K08766	CPT2	gga00071;gga03320;gga01212	Fatty acid degradation;PPAR signaling pathway;Fatty acid metabolism	------	------		PF00755.17	Carn_acyltransf	Choline/Carnitine o-acyltransferase	mitochondrial	29	48
F1P1V6	Abhydrolase domain containing 2 OS=Gallus gallus OX=9031 GN=ABHD2 PE=4 SV=2	1	0.923	1.022	0.664	0.654	0.59	0.896	1.311	0.799	GO:0030336;GO:0007340;GO:0048240;GO:0009611;GO:0043401;GO:0032570;GO:0046464;GO:0051793;GO:0044255;GO:0051792GO:0036126;GO:0097524;GO:0001669GO:0034338;GO:0003707;GO:0016787;GO:0042562;GO:0016298;GO:0047372	BP:negative regulation of cell migration;BP:acrosome reaction;BP:sperm capacitation;BP:response to wounding;BP:steroid hormone mediated signaling pathway;BP:response to progesterone;BP:acylglycerol catabolic process;BP:medium-chain fatty acid catabolic process;BP:cellular lipid metabolic process;BP:medium-chain fatty acid biosynthetic processCC:sperm flagellum;CC:sperm plasma membrane;CC:acrosoma…	K13697	ABHD2	------	------	COG0429	R:General function prediction only	COG0429(Alpha beta hydrolase)	PF00561.17;PF12146.5	Abhydrolase_1;Hydrolase_4	alpha/beta hydrolase fold;Serine aminopeptidase, S33	lysosomal	2	7
O57660	CFR-associated protein p70 OS=Gallus gallus OX=9031 PE=2 SV=1	1	1.074	0.996	0.43	0.376	0.422	0.947	1.04	0.861	GO:0006635;GO:0032868GO:0016507;GO:0005739;GO:0042645GO:0004300;GO:0016509;GO:0003857	BP:fatty acid beta-oxidation;BP:response to insulinCC:mitochondrial fatty acid beta-oxidation multienzyme complex;CC:mitochondrion;CC:mitochondrial nucleoidMF:enoyl-CoA hydratase activity;MF:long-chain-3-hydroxyacyl-CoA dehydrogenase activity;MF:3-hydroxyacyl-CoA dehydrogenase activity	K07515	HADHA	gga01040;gga00280;gga00640;gga01200;gga01212;gga00650;gga00410;gga00062;gga00310;gga00071;gga00380	Biosynthesis of unsaturated fatty acids;Valine, leucine and isoleucine degradation;Propanoate metabolism;Carbon metabolism;Fatty acid metabolism;Butanoate metabolism;beta-Alanine metabolism;Fatty acid elongation;Lysine degradation;Fatty acid degradation;Tryptophan metabolism	COG1024;COG1250	I:Lipid transport and metabolism;	COG1024(Enoyl-CoA hydratase); COG1250(Dehydrogenase)	PF02737.15;PF00378.17;PF00725.19;PF16113.2	3HCDH_N;ECH_1;3HCDH;ECH_2	3-hydroxyacyl-CoA dehydrogenase, NAD binding domain;Enoyl-CoA hydratase/isomerase;3-hydroxyacyl-CoA dehydrogenase, C-terminal domain;Enoyl-CoA hydratase/isomerase	mitochondrial	1	62
O93417	Caspase-3 OS=Gallus gallus OX=9031 GN=CASP3 PE=2 SV=1	1	1.152	1.102	0.765	0.7	0.682	0.824	0.843	0.791	GO:0098586;GO:0030182;GO:0030216;GO:0030218;GO:0006915GO:0005737;GO:0005623GO:0097153;GO:0008234	BP:cellular response to virus;BP:neuron differentiation;BP:keratinocyte differentiation;BP:erythrocyte differentiation;BP:apoptotic processCC:cytoplasm;CC:cellMF:cysteine-type endopeptidase activity involved in apoptotic process;MF:cysteine-type peptidase activity	K02187	CASP3	gga04210;gga05168;gga04933;gga04115;gga04010	Apoptosis;Herpes simplex infection;AGE-RAGE signaling pathway in diabetic complications;p53 signaling pathway;MAPK signaling pathway	------	------		PF00656.19	Peptidase_C14	Caspase domain	cytoplasmic	3	10
O93601	Apolipoprotein AIV OS=Gallus gallus OX=9031 GN=apoAIV PE=2 SV=1	1	1.182	1.058	0.724	0.716	0.699	0.761	0.686	0.735	GO:0034372;GO:0030300;GO:0043691;GO:0051006;GO:0042157;GO:0042632;GO:0032374;GO:0010898;GO:0045723;GO:0070328;GO:0010873;GO:0034380;GO:0019433;GO:0033344;GO:0006695;GO:0033700;GO:0046470;GO:0046889GO:0034364;GO:0042627GO:0060228;GO:0005543;GO:0031210;GO:0017127;GO:0015485	BP:very-low-density lipoprotein particle remodeling;BP:regulation of intestinal cholesterol absorption;BP:reverse cholesterol transport;BP:positive regulation of lipoprotein lipase activity;BP:lipoprotein metabolic process;BP:cholesterol homeostasis;BP:regulation of cholesterol transport;BP:positive regulation of triglyceride catabolic process;BP:positive regulation of fatty acid biosynthetic pro…	K08760	APOA4	------	------	------	------		PF01442.15;PF07464.8;PF04513.9;PF12732.4	Apolipoprotein;ApoLp-III;Baculo_PEP_C;YtxH	Apolipoprotein A1/A4/E domain;Apolipophorin-III precursor;Baculovirus polyhedron envelope protein, PEP, C terminus;YtxH-like protein	extracellular	26	77
P02588	Troponin C, skeletal muscle OS=Gallus gallus OX=9031 GN=TNNC2 PE=1 SV=3	1	1.031	1.181	1.661	1.697	1.775	1.244	1.022	1.317	GO:0006937;GO:0003009GO:0005861GO:0048306;GO:0051015;GO:0005509	BP:regulation of muscle contraction;BP:skeletal muscle contractionCC:troponin complexMF:calcium-dependent protein binding;MF:actin filament binding;MF:calcium ion binding	K12042	TNNC2	gga04020	Calcium signaling pathway	COG5126;COG5126;COG5126	D:Cell cycle control, cell division, chromosome partitioning;Z:Cytoskeleton;T:Signal transduction mechanisms	COG5126(myosin light chain); COG5126(myosin light chain); COG5126(myosin light chain)	PF13499.3;PF00036.29;PF13405.3;PF13833.3;PF13202.3;PF14658.3;PF10591.6	EF-hand_7;EF-hand_1;EF-hand_6;EF-hand_8;EF-hand_5;EF-hand_9;SPARC_Ca_bdg	EF-hand domain pair;EF hand;EF-hand domain;EF-hand domain pair;EF hand;EF-hand domain;Secreted protein acidic and rich in cysteine Ca binding region	cytoplasmic	16	92
P02659	Apovitellenin-1 OS=Gallus gallus OX=9031 PE=1 SV=1	1	1.07	1.095	1.925	1.893	1.717	2.21	2.396	1.954	GO:0006629GO:0034361;GO:0042627GO:0004857;GO:0045735	BP:lipid metabolic processCC:very-low-density lipoprotein particle;CC:chylomicronMF:enzyme inhibitor activity;MF:nutrient reservoir activity	------	------	------	------	------	------		PF05418.8	Apo-VLDL-II	Apovitellenin I	extracellular	4	43
P08250	Apolipoprotein A-I OS=Gallus gallus OX=9031 GN=APOA1 PE=1 SV=2	1	1.228	1.1	0.464	0.621	0.416	0.471	0.44	0.466	GO:0010903;GO:0034375;GO:0006656;GO:0030325;GO:0006869;GO:0010804;GO:0034115;GO:0043691;GO:0035025;GO:0008211;GO:0042157;GO:0019915;GO:0060354;GO:0042158;GO:0002740;GO:0050766;GO:0050728;GO:0051345;GO:1900026;GO:0051496;GO:0051180;GO:0055091;GO:0070508;GO:0010875;GO:0007186;GO:0033700;GO:0018158;GO:1902995;GO:0043534;GO:0070328;GO:0042632;GO:0032489;GO:0051346;GO:0050713;GO:0050821;GO:0030300;GO:…	BP:negative regulation of very-low-density lipoprotein particle remodeling;BP:high-density lipoprotein particle remodeling;BP:phosphatidylcholine biosynthetic process;BP:adrenal gland development;BP:lipid transport;BP:negative regulation of tumor necrosis factor-mediated signaling pathway;BP:negative regulation of heterotypic cell-cell adhesion;BP:reverse cholesterol transport;BP:positive regulat…	K08757	APOA1	gga03320	PPAR signaling pathway	------	------		PF01442.15;PF12732.4;PF07464.8	Apolipoprotein;YtxH;ApoLp-III	Apolipoprotein A1/A4/E domain;YtxH-like protein;Apolipophorin-III precursor	extracellular	21	66
P09860	Troponin C, slow skeletal and cardiac muscles OS=Gallus gallus OX=9031 GN=TNNC1 PE=1 SV=1	1	0.917	0.651	0.234	0.202	0.205	0.521	1.167	0.586	GO:0043462;GO:0014883;GO:0006937;GO:0055010;GO:0032972;GO:0060048;GO:0003009GO:0005861;GO:1990584GO:0048306;GO:0031014;GO:0031013;GO:0051015;GO:0005509;GO:0042803	BP:regulation of ATPase activity;BP:transition between fast and slow fiber;BP:regulation of muscle contraction;BP:ventricular cardiac muscle tissue morphogenesis;BP:regulation of muscle filament sliding speed;BP:cardiac muscle contraction;BP:skeletal muscle contractionCC:troponin complex;CC:cardiac Troponin complexMF:calcium-dependent protein binding;MF:troponin T binding;MF:troponin I binding;MF…	K05865	TNNC1	gga04020;gga04261;gga04260	Calcium signaling pathway;Adrenergic signaling in cardiomyocytes;Cardiac muscle contraction	COG5126;COG5126;COG5126	D:Cell cycle control, cell division, chromosome partitioning;Z:Cytoskeleton;T:Signal transduction mechanisms	COG5126(myosin light chain); COG5126(myosin light chain); COG5126(myosin light chain)	PF13833.3;PF13499.3;PF00036.29;PF13405.3;PF13202.3;PF14658.3;PF12763.4	EF-hand_8;EF-hand_7;EF-hand_1;EF-hand_6;EF-hand_5;EF-hand_9;EF-hand_4	EF-hand domain pair;EF-hand domain pair;EF hand;EF-hand domain;EF hand;EF-hand domain;Cytoskeletal-regulatory complex EF hand	cytoplasmic	10	83
Q03669	Sarcoplasmic/endoplasmic reticulum calcium ATPase 2 OS=Gallus gallus OX=9031 GN=ATP2A2 PE=2 SV=2	1	0.998	0.913	0.403	0.385	0.382	0.667	1.132	0.678	GO:0070588;GO:1903515;GO:0033292;GO:0006984;GO:0014883;GO:0002026;GO:0006874;GO:0006816;GO:0034599;GO:0006996;GO:0042493;GO:0070296;GO:0045822;GO:0014898;GO:1903233;GO:0032470GO:0005789;GO:0016021;GO:0005654;GO:0097470;GO:0033017;GO:0016529GO:0019899;GO:0008553;GO:0005509;GO:0046872;GO:0005524;GO:0044548;GO:0005388	BP:calcium ion transmembrane transport;BP:calcium ion transport from cytosol to endoplasmic reticulum;BP:T-tubule organization;BP:ER-nucleus signaling pathway;BP:transition between fast and slow fiber;BP:regulation of the force of heart contraction;BP:cellular calcium ion homeostasis;BP:calcium ion transport;BP:cellular response to oxidative stress;BP:organelle organization;BP:response to drug;BP…	K05853	ATP2A	gga04020	Calcium signaling pathway	COG0474	P:Inorganic ion transport and metabolism	COG0474(P-type atpase)	PF00122.17;PF00689.18;PF13246.3;PF00702.23;PF00690.23	E1-E2_ATPase;Cation_ATPase_C;Cation_ATPase;Hydrolase;Cation_ATPase_N	E1-E2 ATPase;Cation transporting ATPase, C-terminus;Cation transport ATPase;haloacid dehalogenase-like hydrolase;Cation transporter/ATPase, N-terminus	peroxisomal	20	52
Q5F420	AMP-binding domain-containing protein OS=Gallus gallus OX=9031 GN=ACSL1 PE=2 SV=1	1	0.982	0.973	0.598	0.574	0.614	0.874	1.044	0.854	GO:0003824	MF:catalytic activity	K01897	ACSL, fadD	gga04216;gga01212;gga04146;gga04920;gga00071;gga00061;gga03320	Ferroptosis;Fatty acid metabolism;Peroxisome;Adipocytokine signaling pathway;Fatty acid degradation;Fatty acid biosynthesis;PPAR signaling pathway	COG1022	I:Lipid transport and metabolism	COG1022(Amp-dependent synthetase and ligase)	PF00501.25	AMP-binding	AMP-binding enzyme	peroxisomal	36	52
Q5ZIR7	FABP domain-containing protein OS=Gallus gallus OX=9031 GN=RCJMB04_23p16 PE=2 SV=1	1	0.973	0.868	0.61	0.599	0.681	0.877	1.043	0.82	GO:0008289	MF:lipid binding	K08754	FABP5	gga03320	PPAR signaling pathway	------	------		PF00061.20	Lipocalin	Lipocalin / cytosolic fatty-acid binding protein family	peroxisomal	13	77
Q5ZJ45	Protein kinase domain-containing protein OS=Gallus gallus OX=9031 GN=RCJMB04_20n15 PE=2 SV=1	1	1.033	1.122	1.552	1.578	1.602	0.989	0.7	1.068	GO:0005978GO:0005964GO:0005516;GO:0005524;GO:0004689	BP:glycogen biosynthetic processCC:phosphorylase kinase complexMF:calmodulin binding;MF:ATP binding;MF:phosphorylase kinase activity	K00871	PHKG	gga04020;gga04910	Calcium signaling pathway;Insulin signaling pathway	------	------		PF00069.22;PF07714.14;PF14531.3;PF06293.11	Pkinase;Pkinase_Tyr;Kinase-like;Kdo	Protein kinase domain;Protein tyrosine kinase;Kinase-like;Lipopolysaccharide kinase	cytoplasmic	15	48
Q5ZKJ2	14_3_3 domain-containing protein OS=Gallus gallus OX=9031 GN=YWHAH PE=2 SV=1	1	0.957	0.823	0.52	0.497	0.529	0.69	0.928	0.715	GO:0006713;GO:0006886;GO:0042921;GO:0043066;GO:2000649;GO:0007088;GO:0086010;GO:0050774;GO:0007010;GO:0002028;GO:0045893GO:0014704;GO:0045202;GO:0005737;GO:0005615;GO:0005886;GO:0005829GO:0004497;GO:0019899;GO:0044325;GO:0003779;GO:0042802;GO:0035259;GO:0019904;GO:0017080;GO:0046982	BP:glucocorticoid catabolic process;BP:intracellular protein transport;BP:glucocorticoid receptor signaling pathway;BP:negative regulation of apoptotic process;BP:regulation of sodium ion transmembrane transporter activity;BP:regulation of mitotic nuclear division;BP:membrane depolarization during action potential;BP:negative regulation of dendrite morphogenesis;BP:cytoskeleton organization;BP:re…	K16198	YWHAG_H	gga04110;gga04114	Cell cycle;Oocyte meiosis	COG5040	T:Signal transduction mechanisms	COG5040(Tyrosine 3-monooxygenase tryptophan 5-monooxygenase activation protein)	PF00244.17	14-3-3	14-3-3 protein	cytoplasmic	11	68
Q5ZME3	Phosphorylase b kinase regulatory subunit OS=Gallus gallus OX=9031 GN=PHKB PE=2 SV=1	1	1.152	1.287	1.707	1.592	1.799	1.057	0.897	1.162	GO:0005977GO:0005886GO:0003824;GO:0005516	BP:glycogen metabolic processCC:plasma membraneMF:catalytic activity;MF:calmodulin binding	K07190	PHKA_B	gga04020;gga04910	Calcium signaling pathway;Insulin signaling pathway	------	------		PF00723.18	Glyco_hydro_15	Glycosyl hydrolases family 15	peroxisomal	1	45
Q5ZMJ6	Uncharacterized protein OS=Gallus gallus OX=9031 GN=SLC25A4 PE=2 SV=1	1	1.019	0.944	0.614	0.577	0.629	0.941	1.029	0.863	GO:0008637;GO:0060546;GO:0015866;GO:0015867;GO:0006979;GO:0022904GO:0016021;GO:0005739;GO:0005743GO:0022857;GO:0005471	BP:apoptotic mitochondrial changes;BP:negative regulation of necroptotic process;BP:ADP transport;BP:ATP transport;BP:response to oxidative stress;BP:respiratory electron transport chainCC:integral component of membrane;CC:mitochondrion;CC:mitochondrial inner membraneMF:transmembrane transporter activity;MF:AT	K05863	SLC25A4S, ANT	gga04020	Calcium signaling pathway	------	------		PF00153.24	Mito_carr	Mitochondrial carrier protein	cytoplasmic	9	68
Q6B842	Carnitine palmitoyltransferase I OS=Gallus gallus OX=9031 GN=CPT1A PE=2 SV=1	1	1.273	1.141	2.21	2.74	2.852	2.109	1.761	1.896	GO:0001676;GO:0009437;GO:0030855GO:0016021;GO:0005739GO:0004095;GO:1990698	BP:long-chain fatty acid metabolic process;BP:carnitine metabolic process;BP:epithelial cell differentiationCC:integral component of membrane;CC:mitochondrionMF:carnitine O-palmitoyltransferase activity;MF:palmitoleoyltransferase activity	K08765	CPT1A	gga00071;gga03320;gga04920;gga01212	Fatty acid degradation;PPAR signaling pathway;Adipocytokine signaling pathway;Fatty acid metabolism	------	------		PF00755.17;PF16484.2	Carn_acyltransf;CPT_N	Choline/Carnitine o-acyltransferase;Carnitine O-palmitoyltransferase N-terminus	cytoplasmic	1	1
Q6VN51	Protein phospatase 3 regulatory subunit B alpha isoform type 1 OS=Gallus gallus OX=9031 GN=PPP3R1 PE=2 SV=1	1	1.007	1.114	1.652	1.732	1.872	1.221	0.905	1.232	GO:0007223;GO:0038095;GO:1900740;GO:0045944;GO:0033173GO:0042383;GO:0005829;GO:0005739;GO:0005654;GO:0005955GO:0004723;GO:0019902;GO:0005509;GO:0005516;GO:0016018;GO:0019904	BP:Wnt signaling pathway, calcium modulating pathway;BP:Fc-epsilon receptor signaling pathway;BP:positive regulation of protein insertion into mitochondrial membrane involved in apoptotic signaling pathway;BP:positive regulation of transcription from RNA polymerase II promoter;BP:calcineurin-NFAT signaling cascadeCC:sarcolemma;CC:cytosol;CC:mitochondrion;CC:nucleoplasm;CC:calcineurin complexMF:ca…	K06268	PPP3R, CNB	gga04370;gga04020;gga04310;gga04010;gga04114	VEGF signaling pathway;Calcium signaling pathway;Wnt signaling pathway;MAPK signaling pathway;Oocyte meiosis	COG5126;COG5126;COG5126	D:Cell cycle control, cell division, chromosome partitioning;Z:Cytoskeleton;T:Signal transduction mechanisms	COG5126(myosin light chain); COG5126(myosin light chain); COG5126(myosin light chain)	PF00036.29;PF13499.3;PF13202.3;PF13405.3;PF13833.3;PF10591.6;PF12763.4	EF-hand_1;EF-hand_7;EF-hand_5;EF-hand_6;EF-hand_8;SPARC_Ca_bdg;EF-hand_4	EF hand;EF-hand domain pair;EF hand;EF-hand domain;EF-hand domain pair;Secreted protein acidic and rich in cysteine Ca binding region;Cytoskeletal-regulatory complex EF hand	cytoplasmic	11	73
Q800V4	Heart fatty acid-binding protein (Fragment) OS=Gallus gallus OX=9031 GN=FABP PE=3 SV=1	1	0.917	0.831	0.421	0.471	0.501	0.823	1.133	0.814	GO:0015909;GO:0140214;GO:0032365;GO:2001245;GO:0046320;GO:0042632;GO:0055091GO:0005615;GO:0005623GO:0008092;GO:0008289;GO:0070538	BP:long-chain fatty acid transport;BP:positive regulation of long-chain fatty acid import into cell;BP:intracellular lipid transport;BP:regulation of phosphatidylcholine biosynthetic process;BP:regulation of fatty acid oxidation;BP:cholesterol homeostasis;BP:phospholipid homeostasisCC:extracellular space;CC:cellMF:cytoskeletal protein binding;MF:lipid binding;MF:oleic acid binding	K08752	FABP3	gga03320	PPAR signaling pathway	------	------		PF00061.20	Lipocalin	Lipocalin / cytosolic fatty-acid binding protein family	cytoplasmic	1	54
Q90678	Platelet-activating factor acetylhydrolase OS=Gallus gallus OX=9031 GN=PLA2G7 PE=2 SV=1	1	1.258	1.048	0.652	0.773	0.657	0.714	0.915	0.84	GO:0034441;GO:0034440;GO:0034374;GO:0016042;GO:0090026;GO:0046469GO:0034362;GO:0005615GO:0047499;GO:0005543;GO:0003847	BP:plasma lipoprotein particle oxidation;BP:lipid oxidation;BP:low-density lipoprotein particle remodeling;BP:lipid catabolic process;BP:positive regulation of monocyte chemotaxis;BP:platelet activating factor metabolic processCC:low-density lipoprotein particle;CC:extracellular spaceMF:calcium-independent phospholipase A2 activity;MF:phospholipid binding;MF:1-alkyl-2-acetylglycerophosphocholine …	K01062	PLA2G7, PAFAH	gga00565	Ether lipid metabolism	------	------		PF03403.10;PF12740.4;PF12146.5	PAF-AH_p_II;Chlorophyllase2;Hydrolase_4	Platelet-activating factor acetylhydrolase, isoform II;Chlorophyllase enzyme;Serine aminopeptidase, S33	mitochondrial	2	7
