# Supplementary material for: Breast Meat Fatty Acid Profiling and Proteomic Analysis of Beijing-You Chicken During the Laying Period
Source: Front Vet Sci. 2022 Jun 15;9:908862. doi: 10.3389/fvets.2022.908862 (PMC9240433; doi:10.3389/fvets.2022.908862)
Supplement: Supplementary Table S7 — GO and KEGG enrichment base on 57 DEPs. [file Table_7.XLS]

## Sheet: GO enrichment (562 terms)
Protein Number	GO ID	GO Description	GO Term(Level1)	Ratio_in_study	Ratio_in_pop	Pvalue_uncorrected	Pvalue_corrected
10	GO:0009062	fatty acid catabolic process	BP	10/52	26/3532	5.25557e-08	3.064e-05
5	GO:0042157	lipoprotein metabolic process	BP	5/52	9/3532	6.85617e-08	1.99857e-05
5	GO:0015748	organophosphate ester transport	BP	5/52	9/3532	6.85617e-08	1.99857e-05
8	GO:0006869	lipid transport	BP	8/52	27/3532	7.01567e-08	1.02253e-05
8	GO:0046486	glycerolipid metabolic process	BP	8/52	41/3532	8.34286e-08	9.72777e-06
8	GO:0006820	anion transport	BP	8/52	41/3532	8.34286e-08	9.72777e-06
15	GO:0006631	fatty acid metabolic process	BP	15/52	58/3532	9.75405e-08	8.12373e-06
10	GO:0072329	monocarboxylic acid catabolic process	BP	10/52	29/3532	1.20563e-07	8.78599e-06
11	GO:0044242	cellular lipid catabolic process	BP	11/52	43/3532	1.2381e-07	8.02014e-06
16	GO:0032787	monocarboxylic acid metabolic process	BP	16/52	101/3532	1.3775e-07	8.0308e-06
6	GO:0055088	lipid homeostasis	BP	6/52	19/3532	1.77742e-07	9.42031e-06
16	GO:0019752	carboxylic acid metabolic process	BP	16/52	215/3532	2.15169e-07	9.64952e-06
15	GO:0055114	oxidation-reduction process	BP	15/52	106/3532	2.28138e-07	9.5003e-06
14	GO:0044712	single-organism catabolic process	BP	14/52	158/3532	2.44909e-07	9.51878e-06
8	GO:0006635	fatty acid beta-oxidation	BP	8/52	20/3532	2.51077e-07	9.14862e-06
22	GO:0044255	cellular lipid metabolic process	BP	22/52	133/3532	2.81827e-07	9.66501e-06
16	GO:0043436	oxoacid metabolic process	BP	16/52	222/3532	3.28807e-07	1.06497e-05
16	GO:0006082	organic acid metabolic process	BP	16/52	222/3532	3.28807e-07	1.06497e-05
25	GO:0006629	lipid metabolic process	BP	25/52	162/3532	3.29016e-07	9.59082e-06
10	GO:0044282	small molecule catabolic process	BP	10/52	67/3532	3.54324e-07	9.83671e-06
29	GO:0044710	single-organism metabolic process	BP	29/52	734/3532	5.53809e-07	1.46759e-05
10	GO:0016054	organic acid catabolic process	BP	10/52	52/3532	5.80875e-07	1.47239e-05
10	GO:0046395	carboxylic acid catabolic process	BP	10/52	52/3532	5.80875e-07	1.47239e-05
8	GO:0015711	organic anion transport	BP	8/52	36/3532	5.95978e-07	1.38982e-05
8	GO:0019395	fatty acid oxidation	BP	8/52	23/3532	6.32214e-07	1.31636e-05
10	GO:0030258	lipid modification	BP	10/52	37/3532	7.26813e-07	1.46114e-05
20	GO:0044281	small molecule metabolic process	BP	20/52	384/3532	8.10629e-07	1.57532e-05
9	GO:0034440	lipid oxidation	BP	9/52	24/3532	8.33524e-07	1.56756e-05
14	GO:0016042	lipid catabolic process	BP	14/52	55/3532	9.08731e-07	1.60542e-05
6	GO:0055092	sterol homeostasis	BP	6/52	14/3532	1.03024e-06	1.76656e-05
5	GO:0006639	acylglycerol metabolic process	BP	5/52	14/3532	1.03024e-06	1.76656e-05
5	GO:0006638	neutral lipid metabolic process	BP	5/52	14/3532	1.03024e-06	1.76656e-05
6	GO:0042632	cholesterol homeostasis	BP	6/52	14/3532	1.03024e-06	1.76656e-05
5	GO:0019217	regulation of fatty acid metabolic process	BP	5/52	15/3532	1.52821e-06	2.28448e-05
4	GO:0015908	fatty acid transport	BP	4/52	8/3532	2.80213e-06	4.0841e-05
3	GO:0055091	phospholipid homeostasis	BP	3/52	3/3532	3.01197e-06	4.28287e-05
5	GO:0010565	regulation of cellular ketone metabolic process	BP	5/52	18/3532	4.21669e-06	5.85317e-05
10	GO:0006811	ion transport	BP	10/52	116/3532	4.89471e-06	6.63632e-05
6	GO:0019216	regulation of lipid metabolic process	BP	6/52	36/3532	1.05395e-05	0.000139648
3	GO:0034367	macromolecular complex remodeling	BP	3/52	4/3532	1.19224e-05	0.000154461
3	GO:0034368	protein-lipid complex remodeling	BP	3/52	4/3532	1.19224e-05	0.000154461
3	GO:0034369	plasma lipoprotein particle remodeling	BP	3/52	4/3532	1.19224e-05	0.000154461
4	GO:0006641	triglyceride metabolic process	BP	4/52	11/3532	1.27838e-05	0.000149059
41	GO:0044699	single-organism process	BP	41/52	1735/3532	1.60236e-05	0.000183171
5	GO:0044262	cellular carbohydrate metabolic process	BP	5/52	24/3532	1.95642e-05	0.000219345
7	GO:0009725	response to hormone	BP	7/52	61/3532	2.35042e-05	0.000258546
3	GO:0001676	long-chain fatty acid metabolic process	BP	3/52	5/3532	2.94958e-05	0.000318445
3	GO:0046320	regulation of fatty acid oxidation	BP	3/52	5/3532	2.94958e-05	0.000318445
3	GO:0055081	anion homeostasis	BP	3/52	5/3532	2.94958e-05	0.000318445
4	GO:0006073	cellular glucan metabolic process	BP	4/52	14/3532	3.75274e-05	0.000370822
4	GO:0045834	positive regulation of lipid metabolic process	BP	4/52	14/3532	3.75274e-05	0.000370822
4	GO:0097164	ammonium ion metabolic process	BP	4/52	14/3532	3.75274e-05	0.000370822
4	GO:0044042	glucan metabolic process	BP	4/52	14/3532	3.75274e-05	0.000370822
4	GO:0005977	glycogen metabolic process	BP	4/52	14/3532	3.75274e-05	0.000370822
4	GO:0005976	polysaccharide metabolic process	BP	4/52	14/3532	3.75274e-05	0.000370822
4	GO:0044264	cellular polysaccharide metabolic process	BP	4/52	14/3532	3.75274e-05	0.000370822
4	GO:0006112	energy reserve metabolic process	BP	4/52	15/3532	5.0618e-05	0.000447126
4	GO:0046890	regulation of lipid biosynthetic process	BP	4/52	15/3532	5.0618e-05	0.000447126
3	GO:0071827	plasma lipoprotein particle organization	BP	3/52	6/3532	5.83778e-05	0.000500504
3	GO:0015914	phospholipid transport	BP	3/52	6/3532	5.83778e-05	0.000500504
3	GO:0045923	positive regulation of fatty acid metabolic process	BP	3/52	6/3532	5.83778e-05	0.000500504
4	GO:0015718	monocarboxylic acid transport	BP	4/52	16/3532	6.67579e-05	0.000548167
3	GO:0032355	response to estradiol	BP	3/52	7/3532	0.000101099	0.00081862
3	GO:0015909	long-chain fatty acid transport	BP	3/52	7/3532	0.000101099	0.00081862
6	GO:1901615	organic hydroxy compound metabolic process	BP	6/52	53/3532	0.000102608	0.000797604
3	GO:0071825	protein-lipid complex subunit organization	BP	3/52	8/3532	0.000160077	0.00121201
6	GO:0008610	lipid biosynthetic process	BP	6/52	60/3532	0.000206825	0.00150724
4	GO:0008202	steroid metabolic process	BP	4/52	21/3532	0.000207878	0.00149621
8	GO:0048878	chemical homeostasis	BP	8/52	114/3532	0.000211542	0.00150401
2	GO:0034380	high-density lipoprotein particle assembly	BP	2/52	2/3532	0.000212645	0.00149364
2	GO:1904729	regulation of intestinal lipid absorption	BP	2/52	2/3532	0.000212645	0.00149364
2	GO:0030300	regulation of intestinal cholesterol absorption	BP	2/52	2/3532	0.000212645	0.00149364
2	GO:0014883	transition between fast and slow fiber	BP	2/52	2/3532	0.000212645	0.00149364
2	GO:0008211	glucocorticoid metabolic process	BP	2/52	2/3532	0.000212645	0.00149364
2	GO:0044058	regulation of digestive system process	BP	2/52	2/3532	0.000212645	0.00149364
2	GO:0043691	reverse cholesterol transport	BP	2/52	2/3532	0.000212645	0.00149364
2	GO:0033700	phospholipid efflux	BP	2/52	2/3532	0.000212645	0.00149364
2	GO:0014733	regulation of skeletal muscle adaptation	BP	2/52	2/3532	0.000212645	0.00149364
2	GO:1904478	regulation of intestinal absorption	BP	2/52	2/3532	0.000212645	0.00149364
14	GO:1901575	organic substance catabolic process	BP	14/52	336/3532	0.000233689	0.00134892
4	GO:0006633	fatty acid biosynthetic process	BP	4/52	22/3532	0.000251319	0.00143646
3	GO:0042439	ethanolamine-containing compound metabolic process	BP	3/52	11/3532	0.000457115	0.00256248
4	GO:0046942	carboxylic acid transport	BP	4/52	26/3532	0.000491733	0.00273029
4	GO:0015849	organic acid transport	BP	4/52	26/3532	0.000491733	0.00273029
14	GO:0009056	catabolic process	BP	14/52	363/3532	0.000524774	0.00285928
5	GO:0044057	regulation of system process	BP	5/52	47/3532	0.00054653	0.00295025
34	GO:0044763	single-organism cellular process	BP	34/52	1467/3532	0.000567004	0.00303269
4	GO:0072330	monocarboxylic acid biosynthetic process	BP	4/52	27/3532	0.000571001	0.00302631
3	GO:0006576	cellular biogenic amine metabolic process	BP	3/52	12/3532	0.000603164	0.00316797
3	GO:0009308	amine metabolic process	BP	3/52	12/3532	0.000603164	0.00316797
3	GO:0044106	cellular amine metabolic process	BP	3/52	12/3532	0.000603164	0.00316797
2	GO:2001245	regulation of phosphatidylcholine biosynthetic process	BP	2/52	3/3532	0.000631911	0.00320351
2	GO:1901264	carbohydrate derivative transport	BP	2/52	3/3532	0.000631911	0.00320351
2	GO:0070328	triglyceride homeostasis	BP	2/52	3/3532	0.000631911	0.00320351
2	GO:0055090	acylglycerol homeostasis	BP	2/52	3/3532	0.000631911	0.00320351
2	GO:0050710	negative regulation of cytokine secretion	BP	2/52	3/3532	0.000631911	0.00320351
2	GO:0010872	regulation of cholesterol esterification	BP	2/52	3/3532	0.000631911	0.00320351
2	GO:0010873	positive regulation of cholesterol esterification	BP	2/52	3/3532	0.000631911	0.00320351
2	GO:0045940	positive regulation of steroid metabolic process	BP	2/52	3/3532	0.000631911	0.00320351
2	GO:0050996	positive regulation of lipid catabolic process	BP	2/52	3/3532	0.000631911	0.00320351
30	GO:0044238	primary metabolic process	BP	30/52	1225/3532	0.000657728	0.00299574
6	GO:0050801	ion homeostasis	BP	6/52	76/3532	0.00075453	0.00341001
3	GO:0043627	response to estrogen	BP	3/52	13/3532	0.000775983	0.00347999
3	GO:0071383	cellular response to steroid hormone stimulus	BP	3/52	14/3532	0.00097738	0.00431676
4	GO:0006650	glycerophospholipid metabolic process	BP	4/52	31/3532	0.000980142	0.00429641
4	GO:0015980	energy derivation by oxidation of organic compounds	BP	4/52	31/3532	0.000980142	0.00429641
4	GO:0048545	response to steroid hormone	BP	4/52	32/3532	0.00110805	0.00478514
3	GO:0001818	negative regulation of cytokine production	BP	3/52	15/3532	0.00120907	0.005183
2	GO:0046464	acylglycerol catabolic process	BP	2/52	4/3532	0.0012519	0.00532743
2	GO:0046461	neutral lipid catabolic process	BP	2/52	4/3532	0.0012519	0.00532743
2	GO:0032309	icosanoid secretion	BP	2/52	4/3532	0.0012519	0.00532743
2	GO:0032365	intracellular lipid transport	BP	2/52	4/3532	0.0012519	0.00532743
2	GO:0033344	cholesterol efflux	BP	2/52	4/3532	0.0012519	0.00532743
2	GO:0045723	positive regulation of fatty acid biosynthetic process	BP	2/52	4/3532	0.0012519	0.00532743
2	GO:0097530	granulocyte migration	BP	2/52	4/3532	0.0012519	0.00532743
2	GO:0071715	icosanoid transport	BP	2/52	4/3532	0.0012519	0.00532743
2	GO:0071071	regulation of phospholipid biosynthetic process	BP	2/52	4/3532	0.0012519	0.00532743
2	GO:0071621	granulocyte chemotaxis	BP	2/52	4/3532	0.0012519	0.00532743
2	GO:0034377	plasma lipoprotein particle assembly	BP	2/52	4/3532	0.0012519	0.00532743
2	GO:0032374	regulation of cholesterol transport	BP	2/52	4/3532	0.0012519	0.00532743
2	GO:0032371	regulation of sterol transport	BP	2/52	4/3532	0.0012519	0.00532743
2	GO:1901571	fatty acid derivative transport	BP	2/52	4/3532	0.0012519	0.00532743
2	GO:0097529	myeloid leukocyte migration	BP	2/52	4/3532	0.0012519	0.00532743
6	GO:0044283	small molecule biosynthetic process	BP	6/52	92/3532	0.00205627	0.00749254
2	GO:0046470	phosphatidylcholine metabolic process	BP	2/52	5/3532	0.00206684	0.00748425
2	GO:0071391	cellular response to estrogen stimulus	BP	2/52	5/3532	0.00206684	0.00748425
2	GO:1902930	regulation of alcohol biosynthetic process	BP	2/52	5/3532	0.00206684	0.00748425
7	GO:0009719	response to endogenous stimulus	BP	7/52	126/3532	0.00218496	0.00772018
5	GO:0033993	response to lipid	BP	5/52	66/3532	0.00257838	0.00894759
4	GO:0006066	alcohol metabolic process	BP	4/52	41/3532	0.00282999	0.00970519
2	GO:0032652	regulation of interleukin-1 production	BP	2/52	6/3532	0.00307106	0.0104095
2	GO:0030301	cholesterol transport	BP	2/52	6/3532	0.00307106	0.0104095
2	GO:0046717	acid secretion	BP	2/52	6/3532	0.00307106	0.0104095
2	GO:0015918	sterol transport	BP	2/52	6/3532	0.00307106	0.0104095
2	GO:0015937	coenzyme A biosynthetic process	BP	2/52	6/3532	0.00307106	0.0104095
2	GO:0050994	regulation of lipid catabolic process	BP	2/52	6/3532	0.00307106	0.0104095
2	GO:0065005	protein-lipid complex assembly	BP	2/52	6/3532	0.00307106	0.0104095
11	GO:0044248	cellular catabolic process	BP	11/52	295/3532	0.0030843	0.00998972
30	GO:0071704	organic substance metabolic process	BP	30/52	1317/3532	0.00343608	0.0110676
7	GO:1901700	response to oxygen-containing compound	BP	7/52	138/3532	0.00366172	0.0116655
3	GO:0035383	thioester metabolic process	BP	3/52	22/3532	0.00380516	0.0120566
3	GO:0006637	acyl-CoA metabolic process	BP	3/52	22/3532	0.00380516	0.0120566
2	GO:0033866	nucleoside bisphosphate biosynthetic process	BP	2/52	7/3532	0.00425905	0.0132076
2	GO:1903725	regulation of phospholipid metabolic process	BP	2/52	7/3532	0.00425905	0.0132076
2	GO:0000038	very long-chain fatty acid metabolic process	BP	2/52	7/3532	0.00425905	0.0132076
2	GO:0046889	positive regulation of lipid biosynthetic process	BP	2/52	7/3532	0.00425905	0.0132076
2	GO:0043502	regulation of muscle adaptation	BP	2/52	7/3532	0.00425905	0.0132076
2	GO:0030595	leukocyte chemotaxis	BP	2/52	7/3532	0.00425905	0.0132076
2	GO:0050777	negative regulation of immune response	BP	2/52	7/3532	0.00425905	0.0132076
2	GO:0015936	coenzyme A metabolic process	BP	2/52	7/3532	0.00425905	0.0132076
2	GO:0033238	regulation of cellular amine metabolic process	BP	2/52	7/3532	0.00425905	0.0132076
2	GO:0019218	regulation of steroid metabolic process	BP	2/52	7/3532	0.00425905	0.0132076
2	GO:0034030	ribonucleoside bisphosphate biosynthetic process	BP	2/52	7/3532	0.00425905	0.0132076
2	GO:0034033	purine nucleoside bisphosphate biosynthetic process	BP	2/52	7/3532	0.00425905	0.0132076
2	GO:0030216	keratinocyte differentiation	BP	2/52	7/3532	0.00425905	0.0132076
2	GO:0003009	skeletal muscle contraction	BP	2/52	7/3532	0.00425905	0.0132076
4	GO:0006644	phospholipid metabolic process	BP	4/52	46/3532	0.00431971	0.0122848
8	GO:0042592	homeostatic process	BP	8/52	182/3532	0.00455432	0.0128892
3	GO:0097305	response to alcohol	BP	3/52	25/3532	0.00550906	0.0155159
3	GO:0032870	cellular response to hormone stimulus	BP	3/52	25/3532	0.00550906	0.0155159
2	GO:0033865	nucleoside bisphosphate metabolic process	BP	2/52	8/3532	0.00562537	0.0156918
2	GO:0046503	glycerolipid catabolic process	BP	2/52	8/3532	0.00562537	0.0156918
2	GO:0033875	ribonucleoside bisphosphate metabolic process	BP	2/52	8/3532	0.00562537	0.0156918
2	GO:0043401	steroid hormone mediated signaling pathway	BP	2/52	8/3532	0.00562537	0.0156918
2	GO:0006695	cholesterol biosynthetic process	BP	2/52	8/3532	0.00562537	0.0156918
2	GO:0060191	regulation of lipase activity	BP	2/52	8/3532	0.00562537	0.0156918
2	GO:0034032	purine nucleoside bisphosphate metabolic process	BP	2/52	8/3532	0.00562537	0.0156918
2	GO:0009913	epidermal cell differentiation	BP	2/52	8/3532	0.00562537	0.0156918
3	GO:0090257	regulation of muscle system process	BP	3/52	26/3532	0.00616349	0.0164831
31	GO:0008152	metabolic process	BP	31/52	1423/3532	0.00624407	0.0166223
5	GO:0006091	generation of precursor metabolites and energy	BP	5/52	81/3532	0.00626023	0.0165896
2	GO:0035384	thioester biosynthetic process	BP	2/52	9/3532	0.00716473	0.0189006
2	GO:0071616	acyl-CoA biosynthetic process	BP	2/52	9/3532	0.00716473	0.0189006
2	GO:0016126	sterol biosynthetic process	BP	2/52	9/3532	0.00716473	0.0189006
2	GO:0042304	regulation of fatty acid biosynthetic process	BP	2/52	9/3532	0.00716473	0.0189006
2	GO:1902653	secondary alcohol biosynthetic process	BP	2/52	9/3532	0.00716473	0.0189006
2	GO:0009755	hormone-mediated signaling pathway	BP	2/52	9/3532	0.00716473	0.0189006
4	GO:0016053	organic acid biosynthetic process	BP	4/52	53/3532	0.00718622	0.0180585
4	GO:0046394	carboxylic acid biosynthetic process	BP	4/52	53/3532	0.00718622	0.0180585
3	GO:0043434	response to peptide hormone	BP	3/52	28/3532	0.00760699	0.0188718
2	GO:0015850	organic hydroxy compound transport	BP	2/52	10/3532	0.00887193	0.0216416
2	GO:0050900	leukocyte migration	BP	2/52	10/3532	0.00887193	0.0216416
2	GO:0050709	negative regulation of protein secretion	BP	2/52	10/3532	0.00887193	0.0216416
12	GO:0071702	organic substance transport	BP	12/52	367/3532	0.0089747	0.0214437
3	GO:0006874	cellular calcium ion homeostasis	BP	3/52	30/3532	0.00923463	0.0219747
3	GO:0072503	cellular divalent inorganic cation homeostasis	BP	3/52	30/3532	0.00923463	0.0219747
2	GO:0032368	regulation of lipid transport	BP	2/52	11/3532	0.0107419	0.0249503
2	GO:0008203	cholesterol metabolic process	BP	2/52	11/3532	0.0107419	0.0249503
14	GO:0065008	regulation of biological quality	BP	14/52	477/3532	0.0118798	0.0272673
3	GO:0071396	cellular response to lipid	BP	3/52	33/3532	0.0120316	0.0275076
3	GO:1901652	response to peptide	BP	3/52	33/3532	0.0120316	0.0275076
5	GO:0044723	single-organism carbohydrate metabolic process	BP	5/52	96/3532	0.0126532	0.0282637
2	GO:1902652	secondary alcohol metabolic process	BP	2/52	12/3532	0.0127696	0.0283068
2	GO:0002698	negative regulation of immune effector process	BP	2/52	12/3532	0.0127696	0.0283068
3	GO:0055074	calcium ion homeostasis	BP	3/52	34/3532	0.0130606	0.0283062
3	GO:0072507	divalent inorganic cation homeostasis	BP	3/52	34/3532	0.0130606	0.0283062
3	GO:0030855	epithelial cell differentiation	BP	3/52	35/3532	0.0141387	0.0304164
5	GO:0051241	negative regulation of multicellular organismal process	BP	5/52	99/3532	0.0143239	0.0305891
1	GO:0030850	prostate gland development	BP	1/52	1/3532	0.0147225	0.0312118
1	GO:0010903	negative regulation of very-low-density lipoprotein particle remodeling	BP	1/52	1/3532	0.0147225	0.0312118
1	GO:0010901	regulation of very-low-density lipoprotein particle remodeling	BP	1/52	1/3532	0.0147225	0.0312118
1	GO:0035166	post-embryonic hemopoiesis	BP	1/52	1/3532	0.0147225	0.0312118
1	GO:0042160	lipoprotein modification	BP	1/52	1/3532	0.0147225	0.0312118
1	GO:0015712	hexose phosphate transport	BP	1/52	1/3532	0.0147225	0.0312118
1	GO:0070508	cholesterol import	BP	1/52	1/3532	0.0147225	0.0312118
1	GO:0046469	platelet activating factor metabolic process	BP	1/52	1/3532	0.0147225	0.0312118
1	GO:0086010	membrane depolarization during action potential	BP	1/52	1/3532	0.0147225	0.0312118
1	GO:1903515	calcium ion transport from cytosol to endoplasmic reticulum	BP	1/52	1/3532	0.0147225	0.0312118
1	GO:0002318	myeloid progenitor cell differentiation	BP	1/52	1/3532	0.0147225	0.0312118
1	GO:0032470	positive regulation of endoplasmic reticulum calcium ion concentration	BP	1/52	1/3532	0.0147225	0.0312118
1	GO:0032692	negative regulation of interleukin-1 production	BP	1/52	1/3532	0.0147225	0.0312118
1	GO:0032691	negative regulation of interleukin-1 beta production	BP	1/52	1/3532	0.0147225	0.0312118
1	GO:0051899	membrane depolarization	BP	1/52	1/3532	0.0147225	0.0312118
1	GO:0031958	corticosteroid receptor signaling pathway	BP	1/52	1/3532	0.0147225	0.0312118
1	GO:0034441	plasma lipoprotein particle oxidation	BP	1/52	1/3532	0.0147225	0.0312118
1	GO:0034115	negative regulation of heterotypic cell-cell adhesion	BP	1/52	1/3532	0.0147225	0.0312118
1	GO:0061365	positive regulation of triglyceride lipase activity	BP	1/52	1/3532	0.0147225	0.0312118
1	GO:1902994	regulation of phospholipid efflux	BP	1/52	1/3532	0.0147225	0.0312118
1	GO:1902995	positive regulation of phospholipid efflux	BP	1/52	1/3532	0.0147225	0.0312118
1	GO:0070587	regulation of cell-cell adhesion involved in gastrulation	BP	1/52	1/3532	0.0147225	0.0312118
1	GO:0030325	adrenal gland development	BP	1/52	1/3532	0.0147225	0.0312118
1	GO:0006550	isoleucine catabolic process	BP	1/52	1/3532	0.0147225	0.0312118
1	GO:1902860	propionyl-CoA biosynthetic process	BP	1/52	1/3532	0.0147225	0.0312118
1	GO:0042158	lipoprotein biosynthetic process	BP	1/52	1/3532	0.0147225	0.0312118
1	GO:0031018	endocrine pancreas development	BP	1/52	1/3532	0.0147225	0.0312118
1	GO:2000483	negative regulation of interleukin-8 secretion	BP	1/52	1/3532	0.0147225	0.0312118
1	GO:0015868	purine ribonucleotide transport	BP	1/52	1/3532	0.0147225	0.0312118
1	GO:0051503	adenine nucleotide transport	BP	1/52	1/3532	0.0147225	0.0312118
1	GO:0015866	ADP transport	BP	1/52	1/3532	0.0147225	0.0312118
1	GO:0015867	ATP transport	BP	1/52	1/3532	0.0147225	0.0312118
1	GO:0002829	negative regulation of type 2 immune response	BP	1/52	1/3532	0.0147225	0.0312118
1	GO:0032717	negative regulation of interleukin-8 production	BP	1/52	1/3532	0.0147225	0.0312118
1	GO:1900533	palmitic acid metabolic process	BP	1/52	1/3532	0.0147225	0.0312118
1	GO:1900535	palmitic acid biosynthetic process	BP	1/52	1/3532	0.0147225	0.0312118
1	GO:0031998	regulation of fatty acid beta-oxidation	BP	1/52	1/3532	0.0147225	0.0312118
1	GO:0042758	long-chain fatty acid catabolic process	BP	1/52	1/3532	0.0147225	0.0312118
1	GO:0042921	glucocorticoid receptor signaling pathway	BP	1/52	1/3532	0.0147225	0.0312118
1	GO:0033029	regulation of neutrophil apoptotic process	BP	1/52	1/3532	0.0147225	0.0312118
1	GO:0050713	negative regulation of interleukin-1 beta secretion	BP	1/52	1/3532	0.0147225	0.0312118
1	GO:0050711	negative regulation of interleukin-1 secretion	BP	1/52	1/3532	0.0147225	0.0312118
1	GO:0014839	myoblast migration involved in skeletal muscle regeneration	BP	1/52	1/3532	0.0147225	0.0312118
1	GO:0010804	negative regulation of tumor necrosis factor-mediated signaling pathway	BP	1/52	1/3532	0.0147225	0.0312118
1	GO:1900138	negative regulation of phospholipase A2 activity	BP	1/52	1/3532	0.0147225	0.0312118
1	GO:0050774	negative regulation of dendrite morphogenesis	BP	1/52	1/3532	0.0147225	0.0312118
1	GO:2001293	malonyl-CoA metabolic process	BP	1/52	1/3532	0.0147225	0.0312118
1	GO:2001295	malonyl-CoA biosynthetic process	BP	1/52	1/3532	0.0147225	0.0312118
1	GO:0046949	fatty-acyl-CoA biosynthetic process	BP	1/52	1/3532	0.0147225	0.0312118
1	GO:0002740	negative regulation of cytokine secretion involved in immune response	BP	1/52	1/3532	0.0147225	0.0312118
1	GO:0046167	glycerol-3-phosphate biosynthetic process	BP	1/52	1/3532	0.0147225	0.0312118
1	GO:0032489	regulation of Cdc42 protein signal transduction	BP	1/52	1/3532	0.0147225	0.0312118
1	GO:0045629	negative regulation of T-helper 2 cell differentiation	BP	1/52	1/3532	0.0147225	0.0312118
1	GO:0045628	regulation of T-helper 2 cell differentiation	BP	1/52	1/3532	0.0147225	0.0312118
1	GO:0045623	negative regulation of T-helper cell differentiation	BP	1/52	1/3532	0.0147225	0.0312118
1	GO:0045622	regulation of T-helper cell differentiation	BP	1/52	1/3532	0.0147225	0.0312118
1	GO:0045625	regulation of T-helper 1 cell differentiation	BP	1/52	1/3532	0.0147225	0.0312118
1	GO:0045624	positive regulation of T-helper cell differentiation	BP	1/52	1/3532	0.0147225	0.0312118
1	GO:0045627	positive regulation of T-helper 1 cell differentiation	BP	1/52	1/3532	0.0147225	0.0312118
1	GO:0035376	sterol import	BP	1/52	1/3532	0.0147225	0.0312118
1	GO:0032972	regulation of muscle filament sliding speed	BP	1/52	1/3532	0.0147225	0.0312118
1	GO:0048569	post-embryonic organ development	BP	1/52	1/3532	0.0147225	0.0312118
1	GO:0033539	fatty acid beta-oxidation using acyl-CoA dehydrogenase	BP	1/52	1/3532	0.0147225	0.0312118
1	GO:0015760	glucose-6-phosphate transport	BP	1/52	1/3532	0.0147225	0.0312118
1	GO:2000516	positive regulation of CD4-positive, alpha-beta T cell activation	BP	1/52	1/3532	0.0147225	0.0312118
1	GO:0019605	butyrate metabolic process	BP	1/52	1/3532	0.0147225	0.0312118
1	GO:0010874	regulation of cholesterol efflux	BP	1/52	1/3532	0.0147225	0.0312118
1	GO:0010875	positive regulation of cholesterol efflux	BP	1/52	1/3532	0.0147225	0.0312118
1	GO:0015858	nucleoside transport	BP	1/52	1/3532	0.0147225	0.0312118
1	GO:0010519	negative regulation of phospholipase activity	BP	1/52	1/3532	0.0147225	0.0312118
1	GO:0032682	negative regulation of chemokine production	BP	1/52	1/3532	0.0147225	0.0312118
1	GO:0060192	negative regulation of lipase activity	BP	1/52	1/3532	0.0147225	0.0312118
1	GO:0060353	regulation of cell adhesion molecule production	BP	1/52	1/3532	0.0147225	0.0312118
1	GO:0060354	negative regulation of cell adhesion molecule production	BP	1/52	1/3532	0.0147225	0.0312118
1	GO:1903233	regulation of calcium ion-dependent exocytosis of neurotransmitter	BP	1/52	1/3532	0.0147225	0.0312118
1	GO:0006713	glucocorticoid catabolic process	BP	1/52	1/3532	0.0147225	0.0312118
1	GO:0032310	prostaglandin secretion	BP	1/52	1/3532	0.0147225	0.0312118
1	GO:0015865	purine nucleotide transport	BP	1/52	1/3532	0.0147225	0.0312118
1	GO:0006549	isoleucine metabolic process	BP	1/52	1/3532	0.0147225	0.0312118
1	GO:1902858	propionyl-CoA metabolic process	BP	1/52	1/3532	0.0147225	0.0312118
1	GO:0034374	low-density lipoprotein particle remodeling	BP	1/52	1/3532	0.0147225	0.0312118
1	GO:0042161	lipoprotein oxidation	BP	1/52	1/3532	0.0147225	0.0312118
1	GO:0043372	positive regulation of CD4-positive, alpha-beta T cell differentiation	BP	1/52	1/3532	0.0147225	0.0312118
1	GO:0033034	positive regulation of myeloid cell apoptotic process	BP	1/52	1/3532	0.0147225	0.0312118
1	GO:0033031	positive regulation of neutrophil apoptotic process	BP	1/52	1/3532	0.0147225	0.0312118
1	GO:0051793	medium-chain fatty acid catabolic process	BP	1/52	1/3532	0.0147225	0.0312118
1	GO:0097350	neutrophil clearance	BP	1/52	1/3532	0.0147225	0.0312118
1	GO:0032000	positive regulation of fatty acid beta-oxidation	BP	1/52	1/3532	0.0147225	0.0312118
1	GO:0046356	acetyl-CoA catabolic process	BP	1/52	1/3532	0.0147225	0.0312118
1	GO:0046359	butyrate catabolic process	BP	1/52	1/3532	0.0147225	0.0312118
1	GO:0051004	regulation of lipoprotein lipase activity	BP	1/52	1/3532	0.0147225	0.0312118
1	GO:0051006	positive regulation of lipoprotein lipase activity	BP	1/52	1/3532	0.0147225	0.0312118
1	GO:0015732	prostaglandin transport	BP	1/52	1/3532	0.0147225	0.0312118
2	GO:0016125	sterol metabolic process	BP	2/52	13/3532	0.0149503	0.0224062
2	GO:0006694	steroid biosynthetic process	BP	2/52	13/3532	0.0149503	0.0224062
2	GO:0019722	calcium-mediated signaling	BP	2/52	13/3532	0.0149503	0.0224062
2	GO:0006941	striated muscle contraction	BP	2/52	13/3532	0.0149503	0.0224062
8	GO:0044711	single-organism biosynthetic process	BP	8/52	223/3532	0.0149717	0.0221536
7	GO:0019637	organophosphate metabolic process	BP	7/52	184/3532	0.016976	0.0248669
2	GO:0070588	calcium ion transmembrane transport	BP	2/52	14/3532	0.0172791	0.0252474
2	GO:0060326	cell chemotaxis	BP	2/52	14/3532	0.0172791	0.0252474
2	GO:0050707	regulation of cytokine secretion	BP	2/52	14/3532	0.0172791	0.0252474
13	GO:0044765	single-organism transport	BP	13/52	452/3532	0.0183945	0.0266766
27	GO:0044237	cellular metabolic process	BP	27/52	1272/3532	0.0195117	0.0282266
15	GO:0006810	transport	BP	15/52	576/3532	0.0214311	0.0306987
3	GO:0003012	muscle system process	BP	3/52	41/3532	0.0216504	0.0308611
2	GO:0032868	response to insulin	BP	2/52	16/3532	0.0223627	0.0317987
2	GO:1903531	negative regulation of secretion by cell	BP	2/52	16/3532	0.0223627	0.0317987
4	GO:0014070	response to organic cyclic compound	BP	4/52	74/3532	0.0225223	0.0316398
8	GO:0032501	multicellular organismal process	BP	8/52	242/3532	0.0234561	0.0328724
3	GO:0071407	cellular response to organic cyclic compound	BP	3/52	43/3532	0.0245555	0.0343306
15	GO:0051234	establishment of localization	BP	15/52	594/3532	0.0249907	0.0347722
2	GO:0051048	negative regulation of secretion	BP	2/52	17/3532	0.0251084	0.0348529
2	GO:0010811	positive regulation of cell-substrate adhesion	BP	2/52	17/3532	0.0251084	0.0348529
2	GO:0022408	negative regulation of cell-cell adhesion	BP	2/52	17/3532	0.0251084	0.0348529
13	GO:1902578	single-organism localization	BP	13/52	493/3532	0.0267413	0.0367692
3	GO:0045785	positive regulation of cell adhesion	BP	3/52	45/3532	0.0276619	0.0378565
2	GO:0006935	chemotaxis	BP	2/52	18/3532	0.0279842	0.038208
2	GO:0019932	second-messenger-mediated signaling	BP	2/52	18/3532	0.0279842	0.038208
2	GO:0042330	taxis	BP	2/52	18/3532	0.0279842	0.038208
1	GO:0009109	coenzyme catabolic process	BP	1/52	2/3532	0.0292324	0.0396337
1	GO:2000108	positive regulation of leukocyte apoptotic process	BP	1/52	2/3532	0.0292324	0.0396337
1	GO:0007340	acrosome reaction	BP	1/52	2/3532	0.0292324	0.0396337
1	GO:0001960	negative regulation of cytokine-mediated signaling pathway	BP	1/52	2/3532	0.0292324	0.0396337
1	GO:0042759	long-chain fatty acid biosynthetic process	BP	1/52	2/3532	0.0292324	0.0396337
1	GO:0007223	Wnt signaling pathway, calcium modulating pathway	BP	1/52	2/3532	0.0292324	0.0396337
1	GO:0014887	cardiac muscle adaptation	BP	1/52	2/3532	0.0292324	0.0396337
1	GO:0046639	negative regulation of alpha-beta T cell differentiation	BP	1/52	2/3532	0.0292324	0.0396337
1	GO:0090050	positive regulation of cell migration involved in sprouting angiogenesis	BP	1/52	2/3532	0.0292324	0.0396337
1	GO:0090208	positive regulation of triglyceride metabolic process	BP	1/52	2/3532	0.0292324	0.0396337
1	GO:0006706	steroid catabolic process	BP	1/52	2/3532	0.0292324	0.0396337
1	GO:0044872	lipoprotein localization	BP	1/52	2/3532	0.0292324	0.0396337
1	GO:2000482	regulation of interleukin-8 secretion	BP	1/52	2/3532	0.0292324	0.0396337
1	GO:0043371	negative regulation of CD4-positive, alpha-beta T cell differentiation	BP	1/52	2/3532	0.0292324	0.0396337
1	GO:0043370	regulation of CD4-positive, alpha-beta T cell differentiation	BP	1/52	2/3532	0.0292324	0.0396337
1	GO:0002828	regulation of type 2 immune response	BP	1/52	2/3532	0.0292324	0.0396337
1	GO:0002827	positive regulation of T-helper 1 type immune response	BP	1/52	2/3532	0.0292324	0.0396337
1	GO:0070365	hepatocyte differentiation	BP	1/52	2/3532	0.0292324	0.0396337
1	GO:0001780	neutrophil homeostasis	BP	1/52	2/3532	0.0292324	0.0396337
1	GO:0097066	response to thyroid hormone	BP	1/52	2/3532	0.0292324	0.0396337
1	GO:0006862	nucleotide transport	BP	1/52	2/3532	0.0292324	0.0396337
1	GO:0060761	negative regulation of response to cytokine stimulus	BP	1/52	2/3532	0.0292324	0.0396337
1	GO:0046321	positive regulation of fatty acid oxidation	BP	1/52	2/3532	0.0292324	0.0396337
1	GO:0032971	regulation of muscle filament sliding	BP	1/52	2/3532	0.0292324	0.0396337
1	GO:0051791	medium-chain fatty acid metabolic process	BP	1/52	2/3532	0.0292324	0.0396337
1	GO:0051792	medium-chain fatty acid biosynthetic process	BP	1/52	2/3532	0.0292324	0.0396337
1	GO:0001935	endothelial cell proliferation	BP	1/52	2/3532	0.0292324	0.0396337
1	GO:0031394	positive regulation of prostaglandin biosynthetic process	BP	1/52	2/3532	0.0292324	0.0396337
1	GO:0032429	regulation of phospholipase A2 activity	BP	1/52	2/3532	0.0292324	0.0396337
1	GO:0019433	triglyceride catabolic process	BP	1/52	2/3532	0.0292324	0.0396337
1	GO:0006656	phosphatidylcholine biosynthetic process	BP	1/52	2/3532	0.0292324	0.0396337
1	GO:0014898	cardiac muscle hypertrophy in response to stress	BP	1/52	2/3532	0.0292324	0.0396337
1	GO:2000514	regulation of CD4-positive, alpha-beta T cell activation	BP	1/52	2/3532	0.0292324	0.0396337
1	GO:2000515	negative regulation of CD4-positive, alpha-beta T cell activation	BP	1/52	2/3532	0.0292324	0.0396337
1	GO:0002548	monocyte chemotaxis	BP	1/52	2/3532	0.0292324	0.0396337
1	GO:0019626	short-chain fatty acid catabolic process	BP	1/52	2/3532	0.0292324	0.0396337
1	GO:0033173	calcineurin-NFAT signaling cascade	BP	1/52	2/3532	0.0292324	0.0396337
1	GO:0042063	gliogenesis	BP	1/52	2/3532	0.0292324	0.0396337
1	GO:0003299	muscle hypertrophy in response to stress	BP	1/52	2/3532	0.0292324	0.0396337
1	GO:0042953	lipoprotein transport	BP	1/52	2/3532	0.0292324	0.0396337
1	GO:0034375	high-density lipoprotein particle remodeling	BP	1/52	2/3532	0.0292324	0.0396337
1	GO:0034372	very-low-density lipoprotein particle remodeling	BP	1/52	2/3532	0.0292324	0.0396337
1	GO:0034370	triglyceride-rich lipoprotein particle remodeling	BP	1/52	2/3532	0.0292324	0.0396337
1	GO:0045730	respiratory burst	BP	1/52	2/3532	0.0292324	0.0396337
1	GO:0051451	myoblast migration	BP	1/52	2/3532	0.0292324	0.0396337
1	GO:0031340	positive regulation of vesicle fusion	BP	1/52	2/3532	0.0292324	0.0396337
1	GO:0042760	very long-chain fatty acid catabolic process	BP	1/52	2/3532	0.0292324	0.0396337
1	GO:0048240	sperm capacitation	BP	1/52	2/3532	0.0292324	0.0396337
1	GO:0010896	regulation of triglyceride catabolic process	BP	1/52	2/3532	0.0292324	0.0396337
1	GO:0010898	positive regulation of triglyceride catabolic process	BP	1/52	2/3532	0.0292324	0.0396337
1	GO:0060544	regulation of necroptotic process	BP	1/52	2/3532	0.0292324	0.0396337
1	GO:0060547	negative regulation of necrotic cell death	BP	1/52	2/3532	0.0292324	0.0396337
1	GO:0060546	negative regulation of necroptotic process	BP	1/52	2/3532	0.0292324	0.0396337
1	GO:0002825	regulation of T-helper 1 type immune response	BP	1/52	2/3532	0.0292324	0.0396337
1	GO:0046952	ketone body catabolic process	BP	1/52	2/3532	0.0292324	0.0396337
1	GO:2001280	positive regulation of unsaturated fatty acid biosynthetic process	BP	1/52	2/3532	0.0292324	0.0396337
1	GO:0002739	regulation of cytokine secretion involved in immune response	BP	1/52	2/3532	0.0292324	0.0396337
1	GO:0048016	inositol phosphate-mediated signaling	BP	1/52	2/3532	0.0292324	0.0396337
1	GO:0002719	negative regulation of cytokine production involved in immune response	BP	1/52	2/3532	0.0292324	0.0396337
2	GO:0046165	alcohol biosynthetic process	BP	2/52	19/3532	0.0309859	0.0357012
3	GO:0006875	cellular metal ion homeostasis	BP	3/52	50/3532	0.0363039	0.0413383
9	GO:0006793	phosphorus metabolic process	BP	9/52	300/3532	0.0383706	0.0435215
5	GO:0005975	carbohydrate metabolic process	BP	5/52	129/3532	0.0396317	0.0447777
2	GO:0006937	regulation of muscle contraction	BP	2/52	22/3532	0.0407047	0.0458124
2	GO:0002685	regulation of leukocyte migration	BP	2/52	22/3532	0.0407047	0.0458124
4	GO:0090407	organophosphate biosynthetic process	BP	4/52	90/3532	0.0421451	0.0472512
1	GO:0051180	vitamin transport	BP	1/52	3/3532	0.0435327	0.0487132
1	GO:0046636	negative regulation of alpha-beta T cell activation	BP	1/52	3/3532	0.0435327	0.0487132
1	GO:0046632	alpha-beta T cell differentiation	BP	1/52	3/3532	0.0435327	0.0487132
1	GO:0019915	lipid storage	BP	1/52	3/3532	0.0435327	0.0487132
1	GO:0090207	regulation of triglyceride metabolic process	BP	1/52	3/3532	0.0435327	0.0487132
1	GO:1903963	arachidonate transport	BP	1/52	3/3532	0.0435327	0.0487132
1	GO:0006577	amino-acid betaine metabolic process	BP	1/52	3/3532	0.0435327	0.0487132
1	GO:0033292	T-tubule organization	BP	1/52	3/3532	0.0435327	0.0487132
1	GO:0032376	positive regulation of cholesterol transport	BP	1/52	3/3532	0.0435327	0.0487132
1	GO:0030593	neutrophil chemotaxis	BP	1/52	3/3532	0.0435327	0.0487132
1	GO:0034204	lipid translocation	BP	1/52	3/3532	0.0435327	0.0487132
1	GO:0022008	neurogenesis	BP	1/52	3/3532	0.0435327	0.0487132
1	GO:0010803	regulation of tumor necrosis factor-mediated signaling pathway	BP	1/52	3/3532	0.0435327	0.0487132
1	GO:0009437	carnitine metabolic process	BP	1/52	3/3532	0.0435327	0.0487132
1	GO:0014812	muscle cell migration	BP	1/52	3/3532	0.0435327	0.0487132
1	GO:1902224	ketone body metabolic process	BP	1/52	3/3532	0.0435327	0.0487132
1	GO:2001140	positive regulation of phospholipid transport	BP	1/52	3/3532	0.0435327	0.0487132
1	GO:2000171	negative regulation of dendrite development	BP	1/52	3/3532	0.0435327	0.0487132
1	GO:0002701	negative regulation of production of molecular mediator of immune response	BP	1/52	3/3532	0.0435327	0.0487132
1	GO:0031392	regulation of prostaglandin biosynthetic process	BP	1/52	3/3532	0.0435327	0.0487132
1	GO:0010939	regulation of necrotic cell death	BP	1/52	3/3532	0.0435327	0.0487132
1	GO:2001279	regulation of unsaturated fatty acid biosynthetic process	BP	1/52	3/3532	0.0435327	0.0487132
1	GO:0090025	regulation of monocyte chemotaxis	BP	1/52	3/3532	0.0435327	0.0487132
1	GO:0090026	positive regulation of monocyte chemotaxis	BP	1/52	3/3532	0.0435327	0.0487132
1	GO:0045332	phospholipid translocation	BP	1/52	3/3532	0.0435327	0.0487132
1	GO:0032373	positive regulation of sterol transport	BP	1/52	3/3532	0.0435327	0.0487132
1	GO:0035025	positive regulation of Rho protein signal transduction	BP	1/52	3/3532	0.0435327	0.0487132
1	GO:0050482	arachidonic acid secretion	BP	1/52	3/3532	0.0435327	0.0487132
1	GO:1990266	neutrophil migration	BP	1/52	3/3532	0.0435327	0.0487132
1	GO:0042761	very long-chain fatty acid biosynthetic process	BP	1/52	3/3532	0.0435327	0.0487132
1	GO:0010470	regulation of gastrulation	BP	1/52	3/3532	0.0435327	0.0487132
1	GO:0050704	regulation of interleukin-1 secretion	BP	1/52	3/3532	0.0435327	0.0487132
1	GO:0050706	regulation of interleukin-1 beta secretion	BP	1/52	3/3532	0.0435327	0.0487132
1	GO:0046950	cellular ketone body metabolic process	BP	1/52	3/3532	0.0435327	0.0487132
1	GO:2001138	regulation of phospholipid transport	BP	1/52	3/3532	0.0435327	0.0487132
2	GO:1901617	organic hydroxy compound biosynthetic process	BP	2/52	23/3532	0.0441689	0.0452556
7	GO:0051049	regulation of transport	BP	7/52	225/3532	0.0446754	0.0453759
2	GO:0048732	gland development	BP	2/52	24/3532	0.0477389	0.0481519
2	GO:0006816	calcium ion transport	BP	2/52	24/3532	0.0477389	0.0481519
3	GO:0006979	response to oxidative stress	BP	3/52	56/3532	0.0482988	0.0483818
4	GO:1990777	lipoprotein particle	CC	4/52	6/3532	6.13736e-07	1.37618e-05
4	GO:0034358	plasma lipoprotein particle	CC	4/52	6/3532	6.13736e-07	1.37618e-05
4	GO:0032994	protein-lipid complex	CC	4/52	7/3532	1.41647e-06	2.17316e-05
3	GO:0042627	chylomicron	CC	3/52	4/3532	1.19224e-05	0.000154461
2	GO:0005964	phosphorylase kinase complex	CC	2/52	2/3532	0.000212645	0.00149364
2	GO:0034364	high-density lipoprotein particle	CC	2/52	2/3532	0.000212645	0.00149364
2	GO:0036125	fatty acid beta-oxidation multienzyme complex	CC	2/52	2/3532	0.000212645	0.00149364
2	GO:0016507	mitochondrial fatty acid beta-oxidation multienzyme complex	CC	2/52	2/3532	0.000212645	0.00149364
2	GO:0034385	triglyceride-rich lipoprotein particle	CC	2/52	4/3532	0.0012519	0.00532743
2	GO:0034361	very-low-density lipoprotein particle	CC	2/52	4/3532	0.0012519	0.00532743
10	GO:0005739	mitochondrion	CC	10/52	233/3532	0.00173417	0.00635861
2	GO:0005861	troponin complex	CC	2/52	7/3532	0.00425905	0.0132076
2	GO:0031514	motile cilium	CC	2/52	9/3532	0.00716473	0.0189006
2	GO:0042645	mitochondrial nucleoid	CC	2/52	9/3532	0.00716473	0.0189006
2	GO:0009295	nucleoid	CC	2/52	9/3532	0.00716473	0.0189006
2	GO:0033017	sarcoplasmic reticulum membrane	CC	2/52	10/3532	0.00887193	0.0216416
2	GO:1902554	serine/threonine protein kinase complex	CC	2/52	11/3532	0.0107419	0.0249503
1	GO:0031232	extrinsic component of external side of plasma membrane	CC	1/52	1/3532	0.0147225	0.0312118
1	GO:0034362	low-density lipoprotein particle	CC	1/52	1/3532	0.0147225	0.0312118
1	GO:0034366	spherical high-density lipoprotein particle	CC	1/52	1/3532	0.0147225	0.0312118
1	GO:0097470	ribbon synapse	CC	1/52	1/3532	0.0147225	0.0312118
1	GO:0031088	platelet dense granule membrane	CC	1/52	1/3532	0.0147225	0.0312118
1	GO:0005955	calcineurin complex	CC	1/52	1/3532	0.0147225	0.0312118
1	GO:0097524	sperm plasma membrane	CC	1/52	1/3532	0.0147225	0.0312118
2	GO:0016323	basolateral plasma membrane	CC	2/52	13/3532	0.0149503	0.0224062
8	GO:0044421	extracellular region part	CC	8/52	226/3532	0.0161318	0.0237495
6	GO:0005615	extracellular space	CC	6/52	141/3532	0.0163169	0.0239616
2	GO:1902911	protein kinase complex	CC	2/52	16/3532	0.0223627	0.0317987
5	GO:0005623	cell	CC	5/52	117/3532	0.0275222	0.037754
1	GO:0001533	cornified envelope	CC	1/52	2/3532	0.0292324	0.0396337
1	GO:1990584	cardiac Troponin complex	CC	1/52	2/3532	0.0292324	0.0396337
2	GO:0042383	sarcolemma	CC	2/52	23/3532	0.0441689	0.0452556
14	GO:0005215	transporter activity	MF	14/52	183/3532	1.91365e-07	9.29713e-06
7	GO:0005319	lipid transporter activity	MF	7/52	24/3532	8.33524e-07	1.56756e-05
3	GO:0045735	nutrient reservoir activity	MF	3/52	4/3532	1.19224e-05	0.000154461
3	GO:0004300	enoyl-CoA hydratase activity	MF	3/52	5/3532	2.94958e-05	0.000318445
9	GO:0008289	lipid binding	MF	9/52	113/3532	2.95986e-05	0.000297517
3	GO:0003857	3-hydroxyacyl-CoA dehydrogenase activity	MF	3/52	7/3532	0.000101099	0.00081862
10	GO:0022892	substrate-specific transporter activity	MF	10/52	166/3532	0.000114254	0.000876447
5	GO:0043492	ATPase activity, coupled to movement of substances	MF	5/52	37/3532	0.000173586	0.00129744
2	GO:0070538	oleic acid binding	MF	2/52	2/3532	0.000212645	0.00149364
2	GO:0017127	cholesterol transporter activity	MF	2/52	2/3532	0.000212645	0.00149364
2	GO:0036041	long-chain fatty acid binding	MF	2/52	2/3532	0.000212645	0.00149364
2	GO:0060228	phosphatidylcholine-sterol O-acyltransferase activator activity	MF	2/52	2/3532	0.000212645	0.00149364
4	GO:0016627	oxidoreductase activity, acting on the CH-CH group of donors	MF	4/52	23/3532	0.000300931	0.00170333
3	GO:0033293	monocarboxylic acid binding	MF	3/52	12/3532	0.000603164	0.00316797
2	GO:0016416	O-palmitoyltransferase activity	MF	2/52	3/3532	0.000631911	0.00320351
2	GO:0016509	long-chain-3-hydroxyacyl-CoA dehydrogenase activity	MF	2/52	3/3532	0.000631911	0.00320351
2	GO:0004095	carnitine O-palmitoyltransferase activity	MF	2/52	3/3532	0.000631911	0.00320351
2	GO:0016406	carnitine O-acyltransferase activity	MF	2/52	3/3532	0.000631911	0.00320351
5	GO:0022804	active transmembrane transporter activity	MF	5/52	52/3532	0.000875921	0.00389818
2	GO:0016409	palmitoyltransferase activity	MF	2/52	4/3532	0.0012519	0.00532743
4	GO:0005516	calmodulin binding	MF	4/52	34/3532	0.00139828	0.00525933
3	GO:0048306	calcium-dependent protein binding	MF	3/52	16/3532	0.00147268	0.00550367
4	GO:0042626	ATPase activity, coupled to transmembrane movement of substances	MF	4/52	35/3532	0.00156165	0.00579898
4	GO:0016820	hydrolase activity, acting on acid anhydrides, catalyzing transmembrane movement of substances	MF	4/52	35/3532	0.00156165	0.00579898
2	GO:0015248	sterol transporter activity	MF	2/52	5/3532	0.00206684	0.00748425
4	GO:0015405	P-P-bond-hydrolysis-driven transmembrane transporter activity	MF	4/52	39/3532	0.00234891	0.00824948
4	GO:0015399	primary active transmembrane transporter activity	MF	4/52	39/3532	0.00234891	0.00824948
4	GO:0016747	transferase activity, transferring acyl groups other than amino-acyl groups	MF	4/52	40/3532	0.00258174	0.00890624
2	GO:0003995	acyl-CoA dehydrogenase activity	MF	2/52	6/3532	0.00307106	0.0104095
5	GO:0042623	ATPase activity, coupled	MF	5/52	71/3532	0.00355377	0.0113838
19	GO:0043168	anion binding	MF	19/52	686/3532	0.00390788	0.0122489
7	GO:0022857	transmembrane transporter activity	MF	7/52	141/3532	0.00412867	0.0128718
2	GO:0008553	hydrogen-exporting ATPase activity, phosphorylative mechanism	MF	2/52	7/3532	0.00425905	0.0132076
2	GO:0005388	calcium-transporting ATPase activity	MF	2/52	7/3532	0.00425905	0.0132076
5	GO:0050662	coenzyme binding	MF	5/52	79/3532	0.00562993	0.0151256
2	GO:0005504	fatty acid binding	MF	2/52	9/3532	0.00716473	0.0189006
2	GO:0005548	phospholipid transporter activity	MF	2/52	9/3532	0.00716473	0.0189006
4	GO:0016746	transferase activity, transferring acyl groups	MF	4/52	53/3532	0.00718622	0.0180585
9	GO:0016491	oxidoreductase activity	MF	9/52	241/3532	0.0076114	0.0188027
6	GO:0005509	calcium ion binding	MF	6/52	122/3532	0.00832602	0.0203952
2	GO:0008374	O-acyltransferase activity	MF	2/52	10/3532	0.00887193	0.0216416
3	GO:0016836	hydro-lyase activity	MF	3/52	30/3532	0.00923463	0.0219747
31	GO:0003824	catalytic activity	MF	31/52	1458/3532	0.00995245	0.0233963
3	GO:0031406	carboxylic acid binding	MF	3/52	31/3532	0.010119	0.0236924
3	GO:0016835	carbon-oxygen lyase activity	MF	3/52	33/3532	0.0120316	0.0275076
5	GO:0016887	ATPase activity	MF	5/52	95/3532	0.0121273	0.027404
50	GO:0003674	molecular_function	MF	50/52	2957/3532	0.0122245	0.0275169
2	GO:0015662	ATPase activity, coupled to transmembrane movement of ions, phosphorylative mechanism	MF	2/52	12/3532	0.0127696	0.0283068
2	GO:0036442	hydrogen-exporting ATPase activity	MF	2/52	12/3532	0.0127696	0.0283068
2	GO:0032934	sterol binding	MF	2/52	12/3532	0.0127696	0.0283068
2	GO:0015485	cholesterol binding	MF	2/52	12/3532	0.0127696	0.0283068
3	GO:0043177	organic acid binding	MF	3/52	35/3532	0.0141387	0.0304164
4	GO:0005543	phospholipid binding	MF	4/52	65/3532	0.0145983	0.0310614
1	GO:0097153	cysteine-type endopeptidase activity involved in apoptotic process	MF	1/52	1/3532	0.0147225	0.0312118
1	GO:0004466	long-chain-acyl-CoA dehydrogenase activity	MF	1/52	1/3532	0.0147225	0.0312118
1	GO:0004689	phosphorylase kinase activity	MF	1/52	1/3532	0.0147225	0.0312118
1	GO:0052890	oxidoreductase activity, acting on the CH-CH group of donors, with a flavin as acceptor	MF	1/52	1/3532	0.0147225	0.0312118
1	GO:0031014	troponin T binding	MF	1/52	1/3532	0.0147225	0.0312118
1	GO:0004085	butyryl-CoA dehydrogenase activity	MF	1/52	1/3532	0.0147225	0.0312118
1	GO:0004370	glycerol kinase activity	MF	1/52	1/3532	0.0147225	0.0312118
1	GO:0032810	sterol response element binding	MF	1/52	1/3532	0.0147225	0.0312118
1	GO:0034338	short-chain carboxylesterase activity	MF	1/52	1/3532	0.0147225	0.0312118
1	GO:0050692	DBD domain binding	MF	1/52	1/3532	0.0147225	0.0312118
1	GO:1990698	palmitoleoyltransferase activity	MF	1/52	1/3532	0.0147225	0.0312118
1	GO:0070653	high-density lipoprotein particle receptor binding	MF	1/52	1/3532	0.0147225	0.0312118
1	GO:0004075	biotin carboxylase activity	MF	1/52	1/3532	0.0147225	0.0312118
1	GO:0003989	acetyl-CoA carboxylase activity	MF	1/52	1/3532	0.0147225	0.0312118
3	GO:1901681	sulfur compound binding	MF	3/52	36/3532	0.015266	0.0225319
2	GO:0005496	steroid binding	MF	2/52	16/3532	0.0223627	0.0317987
5	GO:0048037	cofactor binding	MF	5/52	111/3532	0.0224887	0.0316688
3	GO:0033218	amide binding	MF	3/52	43/3532	0.0245555	0.0343306
1	GO:0034191	apolipoprotein A-I receptor binding	MF	1/52	2/3532	0.0292324	0.0396337
1	GO:0034190	apolipoprotein receptor binding	MF	1/52	2/3532	0.0292324	0.0396337
1	GO:0004859	phospholipase inhibitor activity	MF	1/52	2/3532	0.0292324	0.0396337
1	GO:0005471	ATP:ADP antiporter activity	MF	1/52	2/3532	0.0292324	0.0396337
1	GO:0047499	calcium-independent phospholipase A2 activity	MF	1/52	2/3532	0.0292324	0.0396337
1	GO:0008035	high-density lipoprotein particle binding	MF	1/52	2/3532	0.0292324	0.0396337
1	GO:0005179	hormone activity	MF	1/52	2/3532	0.0292324	0.0396337
1	GO:0035259	glucocorticoid receptor binding	MF	1/52	2/3532	0.0292324	0.0396337
1	GO:0008670	2,4-dienoyl-CoA reductase (NADPH) activity	MF	1/52	2/3532	0.0292324	0.0396337
1	GO:0036042	long-chain fatty acyl-CoA binding	MF	1/52	2/3532	0.0292324	0.0396337
1	GO:0016290	palmitoyl-CoA hydrolase activity	MF	1/52	2/3532	0.0292324	0.0396337
1	GO:0003985	acetyl-CoA C-acetyltransferase activity	MF	1/52	2/3532	0.0292324	0.0396337
1	GO:0003847	1-alkyl-2-acetylglycerophosphocholine esterase activity	MF	1/52	2/3532	0.0292324	0.0396337
1	GO:0019834	phospholipase A2 inhibitor activity	MF	1/52	2/3532	0.0292324	0.0396337
3	GO:0016616	oxidoreductase activity, acting on the CH-OH group of donors, NAD or NADP as acceptor	MF	3/52	47/3532	0.030969	0.0357524
2	GO:0043178	alcohol binding	MF	2/52	19/3532	0.0309859	0.0357012
2	GO:0016298	lipase activity	MF	2/52	19/3532	0.0309859	0.0357012
3	GO:0016614	oxidoreductase activity, acting on CH-OH group of donors	MF	3/52	50/3532	0.0363039	0.0413383
1	GO:0004723	calcium-dependent protein serine/threonine phosphatase activity	MF	1/52	3/3532	0.0435327	0.0487132
1	GO:0045499	chemorepellent activity	MF	1/52	3/3532	0.0435327	0.0487132
1	GO:0031013	troponin I binding	MF	1/52	3/3532	0.0435327	0.0487132
1	GO:0016453	C-acetyltransferase activity	MF	1/52	3/3532	0.0435327	0.0487132
1	GO:0000295	adenine nucleotide transmembrane transporter activity	MF	1/52	3/3532	0.0435327	0.0487132
1	GO:0009374	biotin binding	MF	1/52	3/3532	0.0435327	0.0487132
1	GO:0005346	purine ribonucleotide transmembrane transporter activity	MF	1/52	3/3532	0.0435327	0.0487132
1	GO:0005347	ATP transmembrane transporter activity	MF	1/52	3/3532	0.0435327	0.0487132
1	GO:0004012	phospholipid-translocating ATPase activity	MF	1/52	3/3532	0.0435327	0.0487132
1	GO:0055102	lipase inhibitor activity	MF	1/52	3/3532	0.0435327	0.0487132
1	GO:0015217	ADP transmembrane transporter activity	MF	1/52	3/3532	0.0435327	0.0487132
1	GO:0015216	purine nucleotide transmembrane transporter activity	MF	1/52	3/3532	0.0435327	0.0487132
1	GO:0016421	CoA carboxylase activity	MF	1/52	3/3532	0.0435327	0.0487132
2	GO:0015085	calcium ion transmembrane transporter activity	MF	2/52	23/3532	0.0441689	0.0452556
2	GO:0019829	cation-transporting ATPase activity	MF	2/52	23/3532	0.0441689	0.0452556
2	GO:0042625	ATPase coupled ion transmembrane transporter activity	MF	2/52	23/3532	0.0441689	0.0452556
2	GO:0035257	nuclear hormone receptor binding	MF	2/52	24/3532	0.0477389	0.0481519

## Sheet: KEGG enrichment (49 pathways)
Protein Number	Pathway_ID	KEGG Description	Database	Ratio_in_study	Ratio_in_pop	P_value_uncorrected	P_value_corrected
11	gga03320	PPAR signaling pathway	KEGG PATHWAY	11/50	31/3144	0	0
11	gga00071	Fatty acid degradation	KEGG PATHWAY	11/50	30/3144	1.2047e-12	1.96768e-11
13	gga01212	Fatty acid metabolism	KEGG PATHWAY	13/50	29/3144	8.13793e-13	1.99379e-11
12	gga04020	Calcium signaling pathway	KEGG PATHWAY	12/50	51/3144	5.3183e-12	6.51492e-11
7	gga00062	Fatty acid elongation	KEGG PATHWAY	7/50	10/3144	1.88359e-11	1.84592e-10
6	gga01040	Biosynthesis of unsaturated fatty acids	KEGG PATHWAY	6/50	12/3144	1.02318e-08	8.356e-08
5	gga00650	Butanoate metabolism	KEGG PATHWAY	5/50	16/3144	3.17776e-06	2.22444e-05
6	gga00280	Valine, leucine and isoleucine degradation	KEGG PATHWAY	6/50	37/3144	1.90198e-05	0.000116496
5	gga00640	Propanoate metabolism	KEGG PATHWAY	5/50	24/3144	2.80907e-05	0.000152938
4	gga00380	Tryptophan metabolism	KEGG PATHWAY	4/50	20/3144	0.000227471	0.00111461
4	gga00310	Lysine degradation	KEGG PATHWAY	4/50	21/3144	0.000277714	0.00123709
5	gga04910	Insulin signaling pathway	KEGG PATHWAY	5/50	57/3144	0.00186373	0.00761021
2	gga00061	Fatty acid biosynthesis	KEGG PATHWAY	2/50	8/3144	0.0065297	0.0246119
3	gga04920	Adipocytokine signaling pathway	KEGG PATHWAY	3/50	29/3144	0.0103406	0.0361921
3	gga04114	Oocyte meiosis	KEGG PATHWAY	3/50	34/3144	0.016019	0.0523287
2	gga02010	ABC transporters	KEGG PATHWAY	2/50	13/3144	0.0172898	0.0529501
2	gga00410	beta-Alanine metabolism	KEGG PATHWAY	2/50	16/3144	0.0258055	0.0743805
2	gga04070	Phosphatidylinositol signaling system	KEGG PATHWAY	2/50	17/3144	0.0289528	0.0788161
4	gga01200	Carbon metabolism	KEGG PATHWAY	4/50	80/3144	0.0369347	0.09049
3	gga04146	Peroxisome	KEGG PATHWAY	3/50	46/3144	0.035587	0.0917769
2	gga04370	VEGF signaling pathway	KEGG PATHWAY	2/50	21/3144	0.0429444	0.100204
1	gga04744	Phototransduction	KEGG PATHWAY	1/50	4/3144	0.0621407	0.138404
1	gga00140	Steroid hormone biosynthesis	KEGG PATHWAY	1/50	5/3144	0.0770748	0.157361
2	gga00620	Pyruvate metabolism	KEGG PATHWAY	2/50	29/3144	0.0766522	0.163303
1	gga04060	Cytokine-cytokine receptor interaction	KEGG PATHWAY	1/50	7/3144	0.106247	0.208244
1	gga00072	Synthesis and degradation of ketone bodies	KEGG PATHWAY	1/50	7/3144	0.106247	0.208244
1	gga00565	Ether lipid metabolism	KEGG PATHWAY	1/50	8/3144	0.120492	0.218671
1	gga00600	Sphingolipid metabolism	KEGG PATHWAY	1/50	9/3144	0.134515	0.235402
1	gga04115	p53 signaling pathway	KEGG PATHWAY	1/50	12/3144	0.175282	0.296166
2	gga04371	Apelin signaling pathway	KEGG PATHWAY	2/50	52/3144	0.199836	0.305998
1	gga04350	TGF-beta signaling pathway	KEGG PATHWAY	1/50	13/3144	0.188448	0.307798
1	gga00900	Terpenoid backbone biosynthesis	KEGG PATHWAY	1/50	13/3144	0.188448	0.307798
2	gga04261	Adrenergic signaling in cardiomyocytes	KEGG PATHWAY	2/50	57/3144	0.229227	0.340367
1	gga00562	Inositol phosphate metabolism	KEGG PATHWAY	1/50	17/3144	0.239083	0.34456
1	gga00630	Glyoxylate and dicarboxylate metabolism	KEGG PATHWAY	1/50	19/3144	0.263226	0.368516
1	gga04216	Ferroptosis	KEGG PATHWAY	1/50	20/3144	0.275014	0.374325
1	gga04110	Cell cycle	KEGG PATHWAY	1/50	27/3144	0.352512	0.421295
1	gga00561	Glycerolipid metabolism	KEGG PATHWAY	1/50	25/3144	0.331239	0.427124
1	gga04933	AGE-RAGE signaling pathway in diabetic complications	KEGG PATHWAY	1/50	25/3144	0.331239	0.427124
1	gga04916	Melanogenesis	KEGG PATHWAY	1/50	25/3144	0.331239	0.427124
2	gga04010	MAPK signaling pathway	KEGG PATHWAY	2/50	73/3144	0.324291	0.429466
1	gga04512	ECM-receptor interaction	KEGG PATHWAY	1/50	31/3144	0.393087	0.458602
1	gga04310	Wnt signaling pathway	KEGG PATHWAY	1/50	31/3144	0.393087	0.458602
1	gga04912	GnRH signaling pathway	KEGG PATHWAY	1/50	31/3144	0.393087	0.458602
1	gga04270	Vascular smooth muscle contraction	KEGG PATHWAY	1/50	38/3144	0.458182	0.498909
1	gga04260	Cardiac muscle contraction	KEGG PATHWAY	1/50	43/3144	0.500437	0.533075
1	gga04210	Apoptosis	KEGG PATHWAY	1/50	48/3144	0.539458	0.562414
1	gga05168	Herpes simplex infection	KEGG PATHWAY	1/50	54/3144	0.582354	0.594486
1	gga04145	Phagosome	KEGG PATHWAY	1/50	59/3144	0.615089	0.615089
